# Supplementary material for: De novo Assembly of a 40 Mb Eukaryotic Genome from Short Sequence Reads: Sordaria macrospora, a Model Organism for Fungal Morphogenesis
Source: PLoS Genet. 2010 Apr 8;6(4):e1000891. doi: 10.1371/journal.pgen.1000891 (PMC2851567; doi:10.1371/journal.pgen.1000891)
Supplement: Table S2 — Overview of predicted S. macrospora genes. (7.09 MB XLS) [file pgen.1000891.s014.xls]

## Sheet: nuclear DNA
S. macrospora summary of protein coding genes in the nuclear genome (mitochondrial genome see next sheet)
Seq name	gene length	number of gaps in gene	CDS_length	peptide length	blastp vs N. crassa e-20 best hit	blastp vs N. crassa e-20 best hit description	blastp vs N. crassa e-20 best hit e-value	blastp vs. NCBI NR e-05 best hit	blastp vs. NCBI NR e-05 organism	blastp vs. NCBI NR e-05 e-value	blastp vs. swissprot best hit acc. no.	blastp vs. Swissprot best hit name	blastp vs. swissprot best hit e-value	Pfam domain models and descriptions (hmmpfam with e-05)	WolfPsort predictions	SignalP 3.0 predictions (S, signal peptide; A, anchor peptide; Q, no signal peptide)	no. of transmembrane domains predicted with HMMTOP	no. of transmembrane domains predicted with TMHMM	Blast2Go Seq. Description	Blast2Go #GOs	Blast2Go GOs (F:molecular_function; P:biological_process; C:cellular_component)	Blast2Go Enzyme Codes	Blast2Go InterProScan
SMAC_00000 C-terminus not complete (end of scaffold) scaffold_7:complement(1..3851)	3851	0	3721	1240	NCU08487	related to gastric mucin	Expect = 0.0	ref|XP_963416.1| hypothetical protein NCU08487 [Neurospora crassa OR74A]	[Neurospora crassa OR74A]	0.0	sp|Q558U1	RecName: Full=Probable serine/threonine-protein kinase ifkA; AltName:	Expect = 1e-009	no hits above thresholds	nucl 18, cyto_nucl 12.833, cyto 5.5, cyto_mito 4.166	Q	0	0	related to gastric mucin	0
SMAC_00001 scaffold_7:complement(6277..7518)	1242	0	1191	397	NCU08485	related to transcriptional repressor rco-1	Expect = 0.0	emb|CAB92041.2| related to TRANSCRIPTIONAL REPRESSOR RCO-1 [Neurospora crassa]	[Neurospora crassa]	0.0	sp|O94394	RecName: Full=Uncharacterized WD repeat-containing protein C126.01c	Expect = 2e-036	WD40 (WD domain, G-beta repeat)	cyto 19.5, cyto_nucl 12.5, nucl 4.5	Q	0	0	wd repeat protein	6	P:chromosome segregation; P:mitosis; P:mRNA processing; C:nucleus; P:cell division; P:protein transport		IPR001680; IPR008162; IPR011046; IPR015943; IPR017986; IPR019775; IPR019781; IPR019782; IPR020472; PTHR22847 (PANTHER)
SMAC_00002 scaffold_7:8085..10697	2613	0	2613	871	NCU08484	probable sepB protein	Expect = 0.0	ref|XP_963155.1| hypothetical protein NCU08484 [Neurospora crassa OR74A]	[Neurospora crassa OR74A]	0.0	sp|Q9C107	RecName: Full=Minichromosome loss protein 1; AltName: Full=DNA	Expect = e-163	WD40 (WD domain, G-beta repeat)	nucl 13.5, cyto_nucl 9.5, mito 8, cyto 4.5	Q	1	0	chromosome segregation protein	1	P:protein transport		IPR001680; IPR011046; IPR015943; IPR017986; IPR019781; IPR019782; PTHR19932 (PANTHER), PTHR19932:SF9 (PANTHER)
SMAC_00003 putative hst2 putative heat shock transcription factor scaffold_7:16946..18944	1999	0	1830	610	NCU21250	conserved hypothetical protein	Expect = e-110	ref|XP_963149.2| hypothetical protein NCU08480 [Neurospora crassa OR74A]	[Neurospora crassa OR74A]	0.0	sp|P20134	RecName: Full=Flocculation suppression protein; AltName:	Expect = 4e-025	HSF_DNA-bind (HSF-type DNA-binding)	nucl 26.5, cyto_nucl 14	Q	0	0	flocculation suppression protein	4	F:sequence-specific DNA binding; F:transcription factor activity; P:regulation of transcription, DNA-dependent; C:transcription factor complex		IPR000232; IPR011991; PTHR10015 (PANTHER), PTHR10015:SF7 (PANTHER), SSF46785 (SUPERFAMILY)
SMAC_00004 scaffold_7:20398..21510	1113	0	1113	371	NCU08478	related to merozoite surface antigen 2	Expect = 1e-48	ref|XP_963147.1| hypothetical protein NCU08478 [Neurospora crassa OR74A]	[Neurospora crassa OR74A]	3e-88	sp|P16527	RecName: Full=Myristoylated alanine-rich C-kinase substrate;	Expect = 9e-008	no hits above thresholds	nucl 18.5, cyto_nucl 10, mito 8	Q	0	0	related to merozoite surface antigen 2	0
SMAC_00005 scaffold_7:22538..23365	828	0	828	276	No hits found			No hits found			No hits found			no hits above thresholds	extr 20, mito 3, cyto 2, mito_nucl 2	S	1	0	---NA---	0
SMAC_00006 scaffold_7:28153..29264	1112	0	1044	348	NCU08476	conserved hypothetical protein	Expect = e-142	ref|XP_963145.2| hypothetical protein NCU08476 [Neurospora crassa OR74A]	[Neurospora crassa OR74A]	e-139	No hits found			no hits above thresholds	mito 26	Q	0	0	hypothetical protein NCU08476 [Neurospora crassa OR74A]	3	F:molecular_function; P:biological_process; C:cellular_component
SMAC_00007 scaffold_7:complement(29888..31133)	1246	0	840	280	NCU08475	conserved hypothetical protein	Expect = 7e-96	ref|XP_963144.2| hypothetical protein NCU08475 [Neurospora crassa OR74A]	[Neurospora crassa OR74A]	e-119	sp|Q9VW15	RecName: Full=Histone-lysine N-methyltransferase ash1; AltName:	Expect = 5e-006	no hits above thresholds	nucl 12, cyto_nucl 11.833, cyto 9.5, cyto_mito 7.166, mito 3.5	Q	0	0	hypothetical protein NCU08475 [Neurospora crassa OR74A]	8	F:binding; F:cofactor binding; F:molecular_function; P:metabolic process; F:catalytic activity; F:oxidoreductase activity, acting on the CH-OH group of donors, NAD or NADP as acceptor; P:biological_process; C:nucleus		IPR001214; IPR003616; PTHR22884 (PANTHER), PTHR22884:SF19 (PANTHER), SSF82199 (SUPERFAMILY)
SMAC_00008 scaffold_7:34155..35895	1741	0	1083	361	NCU05842	conserved hypothetical protein	Expect = e-125	ref|XP_960102.1| hypothetical protein NCU05842 [Neurospora crassa OR74A]	[Neurospora crassa OR74A]	e-124	No hits found			Methyltransf_12 (Methyltransferase domain), Methyltransf_11 (Methyltransferase domain)	nucl 13, mito 9, cyto_nucl 9, cyto 3	Q	0	0	protein	2	F:methyltransferase activity; P:metabolic process		IPR013217; G3DSA:3.40.50.150 (GENE3D), PTHR10108 (PANTHER), SSF53335 (SUPERFAMILY)
SMAC_00009 scaffold_7:complement(38120..44075)	5956	0	5166	1722	NCU21249	related to mutanase (mutA)	Expect = 0.0	ref|XP_001226229.1| hypothetical protein CHGG_10962 [Chaetomium globosum CBS 148.51]	[Chaetomium globosum CBS 148.51]	0.0	sp|O13716	RecName: Full=Glucan endo-1,3-alpha-glucosidase agn1; AltName:	Expect = 5e-041	Glyco_hydro_71 (Glycosyl hydrolase family 71)	extr 24, mito 1, pero 1, vacu 1	S	0	0	alpha- -glucanase	3	P:proteolysis; F:subtilase activity; F:peptidase activity		IPR000209; IPR005197; PTHR10566 (PANTHER), PTHR10566:SF1 (PANTHER), SignalP (SIGNALP)
SMAC_00010 scaffold_7:46376..48223	1848	0	1365	455	NCU10142	related to beta transducin-like protein	Expect = e-161	ref|XP_001728062.1| hypothetical protein NCU10142 [Neurospora crassa OR74A]	[Neurospora crassa OR74A]	e-157	sp|Q00808	RecName: Full=Vegetative incompatibility protein HET-E-1	Expect = 7e-042	HET (Heterokaryon incompatibility protein (HET))	cyto 9.5, nucl 9, cyto_mito 6.5, pero 3, cysk 3	Q	0	0	ankyrin repeat-containing	0			IPR010730
SMAC_00011 scaffold_7:complement(49955..50215)	261	0	261	87	No hits found			No hits found			No hits found			no hits above thresholds	extr 27	S	0	0	---NA---	0
SMAC_00012 scaffold_7:complement(50803..52158)	1356	0	1152	384	NCU21223	related to monophenol monooxygenase (tyrosinase)	Expect = 3e-49	ref|XP_682657.1| hypothetical protein AN9388.2 [Aspergillus nidulans FGSC A4]	[Aspergillus nidulans FGSC A4]	8e-88	sp|P55023	RecName: Full=Tyrosinase; AltName: Full=Monophenol monooxygenase	Expect = 5e-014	Tyrosinase (Common central domain of tyrosinase)	extr 20, E.R. 3, mito 2	S	1	1	hypothetical protein AN9388.2 [Aspergillus nidulans FGSC A4]	1	P:mycelium development		IPR002227; IPR008922; PTHR11474 (PANTHER), PTHR11474:SF1 (PANTHER), SignalP (SIGNALP), tmhmm (TMHMM)
SMAC_00013 scaffold_7:complement(53280..55011)	1732	0	1581	527	NCU09115	related to cytochrome P450 52A12; alkane hydroxylase 1	Expect = e-127	ref|XP_370476.1| hypothetical protein MGG_06973 [Magnaporthe grisea 70-15]	[Magnaporthe grisea 70-15]	0.0	sp|Q9Y758	RecName: Full=Cytochrome P450 52A13; AltName: Full=Alkane	Expect = 2e-072	p450 (Cytochrome P450)	mito 7, nucl 5.5, cyto_nucl 5.5, cyto 4.5, pero 4, cysk 3	A	2	1	cytochrome p450 alkane hydroxylase	2	F:metal ion binding; F:monooxygenase activity		IPR001128; IPR002401; IPR017972; IPR017973; PTHR19383:SF103 (PANTHER), SignalP (SIGNALP), tmhmm (TMHMM)
SMAC_00014 scaffold_7:56665..58263	1599	0	1344	448	NCU08471	probable beta-succinyl CoA synthetase precursor	Expect = 0.0	ref|XP_963313.1| succinyl-CoA ligase beta-chain [Neurospora crassa OR74A]	[Neurospora crassa OR74A]	0.0	sp|Q9P567	RecName: Full=Probable succinyl-CoA ligase [GDP-forming] subunit	Expect = 0.0	ATP-grasp_2 (ATP-grasp domain), Ligase_CoA (CoA-ligase)	mito 24.5, cyto_mito 13.833	Q	0	0	succinyl- ligase beta-chain	5	F:succinate-CoA ligase (GDP-forming) activity; F:ATP binding; P:tricarboxylic acid cycle; C:mitochondrion; C:succinate-CoA ligase complex	EC:6.2.1.4	IPR005809; IPR005811; IPR011761; IPR013650; IPR013816; IPR016102; IPR017866; SSF56059 (SUPERFAMILY)
SMAC_00015 scaffold_7:60104..61487	1384	0	1284	428	NCU08472	hypothetical protein	Expect = 1e-24	ref|XP_963314.1| hypothetical protein NCU08472 [Neurospora crassa OR74A]	[Neurospora crassa OR74A]	4e-63	sp|Q8TFG9	RecName: Full=Uncharacterized serine/threonine-rich protein	Expect = 6e-011	no hits above thresholds	mito 17, nucl 4.5, cyto_nucl 4, cyto 2.5	Q	1	1	hypothetical protein NCU08472 [Neurospora crassa OR74A]	0
SMAC_00017 scaffold_7:complement(66839..68381)	1543	0	1377	459	NCU08469	related to transesterase	Expect = 0.0	ref|XP_963311.2| hypothetical protein NCU08469 [Neurospora crassa OR74A]	[Neurospora crassa OR74A]	0.0	sp|Q9KX40	RecName: Full=Esterase estB	Expect = 8e-014	Beta-lactamase (Beta-lactamase)	extr 13, cyto 5, mito 3, cyto_nucl 3, E.R. 3	Q	0	0	beta-lactamase family protein	4	P:beta-lactam antibiotic catabolic process; P:response to antibiotic; F:beta-lactamase activity; P:penicillin biosynthetic process	EC:3.5.2.6	IPR001466; IPR012338; G3DSA:3.40.710.10 (GENE3D), PTHR22935 (PANTHER), PTHR22935:SF12 (PANTHER)
SMAC_00018 scaffold_7:complement(69727..73405)	3679	0	3324	1108	NCU08468	related to actin-interacting protein AIP3	Expect = 0.0	emb|CAB92017.2| related to actin-interacting protein AIP3 [Neurospora crassa]	[Neurospora crassa]	0.0	sp|P41697	RecName: Full=Bud site selection protein 6; AltName:	Expect = 2e-085	AIP3 (Actin interacting protein 3)	nucl 18, cyto_nucl 12, mito 4, cyto 4	Q	0	0	actin-interacting protein (bud6 aip3)	7	C:polarisome; P:actin filament organization; C:actin cap; P:Rho protein signal transduction; F:cytoskeletal regulatory protein binding; P:response to osmotic stress; P:bipolar cellular bud site selection		IPR005613; PTHR22741 (PANTHER), PTHR22741:SF2 (PANTHER)
SMAC_00019 scaffold_7:75071..75742	672	0	672	224	No hits found			gb|AAA85636.1| reverse transcriptase, RNaseH [Colletotrichum gloeosporioides]	[Colletotrichum gloeosporioides]	7e-27	No hits found			RnaseH (RNase H)	cysk 9, cyto_nucl 7, nucl 6, cyto 6, mito 3	Q	1	0	reverse r	1	P:mycelium development		IPR002156; IPR012337; G3DSA:3.30.420.10 (GENE3D)
SMAC_00020 scaffold_7:complement(76261..76972)	712	0	444	148	No hits found			ref|XP_001226228.1| hypothetical protein CHGG_10961 [Chaetomium globosum CBS 148.51]	[Chaetomium globosum CBS 148.51]	8e-23	No hits found			no hits above thresholds	cyto 10.5, cyto_nucl 9.5, nucl 7.5, pero 7	Q	0	0	hypothetical protein CHGG_10961 [Chaetomium globosum CBS 148.51]	0
SMAC_00021 scaffold_7:complement(77575..77853)	279	0	216	72	NCU08465	hypothetical protein	Expect = 3e-29	ref|XP_963308.1| hypothetical protein NCU08465 [Neurospora crassa OR74A]	[Neurospora crassa OR74A]	9e-27	No hits found			no hits above thresholds	nucl 24, cyto_nucl 14	Q	0	0	hypothetical protein NCU08465 [Neurospora crassa OR74A]	0
SMAC_00022 putative ccg2/eas/bli7 putative hydrophobin, rodlet protein scaffold_7:87949..88369	421	0	327	109	No hits found			ref|XP_963300.1| hydrophobin precursor [Neurospora crassa OR74A]	[Neurospora crassa OR74A]	4e-22	sp|Q04571	RecName: Full=Hydrophobin; AltName: Full=Rodlet protein; AltName:	Expect = 2e-023	Hydrophobin (Fungal hydrophobin)	extr 24, mito 1, E.R. 1, vacu 1	S	0	0	easily wettable	4	C:cell wall; F:structural constituent of cell wall; P:cell wall organization; C:extracellular region		IPR001338; SignalP (SIGNALP)
SMAC_00023 scaffold_7:90068..90942	875	0	747	249	NCU08456	hypothetical protein	Expect = 2e-82	ref|XP_963299.1| hypothetical protein NCU08456 [Neurospora crassa OR74A]	[Neurospora crassa OR74A]	7e-80	No hits found			no hits above thresholds	mito 16, cyto 8, nucl 1, pero 1, cysk 1	Q	0	0	hypothetical protein NCU08456 [Neurospora crassa OR74A]	0
SMAC_00024 scaffold_7:complement(99950..101274)	1325	0	1206	402	NCU08434	probable methionine synthase, vitamin-b12 independent	Expect = 0.0	ref|XP_963404.1| hypothetical protein NCU08434 [Neurospora crassa OR74A]	[Neurospora crassa OR74A]	0.0	sp|P42319	RecName: Full=Uncharacterized protein yxjH	Expect = 7e-045	no hits above thresholds	cyto 15.5, cyto_nucl 12.5, nucl 6.5, pero 3	Q	0	0	methionine vitamin-b12	3	P:methionine biosynthetic process; C:integral to membrane; F:5-methyltetrahydropteroyltriglutamate-homocysteine S-methyltransferase activity	EC:2.1.1.14	IPR002629; G3DSA:3.20.20.210 (GENE3D), SSF51726 (SUPERFAMILY)
SMAC_00025 scaffold_7:103101..103308	208	0	180	60	No hits found			No hits found			No hits found			no hits above thresholds	mito 14, extr 5, cyto 3.5, cyto_nucl 3.5, nucl 2.5	Q	0	0	---NA---	0
SMAC_00026 scaffold_7:103788..107603	3816	0	3681	1227	NCU08435	related to RNA-directed RNA polymerase	Expect = 0.0	ref|XP_963405.1| hypothetical protein NCU08435 [Neurospora crassa OR74A]	[Neurospora crassa OR74A]	0.0	sp|Q7XM31	RecName: Full=Probable RNA-dependent RNA polymerase 2; Short=OsRDR2	Expect = 8e-073	RdRP (RNA dependent RNA polymerase)	nucl 10.5, cyto_nucl 10.333, cyto 9, cyto_mito 7.333, mito 4.5	Q	1	0	rna-dependent rna polymerase	4	F:RNA-directed RNA polymerase activity; F:nucleic acid binding; P:purine base metabolic process; C:RNA-directed RNA polymerase complex	EC:2.7.7.48	IPR007855; IPR012677; SSF54928 (SUPERFAMILY)
SMAC_00027 scaffold_7:108817..110466	1650	0	1650	550	NCU08436	related to 3-oxoadipate enol-lactonase I	Expect = 0.0	emb|CAD70514.1| related to 3-OXOADIPATE ENOL-LACTONASE I [Neurospora crassa]	[Neurospora crassa]	0.0	sp|P00632	RecName: Full=3-oxoadipate enol-lactonase 2; AltName:	Expect = 1e-021	Abhydrolase_1 (alpha/beta hydrolase fold)	cyto 11, pero 5, mito 4, cysk 4, nucl 3	Q	0	0	alpha beta	2	F:hydrolase activity; P:metabolic process		IPR000073; PR00111 (PRINTS), G3DSA:3.40.50.1820 (GENE3D), PTHR10992 (PANTHER), PTHR10992:SF17 (PANTHER), SSF53474 (SUPERFAMILY)
SMAC_00028 scaffold_7:113980..115974	1995	0	1890	630	NCU09636	related to cytochrome P450 monooxygenase	Expect = 2e-95	gb|ABE60729.1| cytochrome P450 monooxygenase [Hypocrea virens]	[Hypocrea virens]	e-109	sp|Q64481	RecName: Full=Cytochrome P450 3A16; AltName: Full=CYPIIIA16	Expect = 3e-017	p450 (Cytochrome P450)	cyto 8, extr 5, cyto_pero 5, mito 4, plas 3	A	2	2	cytochrome p450 monooxygenase	1	P:metabolic process		IPR001128; IPR002401; IPR017973; PTHR19383:SF26 (PANTHER), tmhmm (TMHMM)
SMAC_00029 scaffold_7:116941..117918	978	0	918	306	NCU08433	conserved hypothetical protein	Expect = e-143	ref|XP_963403.1| hypothetical protein NCU08433 [Neurospora crassa OR74A]	[Neurospora crassa OR74A]	e-150	No hits found			no hits above thresholds	plas 23, E.R. 4	A	7	7	hypothetical protein NCU08433 [Neurospora crassa OR74A]	3	F:molecular_function; P:biological_process; C:cellular_component
SMAC_00030 scaffold_7:118778..119483	706	0	648	216	NCU08432	related to cellobiose dehydrogenase (cdh)	Expect = 1e-95	ref|XP_963402.1| hypothetical protein NCU08432 [Neurospora crassa OR74A]	[Neurospora crassa OR74A]	3e-94	sp|Q01738	RecName: Full=Cellobiose dehydrogenase; Short=CDH; AltName:	Expect = 2e-012	no hits above thresholds	extr 22, mito 4	S	1	0	related to cellobiose dehydrogenase	4	P:interaction with host via protein secreted by type II secretion system; F:carbohydrate binding; F:catalytic activity; P:carbohydrate catabolic process		IPR008960; IPR015920; SignalP (SIGNALP)
SMAC_00031 scaffold_7:119949..120730	782	0	624	208	No hits found			ref|XP_001225978.1| hypothetical protein CHGG_08322 [Chaetomium globosum CBS 148.51]	[Chaetomium globosum CBS 148.51]	7e-76	No hits found			no hits above thresholds	extr 23, mito 2, cyto 2, cyto_mito 2	S	0	0	chitin binding	4	C:viral capsid; F:molecular_function; P:biological_process; C:cellular_component
SMAC_00032 scaffold_7:complement(124588..125696)	1109	0	900	300	NCU08431	conserved hypothetical protein	Expect = 9e-79	ref|XP_963401.1| hypothetical protein NCU08431 [Neurospora crassa OR74A]	[Neurospora crassa OR74A]	3e-78	No hits found			no hits above thresholds	plas 20, E.R. 5	S	6	6	integral membrane	3	F:molecular_function; P:biological_process; C:cellular_component
SMAC_00033 scaffold_7:complement(126994..128215)	1222	0	1035	345	NCU08429	related to integral membrane protein (pth11)	Expect = 6e-51	ref|XP_963399.2| hypothetical protein NCU08429 [Neurospora crassa OR74A]	[Neurospora crassa OR74A]	2e-49	No hits found			no hits above thresholds	plas 19, E.R. 5, mito 1, golg 1, vacu 1	A	7	7	related to integral membrane protein	3	F:molecular_function; P:biological_process; C:cellular_component
SMAC_00034 scaffold_7:132395..133698	1304	0	1065	355	NCU08429	related to integral membrane protein (pth11)	Expect = 7e-31	ref|XP_963399.2| hypothetical protein NCU08429 [Neurospora crassa OR74A]	[Neurospora crassa OR74A]	1e-29	No hits found			no hits above thresholds	plas 18, E.R. 6, mito 1, golg 1, vacu 1	Q	7	7	related to integral membrane protein	2	F:electron carrier activity; F:oxidoreductase activity
SMAC_00035 scaffold_7:136049..137214	1166	0	684	228	No hits found			ref|XP_963399.2| hypothetical protein NCU08429 [Neurospora crassa OR74A]	[Neurospora crassa OR74A]	2e-12	No hits found			no hits above thresholds	plas 21, E.R. 3, vacu 2	A	4	4	related to integral membrane protein	2	F:electron carrier activity; F:oxidoreductase activity
SMAC_00036 scaffold_7:141363..142662	1300	0	1116	372	NCU08429	related to integral membrane protein (pth11)	Expect = e-132	emb|CAD70521.1| related to integral membrane protein (pth11) [Neurospora crassa]	[Neurospora crassa]	e-135	No hits found			no hits above thresholds	plas 21, E.R. 3, mito 2	S	7	7	related to integral membrane protein	3	F:molecular_function; P:biological_process; C:cellular_component
SMAC_00037 scaffold_7:complement(144306..146135)	1830	0	1311	437	NCU08716	related to trichodiene oxygenase cytochrome P450	Expect = e-158	emb|CAB99378.1| related to trichodiene oxygenase cytochrome P450 [Neurospora	[Neurospora	e-172	sp|Q12612	RecName: Full=Trichodiene oxygenase; AltName: Full=Cytochrome P450	Expect = 2e-040	p450 (Cytochrome P450)	mito 6, nucl 5, extr 5, cyto_mito 5, cyto 4, cysk 4	S	1	1	cytochrome	1	F:binding		IPR001128; IPR002403; IPR017973; PTHR19383:SF11 (PANTHER), SignalP (SIGNALP)
SMAC_00038 scaffold_7:150777..152394	1618	0	1497	499	NCU08717	hypothetical protein	Expect = 0.0	ref|XP_963578.1| hypothetical protein NCU08717 [Neurospora crassa OR74A]	[Neurospora crassa OR74A]	0.0	No hits found			no hits above thresholds	nucl 11.5, cyto_nucl 9, cysk 9, cyto 5.5	Q	0	0	hypothetical protein NCU08717 [Neurospora crassa OR74A]	0			IPR001810
SMAC_00039 scaffold_7:155827..157142	1316	0	1197	399	NCU08718	related to integral membrane protein pth11	Expect = e-168	ref|XP_963579.1| hypothetical protein NCU08718 [Neurospora crassa OR74A]	[Neurospora crassa OR74A]	e-178	No hits found			no hits above thresholds	plas 25	A	7	6	related to integral membrane protein pth11	0
SMAC_00040 scaffold_7:158774..160591	1818	0	1755	585	NCU08719	conserved hypothetical protein	Expect = 0.0	ref|XP_963580.1| hypothetical protein NCU08719 [Neurospora crassa OR74A]	[Neurospora crassa OR74A]	0.0	sp|Q9URY4	RecName: Full=Putative amidase C869.01; Flags: Precursor	Expect = e-169	Amidase (Amidase)	extr 21, cyto 3, cyto_nucl 3	S	0	0	amidase family protein	9	F:carbon-nitrogen ligase activity, with glutamine as amido-N-donor; F:transferase activity; F:amidase activity; P:arginine metabolic process; P:L-phenylalanine metabolic process; P:proline metabolic process; P:tryptophan metabolic process; P:benzoate metabolic process; P:styrene catabolic process	EC:6.3.5.0; EC:3.5.1.4	IPR000120; PTHR11895:SF8 (PANTHER), SignalP (SIGNALP), tmhmm (TMHMM)
SMAC_00041 scaffold_7:complement(163143..163758)	616	0	543	181	NCU08720	conserved hypothetical protein	Expect = 7e-45	ref|XP_963581.2| hypothetical protein NCU08720 [Neurospora crassa OR74A]	[Neurospora crassa OR74A]	2e-50	No hits found			no hits above thresholds	extr 25	S	1	0	hypothetical protein NCU08720 [Neurospora crassa OR74A]	3	F:molecular_function; P:interaction with host via protein secreted by type II secretion system; C:cellular_component
SMAC_00042 scaffold_7:complement(165372..167891)	2520	0	2295	765	NCU08721	related to tol protein	Expect = 0.0	ref|XP_963582.1| hypothetical protein NCU08721 [Neurospora crassa OR74A]	[Neurospora crassa OR74A]	0.0	No hits found			HET (Heterokaryon incompatibility protein (HET))	cyto_mito 9.333, cyto 9, mito 8.5, cyto_nucl 8.333, nucl 6.5	Q	0	0	tol protein	3	F:molecular_function; P:biological_process; C:cellular_component		IPR010730
SMAC_00043 scaffold_7:complement(168877..169463)	587	0	522	174	NCU08722	hypothetical protein	Expect = 2e-63	ref|XP_963583.1| hypothetical protein NCU08722 [Neurospora crassa OR74A]	[Neurospora crassa OR74A]	4e-63	No hits found			no hits above thresholds	extr 23, pero 2	S	1	0	hypothetical protein NCU08722 [Neurospora crassa OR74A]	0			IPR011058; SignalP (SIGNALP)
SMAC_00044 scaffold_7:complement(172604..173644)	1041	0	762	254	NCU08724	hypothetical protein	Expect = 4e-44	ref|XP_963585.1| hypothetical protein NCU08724 [Neurospora crassa OR74A]	[Neurospora crassa OR74A]	4e-46	No hits found			no hits above thresholds	nucl 17, cyto_nucl 13.5, cyto 8	Q	0	0	hypothetical protein NCU08724 [Neurospora crassa OR74A]	0
SMAC_00045 scaffold_7:complement(174091..175103)	1013	0	903	301	NCU08724	hypothetical protein	Expect = 1e-21	ref|XP_963585.1| hypothetical protein NCU08724 [Neurospora crassa OR74A]	[Neurospora crassa OR74A]	2e-21	No hits found			no hits above thresholds	mito 16, cyto_nucl 6, nucl 5, cyto 5	Q	0	0	hypothetical protein NCU08724 [Neurospora crassa OR74A]	0
SMAC_00046 scaffold_7:complement(176573..179113)	2541	0	2412	804	NCU07923	conserved hypothetical protein	Expect = 3e-74	ref|XP_370253.1| hypothetical protein MGG_06750 [Magnaporthe grisea 70-15]	[Magnaporthe grisea 70-15]	e-115	No hits found			no hits above thresholds	extr 16, mito 5, cyto 2, E.R. 2, golg 2	S	0	0	peptidase s41 family protein	5	P:proteolysis; F:molecular_function; F:serine-type peptidase activity; P:biological_process; C:cellular_component
SMAC_00047 putative fl/fluffy/acon1 putative C6-zinc finger TF, regulator of scaffold_7:complement(180191..182970)	2780	0	2415	805	NCU08726	FL conidial development protein fluffy	Expect = 0.0	ref|XP_963587.1| hypothetical protein NCU08726 [Neurospora crassa OR74A]	[Neurospora crassa OR74A]	0.0	sp|O13360	RecName: Full=Conidial development protein fluffy	Expect = 0.0	Zn_clus (Fungal Zn(2)-Cys(6) binuclear cluster domain)	nucl 22, mito 3	Q	0	0	c6 transcription factor	5	F:zinc ion binding; P:regulation of transcription, DNA-dependent; F:transcription factor activity; P:conidium formation; C:transcription factor complex		IPR001138
SMAC_00048 scaffold_7:186774..187380	607	0	336	112	NCU08728	probable ribosomal protein S19, mitochondrial	Expect = 2e-29	ref|XP_001906860.1| unnamed protein product [Podospora anserina]	[Podospora anserina]	6e-30	sp|P53733	RecName: Full=37S ribosomal protein S19, mitochondrial	Expect = 7e-020	Ribosomal_S19 (Ribosomal protein S19)	mito 15, cyto 7.5, cyto_nucl 6.5, nucl 4.5	Q	0	0	mitochondrial ribosomal protein s19	4	C:mitochondrial small ribosomal subunit; F:structural constituent of ribosome; P:translation; P:ribosome biogenesis	EC:3.6.5.3	IPR002222
SMAC_00049 scaffold_7:complement(187991..188821)	831	0	720	240	NCU08729	related to transcription factor TAF25	Expect = 7e-90	ref|XP_963590.1| hypothetical protein NCU08729 [Neurospora crassa OR74A]	[Neurospora crassa OR74A]	e-112	sp|O60171	RecName: Full=Transcription initiation factor TFIID subunit 10;	Expect = 2e-024	TFIID_30kDa (Transcription initiation factor TFIID 23-)	cyto 8.5, extr 8, cyto_nucl 7.5, nucl 5.5, mito 4	S	0	0	tfiid and and saga complex taf10	4	F:RNA polymerase II transcription factor activity; P:transcription initiation; C:transcription factor complex; P:regulation of transcription from RNA polymerase II promoter		IPR003923
SMAC_00050 putative mre11 putative MRE11 protein scaffold_7:complement(189655..191982)	2328	0	2157	719	NCU08730	MUS-23 recombinational repair protein mus-23	Expect = 0.0	ref|XP_963591.2| DNA repair protein rad32 [Neurospora crassa OR74A]	[Neurospora crassa OR74A]	0.0	sp|Q9C291	RecName: Full=Double-strand break repair protein mus-23; AltName:	Expect = 0.0	Mre11_DNA_bind (Mre11 DNA-binding presumed domain), Metallophos (Calcineurin-like phosphoesterase)	cyto 13.5, cyto_nucl 13.5, nucl 12.5	Q	1	0	double-strand break repair protein mus-23	6	F:exonuclease activity; F:endonuclease activity; F:manganese ion binding; P:meiosis; P:double-strand break repair; C:nucleus		IPR003701; IPR004843; IPR007281; G3DSA:3.60.21.10 (GENE3D), SSF56300 (SUPERFAMILY)
SMAC_00051 putative doc1 putative DOC1 protein scaffold_7:193419..194726	1308	0	1254	418	No hits found			emb|CAC28560.1| related to anaphase promoting complex subunit 10 [Neurospora	[Neurospora	0.0	sp|Q9ZPW2	RecName: Full=Anaphase-promoting complex subunit 10; Short=APC10;	Expect = 1e-028	APC10 (Anaphase-promoting complex, subunit 10 (APC1)	nucl 13.5, cyto_nucl 12, cyto 9.5, mito 2	Q	0	0	anaphase promoting complex subunit 10	4	P:regulation of mitotic metaphase/anaphase transition; F:protein binding; C:anaphase-promoting complex; P:cell division		IPR004939; IPR008979; G3DSA:2.60.120.260 (GENE3D)
SMAC_00052 scaffold_7:197368..200964	3597	4	2340	780	No hits found			ref|XP_001223254.1| hypothetical protein CHGG_04040 [Chaetomium globosum CBS 148.51]	[Chaetomium globosum CBS 148.51]	2e-66	sp|P92519	RecName: Full=Uncharacterized mitochondrial protein AtMg00810;	Expect = 7e-017	RVT_2 (Reverse transcriptase (RNA-dependent DNA pol), rve (Integrase core domain)	mito 14, nucl 7, cyto 3, pero 3, cyto_pero 3	Q	0	0	retrotransposon ty1-copia subclass	2	F:binding; F:hydrolase activity		IPR001584; IPR012337; IPR013103; G3DSA:3.30.420.10 (GENE3D), PTHR11439 (PANTHER)
SMAC_00053 scaffold_7:206726..209224	2499	0	2499	833	No hits found			ref|XP_001674856.1| Hypothetical protein CBG04553 [Caenorhabditis briggsae AF16]	[Caenorhabditis briggsae AF16]	3e-17	sp|A1T7H8	RecName: Full=Translation initiation factor IF-2	Expect = 8e-016	no hits above thresholds	nucl 20.5, cyto_nucl 14, cyto 6.5	Q	1	0	---NA---	0			IPR018247
SMAC_00054 scaffold_7:complement(213935..214625)	691	0	624	208	NCU08266	hypothetical protein	Expect = 9e-36	ref|XP_957948.1| hypothetical protein NCU08266 [Neurospora crassa OR74A]	[Neurospora crassa OR74A]	2e-39	No hits found			no hits above thresholds	nucl 19.5, cyto_nucl 12.5, cyto 4.5	Q	0	0	pol polyprotein	6	P:pathogenesis; C:intracellular organelle; F:binding; P:ascospore formation; P:hyphal growth; P:spore germination		IPR000953; IPR016197; G3DSA:2.40.50.40 (GENE3D)
SMAC_00055 scaffold_7:complement(215155..216430)	1276	0	1197	399	No hits found			ref|XP_002340058.1| retrotransposon polyprotein, putative [Talaromyces stipitatus ATCC	[Talaromyces stipitatus ATCC	1e-12	No hits found			no hits above thresholds	nucl 10.5, cyto_nucl 8, cysk 5, cyto 4.5, pero 3, mito 2, golg 2	Q	0	0	retrovirus	3	P:cellular macromolecule metabolic process; F:nucleic acid binding; P:primary metabolic process		IPR000953; IPR005479; IPR016197
SMAC_00056 scaffold_7:217623..218516	894	0	894	298	No hits found			ref|XP_002488218.1| conserved hypothetical protein [Talaromyces stipitatus ATCC 10500]	[Talaromyces stipitatus ATCC 10500]	7e-22	No hits found			no hits above thresholds	cyto_nucl 12.5, nucl 11.5, cyto 10.5, mito 4	Q	1	0	transposon i	5	F:RNA binding; F:nucleic acid binding; P:RNA-dependent DNA replication; F:ribonuclease H activity; F:RNA-directed DNA polymerase activity
SMAC_00057 scaffold_7:219505..220736	1232	0	1086	362	No hits found			No hits found			No hits found			no hits above thresholds	nucl 17.5, cyto_nucl 12.833, cyto 5, cyto_mito 4.499, mito 2.5	Q	0	0	---NA---	0
SMAC_00058 scaffold_7:complement(224845..225951)	1107	0	606	202	No hits found			ref|XP_961042.2| hypothetical protein NCU01135 [Neurospora crassa OR74A]	[Neurospora crassa OR74A]	9e-09	sp|O77384	RecName: Full=LRR domain-containing protein PFC0760c	Expect = 2e-007	no hits above thresholds	nucl 21.5, cyto_nucl 15, cyto 5.5	Q	0	0	---NA---	0
SMAC_00059 scaffold_7:227345..227953	609	0	609	203	No hits found			No hits found			No hits found			no hits above thresholds	nucl 20, cyto_nucl 14, cyto 6	Q	0	0	---NA---	0
SMAC_00060 scaffold_7:230643..231317	675	0	597	199	No hits found			No hits found			No hits found			no hits above thresholds	cyto_nucl 13, nucl 12, cyto 10, mito 2, pero 2	Q	0	0	---NA---	0
SMAC_00061 scaffold_7:complement(237050..238033)	984	0	984	328	NCU08572	hypothetical protein	Expect = 3e-99	ref|XP_962834.1| hypothetical protein NCU08572 [Neurospora crassa OR74A]	[Neurospora crassa OR74A]	7e-98	No hits found			no hits above thresholds	mito 22, nucl 2, cyto 2, cyto_nucl 2	Q	0	0	hypothetical protein NCU08572 [Neurospora crassa OR74A]	0
SMAC_00063 scaffold_7:242096..243232	1137	0	1137	379	NCU08570	hypothetical protein	Expect = 1e-53	ref|XP_962832.1| hypothetical protein NCU08570 [Neurospora crassa OR74A]	[Neurospora crassa OR74A]	6e-56	No hits found			no hits above thresholds	cyto 13, cyto_nucl 12.5, nucl 10, pero 2	Q	0	0	hypothetical protein NCU08570 [Neurospora crassa OR74A]	0
SMAC_00064 scaffold_7:245591..247420	1830	0	1752	584	No hits found			emb|CAE85495.1| hypothetical protein [Neurospora crassa]	[Neurospora crassa]	e-115	No hits found			no hits above thresholds	nucl 14, cyto_nucl 11, pero 5, cyto 4, mito 2, extr 2	Q	1	0	hypothetical protein NCU08559 [Neurospora crassa OR74A]	0
SMAC_00065 scaffold_7:248830..250698	1869	0	1869	623	NCU20372	conserved hypothetical protein	Expect = 0.0	emb|CAE85496.1| hypothetical protein [Neurospora crassa]	[Neurospora crassa]	0.0	No hits found			no hits above thresholds	nucl 15.5, cyto_nucl 12.5, cyto 8.5	Q	1	0	hypothetical protein NCU08559 [Neurospora crassa OR74A]	2	F:oxidoreductase activity, acting on CH-OH group of donors; F:FAD binding
SMAC_00066 scaffold_7:257953..259549	1597	0	1485	495	NCU08560	related to hard surface induced protein 3	Expect = 0.0	ref|XP_962755.1| hypothetical protein NCU08560 [Neurospora crassa OR74A]	[Neurospora crassa OR74A]	0.0	No hits found			no hits above thresholds	plas 22, mito 2, E.R. 2	S	8	6	related to hard surface induced protein 3	5	P:regulation of transcription; F:RNA polymerase II transcription factor activity; F:transferase activity, transferring acyl groups other than amino-acyl groups; F:DNA binding; C:nucleus
SMAC_00067 scaffold_7:263660..264886	1227	0	1119	373	NCU06251	related to poly(rC)-binding protein 3	Expect = 0.0	ref|XP_963102.1| hypothetical protein NCU06251 [Neurospora crassa OR74A]	[Neurospora crassa OR74A]	0.0	sp|O74919	RecName: Full=RNA-binding protein rnc1; AltName: Full=RNA-binding	Expect = 2e-080	KH_1 (KH domain)	cyto_nucl 14, cyto 12, nucl 10, cysk 3	Q	0	0	kh domain rna-binding protein	2	F:RNA binding; P:growth or development of symbiont on or near host		IPR004087; IPR004088; IPR018111; G3DSA:3.30.1370.10 (GENE3D), PTHR10288 (PANTHER), PTHR10288:SF52 (PANTHER), SSF54791 (SUPERFAMILY)
SMAC_00068 scaffold_7:266317..267794	1478	0	1260	420	NCU10721	hypothetical protein	Expect = 0.0	ref|XP_001728209.1| hypothetical protein NCU10721 [Neurospora crassa OR74A]	[Neurospora crassa OR74A]	0.0	sp|Q5B5W2	RecName: Full=UDP-galactose transporter homolog 1	Expect = e-105	UAA (UAA transporter family)	plas 22, E.R. 3	Q	8	8	udp-glc gal endoplasmic reticulum nucleotide sugar transporter	3	P:transport; C:endoplasmic reticulum; C:membrane part		IPR013657; PTHR10778 (PANTHER), PTHR10778:SF10 (PANTHER), tmhmm (TMHMM), SSF103481 (SUPERFAMILY)
SMAC_00069 scaffold_7:complement(268921..271356)	2436	0	2436	812	NCU06252	related to dual-specificity MAP kinase phosphatase	Expect = 0.0	ref|XP_962856.1| hypothetical protein NCU06252 [Neurospora crassa OR74A]	[Neurospora crassa OR74A]	0.0	sp|O13453	RecName: Full=Tyrosine-protein phosphatase pmp1	Expect = 4e-026	DSPc (Dual specificity phosphatase, catalytic doma)	nucl 15.5, cyto_nucl 10.333, mito 6.5, cyto_mito 5.833, cyto 4	Q	0	0	protein-tyrosine	4	F:protein tyrosine phosphatase activity; P:protein amino acid dephosphorylation; F:protein tyrosine/serine/threonine phosphatase activity; P:tyrosine metabolic process	EC:3.1.3.48	IPR000340; IPR000387; IPR016130; IPR020422; G3DSA:3.90.190.10 (GENE3D), PTHR10159 (PANTHER), PTHR10159:SF9 (PANTHER), SSF52799 (SUPERFAMILY)
SMAC_00070 scaffold_7:278397..281896	3500	0	3420	1140	NCU06253	conserved hypothetical protein	Expect = 0.0	ref|XP_962857.1| hypothetical protein NCU06253 [Neurospora crassa OR74A]	[Neurospora crassa OR74A]	0.0	sp|P08640	RecName: Full=Flocculation protein FLO11; Short=Flocculin-11;	Expect = 6e-012	no hits above thresholds	nucl 25.5, cyto_nucl 14	Q	0	0	lpxtg-motif cell wall anchor domain	3	F:molecular_function; P:biological_process; C:cellular_component
SMAC_00071 scaffold_7:283686..284785	1100	0	1053	351	NCU06254	related to tRNA 2`-phosphotransferase	Expect = e-107	ref|XP_962858.1| hypothetical protein NCU06254 [Neurospora crassa OR74A]	[Neurospora crassa OR74A]	e-142	sp|Q86TN4	RecName: Full=tRNA 2'-phosphotransferase 1	Expect = 4e-028	PTS_2-RNA (RNA 2'-phosphotransferase, Tpt1 / KptA fami)	cyto 9.5, cyto_nucl 9.5, nucl 8.5, mito 4, extr 2	Q	0	0	trna splicing 2 phosphotransferase 1	3	F:transferase activity, transferring phosphorus-containing groups; P:mycelium development; P:tRNA splicing, via endonucleolytic cleavage and ligation		IPR002745
SMAC_00072 scaffold_7:complement(286035..287138)	1104	0	1104	368	NCU06255	hypothetical protein	Expect = e-134	ref|XP_962859.1| hypothetical protein NCU06255 [Neurospora crassa OR74A]	[Neurospora crassa OR74A]	e-151	sp|O94317	RecName: Full=Uncharacterized serine-rich protein C215.13; Flags:	Expect = 6e-009	no hits above thresholds	nucl 18.5, cyto_nucl 11.5, mito 5	Q	0	0	hypothetical protein NCU06255 [Neurospora crassa OR74A]	0
SMAC_00073 scaffold_7:complement(293298..294676)	1379	0	1188	396	NCU06256	related to transcription initiation factor	Expect = 0.0	ref|XP_962860.2| hypothetical protein NCU06256 [Neurospora crassa OR74A]	[Neurospora crassa OR74A]	e-177	sp|Q12415	RecName: Full=Transcription factor tau 55 kDa subunit; AltName:	Expect = 3e-018	PGAM (Phosphoglycerate mutase family)	mito 11, nucl 9.5, cyto_nucl 7.5, cyto 4.5	Q	0	0	phosphoglycerate mutase family protein	3	F:RNA polymerase III transcription factor activity; C:transcription factor TFIIIC complex; P:transcription initiation from RNA polymerase III promoter		IPR013078; G3DSA:3.40.50.1240 (GENE3D), PTHR16469 (PANTHER), PTHR16469:SF9 (PANTHER), SSF53254 (SUPERFAMILY)
SMAC_00074 scaffold_7:298382..300931	2550	0	2490	830	NCU20674	conserved hypothetical protein	Expect = 0.0	ref|XP_962861.2| hypothetical protein NCU06257 [Neurospora crassa OR74A]	[Neurospora crassa OR74A]	0.0	sp|Q80XQ2	RecName: Full=TBC1 domain family member 5	Expect = 6e-043	no hits above thresholds	nucl 13, cyto_nucl 10, mito 7, cyto 5	Q	1	0	tbc domain	3	F:Rab GTPase activator activity; C:intracellular; P:regulation of Rab GTPase activity		IPR000195; PTHR22957 (PANTHER), PTHR22957:SF23 (PANTHER)
SMAC_00075 scaffold_7:complement(302051..303275)	1225	0	1170	390	NCU06258	conserved hypothetical protein	Expect = e-156	ref|XP_962862.1| hypothetical protein NCU06258 [Neurospora crassa OR74A]	[Neurospora crassa OR74A]	e-158	No hits found			no hits above thresholds	cyto 17.5, cyto_mito 9.5, nucl 9	Q	0	0	hypothetical protein NCU06258 [Neurospora crassa OR74A]	3	P:biological_process; F:double-stranded RNA binding; C:intracellular
SMAC_00076 scaffold_7:305238..307405	2168	0	1863	621	NCU06259	related to Cvt pathway protein CVT20	Expect = 0.0	ref|XP_962863.2| sorting nexin-41 [Neurospora crassa OR74A]	[Neurospora crassa OR74A]	0.0	sp|Q7SB54	RecName: Full=Sorting nexin-41	Expect = 0.0	PX (PX domain)	nucl 21.5, cyto_nucl 13.5, cyto 4.5	Q	0	0	sorting nexin-41	7	C:endomembrane system; F:phosphoinositide binding; F:protein binding; C:endosome membrane; P:cell communication; P:autophagy; P:protein transport		IPR001683; PTHR10555 (PANTHER), PTHR10555:SF8 (PANTHER)
SMAC_00077 scaffold_7:308391..309668	1278	0	1149	383	NCU06260	related to mRNA guanylyltransferase	Expect = 0.0	ref|XP_962864.1| hypothetical protein NCU06260 [Neurospora crassa OR74A]	[Neurospora crassa OR74A]	0.0	sp|Q7SB53	RecName: Full=mRNA-capping enzyme subunit alpha; AltName: Full=mRNA	Expect = 0.0	mRNA_cap_enzyme (mRNA capping enzyme, catalytic domain), mRNA_cap_C (mRNA capping enzyme, C-terminal domai)	cyto 10.5, cyto_nucl 10, nucl 8.5, mito 3, pero 3	Q	0	0	mrna capping enzyme alpha	4	P:mRNA capping; F:mRNA guanylyltransferase activity; P:growth or development of symbiont on or near host; C:nucleus	EC:2.7.7.50	IPR001339; IPR012340; IPR013846; IPR016027; PTHR10367 (PANTHER), SSF56091 (SUPERFAMILY)
SMAC_00078 scaffold_7:complement(310460..311394)	935	0	684	228	NCU06261	related to uracil phosphoribosyltransferase	Expect = e-121	ref|XP_962865.1| hypothetical protein NCU06261 [Neurospora crassa OR74A]	[Neurospora crassa OR74A]	e-116	sp|A3DIL9	RecName: Full=Uracil phosphoribosyltransferase; AltName: Full=UMP	Expect = 2e-036	no hits above thresholds	mito 15, cyto 10.5, cyto_nucl 6	Q	1	0	uracil phosphoribosyltransferase	2	P:nucleoside metabolic process; F:transferase activity, transferring glycosyl groups		IPR000836; G3DSA:3.40.50.2020 (GENE3D), PTHR10285 (PANTHER), PTHR10285:SF1 (PANTHER), SSF53271 (SUPERFAMILY)
SMAC_00079 scaffold_7:312162..313829	1668	0	1668	556	NCU06262	conserved hypothetical protein	Expect = 0.0	ref|XP_962866.1| hypothetical protein NCU06262 [Neurospora crassa OR74A]	[Neurospora crassa OR74A]	0.0	sp|Q9UTS8	RecName: Full=UPF0695 membrane protein C977.11/PB8B6.06c	Expect = 5e-026	no hits above thresholds	plas 24, nucl 2	Q	9	8	chromosome condensation protein	1	C:membrane		IPR003691; tmhmm (TMHMM)
SMAC_00080 scaffold_7:complement(314412..315215)	804	0	804	268	No hits found			ref|XP_002614831.1| hypothetical protein CLUG_04845 [Clavispora lusitaniae ATCC 42720]	[Clavispora lusitaniae ATCC 42720]	1e-10	sp|Q6S6U0	RecName: Full=Trans-acting transcriptional protein ICP4; AltName:	Expect = 2e-007	no hits above thresholds	nucl 22.5, cyto_nucl 14.5, cyto 3.5	Q	0	0	---NA---	0
SMAC_00081 scaffold_7:complement(315299..319707)	4409	0	4092	1364	NCU06263	hypothetical protein	Expect = 0.0	ref|XP_962867.1| hypothetical protein NCU06263 [Neurospora crassa OR74A]	[Neurospora crassa OR74A]	0.0	sp|Q9NZW4	RecName: Full=Dentin sialophosphoprotein; Contains: RecName:	Expect = 7e-018	zf-C2H2 (Zinc finger, C2H2 type)	nucl 23.5, cyto_nucl 13	Q	1	0	c2h2 zinc finger protein	3	F:nucleic acid binding; F:zinc ion binding; C:intracellular		IPR007087; IPR013087; IPR015880; PTHR23229 (PANTHER), PTHR23229:SF13 (PANTHER), SSF57667 (SUPERFAMILY)
SMAC_00082 scaffold_7:complement(322506..329068)	6563	0	5478	1826	NCU06264	related to DNA ligase	Expect = 0.0	ref|XP_962868.1| hypothetical protein NCU06264 [Neurospora crassa OR74A]	[Neurospora crassa OR74A]	0.0	sp|Q7SB49	RecName: Full=DNA ligase 4; AltName: Full=DNA ligase IV; AltName:	Expect = 0.0	DNA_ligase_A_M (ATP dependent DNA ligase domain)	nucl 8.5, cyto_nucl 8, pero 7, cyto 6.5, mito 5	Q	1	0	dna ligase 4	7	P:DNA replication; P:mycelium development; F:ATP binding; C:nucleus; F:DNA ligase (ATP) activity; P:DNA recombination; P:DNA repair	EC:6.5.1.1	IPR000169; IPR000977; IPR001357; IPR012309; IPR012310; IPR012340; IPR016059; G3DSA:3.30.470.30 (GENE3D), G3DSA:3.40.50.10190 (GENE3D), PTHR10459 (PANTHER), PTHR10459:SF7 (PANTHER), SSF56091 (SUPERFAMILY)
SMAC_00083 putative dot1 putative DOT1 protein scaffold_7:333127..334850	1724	0	1590	530	NCU06266	related to protein-lysine N-methyltransferase	Expect = 0.0	ref|XP_962870.1| hypothetical protein NCU06266 [Neurospora crassa OR74A]	[Neurospora crassa OR74A]	0.0	sp|Q7SB74	RecName: Full=Histone-lysine N-methyltransferase, H3 lysine-79	Expect = 0.0	DOT1 (Histone methylation protein DOT1)	nucl 21.5, cyto_nucl 13, cyto 3.5	Q	1	0	histone-lysine n-methyltransferase	6	P:chromatin modification; F:histone-lysine N-methyltransferase activity; C:nucleus; P:regulation of transcription, DNA-dependent; P:protein amino acid methylation; P:lysine catabolic process	EC:2.1.1.43	IPR013110; G3DSA:3.40.50.150 (GENE3D), PIRSF017570 (PIR), PTHR21451 (PANTHER), SSF53335 (SUPERFAMILY)
SMAC_00084 scaffold_7:complement(335502..336361)	860	0	702	234	NCU06267	conserved hypothetical protein	Expect = e-111	ref|XP_962871.1| hypothetical protein NCU06267 [Neurospora crassa OR74A]	[Neurospora crassa OR74A]	e-115	sp|Q520U5	RecName: Full=Autophagy protein 16	Expect = 4e-046	ATG16 (Autophagy protein 16 (ATG16))	nucl 18.5, cyto_nucl 12.5, cyto 5.5	Q	0	0	autophagy protein	6	P:autophagy; F:molecular_function; C:vacuole; C:cytoplasmic vesicle; P:transport; P:protein transport		IPR013923
SMAC_00085 scaffold_7:336911..339751	2841	0	2577	859	NCU20675	related to vacuolar protein sorting VACUOLELESS1	Expect = 0.0	ref|XP_962872.2| hypothetical protein NCU06268 [Neurospora crassa OR74A]	[Neurospora crassa OR74A]	0.0	sp|Q9UT38	RecName: Full=Probable vacuolar protein sorting-associated protein	Expect = e-147	Vps16_N (Vps16, N-terminal region), Vps16_C (Vps16, C-terminal region)	cyto 11, cyto_nucl 10, nucl 7, pero 5, mito 3	Q	0	0	vacuolar protein sorting-associated protein	2	C:cytoplasm; P:intracellular protein transport		IPR001680; IPR006925; IPR006926; IPR016534; PTHR12811 (PANTHER), SSF50960 (SUPERFAMILY)
SMAC_00086 scaffold_7:complement(340780..343074)	2295	0	2127	709	NCU20676	conserved hypothetical protein	Expect = 0.0	ref|XP_962873.1| hypothetical protein NCU06269 [Neurospora crassa OR74A]	[Neurospora crassa OR74A]	0.0	sp|P53924	RecName: Full=RING finger protein YNL116W	Expect = 2e-064	FHA (FHA domain)	nucl 10, extr 8, cyto 5.5, cyto_mito 5, mito 3.5	Q	0	0	fha domain protein	1	F:binding		IPR000253; IPR001841; IPR008984; IPR018957; G3DSA:3.30.40.10 (GENE3D), PTHR22766 (PANTHER), SSF57850 (SUPERFAMILY)
SMAC_00087 scaffold_7:345711..347530	1820	0	1731	577	NCU06270	MPP mitochondrial processing peptidase alpha chain	Expect = 0.0	ref|XP_962874.1| mitochondrial processing peptidase alpha subunit [Neurospora crassa	[Neurospora crassa	0.0	sp|P23955	RecName: Full=Mitochondrial-processing peptidase subunit alpha;	Expect = 0.0	Peptidase_M16 (Insulinase (Peptidase family M16)), Peptidase_M16_C (Peptidase M16 inactive domain)	mito 24.5, cyto_mito 13	Q	0	0	mitochondrial processing peptidase alpha	5	F:metalloendopeptidase activity; F:mitochondrial processing peptidase activity; P:proteolysis; F:zinc ion binding; C:mitochondrial processing peptidase complex	EC:3.4.24.0; EC:3.4.24.64	IPR001431; IPR007863; IPR011237; IPR011249; IPR011765; PTHR11851 (PANTHER), PTHR11851:SF49 (PANTHER)
SMAC_00088 scaffold_7:complement(348258..351318)	3061	0	2646	882	NCU06271	conserved hypothetical protein	Expect = 0.0	ref|XP_962875.1| hypothetical protein NCU06271 [Neurospora crassa OR74A]	[Neurospora crassa OR74A]	0.0	sp|Q03722	RecName: Full=Uncharacterized protein YML020W	Expect = 4e-047	no hits above thresholds	nucl 18, cyto_nucl 10.5, mito 5	Q	1	0	hypothetical protein NCU06271 [Neurospora crassa OR74A]	3	F:molecular_function; P:biological_process; C:cellular_component
SMAC_00089 scaffold_7:352309..357830	5522	0	5331	1777	NCU06272	related to ribosomal RNA processing protein RRP5	Expect = 0.0	ref|XP_962876.2| hypothetical protein NCU06272 [Neurospora crassa OR74A]	[Neurospora crassa OR74A]	0.0	sp|O74835	RecName: Full=rRNA biogenesis protein rrp5; AltName: Full=Ribosomal	Expect = 0.0	S1 (S1 RNA binding domain)	nucl 13.5, cyto_nucl 11.333, mito_nucl 9.166, cyto 7, mito 3.5	Q	0	0	rrna biogenesis protein rrp5	4	F:RNA binding; C:intracellular; P:mycelium development; P:RNA processing		IPR003029; IPR003107; IPR012340; IPR016027; PTHR23270 (PANTHER), SM00316 (SMART), SSF48452 (SUPERFAMILY)
SMAC_00090 scaffold_7:366258..367886	1629	0	1629	543	NCU06273	conserved hypothetical protein	Expect = 0.0	ref|XP_962877.1| hypothetical protein NCU06273 [Neurospora crassa OR74A]	[Neurospora crassa OR74A]	0.0	No hits found			no hits above thresholds	mito 16, nucl 10.5, cyto_nucl 6	Q	0	0	hypothetical protein NCU06273 [Neurospora crassa OR74A]	3	F:molecular_function; P:biological_process; C:cellular_component
SMAC_00091 scaffold_7:complement(375043..376020)	978	0	978	326	NCU06275	conserved hypothetical protein	Expect = e-153	ref|XP_962879.1| hypothetical protein NCU06275 [Neurospora crassa OR74A]	[Neurospora crassa OR74A]	e-162	sp|Q10346	not specified	Expect = 3e-006	no hits above thresholds	cyto 14, nucl 8, mito 4	Q	0	0	peroxin-11c pex11c-penicillium chrysogenum	3	F:pyruvate kinase activity; P:glycolysis; C:cellular_component
SMAC_00092 scaffold_7:complement(377166..379916)	2751	0	2751	917	NCU06276	related to increased rDNA silencing protein IRS4	Expect = 0.0	ref|XP_962880.1| hypothetical protein NCU06276 [Neurospora crassa OR74A]	[Neurospora crassa OR74A]	0.0	sp|Q7SB65	RecName: Full=Increased rDNA silencing protein 4	Expect = 0.0	no hits above thresholds	nucl 17.5, cyto_nucl 12, cyto 5.5, mito 3	Q	0	0	increased rdna silencing protein 4	3	F:calcium ion binding; P:two-component signal transduction system (phosphorelay); P:lipid metabolic process		IPR000261; IPR011992; PTHR11216 (PANTHER), PTHR11216:SF10 (PANTHER), SSF47473 (SUPERFAMILY)
SMAC_00093 scaffold_7:complement(381522..384026)	2505	0	2382	794	NCU06277	related to microtubule-associated protein	Expect = 0.0	ref|XP_962881.2| hypothetical protein NCU06277 [Neurospora crassa OR74A]	[Neurospora crassa OR74A]	0.0	sp|Q9HDY1	RecName: Full=Anaphase spindle elongation protein 1	Expect = 5e-065	MAP65_ASE1 (Microtubule associated protein (MAP65/ASE1)	nucl 19.5, cyto_nucl 12.5, cyto 4.5	Q	0	0	microtubule associated protein	3	P:microtubule cytoskeleton organization; P:M phase; C:spindle		IPR007145; PD968187 (PRODOM)
SMAC_00094 scaffold_7:complement(388066..391572)	3507	0	3252	1084	NCU06278	probable translation elongation factor eEF4	Expect = 0.0	ref|XP_962882.2| hypothetical protein NCU06278 [Neurospora crassa OR74A]	[Neurospora crassa OR74A]	0.0	sp|O74945	RecName: Full=Ribosome assembly protein 1; AltName: Full=Elongation	Expect = 0.0	GTP_EFTU (Elongation factor Tu GTP binding domain), EFG_C (Elongation factor G C-terminus), GTP_EFTU_D2 (Elongation factor Tu domain 2)	cyto 15.5, cyto_nucl 10, mito 6, nucl 3.5	Q	0	0	ribosome biogenesis protein	4	F:GTP binding; P:mycelium development; P:translation; F:GTPase activity	EC:3.6.5.3; EC:3.6.5.1; EC:3.6.5.2; EC:3.6.5.4	IPR000640; IPR000795; IPR004161; IPR005225; IPR005517; IPR009000; IPR009022; IPR020568; G3DSA:2.40.30.10 (GENE3D), G3DSA:3.30.70.870 (GENE3D), G3DSA:3.40.50.300 (GENE3D), PTHR23115 (PANTHER), PTHR23115:SF3 (PANTHER), SSF52540 (SUPERFAMILY)
SMAC_00095 scaffold_7:397511..399118	1608	0	1425	475	NCU06279	conserved hypothetical protein	Expect = 0.0	ref|XP_962883.1| hypothetical protein NCU06279 [Neurospora crassa OR74A]	[Neurospora crassa OR74A]	0.0	sp|Q7SB62	RecName: Full=Eukaryotic translation initiation factor 3 subunit L;	Expect = 0.0	Paf67 (RNA polymerase I-associated factor PAF67)	nucl 12, cyto_nucl 10.5, cyto 7, pero 6	Q	2	2	eukaryotic translation initiation factor 3	4	F:translation initiation factor activity; P:mycelium development; C:ribosome; P:regulation of translational initiation		IPR019382; PTHR13242 (PANTHER)
SMAC_00096 scaffold_7:405605..406811	1207	0	1140	380	NCU20001	conserved hypothetical protein	Expect = 0.0	ref|XP_956991.1| hypothetical protein NCU00004 [Neurospora crassa OR74A]	[Neurospora crassa OR74A]	e-161	sp|O74782	RecName: Full=Universal stress protein A family protein C25B2.10	Expect = 3e-035	Usp (Universal stress protein family)	nucl 24, cyto_nucl 14	Q	1	0	universal stress protein family domain protein	2	P:response to stress; P:growth or development of symbiont on or near host		IPR006016; IPR014729; SSF52402 (SUPERFAMILY)
SMAC_00097 scaffold_7:408072..409928	1857	0	1857	619	NCU00005	conserved hypothetical protein	Expect = 0.0	ref|XP_956992.1| hypothetical protein NCU00005 [Neurospora crassa OR74A]	[Neurospora crassa OR74A]	0.0	sp|Q9Y302	RecName: Full=Protein GPR89; AltName: Full=Putative MAPK-activating	Expect = 1e-029	no hits above thresholds	plas 23, mito 2	A	9	7	protein	6	F:molecular_function; P:positive regulation of I-kappaB kinase/NF-kappaB cascade; F:signal transducer activity; C:integral to membrane; C:membrane; P:biological_process		IPR000165; IPR015672; tmhmm (TMHMM)
SMAC_00098 scaffold_7:complement(410560..411360)	801	0	801	267	No hits found			ref|XP_001229596.1| predicted protein [Chaetomium globosum CBS 148.51]	[Chaetomium globosum CBS 148.51]	1e-15	sp|P98088	RecName: Full=Mucin-5AC; AltName: Full=Mucin-5 subtype AC,	Expect = 8e-006	no hits above thresholds	extr 23, E.R. 3	S	2	1	predicted protein [Chaetomium globosum CBS 148.51]	0
SMAC_00099 scaffold_7:complement(412911..415142)	2232	0	1986	662	No hits found			ref|XP_001907958.1| unnamed protein product [Podospora anserina]	[Podospora anserina]	0.0	sp|O60132	RecName: Full=Tip elongation aberrant protein Tea4; AltName:	Expect = 8e-027	SH3_1 (SH3 domain)	nucl 22, cyto 5	Q	0	0	sh3 domain	0			IPR001452; G3DSA:2.30.30.40 (GENE3D)
SMAC_00100 scaffold_7:complement(415251..416234)	984	0	798	266	No hits found			ref|XP_001229538.1| hypothetical protein CHGG_03022 [Chaetomium globosum CBS 148.51]	[Chaetomium globosum CBS 148.51]	2e-43	No hits found			no hits above thresholds	nucl 19.5, cyto_nucl 16, cyto 7.5	Q	0	0	sh3 domain	3	F:molecular_function; P:signal transduction; C:cellular_component
SMAC_00101 scaffold_7:421074..423391	2318	0	2187	729	NCU00007	related to pH signal transduction protein PalH	Expect = 0.0	ref|XP_956994.1| hypothetical protein NCU00007 [Neurospora crassa OR74A]	[Neurospora crassa OR74A]	0.0	sp|Q7RY98	RecName: Full=pH-response regulator protein palH/rim-21	Expect = 0.0	PalH (PalH/RIM21)	plas 18, nucl 3, cyto 2, E.R. 2, mito_nucl 2	Q	7	4	ph signal transduction protein	2	C:plasma membrane; C:integral to membrane		IPR014844; tmhmm (TMHMM)
SMAC_00102 scaffold_7:425255..426713	1459	0	1284	428	NCU00008	probable longevity-assurance protein LAG1	Expect = 0.0	ref|XP_956995.1| hypothetical protein NCU00008 [Neurospora crassa OR74A]	[Neurospora crassa OR74A]	0.0	sp|A6ZSP9	RecName: Full=Sphingosine N-acyltransferase LAG1; AltName:	Expect = 7e-095	TRAM_LAG1_CLN8 (TLC domain), TRAM1 (TRAM1-like protein)	plas 23, E.R. 2, golg 2	Q	6	7	longevity-assurance protein 1	2	C:integral to membrane; P:growth or development of symbiont on or near host		IPR006634; IPR013599; IPR016439; PTHR12560 (PANTHER), tmhmm (TMHMM)
SMAC_00103 scaffold_7:439674..443071	3398	0	3138	1046	NCU20002	related to vacuolar membrane protein HMT1 (heavy metal	Expect = 0.0	ref|XP_956997.2| hypothetical protein NCU00010 [Neurospora crassa OR74A]	[Neurospora crassa OR74A]	0.0	sp|Q02592	RecName: Full=Heavy metal tolerance protein; Flags: Precursor	Expect = e-170	ABC_tran (ABC transporter), ABC_membrane (ABC transporter transmembrane region)	plas 22, E.R. 2, vacu 2	A	1	8	vacuolar abc heavy metal transporter	5	F:ATPase activity, coupled to transmembrane movement of substances; P:transport; P:growth or development of symbiont on or near host; F:ATP binding; C:integral to membrane		IPR001140; IPR003439; IPR003593; IPR011527; IPR017871; IPR017940; G3DSA:3.40.50.300 (GENE3D), PTHR19242 (PANTHER), PTHR19242:SF70 (PANTHER), tmhmm (TMHMM), SSF52540 (SUPERFAMILY)
SMAC_00104 scaffold_7:complement(445132..445597)	466	0	273	91	No hits found			ref|XP_956996.1| hypothetical protein NCU00009 [Neurospora crassa OR74A]	[Neurospora crassa OR74A]	1e-10	No hits found			no hits above thresholds	cyto_nucl 11.333, nucl 10.5, cyto 9, cyto_mito 8.999, mito 7.5	Q	0	0	hypothetical protein NCU00009 [Neurospora crassa OR74A]	0
SMAC_00105 scaffold_7:complement(446394..448457)	2064	0	1818	606	No hits found			ref|XP_001008644.1| Bifunctional endo-1,4-beta-xylanase xylA precursor, putative	not specified	6e-63	sp|Q54G14	RecName: Full=Uncharacterized protein DDB_G0290685	Expect = 4e-056	no hits above thresholds	extr 26	S	1	1	---NA---	0
SMAC_00106 scaffold_7:449798..451165	1368	0	1074	358	NCU00014	conserved hypothetical protein	Expect = e-165	ref|XP_957001.2| hypothetical protein NCU00014 [Neurospora crassa OR74A]	[Neurospora crassa OR74A]	e-163	No hits found			no hits above thresholds	nucl 13, mito 10, cyto_nucl 9.5, cyto 4	Q	0	0	hypothetical protein NCU00014 [Neurospora crassa OR74A]	3	F:molecular_function; P:biological_process; C:cellular_component		IPR000131
SMAC_00107 scaffold_7:452360..453280	921	1	636	212	NCU00015	conserved hypothetical protein	Expect = 6e-97	ref|XP_957002.1| hypothetical protein NCU00015 [Neurospora crassa OR74A]	[Neurospora crassa OR74A]	1e-97	No hits found			no hits above thresholds	mito 22, pero 4	Q	0	0	hypothetical protein NCU00015 [Neurospora crassa OR74A]	5	F:molecular_function; F:oxidoreductase activity; P:biological_process; F:antioxidant activity; C:cellular_component
SMAC_00108 scaffold_7:complement(454230..456164)	1935	0	1935	645	NCU00017	conserved hypothetical protein	Expect = 0.0	ref|XP_957004.1| hypothetical protein NCU00017 [Neurospora crassa OR74A]	[Neurospora crassa OR74A]	0.0	No hits found			no hits above thresholds	mito 10, plas 7, nucl 6, cyto 3	Q	0	0	c6 finger domain	4	F:transcription factor activity; F:zinc ion binding; P:regulation of transcription, DNA-dependent; C:transcription factor complex
SMAC_00109 scaffold_7:465002..467813	2812	0	2475	825	NCU20004	probable transitional endoplasmic reticulum ATPase	Expect = 0.0	ref|XP_001229526.1| hypothetical protein CHGG_03010 [Chaetomium globosum CBS 148.51]	[Chaetomium globosum CBS 148.51]	0.0	sp|Q5AWS6	RecName: Full=Cell division control protein 48	Expect = 0.0	AAA (ATPase family associated with various cellul), CDC48_N (Cell division protein 48 (CDC48), N-terminal), CDC48_2 (Cell division protein 48 (CDC48), domain 2)	nucl 16, cyto_nucl 13.5, cyto 9	Q	0	0	cell division control protein cdc48	6	F:nucleoside-triphosphatase activity; P:cell cycle; P:protein transport; F:ATP binding; P:mycelium development; P:cell division	EC:3.6.1.15	IPR003338; IPR003593; IPR003959; IPR003960; IPR004201; IPR005938; IPR009010; IPR010916; G3DSA:1.10.8.60 (GENE3D), G3DSA:3.10.330.10 (GENE3D), G3DSA:3.40.50.300 (GENE3D), PTHR23077 (PANTHER), PTHR23077:SF18 (PANTHER), SSF52540 (SUPERFAMILY), SSF54585 (SUPERFAMILY)
SMAC_00110 scaffold_7:complement(472790..475116)	2327	0	2130	710	NCU00019	related to forkhead protein	Expect = 0.0	ref|XP_957006.1| hypothetical protein NCU00019 [Neurospora crassa OR74A]	[Neurospora crassa OR74A]	0.0	sp|P41813	RecName: Full=Fork head protein homolog 2	Expect = 4e-047	Fork_head (Fork head domain), FHA (FHA domain)	nucl 25	Q	0	0	forkhead transcription factor fkh1	4	F:sequence-specific DNA binding; F:transcription factor activity; P:regulation of transcription, DNA-dependent; C:transcription factor complex		IPR000253; IPR001766; IPR008984; IPR011991; IPR018122; SSF46785 (SUPERFAMILY)
SMAC_00111 scaffold_7:complement(477692..481335)	3644	0	3600	1200	NCU20005	related to translation initiation factor CluA	Expect = 0.0	ref|XP_957008.2| hypothetical protein NCU00021 [Neurospora crassa OR74A]	[Neurospora crassa OR74A]	0.0	sp|Q7RY84	RecName: Full=Protein TIF31 homolog	Expect = 0.0	TPR_2 (Tetratricopeptide repeat)	cyto 18, cyto_nucl 12.833, nucl 5.5, mito_nucl 3.666	Q	1	0	eukaryotic translation initiation factor 3 subunit clu1	1	F:binding		IPR011990; PTHR12601 (PANTHER), SSF103107 (SUPERFAMILY), SSF48452 (SUPERFAMILY)
SMAC_00112 scaffold_7:483559..485814	2256	0	2256	752	NCU00022	conserved hypothetical protein	Expect = 0.0	ref|XP_957009.1| hypothetical protein NCU00022 [Neurospora crassa OR74A]	[Neurospora crassa OR74A]	0.0	sp|Q54XM9	RecName: Full=Transcription initiation factor TFIID subunit 11	Expect = 4e-009	no hits above thresholds	nucl 11, cyto 9, mito 3, extr 3	Q	4	0	hypothetical protein NCU00022 [Neurospora crassa OR74A]	3	F:molecular_function; P:biological_process; C:cellular_component
SMAC_00113 scaffold_7:490571..492452	1882	0	1821	607	NCU00023	related to ferric-chelate reductase	Expect = 0.0	ref|XP_957010.1| hypothetical protein NCU00023 [Neurospora crassa OR74A]	[Neurospora crassa OR74A]	0.0	sp|Q08905	RecName: Full=Ferric reductase transmembrane component 3; AltName:	Expect = 2e-042	Ferric_reduct (Ferric reductase like transmembrane com), NAD_binding_6 (Ferric reductase NAD binding domain), FAD_binding_8 (FAD-binding domain)	plas 24, vacu 2	Q	7	6	ferric-chelate reductase	6	F:FAD binding; C:integral to membrane; F:oxidoreductase activity; F:iron ion binding; F:electron carrier activity; P:electron transport		IPR013112; IPR013121; IPR013130; IPR017927; G3DSA:3.40.50.80 (GENE3D), PTHR11972 (PANTHER), SignalP (SIGNALP), tmhmm (TMHMM), SSF52343 (SUPERFAMILY)
SMAC_00114 scaffold_7:494172..495055	884	0	714	238	NCU00024	conserved hypothetical protein	Expect = 3e-79	ref|XP_957011.1| hypothetical protein NCU00024 [Neurospora crassa OR74A]	[Neurospora crassa OR74A]	7e-89	sp|O60688	RecName: Full=Protein yippee-like 1	Expect = 3e-028	Yippee (Yippee putative zinc-binding protein)	nucl 21, cyto_nucl 13.5, cyto 4	Q	0	0	yippee zinc-binding protein	3	F:molecular_function; P:biological_process; C:cellular_component		IPR004910; PTHR13847 (PANTHER)
SMAC_00115 scaffold_7:complement(496231..497643)	1413	0	1194	398	NCU00025	conserved hypothetical protein	Expect = 0.0	ref|XP_957012.1| hypothetical protein NCU00025 [Neurospora crassa OR74A]	[Neurospora crassa OR74A]	0.0	sp|Q09875	RecName: Full=Uncharacterized protein C12G12.12	Expect = 1e-054	no hits above thresholds	plas 22, E.R. 4	Q	9	9	integral membrane protein	5	C:Golgi membrane; P:growth or development of symbiont on or near host; F:sugar:hydrogen symporter activity; P:carbohydrate transport; C:integral to membrane		IPR012404; PTHR13146 (PANTHER), tmhmm (TMHMM), SSF103481 (SUPERFAMILY)
SMAC_00116 scaffold_7:complement(498873..499892)	1020	0	1020	340	NCU00026	conserved hypothetical protein	Expect = e-179	ref|XP_957013.1| hypothetical protein NCU00026 [Neurospora crassa OR74A]	[Neurospora crassa OR74A]	0.0	No hits found			no hits above thresholds	plas 15, nucl 4.5, mito 4, cyto_nucl 4, cyto 2.5	Q	4	3	hypothetical protein NCU00026 [Neurospora crassa OR74A]	3	F:molecular_function; P:biological_process; C:cellular_component
SMAC_00117 scaffold_7:501216..501683	468	0	468	156	NCU00027	related to tRNA splicing endonuclease delta subunit	Expect = 6e-83	ref|XP_957014.1| hypothetical protein NCU00027 [Neurospora crassa OR74A]	[Neurospora crassa OR74A]	2e-82	sp|Q7RY78	RecName: Full=Probable tRNA-splicing endonuclease subunit sen-15;	Expect = 1e-083	no hits above thresholds	nucl 22, cyto 4	Q	0	0	sen15_neucr ame: full=probable trna-splicing endonuclease subunit sen-15 ame: full=trna-intron endonuclease sen-15	1	P:tRNA processing
SMAC_00118 scaffold_7:complement(501850..502617)	768	0	543	181	NCU00028	related to formaldehyde dehydrogenase	Expect = 2e-81	ref|XP_957015.1| hypothetical protein NCU00028 [Neurospora crassa OR74A]	[Neurospora crassa OR74A]	5e-85	sp|P14940	RecName: Full=Alcohol dehydrogenase	Expect = 4e-012	ADH_zinc_N (Zinc-binding dehydrogenase)	cyto 15, cyto_nucl 9, mito 5, E.R. 4	Q	2	0	alcohol zinc-	3	F:zinc ion binding; P:oxidation reduction; F:oxidoreductase activity		IPR002085; IPR013149; IPR016040; PTHR11695:SF38 (PANTHER)
SMAC_00119 scaffold_7:complement(502646..503477)	832	0	438	146	NCU00028	related to formaldehyde dehydrogenase	Expect = 7e-70	ref|XP_957015.1| hypothetical protein NCU00028 [Neurospora crassa OR74A]	[Neurospora crassa OR74A]	9e-67	sp|P77316	RecName: Full=Uncharacterized zinc-type alcohol dehydrogenase-like	Expect = 3e-022	ADH_N (Alcohol dehydrogenase GroES-like domain)	mito 20, cyto 4.5, cyto_nucl 4	Q	0	0	alcohol dehydrogenase	3	F:zinc ion binding; P:oxidation reduction; F:oxidoreductase activity		IPR002085; IPR002328; IPR011032; IPR013154; G3DSA:3.90.180.10 (GENE3D), PTHR11695:SF38 (PANTHER)
SMAC_00120 scaffold_7:complement(504311..505345)	1035	0	1035	345	NCU00029	related to vacuolar zinc efflux protein	Expect = e-172	ref|XP_957016.1| hypothetical protein NCU00029 [Neurospora crassa OR74A]	[Neurospora crassa OR74A]	e-172	sp|P34240	RecName: Full=Zinc-regulated transporter 3; AltName: Full=Vacuolar	Expect = 8e-024	no hits above thresholds	plas 12, mito 5, cyto 4, extr 3, mito_nucl 3, cyto_pero 3	Q	5	4	zip metal ion transporter	3	P:metal ion transport; C:membrane; F:metal ion transmembrane transporter activity		IPR003689; PTHR11065 (PANTHER), tmhmm (TMHMM)
SMAC_00121 scaffold_7:507645..508667	1023	0	1023	341	NCU00030	probable nuclease NUC1 precursor, mitochondrial	Expect = e-165	ref|XP_957017.1| mitochondrial nuclease [Neurospora crassa OR74A]	[Neurospora crassa OR74A]	e-172	sp|P08466	RecName: Full=Mitochondrial nuclease	Expect = e-100	Endonuclease_NS (DNA/RNA non-specific endonuclease)	extr 19, pero 2, vacu 2, cyto 1, plas 1, E.R. 1, golg 1	S	1	1	mitochondrial nuclease	2	F:nucleic acid binding; F:endonuclease activity		IPR001604; IPR018524; IPR020821; PTHR13966 (PANTHER), SignalP (SIGNALP), tmhmm (TMHMM), SSF54060 (SUPERFAMILY)
SMAC_00122 scaffold_7:complement(509362..511324)	1963	0	1908	636	NCU00037	related to polyadenylation factor I subunit 2	Expect = 0.0	ref|XP_957024.2| protein PFS2 [Neurospora crassa OR74A]	[Neurospora crassa OR74A]	0.0	sp|Q7RY68	RecName: Full=Polyadenylation factor subunit 2	Expect = 0.0	WD40 (WD domain, G-beta repeat)	mito 14, nucl 6, cyto 5.5, cyto_pero 3.5	Q	1	0	wd repeat protein	5	P:mitosis; P:mRNA processing; C:nucleus; P:cell division; P:chromosome segregation		IPR001680; IPR011046; IPR015943; IPR017986; IPR019781; IPR019782; IPR020472; PTHR22836 (PANTHER)
SMAC_00123 scaffold_7:513530..515364	1835	0	1563	521	NCU00035	related to diacylglycerol acyltransferase	Expect = 0.0	ref|XP_957022.1| hypothetical protein NCU00035 [Neurospora crassa OR74A]	[Neurospora crassa OR74A]	0.0	sp|Q55BH9	RecName: Full=Diacylglycerol O-acyltransferase 1	Expect = 2e-060	MBOAT (MBOAT family)	plas 23, E.R. 3	Q	6	7	diacylglycerol o-acyltransferase	4	F:acyltransferase activity; C:integral to membrane; P:growth or development of symbiont on or near host; P:acyl-carrier-protein biosynthetic process		IPR004299; PTHR10408 (PANTHER), tmhmm (TMHMM)
SMAC_00124 scaffold_7:complement(515742..516680)	939	0	939	313	NCU00034	related to farnesyl cysteine carboxyl-methyltransferase	Expect = e-149	ref|XP_957021.1| hypothetical protein NCU00034 [Neurospora crassa OR74A]	[Neurospora crassa OR74A]	e-157	sp|P32584	RecName: Full=Protein-S-isoprenylcysteine O-methyltransferase;	Expect = 1e-048	ICMT (Isoprenylcysteine carboxyl methyltransferase)	mito 12, plas 8, extr 2, cyto 1, pero 1, E.R. 1, golg 1, vacu 1, cyto_pero 1	Q	5	5	prenyl cysteine carboxyl methyltransferase ste14	3	F:protein-S-isoprenylcysteine O-methyltransferase activity; C:integral to membrane; P:C-terminal protein amino acid methylation	EC:2.1.1.100	IPR007269; PTHR12714 (PANTHER), tmhmm (TMHMM)
SMAC_00125 scaffold_7:complement(517638..518150)	513	0	450	150	NCU21710	conserved hypothetical protein	Expect = 1e-51	ref|XP_359448.2| hypothetical protein MGG_05329 [Magnaporthe grisea 70-15]	[Magnaporthe grisea 70-15]	2e-42	sp|Q06537	RecName: Full=Uncharacterized protein YPR153W	Expect = 3e-022	no hits above thresholds	plas 25	A	3	3	integral membrane protein	1	P:growth or development of symbiont on or near host
SMAC_00126 scaffold_7:518875..521109	2235	0	2235	745	NCU20007	related to peroxisomal membrane protein PEX17	Expect = 0.0	ref|XP_957019.2| hypothetical protein NCU00032 [Neurospora crassa OR74A]	[Neurospora crassa OR74A]	0.0	sp|P87200	RecName: Full=Peroxisomal membrane protein PEX17; AltName:	Expect = 2e-027	no hits above thresholds	mito 11, cyto 8, cyto_nucl 7.5, nucl 5	Q	0	0	peroxisomal membrane protein pex17	5	C:peroxisome; F:molecular_function; C:integral to membrane; C:membrane; P:biological_process
SMAC_00127 scaffold_7:523008..523576	569	0	219	73	NCU00031	putative protein	Expect = 5e-22	ref|XP_957018.1| hypothetical protein NCU00031 [Neurospora crassa OR74A]	[Neurospora crassa OR74A]	4e-27	No hits found			no hits above thresholds	nucl 17.5, cyto_nucl 12.333, cyto 6, cyto_pero 3.833	Q	0	0	---NA---	0
SMAC_00128 scaffold_7:complement(524392..526254)	1863	0	1863	621	NCU00038	related to transcription factor IIIA	Expect = 0.0	ref|XP_957025.2| hypothetical protein NCU00038 [Neurospora crassa OR74A]	[Neurospora crassa OR74A]	0.0	sp|Q9UTL5	RecName: Full=Transcription factor IIIA; Short=Factor A;	Expect = 7e-043	zf-C2H2 (Zinc finger, C2H2 type)	nucl 18.5, cyto_nucl 11.5, pero 4, cyto 3.5	Q	0	0	c2h2 transcription factor	1	F:metal ion binding		IPR007087; IPR015880; PTHR11389 (PANTHER), SSF57667 (SUPERFAMILY)
SMAC_00129 scaffold_7:526851..527576	726	0	483	161	NCU11012	probable DNA-directed RNA polymerase I, II, III 18kD	Expect = 6e-89	ref|XP_001728485.1| DNA-directed RNA polymerases I [Neurospora crassa OR74A]	[Neurospora crassa OR74A]	1e-89	sp|P20435	RecName: Full=DNA-directed RNA polymerases I, II, and III subunit	Expect = 1e-037	RNA_pol_Rpb6 (RNA polymerase Rpb6)	nucl 12.5, cyto_nucl 11.333, cyto 9, cyto_pero 6.833, pero 3.5	Q	0	0	dna-directed rna polymerase and iii subunit rpb6	8	F:DNA-directed RNA polymerase activity; P:transcription, DNA-dependent; C:RNA polymerase complex; F:DNA binding; P:regulation of transcription; C:nucleolus; P:purine base metabolic process; P:pyrimidine base metabolic process	EC:2.7.7.6	IPR006110; IPR006111; IPR012293; IPR020708; PTHR10773:SF8 (PANTHER)
SMAC_00130 scaffold_7:complement(528142..530035)	1894	0	1749	583	NCU00039	related to beta-1,3 exoglucanase	Expect = 0.0	ref|XP_956150.1| hypothetical protein NCU00039 [Neurospora crassa OR74A]	[Neurospora crassa OR74A]	0.0	sp|P84675	RecName: Full=Putative fungistatic metabolite	Expect = 1e-022	WSC (WSC domain)	extr 26	S	1	0	related to glyoxal oxidase precursor	6	F:molecular_function; F:heme binding; P:biological_process; P:response to oxidative stress; F:peroxidase activity; C:cellular_component		IPR002889; IPR013994; SignalP (SIGNALP)
SMAC_00131 scaffold_7:complement(533915..537661)	3747	0	2850	950	NCU20009	related to translation initiation factor eIF-3	Expect = 0.0	ref|XP_956151.2| hypothetical protein NCU00040 [Neurospora crassa OR74A]	[Neurospora crassa OR74A]	0.0	sp|Q7RWT1	RecName: Full=Eukaryotic translation initiation factor 3 subunit A;	Expect = 0.0	no hits above thresholds	nucl 15, cyto_nucl 10.5, mito 5, cyto 4	Q	1	0	eukaryotic translation initiation factor 3 subunit	4	F:translation initiation factor activity; P:mycelium development; C:ribosome; P:regulation of translational initiation		IPR000717; PTHR14005 (PANTHER)
SMAC_00132 scaffold_7:539492..539866	375	0	375	125	NCU00041	Gng-1 g protein gamma subunit	Expect = 8e-44	ref|XP_956152.2| G-protein gamma subunit [Neurospora crassa OR74A]	[Neurospora crassa OR74A]	3e-40	sp|Q7RWT0	RecName: Full=Guanine nucleotide-binding protein subunit gamma	Expect = 1e-041	no hits above thresholds	nucl 15, cyto_nucl 12, cyto 7, mito 4	Q	1	0	g-protein complex gamma subunit	3	P:G-protein coupled receptor protein signaling pathway; F:signal transducer activity; C:heterotrimeric G-protein complex	EC:3.6.5.1
SMAC_00133 scaffold_7:541021..541970	950	0	678	226	NCU20011	conserved hypothetical protein	Expect = 8e-69	ref|XP_956153.2| hypothetical protein NCU00042 [Neurospora crassa OR74A]	[Neurospora crassa OR74A]	5e-59	No hits found			Seleno_W_rel (Selenoprotein W-related family)	mito 14, nucl 8, cyto_nucl 6.5, cyto 3	Q	0	0	selenoprotein domain protein	3	F:selenium binding; P:cell redox homeostasis; C:cellular_component		IPR007843; IPR011893
SMAC_00134 scaffold_7:complement(544075..545289)	1215	0	972	324	NCU00043	PPP-1 serine/threonine protein phosphatase PP1	Expect = 0.0	ref|XP_001221849.1| serine/threonine protein phosphatase PP1 [Chaetomium globosum CBS	[Chaetomium globosum CBS	0.0	sp|Q9UW86	RecName: Full=Serine/threonine-protein phosphatase PP1	Expect = 0.0	Metallophos (Calcineurin-like phosphoesterase)	nucl 14.5, cyto_nucl 12.833, cyto 10, cyto_mito 5.833	Q	0	0	serine threonine protein phosphatase	7	F:phosphoprotein phosphatase activity; C:cytoplasm; P:mitosis; F:iron ion binding; F:manganese ion binding; P:cell division; P:protein amino acid dephosphorylation	EC:3.1.3.16	IPR004843; IPR006186; G3DSA:3.60.21.10 (GENE3D), PTHR11668:SF19 (PANTHER), SSF56300 (SUPERFAMILY)
SMAC_00135 scaffold_7:complement(551155..554996)	3842	0	3783	1261	NCU00045	related to bromodomain and PHD finger-containing protein	Expect = 0.0	ref|XP_956156.1| hypothetical protein NCU00045 [Neurospora crassa OR74A]	[Neurospora crassa OR74A]	0.0	sp|P55201	RecName: Full=Peregrin; AltName: Full=Bromodomain and PHD	Expect = 7e-080	EPL1 (Enhancer of polycomb-like), PHD (PHD-finger)	nucl 14, mito 11, cyto_nucl 9	Q	2	0	phd finger domain	2	F:protein binding; F:zinc ion binding		IPR001965; IPR011011; IPR019542; IPR019786; IPR019787; G3DSA:3.30.40.10 (GENE3D), PTHR13793 (PANTHER), PTHR13793:SF30 (PANTHER), SSF57889 (SUPERFAMILY)
SMAC_00136 scaffold_7:complement(558280..560926)	2647	0	2562	854	NCU00046	conserved hypothetical protein	Expect = 0.0	ref|XP_956157.1| hypothetical protein NCU00046 [Neurospora crassa OR74A]	[Neurospora crassa OR74A]	0.0	sp|Q9UUG2	RecName: Full=Uncharacterized leucine-rich repeat-containing	Expect = 2e-082	LRR_1 (Leucine Rich Repeat)	nucl 20, cyto 6	Q	0	0	leucine rich repeat domain-containing protein	1	F:protein binding		IPR001611; G3DSA:3.80.10.10 (GENE3D), PTHR15454 (PANTHER), SSF52075 (SUPERFAMILY)
SMAC_00137 scaffold_7:complement(573604..574769)	1166	0	1086	362	NCU20012	related to pyruvate dehydrogenase complex protein X	Expect = e-163	ref|XP_956161.2| hypothetical protein NCU00050 [Neurospora crassa OR74A]	[Neurospora crassa OR74A]	e-175	sp|P16451	RecName: Full=Pyruvate dehydrogenase complex protein X component,	Expect = 1e-032	Biotin_lipoyl (Biotin-requiring enzyme), E3_binding (e3 binding domain)	cyto 18.5, cyto_nucl 11.333, mito_nucl 3.833, mito 3.5, nucl 3	Q	0	0	pyruvate dehydrogenase complex component	4	F:lipoic acid binding; F:protein binding; F:acyltransferase activity; P:acyl-carrier-protein biosynthetic process		IPR000089; IPR003016; IPR004167; IPR011053; G3DSA:2.40.50.100 (GENE3D), PTHR23151 (PANTHER), PTHR23151:SF17 (PANTHER)
SMAC_00138 scaffold_7:575966..576925	960	0	960	320	NCU00051	conserved hypothetical protein	Expect = e-134	ref|XP_956162.1| hypothetical protein NCU00051 [Neurospora crassa OR74A]	[Neurospora crassa OR74A]	e-133	No hits found			no hits above thresholds	mito 23.5, cyto_mito 13	S	2	2	protein	3	F:molecular_function; P:growth or development of symbiont on or near host; C:cellular_component
SMAC_00139 scaffold_7:complement(578209..580174)	1966	0	1878	626	NCU00052	conserved hypothetical protein	Expect = 0.0	ref|XP_956163.1| hypothetical protein NCU00052 [Neurospora crassa OR74A]	[Neurospora crassa OR74A]	0.0	sp|Q68FU4	RecName: Full=CaiB/baiF CoA-transferase family protein C7orf10	Expect = 1e-012	CoA_transf_3 (CoA-transferase family III)	mito 14.5, cyto_mito 10.5, cyto 5.5, nucl 4	Q	0	0	caib baif family enzyme	2	P:metabolic process; F:catalytic activity		IPR003673; IPR005829
SMAC_00140 scaffold_7:585742..587928	2187	0	1494	498	NCU00054	conserved hypothetical protein	Expect = 0.0	ref|XP_955805.2| hypothetical protein NCU00054 [Neurospora crassa OR74A]	[Neurospora crassa OR74A]	0.0	sp|O14130	RecName: Full=Uncharacterized transcriptional regulatory protein	Expect = 2e-013	Fungal_trans (Fungal specific transcription factor dom)	cyto 7, mito 5, nucl 4, extr 4, plas 3, pero 2	Q	2	1	fungal specific transcription	4	F:DNA binding; P:transcription; C:nucleus; F:zinc ion binding		IPR007219; tmhmm (TMHMM)
SMAC_00141 scaffold_7:complement(588488..589523)	1036	0	972	324	NCU00055	related to hydroxyquinol-1,2-dioxygenase	Expect = e-175	ref|XP_955806.1| hypothetical protein NCU00055 [Neurospora crassa OR74A]	[Neurospora crassa OR74A]	e-169	sp|P86029	RecName: Full=Catechol 1,2-dioxygenase	Expect = 9e-064	Dioxygenase_C (Dioxygenase), Dioxygenase_N (Catechol dioxygenase N terminus)	pero 9, cyto_nucl 8.5, cyto 7.5, nucl 6.5, mito 2, cysk 2	Q	0	0	catechol -dioxygenase 1	8	F:catechol 1,2-dioxygenase activity; F:ferric iron binding; P:catechol metabolic process; P:benzoate metabolic process; P:1,4-dichlorobenzene catabolic process; P:xylene catabolic process; P:toluene catabolic process; P:carbazole catabolic process	EC:1.13.11.1	IPR000627; IPR007535; IPR015889
SMAC_00142 scaffold_7:complement(591998..594963)	2966	0	2469	823	NCU10763	related to oligopeptide transporter	Expect = 0.0	ref|XP_001728488.1| hypothetical protein NCU10763 [Neurospora crassa OR74A]	[Neurospora crassa OR74A]	0.0	sp|P40900	RecName: Full=Sexual differentiation process protein isp4	Expect = 0.0	OPT (OPT oligopeptide transporter protein)	plas 26	Q	16	16	small oligopeptide opt family	7	P:induction of conjugation upon nitrogen starvation; P:oligopeptide transport; F:oligopeptide transporter activity; P:growth or development of symbiont on or near host; C:integral to membrane; C:endoplasmic reticulum; P:protein transport		IPR004648; IPR004813; PTHR22601 (PANTHER), tmhmm (TMHMM)
SMAC_00143 scaffold_7:595711..597131	1421	0	1308	436	NCU00056	related to beta-keto-acyl-ACP synthase	Expect = 0.0	ref|XP_955799.1| 3-oxoacyl-[acyl-carrier-protein]-synthase [Neurospora crassa OR74A]	[acyl-carrier-protein]-synthase [Neurospora crassa OR74A]	0.0	sp|Q8L3X9	RecName: Full=3-oxoacyl-[acyl-carrier-protein] synthase,	Expect = e-120	ketoacyl-synt (Beta-ketoacyl synthase, N-terminal do), Ketoacyl-synt_C (Beta-ketoacyl synthase, C-terminal do)	mito 11, extr 10, cyto 2, E.R. 2, golg 2	S	3	0	beta-ketoacyl synthase	3	F:acyltransferase activity; P:fatty acid biosynthetic process; P:acyl-carrier-protein biosynthetic process		IPR000794; IPR014030; IPR014031; IPR016038; IPR016039; IPR017568; IPR018201; PTHR11712:SF23 (PANTHER), SignalP (SIGNALP)
SMAC_00144 scaffold_7:597907..599111	1205	0	1086	362	NCU00057	conserved hypothetical protein	Expect = e-169	ref|XP_955800.1| hypothetical protein NCU00057 [Neurospora crassa OR74A]	[Neurospora crassa OR74A]	e-167	sp|Q9USK6	RecName: Full=CBP3-like protein	Expect = 3e-021	Ubiq_cyt_C_chap (Ubiquinol-cytochrome C chaperone)	mito 23, extr 2, cyto 1.5, cyto_nucl 1.5	Q	0	0	ubiquinol-cytochrome c	2	F:catalytic activity; P:metabolic process		IPR007129
SMAC_00145 scaffold_7:complement(599445..600199)	755	0	672	224	NCU20013	related to dihydrofolate reductase	Expect = 5e-96	ref|XP_955801.2| hypothetical protein NCU00058 [Neurospora crassa OR74A]	[Neurospora crassa OR74A]	e-101	sp|P16184	RecName: Full=Dihydrofolate reductase	Expect = 6e-038	DHFR_1 (Dihydrofolate reductase)	mito 9, cysk 7, cyto 4.5, cyto_nucl 4.5, nucl 3.5	S	1	0	dihydrofolate reductase	7	F:dihydrofolate reductase activity; F:NADP or NADPH binding; P:nucleotide biosynthetic process; P:growth or development of symbiont on or near host; P:glycine biosynthetic process; P:dihydrofolate biosynthetic process; P:folic acid biosynthetic process	EC:1.5.1.3	IPR001796; IPR012259; IPR017925; G3DSA:3.40.430.10 (GENE3D), PTHR11549 (PANTHER), SignalP (SIGNALP), SSF53597 (SUPERFAMILY)
SMAC_00146 scaffold_7:complement(600767..604581)	3815	0	3546	1182	NCU20014	conserved hypothetical protein	Expect = 0.0	ref|XP_001908312.1| unnamed protein product [Podospora anserina]	[Podospora anserina]	0.0	No hits found			TPR_2 (Tetratricopeptide repeat), TPR_1 (Tetratricopeptide repeat)	nucl 10.5, cyto_nucl 10, cyto 8.5, pero 5	Q	1	0	filamentation protein	6	F:dihydrofolate reductase activity; P:glycine biosynthetic process; P:nucleotide biosynthetic process; F:binding; F:NADP or NADPH binding; C:cellular_component		IPR001440; IPR011990; IPR019734; SSF48452 (SUPERFAMILY)
SMAC_00147 scaffold_7:605500..608056	2557	0	2466	822	NCU00059	conserved hypothetical protein	Expect = 0.0	ref|XP_955802.1| hypothetical protein NCU00059 [Neurospora crassa OR74A]	[Neurospora crassa OR74A]	0.0	sp|P87243	RecName: Full=Uncharacterized protein C4G3.18	Expect = 9e-017	no hits above thresholds	cyto 18, cyto_mito 11, nucl 5, mito 2	Q	0	0	hypothetical protein NCU00059 [Neurospora crassa OR74A]	5	F:binding; F:molecular_function; C:spindle pole body; P:biological_process; C:nucleus
SMAC_00148 scaffold_7:complement(608410..609474)	1065	0	1065	355	NCU00060	conserved hypothetical protein	Expect = e-129	ref|XP_955803.1| hypothetical protein NCU00060 [Neurospora crassa OR74A]	[Neurospora crassa OR74A]	e-164	sp|O14097	RecName: Full=WW domain-containing protein C2F3.14c	Expect = 3e-015	no hits above thresholds	nucl 15.5, cyto_nucl 10, cyto 3.5, mito 3, plas 2	Q	2	0	ww domain protein	4	F:molecular_function; P:biological_process; F:protein binding; C:nucleus
SMAC_00149 scaffold_7:611554..612648	1095	0	1095	365	NCU00061	conserved hypothetical protein	Expect = e-180	ref|XP_956371.2| hypothetical protein NCU00061 [Neurospora crassa OR74A]	[Neurospora crassa OR74A]	e-177	sp|Q05790	RecName: Full=Probable glycosidase CRR1; AltName: Full=CRH-related	Expect = 9e-007	no hits above thresholds	extr 10, mito 7.5, cyto_mito 7, cyto 5.5, nucl 1, pero 1, golg 1, vacu 1	S	1	1	endo- -beta-	2	F:hydrolase activity, hydrolyzing O-glycosyl compounds; P:carbohydrate metabolic process	EC:3.2.1.0	IPR000757; IPR008985; IPR013320; SignalP (SIGNALP), tmhmm (TMHMM)
SMAC_00150 scaffold_7:625446..628067	2622	0	2391	797	NCU00064	conserved hypothetical protein	Expect = 0.0	ref|XP_956374.1| hypothetical protein NCU00064 [Neurospora crassa OR74A]	[Neurospora crassa OR74A]	0.0	sp|Q6PZE0	RecName: Full=Mucin-19; Short=MUC-19; AltName: Full=Gel-forming	Expect = 6e-015	no hits above thresholds	nucl 16, cyto_nucl 10.833, mito 7.5, cyto_mito 6.166	Q	0	0	hypothetical protein NCU00064 [Neurospora crassa OR74A]	12	F:tRNA dihydrouridine synthase activity; P:tRNA processing; F:FAD binding; P:asymmetric protein localization; F:catalytic activity; C:incipient cellular bud site; F:protein binding; C:septin ring; P:metabolic process; P:barrier septum formation; P:chitin biosynthetic process; C:cellular bud neck
SMAC_00151 scaffold_7:630191..632201	2011	0	1845	615	NCU00065	related to tRNA dihydrouridine synthase	Expect = 0.0	ref|XP_956375.2| hypothetical protein NCU00065 [Neurospora crassa OR74A]	[Neurospora crassa OR74A]	0.0	sp|P53759	RecName: Full=tRNA-dihydrouridine synthase 1	Expect = 9e-083	Dus (Dihydrouridine synthase (Dus))	mito 9, cyto 8.5, cyto_nucl 7, nucl 4.5, extr 2	S	0	0	dihydrouridine synthase family	1	F:catalytic activity		IPR001269; IPR013785; IPR018517; PTHR11082:SF5 (PANTHER), SSF51395 (SUPERFAMILY)
SMAC_00152 scaffold_7:complement(632717..635731)	3015	0	3015	1005	NCU20016	conserved hypothetical protein	Expect = 0.0	sp|Q7RX84|CWC22_NEUCR RecName: Full=Pre-mRNA-splicing factor cwc-22	not specified	0.0	sp|Q7RX84	RecName: Full=Pre-mRNA-splicing factor cwc-22	Expect = 0.0	MIF4G (MIF4G domain), MA3 (MA3 domain)	nucl 21.5, cyto_nucl 14, cyto 5.5	Q	2	0	cell cycle control protein	5	C:cytoplasm; P:RNA splicing; C:spliceosome; F:protein binding; P:mRNA processing		IPR003890; IPR003891; IPR016021; IPR016024; PR01217 (PRINTS), PTHR18034 (PANTHER), PTHR18034:SF3 (PANTHER)
SMAC_00153 scaffold_7:636403..636921	519	0	246	82	NCU00067	probable dolichol phosphate-mannose biosynthesis	Expect = 7e-26	ref|XP_001556929.1| dolichyl-phosphate mannosyltransferase polypeptide 2 [Botryotinia	[Botryotinia	3e-24	sp|Q556K9	RecName: Full=Dolichol phosphate-mannose biosynthesis regulatory	Expect = 2e-012	no hits above thresholds	plas 12, mito 10, E.R. 5, cyto_mito 5, mito_nucl 5	A	2	2	dolichol phosphate-mannose biosynthesis regulatory protein	3	C:integral to endoplasmic reticulum membrane; P:macromolecule biosynthetic process; F:transferase activity, transferring glycosyl groups		IPR009914; SignalP (SIGNALP), tmhmm (TMHMM)
SMAC_00154 scaffold_7:complement(637737..640766)	3030	0	3030	1010	NCU20018	conserved hypothetical protein	Expect = 0.0	ref|XP_956378.2| hypothetical protein NCU00068 [Neurospora crassa OR74A]	[Neurospora crassa OR74A]	0.0	No hits found			no hits above thresholds	nucl 14.5, cyto_nucl 11.5, cyto 7.5, mito 3	Q	2	0	hypothetical protein NCU00068 [Neurospora crassa OR74A]	3	F:molecular_function; P:autophagy; C:vacuole		IPR018522
SMAC_00155 scaffold_7:complement(646963..647723)	761	0	675	225	NCU21713	conserved hypothetical protein	Expect = 1e-56	ref|XP_001221877.1| predicted protein [Chaetomium globosum CBS 148.51]	[Chaetomium globosum CBS 148.51]	9e-22	No hits found			no hits above thresholds	cyto 11, nucl 9, pero 5	Q	0	0	fungal specific transcription	1	F:binding
SMAC_00156 N-terminus not complete scaffold_7:complement(648491..649645)	1155	0	1035	345	NCU00070	conserved hypothetical protein	Expect = e-112	ref|XP_956380.1| hypothetical protein NCU00070 [Neurospora crassa OR74A]	[Neurospora crassa OR74A]	e-145	sp|Q9VMJ7	RecName: Full=Lysine-specific demethylase lid; AltName: Full=Histone	Expect = 7e-009	no hits above thresholds	nucl 23, cyto_nucl 14.5	Q	0	0	phd finger domain	1	F:metal ion binding		IPR011011; IPR019787; G3DSA:3.30.40.10 (GENE3D), PTHR10333 (PANTHER), PTHR10333:SF13 (PANTHER)
SMAC_00157 scaffold_7:complement(649984..651755)	1772	0	1719	573	NCU00070	conserved hypothetical protein	Expect = 0.0	ref|XP_956380.1| hypothetical protein NCU00070 [Neurospora crassa OR74A]	[Neurospora crassa OR74A]	0.0	sp|P08640	RecName: Full=Flocculation protein FLO11; Short=Flocculin-11;	Expect = 4e-007	no hits above thresholds	nucl 20, mito 4, cyto 2	Q	0	0	phd finger domain	3	F:zinc ion binding; F:protein binding; P:growth or development of symbiont on or near host
SMAC_00158 scaffold_7:complement(653176..654024)	849	0	468	156	NCU20019	conserved hypothetical protein	Expect = 9e-49	ref|XP_956381.2| hypothetical protein NCU00071 [Neurospora crassa OR74A]	[Neurospora crassa OR74A]	1e-62	No hits found			no hits above thresholds	nucl 22.5, cyto_nucl 15, cyto 4.5	Q	0	0	hypothetical protein NCU00071 [Neurospora crassa OR74A]	0
SMAC_00159 scaffold_7:complement(656704..658077)	1374	0	1128	376	NCU00072	conserved hypothetical protein	Expect = 0.0	ref|XP_956382.1| hypothetical protein NCU00072 [Neurospora crassa OR74A]	[Neurospora crassa OR74A]	0.0	No hits found			no hits above thresholds	plas 15, extr 4, E.R. 4, vacu 4	Q	6	6	hypothetical protein NCU00072 [Neurospora crassa OR74A]	0
SMAC_00160 scaffold_7:complement(661998..663560)	1563	0	1428	476	NCU20020	conserved hypothetical protein	Expect = e-177	ref|XP_956383.2| hypothetical protein NCU00073 [Neurospora crassa OR74A]	[Neurospora crassa OR74A]	0.0	No hits found			no hits above thresholds	nucl 19.5, cyto_nucl 11, mito 6	Q	0	0	c2h2 finger domain	2	F:zinc ion binding; C:intracellular		IPR007087; IPR015880; PTHR23224 (PANTHER), PTHR23224:SF437 (PANTHER)
SMAC_00161 scaffold_7:671421..672087	667	0	549	183	NCU00074	conserved hypothetical protein	Expect = 7e-71	ref|XP_956384.1| hypothetical protein NCU00074 [Neurospora crassa OR74A]	[Neurospora crassa OR74A]	4e-91	No hits found			no hits above thresholds	mito 15, nucl 8.5, cyto_nucl 7.5, cyto 3.5	Q	0	0	hypothetical protein NCU00074 [Neurospora crassa OR74A]	0
SMAC_00162 scaffold_7:673455..674250	796	0	315	105	NCU00075	probable heat shock protein	Expect = 4e-54	ref|XP_956385.1| hypothetical protein NCU00075 [Neurospora crassa OR74A]	[Neurospora crassa OR74A]	3e-50	sp|Q7RX75	RecName: Full=Mitochondrial import inner membrane translocase	Expect = 2e-051	no hits above thresholds	mito 11, cyto 6, mito_nucl 6, extr 4, E.R. 4	S	1	1	mitochondrial chaperone	6	P:protein folding; C:mitochondrial inner membrane; P:intracellular protein transmembrane transport; F:heat shock protein binding; P:protein targeting; C:integral to membrane		IPR001623; PTHR12763 (PANTHER), PTHR12763:SF5 (PANTHER), SignalP (SIGNALP), tmhmm (TMHMM)
SMAC_00163 scaffold_7:complement(675109..677127)	2019	0	1761	587	NCU00076	conserved hypothetical protein	Expect = 0.0	gb|ABQ45366.1| QDE-2-interacting protein [Neurospora crassa]	[Neurospora crassa]	0.0	sp|O14041	RecName: Full=Uncharacterized nucleoloar protein C2C4.08	Expect = 1e-012	no hits above thresholds	nucl 13.5, cyto_nucl 12, cyto 9.5, pero 2	Q	0	0	qde-2-interacting protein	2	F:nucleic acid binding; F:catalytic activity		IPR012337; G3DSA:3.30.420.10 (GENE3D)
SMAC_00164 scaffold_7:complement(678490..680944)	2455	0	2175	725	NCU20021	related to ATP-dependent DNA helicase II, 80 kDa subunit	Expect = 0.0	sp|Q7RX73|KU80_NEUCR RecName: Full=ATP-dependent DNA helicase II subunit 2; AltName:	not specified	0.0	sp|Q7RX73	RecName: Full=ATP-dependent DNA helicase II subunit 2; AltName:	Expect = 0.0	Ku (Ku70/Ku80 beta-barrel domain), Ku_N (Ku70/Ku80 N-terminal alpha/beta domain), Ku_PK_bind (Ku C terminal domain like)	cyto 14.5, cyto_nucl 13, nucl 8.5, mito 2, E.R. 2	Q	1	0	ku family dna	8	P:DNA ligation during DNA recombination; P:double-strand break repair via nonhomologous end joining; P:mycelium development; F:DNA binding; F:ATP-dependent DNA helicase activity; C:chromosome, telomeric region; C:nucleus; C:replication fork		IPR002035; IPR005160; IPR005161; IPR006164; IPR014893; IPR016194; G3DSA:2.40.290.10 (GENE3D), G3DSA:3.40.50.410 (GENE3D), PTHR12604 (PANTHER), PTHR12604:SF3 (PANTHER), SSF53300 (SUPERFAMILY)
SMAC_00165 scaffold_7:681811..682399	589	0	414	138	NCU00078	conserved hypothetical protein	Expect = 4e-70	ref|XP_956388.1| hypothetical protein NCU00078 [Neurospora crassa OR74A]	[Neurospora crassa OR74A]	8e-65	sp|Q06089	RecName: Full=Uncharacterized mitochondrial outer membrane protein	Expect = 7e-009	no hits above thresholds	extr 14, mito 6, cyto 3, E.R. 3, mito_nucl 3	S	3	3	hypothetical protein NCU00078 [Neurospora crassa OR74A]	1	C:mitochondrion
SMAC_00166 scaffold_7:complement(683244..683930)	687	0	687	229	NCU00079	conserved hypothetical protein	Expect = 6e-47	ref|XP_956389.1| hypothetical protein NCU00079 [Neurospora crassa OR74A]	[Neurospora crassa OR74A]	4e-66	sp|P98088	RecName: Full=Mucin-5AC; AltName: Full=Mucin-5 subtype AC,	Expect = 3e-007	no hits above thresholds	nucl 21, cyto_nucl 14.5, cyto 4	Q	0	0	hypothetical protein NCU00079 [Neurospora crassa OR74A]	0
SMAC_00167 scaffold_7:complement(685768..686970)	1203	0	1080	360	NCU20022	conserved hypothetical protein	Expect = 0.0	ref|XP_001908296.1| unnamed protein product [Podospora anserina]	[Podospora anserina]	e-137	sp|O74507	RecName: Full=Uncharacterized protein C594.04c	Expect = 2e-064	DUF1295 (Protein of unknown function (DUF1295))	plas 18, E.R. 6, golg 2	Q	5	2	duf1295 domain-containing protein	5	F:steroid dehydrogenase activity; C:integral to membrane; C:endoplasmic reticulum; P:growth or development of symbiont on or near host; P:lipid metabolic process		IPR010721; tmhmm (TMHMM)
SMAC_00168 putative top3 putative TOP3 protein scaffold_7:688129..690133	2005	0	1812	604	NCU20023	related to DNA topoisomerase III	Expect = 0.0	ref|XP_956391.2| hypothetical protein NCU00081 [Neurospora crassa OR74A]	[Neurospora crassa OR74A]	0.0	sp|O60126	RecName: Full=DNA topoisomerase 3; AltName: Full=DNA topoisomerase	Expect = e-156	Topoisom_bac (DNA topoisomerase)	cyto 11, cysk 6, cyto_pero 6, nucl 4	Q	1	0	dna topoisomerase	2	F:DNA topoisomerase activity; P:DNA topological change		IPR000380; IPR003601; IPR003602; IPR006154; IPR006171; IPR013497; IPR013824; IPR013826; G3DSA:3.40.50.140 (GENE3D)
SMAC_00169 scaffold_7:700043..701122	1080	0	1080	360	NCU20024	conserved hypothetical protein	Expect = e-159	ref|XP_956393.2| hypothetical protein NCU00083 [Neurospora crassa OR74A]	[Neurospora crassa OR74A]	0.0	sp|Q750U1	RecName: Full=Protein STB3	Expect = 5e-010	Stb3 (Putative Sin3 binding protein)	mito 11, nucl 8, cyto_mito 8	Q	0	0	hypothetical protein NCU00083 [Neurospora crassa OR74A]	3	F:molecular_function; C:cytoplasm; P:biological_process		IPR018818
SMAC_00170 scaffold_7:complement(705292..707946)	2655	0	2655	885	NCU00084	hypothetical protein	Expect = 0.0	ref|XP_957208.1| hypothetical protein NCU00084 [Neurospora crassa OR74A]	[Neurospora crassa OR74A]	0.0	sp|Q6PZE0	RecName: Full=Mucin-19; Short=MUC-19; AltName: Full=Gel-forming	Expect = 5e-027	no hits above thresholds	mito 22, cyto_nucl 3.5, nucl 3	Q	0	0	hypothetical protein NCU00084 [Neurospora crassa OR74A]	3	P:growth or development of symbiont on or near host; F:calcium ion binding; C:cellular_component
SMAC_00172 scaffold_7:complement(708882..711662)	2781	0	2781	927	NCU00085	conserved hypothetical protein	Expect = 0.0	ref|XP_957209.1| hypothetical protein NCU00085 [Neurospora crassa OR74A]	[Neurospora crassa OR74A]	0.0	sp|Q92954	RecName: Full=Proteoglycan 4; AltName: Full=Lubricin; AltName:	Expect = 6e-022	no hits above thresholds	nucl 21.5, cyto_nucl 12, mito 4	Q	0	0	hypothetical protein NCU00085 [Neurospora crassa OR74A]	3	F:molecular_function; P:biological_process; C:cellular_component
SMAC_00173 scaffold_7:717419..718656	1238	0	1131	377	NCU00086	related to endo-1,6-alpha-D-mannanase	Expect = 0.0	ref|XP_957210.1| hypothetical protein NCU00086 [Neurospora crassa OR74A]	[Neurospora crassa OR74A]	0.0	sp|Q6FLP9	RecName: Full=Mannan endo-1,6-alpha-mannosidase DCW1; AltName:	Expect = 8e-017	Glyco_hydro_76 (Glycosyl hydrolase family 76)	extr 26	S	0	0	glycosyl hydrolase	1	F:catalytic activity		IPR005198; IPR008928; SignalP (SIGNALP)
SMAC_00174 scaffold_7:complement(719673..720458)	786	0	786	262	NCU00087	probable multicopy suppressor of los1-1	Expect = e-140	ref|XP_957211.1| hypothetical protein NCU00087 [Neurospora crassa OR74A]	[Neurospora crassa OR74A]	e-142	sp|O74455	RecName: Full=Probable 6-phosphogluconolactonase; Short=6PGL	Expect = 8e-064	no hits above thresholds	cyto 12, cyto_mito 9.833, cyto_nucl 6.833, mito 6.5, extr 6	Q	0	0	6-phosphogluconolactonase	3	P:mycelium development; P:pentose-phosphate shunt; F:6-phosphogluconolactonase activity	EC:3.1.1.31	IPR005900; G3DSA:3.40.50.1360 (GENE3D), SSF100950 (SUPERFAMILY)
SMAC_00175 scaffold_7:complement(722183..723319)	1137	0	1137	379	NCU09213	hypothetical protein	Expect = 1e-40	ref|XP_959157.1| hypothetical protein NCU09213 [Neurospora crassa OR74A]	[Neurospora crassa OR74A]	e-123	sp|Q86K40	RecName: Full=Putative uncharacterized protein DDB_G0277255	Expect = 3e-033	no hits above thresholds	extr 22, nucl 3	S	0	0	hypothetical protein NCU09213 [Neurospora crassa OR74A]	0
SMAC_00176 scaffold_7:complement(724815..727192)	2378	0	1845	615	NCU09212	related to serine/threonine-protein kinase	Expect = 0.0	ref|XP_959156.1| hypothetical protein NCU09212 [Neurospora crassa OR74A]	[Neurospora crassa OR74A]	0.0	sp|O94547	RecName: Full=Serine/threonine-protein kinase srk1; AltName:	Expect = e-137	Pkinase (Protein kinase domain), Pkinase_Tyr (Protein tyrosine kinase)	nucl 7.5, cyto_nucl 7.5, cyto 6.5, mito 6, pero 6	Q	2	0	calcium calmodulin-dependent protein	5	P:protein amino acid phosphorylation; P:mycelium development; F:ATP binding; F:protein serine/threonine kinase activity; P:serine family amino acid metabolic process	EC:2.7.11.0	IPR000719; IPR002290; IPR008271; IPR011009; IPR017442; IPR020650; G3DSA:1.10.510.10 (GENE3D), PTHR22982 (PANTHER)
SMAC_00177 scaffold_7:731851..735730	3880	0	3489	1163	NCU09211	conserved hypothetical protein	Expect = 0.0	emb|CAD79665.1| conserved hypothetical protein [Neurospora crassa]	[Neurospora crassa]	0.0	sp|O74465	RecName: Full=Helicase required for RNAi-mediated heterochromatin	Expect = e-116	no hits above thresholds	nucl 12.5, cyto_nucl 11, cyto 8.5, mito 3, pero 3	Q	0	0	atp binding	5	P:regulation of transcription, DNA-dependent; F:helicase activity; F:zinc ion binding; F:transcription factor activity; C:nucleus
SMAC_00178 scaffold_7:complement(737195..739291)	2097	0	2097	699	NCU09208	related to transcription factor SPT8	Expect = 0.0	ref|XP_959152.1| hypothetical protein NCU09208 [Neurospora crassa OR74A]	[Neurospora crassa OR74A]	0.0	sp|O60097	RecName: Full=Transcription factor spt8	Expect = 5e-053	WD40 (WD domain, G-beta repeat)	nucl 14.5, cyto_nucl 13.5, cyto 7.5, pero 4	Q	1	0	transcription factor	1	P:cellular process		IPR001680; IPR011046; IPR015943; IPR017986; IPR019781; IPR019782; PTHR19845 (PANTHER)
SMAC_00179 scaffold_7:complement(740070..742486)	2417	0	2136	712	NCU09207	conserved hypothetical protein	Expect = 0.0	ref|XP_959151.1| hypothetical protein NCU09207 [Neurospora crassa OR74A]	[Neurospora crassa OR74A]	0.0	sp|Q04733	RecName: Full=Cephamycin export protein cmcT	Expect = 3e-006	no hits above thresholds	plas 15, extr 5, E.R. 4, vacu 2	A	11	10	mfs amine	6	F:tetracycline:hydrogen antiporter activity; P:response to antibiotic; C:integral to membrane; P:tetracycline transport; F:transporter activity; P:transport		IPR016196; SignalP (SIGNALP), tmhmm (TMHMM)
SMAC_00180 scaffold_7:complement(744602..746536)	1935	0	1872	624	NCU09798	related to Glucose dehydrogenase [acceptor] precursor	Expect = 6e-73	gb|EEU43534.1| predicted protein [Nectria haematococca mpVI 77-13-4]	[Nectria haematococca mpVI 77-13-4]	0.0	sp|Q92452	RecName: Full=Glucose oxidase; AltName: Full=Glucose oxyhydrase;	Expect = 1e-060	GMC_oxred_N (GMC oxidoreductase), GMC_oxred_C (GMC oxidoreductase)	extr 20, cyto 4.5, cyto_mito 4	S	0	0	choline dehydrogenase	3	P:cellular alcohol metabolic process; F:oxidoreductase activity, acting on CH-OH group of donors; F:FAD binding		IPR000172; IPR007867; IPR012132; G3DSA:3.50.50.60 (GENE3D), PTHR11552 (PANTHER), SignalP (SIGNALP), SSF51905 (SUPERFAMILY), SSF54373 (SUPERFAMILY)
SMAC_00181 scaffold_7:complement(749540..751381)	1842	0	1779	593	NCU09206	conserved hypothetical protein	Expect = e-161	ref|XP_959150.1| hypothetical protein NCU09206 [Neurospora crassa OR74A]	[Neurospora crassa OR74A]	0.0	sp|P34099	RecName: Full=cAMP-dependent protein kinase catalytic subunit;	Expect = 1e-007	no hits above thresholds	nucl 21, mito 3, cyto 2	Q	0	0	hypothetical protein NCU09206 [Neurospora crassa OR74A]	2	F:zinc ion binding; C:intracellular		IPR007087; IPR015880; PTHR14596 (PANTHER), SSF57667 (SUPERFAMILY)
SMAC_00182 scaffold_7:complement(752598..755480)	2883	0	1941	647	NCU09205	related to nitrate assimilation regulatory protein nirA	Expect = 0.0	ref|XP_959149.2| hypothetical protein NCU09205 [Neurospora crassa OR74A]	[Neurospora crassa OR74A]	0.0	sp|P28348	RecName: Full=Nitrogen assimilation transcription factor nirA	Expect = 2e-047	Fungal_trans (Fungal specific transcription factor dom)	nucl 11.5, cyto_nucl 8, mito 5, extr 5, cyto 3.5	Q	1	0	nitrogen assimilation transcription factor nira	5	P:growth or development of symbiont on or near host; F:transcription factor activity; F:zinc ion binding; P:regulation of transcription, DNA-dependent; C:transcription factor complex		IPR007219; PD016347 (PRODOM)
SMAC_00183 scaffold_7:757432..759524	2093	0	1962	654	NCU00900	conserved hypothetical protein	Expect = 0.0	ref|XP_963817.1| hypothetical protein NCU00900 [Neurospora crassa OR74A]	[Neurospora crassa OR74A]	0.0	sp|Q5RF26	RecName: Full=Nucleolin	Expect = 3e-011	no hits above thresholds	cysk 12, nucl 9, cyto_nucl 8.5, cyto 6	Q	0	0	hypothetical protein NCU00900 [Neurospora crassa OR74A]	3	F:molecular_function; P:growth or development of symbiont on or near host; C:cellular_component
SMAC_00184 putative rad50 putative RAD50 protein scaffold_7:complement(760113..764131)	4019	0	3954	1318	NCU00901	RAD50 homolog uvs-6	Expect = 0.0	ref|XP_963818.1| hypothetical protein NCU00901 [Neurospora crassa OR74A]	[Neurospora crassa OR74A]	0.0	sp|P12753	RecName: Full=DNA repair protein RAD50; AltName: Full=153 kDa protein	Expect = 0.0	SMC_N (RecF/RecN/SMC N terminal domain), Rad50_zn_hook (Rad50 zinc hook motif)	nucl 13.5, cyto_nucl 13.5, cyto 10.5	Q	1	0	dna repair protein rad50	6	P:DNA repair; F:zinc ion binding; C:Mre11 complex; F:ATP binding; F:nuclease activity; C:chromosome		IPR003395; IPR004584; IPR007517; IPR010978; PD936484 (PRODOM), G3DSA:3.40.50.300 (GENE3D), PTHR18867 (PANTHER), PTHR18867:SF11 (PANTHER), SSF52540 (SUPERFAMILY)
SMAC_00185 putative wc2 putative white collar 2 protein scaffold_7:767031..768813	1783	0	1575	525	NCU00902	zinc finger protein white collar 2 (wc-2)	Expect = 0.0	ref|XP_963819.2| zinc finger white collar 2 protein WC-2 [Neurospora crassa OR74A]	[Neurospora crassa OR74A]	0.0	sp|P78714	RecName: Full=White collar 2 protein; Short=WC2	Expect = 0.0	GATA (GATA zinc finger), PAS_3 (PAS fold)	nucl 8, mito 8, mito_nucl 8, cysk 7	Q	0	0	white collar-2	7	F:sequence-specific DNA binding; F:signal transducer activity; P:signal transduction; F:transcription factor activity; F:zinc ion binding; P:regulation of transcription, DNA-dependent; C:transcription factor complex		IPR000014; IPR000679; IPR013088; IPR013655; G3DSA:3.30.450.20 (GENE3D), PTHR22949 (PANTHER), tmhmm (TMHMM), SSF55785 (SUPERFAMILY), SSF57716 (SUPERFAMILY)
SMAC_00186 scaffold_7:771411..772538	1128	0	750	250	NCU00903	conserved hypothetical protein	Expect = 4e-70	ref|XP_963820.1| hypothetical protein NCU00903 [Neurospora crassa OR74A]	[Neurospora crassa OR74A]	e-113	sp|Q75JC9	RecName: Full=Uncharacterized protein DDB_G0271670; Flags:	Expect = 7e-006	no hits above thresholds	nucl 14.5, cyto_nucl 12.5, cyto 7.5, mito 5	Q	0	0	protein	1	P:growth or development of symbiont on or near host
SMAC_00187 scaffold_7:complement(772953..774900)	1948	0	1788	596	NCU00904	probable D-lactate dehydrogenase (cytochrome)	Expect = 0.0	ref|XP_963821.1| D-lactate dehydrogenase, mitochondrial precursor [Neurospora crassa	[Neurospora crassa	0.0	sp|Q12627	RecName: Full=D-lactate dehydrogenase [cytochrome], mitochondrial;	Expect = e-137	FAD-oxidase_C (FAD linked oxidases, C-terminal domain), FAD_binding_4 (FAD binding domain)	mito 21, plas 3, cyto 2	Q	1	1	d-lactate dehydrogenase	5	F:FAD binding; P:oxidation reduction; F:carbon-nitrogen ligase activity, with glutamine as amido-N-donor; F:D-lactate dehydrogenase (cytochrome) activity; P:pyruvate metabolic process	EC:6.3.5.0; EC:1.1.2.4	IPR004113; IPR006094; IPR016164; IPR016166; IPR016167; IPR016168; PTHR11748 (PANTHER), PTHR11748:SF6 (PANTHER), tmhmm (TMHMM)
SMAC_00188 scaffold_7:complement(776235..778475)	2241	0	1821	607	NCU00905	related to amidase	Expect = 0.0	ref|XP_963822.1| hypothetical protein NCU00905 [Neurospora crassa OR74A]	[Neurospora crassa OR74A]	0.0	sp|Q9LCX3	RecName: Full=Glutamyl-tRNA(Gln) amidotransferase subunit A;	Expect = 3e-037	Amidase (Amidase)	mito 17.5, cyto_mito 11, cyto 3.5, nucl 2, pero 2	Q	0	0	n-acylethanolamine	1	F:carbon-nitrogen ligase activity, with glutamine as amido-N-donor	EC:6.3.5.0	IPR000120; PTHR11895:SF7 (PANTHER)
SMAC_00189 scaffold_7:complement(780237..781733)	1497	0	1497	499	NCU00906	conserved hypothetical protein	Expect = 0.0	ref|XP_963823.1| hypothetical protein NCU00906 [Neurospora crassa OR74A]	[Neurospora crassa OR74A]	0.0	sp|O94317	RecName: Full=Uncharacterized serine-rich protein C215.13; Flags:	Expect = 3e-010	no hits above thresholds	nucl 17, cyto_nucl 11.5, mito 6, cyto 4	Q	0	0	hypothetical protein NCU00906 [Neurospora crassa OR74A]	3	F:molecular_function; P:biological_process; C:cellular_component
SMAC_00190 scaffold_7:803928..805785	1858	0	1533	511	NCU00911	conserved hypothetical protein	Expect = 0.0	ref|XP_963800.1| hypothetical protein NCU00911 [Neurospora crassa OR74A]	[Neurospora crassa OR74A]	0.0	sp|Q8NKX1	RecName: Full=Hyaluronan synthase; AltName: Full=Hyaluronate	Expect = 3e-008	no hits above thresholds	plas 15, mito 5, pero 4, golg 2	Q	3	4	polysaccharide synthase	1	F:transferase activity
SMAC_00191 scaffold_7:821554..823166	1613	0	1512	504	NCU20505	related to GWT1 - GPI-anchored wall transfer protein	Expect = 0.0	ref|XP_963720.1| hypothetical protein NCU00913 [Neurospora crassa OR74A]	[Neurospora crassa OR74A]	0.0	sp|Q7SCL1	RecName: Full=GPI-anchored wall transfer protein 1	Expect = 0.0	GWT1 (GWT1)	plas 20, E.R. 6	Q	13	12	gpi-anchored wall transfer protein 1	5	C:endoplasmic reticulum membrane; F:acyltransferase activity; P:GPI anchor biosynthetic process; C:integral to membrane; P:acyl-carrier-protein biosynthetic process		IPR009447; tmhmm (TMHMM)
SMAC_00192 scaffold_7:827885..831514	3630	0	3513	1171	NCU00914	related to ser/thr protein kinase KIN4	Expect = 0.0	ref|XP_964740.1| hypothetical protein NCU00914 [Neurospora crassa OR74A]	[Neurospora crassa OR74A]	0.0	sp|Q01919	RecName: Full=Serine/threonine-protein kinase KIN4	Expect = 3e-096	Pkinase (Protein kinase domain), Pkinase_Tyr (Protein tyrosine kinase)	nucl 22.5, cyto_nucl 13, cyto 2.5	Q	2	0	serine threonine protein kinase	4	P:protein amino acid phosphorylation; F:ATP binding; F:protein serine/threonine kinase activity; P:serine family amino acid metabolic process	EC:2.7.11.0	IPR000719; IPR002290; IPR008271; IPR011009; IPR017441; IPR017442; G3DSA:1.10.510.10 (GENE3D), PTHR22982 (PANTHER), PTHR22982:SF62 (PANTHER)
SMAC_00193 scaffold_7:833210..835207	1998	0	1701	567	NCU00915	related to aspartate--tRNA ligase	Expect = 0.0	ref|XP_964741.1| aspartyl-tRNA synthetase [Neurospora crassa OR74A]	[Neurospora crassa OR74A]	0.0	sp|P04802	RecName: Full=Aspartyl-tRNA synthetase, cytoplasmic; AltName:	Expect = e-110	tRNA-synt_2 (tRNA synthetases class II (D, K and N)), tRNA_anti (OB-fold nucleic acid binding domain)	cyto 17.5, cyto_nucl 12, nucl 5.5, pero 2	Q	0	0	aspartyl-trna synthetase	8	F:RNA binding; P:mycelium development; P:aspartyl-tRNA aminoacylation; F:ATP binding; F:aspartate-tRNA ligase activity; C:cytoplasm; P:alanine metabolic process; P:aspartate metabolic process	EC:6.1.1.12	IPR002312; IPR004364; IPR004365; IPR004523; IPR006195; IPR012340; IPR016027; IPR018150; G3DSA:3.30.930.10 (GENE3D), PTHR22594:SF6 (PANTHER), SSF55681 (SUPERFAMILY)
SMAC_00194 scaffold_7:837380..840262	2883	0	2259	753	NCU00916	related to vacuolar Ca++/H+ exchanger	Expect = 0.0	ref|XP_964742.2| hypothetical protein NCU00916 [Neurospora crassa OR74A]	[Neurospora crassa OR74A]	0.0	sp|Q99385	RecName: Full=Vacuolar calcium ion transporter; AltName:	Expect = 4e-043	Na_Ca_ex (Sodium/calcium exchanger protein)	plas 17, E.R. 6, mito 1, cyto 1, golg 1, vacu 1, cyto_mito 1	Q	11	11	membrane bound cation	2	P:mycelium development; C:integral to membrane		IPR004798; IPR004837; tmhmm (TMHMM)
SMAC_00195 scaffold_7:840993..843784	2792	0	2601	867	NCU00917	conserved hypothetical protein	Expect = 0.0	ref|XP_964743.1| hypothetical protein NCU00917 [Neurospora crassa OR74A]	[Neurospora crassa OR74A]	0.0	sp|Q55F68	RecName: Full=Adenylate cyclase, terminal-differentiation specific;	Expect = 6e-011	no hits above thresholds	nucl 12.5, cyto_nucl 10.5, cyto 7.5, mito 3, pero 2	Q	0	0	hypothetical protein NCU00917 [Neurospora crassa OR74A]	3	F:transmembrane receptor activity; C:integral to membrane; P:sensory perception of chemical stimulus		IPR017956
SMAC_00196 scaffold_7:844960..846355	1396	1	1218	406	NCU00918	conserved hypothetical protein	Expect = e-149	ref|XP_964744.1| hypothetical protein NCU00918 [Neurospora crassa OR74A]	[Neurospora crassa OR74A]	0.0	sp|P33417	RecName: Full=Intrastrand cross-link recognition protein; AltName:	Expect = 5e-010	no hits above thresholds	nucl 8.5, cyto_nucl 8, cyto 6.5, pero 5, mito 3, plas 1, extr 1, golg 1, vacu 1	Q	0	0	d-lactate dehydrogenase	1	P:growth or development of symbiont on or near host
SMAC_00198 scaffold_7:complement(846689..849022)	2334	0	2334	778	NCU00919	related to ATP-dependent RNA helicase ROK1	Expect = 0.0	ref|XP_964745.1| hypothetical protein NCU00919 [Neurospora crassa OR74A]	[Neurospora crassa OR74A]	0.0	sp|Q7SFC8	RecName: Full=ATP-dependent RNA helicase rok-1	Expect = 0.0	DEAD (DEAD/DEAH box helicase), Helicase_C (Helicase conserved C-terminal domain)	nucl 12.5, mito_nucl 10.5, mito 7.5, cyto 7	Q	0	0	atp-dependent rna helicase rok1	5	F:ATP-dependent helicase activity; F:RNA binding; F:ATP binding; P:rRNA processing; C:nucleus		IPR001650; IPR011545; IPR014001; IPR014014; IPR014021; G3DSA:3.40.50.300 (GENE3D), PTHR10967 (PANTHER), PTHR10967:SF21 (PANTHER), SSF52540 (SUPERFAMILY)
SMAC_00199 scaffold_7:complement(849490..852500)	3011	0	1863	621	NCU00920	related to isoleucine--tRNA ligase	Expect = 0.0	ref|XP_964746.2| hypothetical protein NCU00920 [Neurospora crassa OR74A]	[Neurospora crassa OR74A]	0.0	sp|Q7NF75	RecName: Full=Isoleucyl-tRNA synthetase; AltName:	Expect = 7e-065	Anticodon_1 (Anticodon-binding domain), tRNA-synt_1 (tRNA synthetases class I (I, L, M and V))	mito 16, plas 4, cyto 3, nucl 1, pero 1, golg 1, cysk 1	Q	0	0	isoleucyl-trna synthetase	1	F:catalytic activity		IPR001412; IPR002300; IPR009080; IPR010663; IPR013155; IPR014729; IPR018353; G3DSA:1.10.730.10 (GENE3D), PTHR11946 (PANTHER), SSF52374 (SUPERFAMILY)
SMAC_00200 scaffold_7:852876..853942	1067	0	966	322	NCU00921	conserved hypothetical protein	Expect = e-151	ref|XP_964747.1| hypothetical protein NCU00921 [Neurospora crassa OR74A]	[Neurospora crassa OR74A]	e-157	No hits found			no hits above thresholds	nucl 18.5, cyto_nucl 10, mito 8	Q	0	0	hypothetical protein NCU00921 [Neurospora crassa OR74A]	3	F:molecular_function; P:biological_process; C:cellular_component
SMAC_00201 scaffold_7:874425..875934	1510	0	1236	412	NCU00923	conserved hypothetical protein	Expect = 0.0	ref|XP_964749.1| hypothetical protein NCU00923 [Neurospora crassa OR74A]	[Neurospora crassa OR74A]	0.0	sp|Q9UUA5	RecName: Full=Metaxin-like protein C409.19c	Expect = 4e-010	Tom37 (Outer mitochondrial membrane transport compl)	plas 12, cyto 6, nucl 3, E.R. 3, pero 2, mito_nucl 2	Q	3	1	mitochondrial import receptor subunit	1	F:receptor activity		IPR019564; PTHR12289 (PANTHER), PTHR12289:SF4 (PANTHER), tmhmm (TMHMM)
SMAC_00202 scaffold_7:complement(877171..878535)	1365	0	1284	428	NCU20519	related to cell division control protein CDC91	Expect = 0.0	emb|CAE76579.1| related to cell division control protein CDC91 [Neurospora crassa]	[Neurospora crassa]	0.0	sp|Q8CHJ1	RecName: Full=Phosphatidylinositol glycan anchor biosynthesis class	Expect = 2e-072	PIG-U (GPI transamidase subunit PIG-U)	plas 21, E.R. 4	S	9	9	gpi transamidase component pig-	5	C:endoplasmic reticulum membrane; P:GPI anchor biosynthetic process; P:growth or development of symbiont on or near host; C:integral to membrane; P:cell division		IPR009600; SignalP (SIGNALP), tmhmm (TMHMM)
SMAC_00203 scaffold_7:878993..880978	1986	0	1986	662	NCU00925	related to pescadillo development protein	Expect = 0.0	ref|XP_964751.1| hypothetical protein NCU00925 [Neurospora crassa OR74A]	[Neurospora crassa OR74A]	0.0	sp|Q7SFC2	RecName: Full=Pescadillo homolog; AltName: Full=Nucleolar protein 7	Expect = 0.0	Pescadillo_N (Pescadillo N-terminus), BRCT (BRCA1 C Terminus (BRCT) domain)	nucl 20, cyto 5	Q	3	0	ribosome biogenesis protein	3	C:nucleolus; P:growth or development of symbiont on or near host; P:cell proliferation		IPR001357; IPR010613; PTHR12221 (PANTHER)
SMAC_00204 scaffold_7:881447..883855	2409	0	2316	772	NCU00926	conserved hypothetical protein	Expect = 0.0	ref|XP_964752.2| hypothetical protein NCU00926 [Neurospora crassa OR74A]	[Neurospora crassa OR74A]	0.0	sp|Q9U7E0	RecName: Full=Transcriptional regulator ATRX homolog; AltName:	Expect = 2e-010	RRN9 (RNA polymerase I specific transcription init)	nucl 21.5, cyto_nucl 14, cyto 5.5	Q	0	0	hypothetical protein NCU00926 [Neurospora crassa OR74A]	2	F:metal ion binding; C:intracellular		IPR015880; IPR019622
SMAC_00205 scaffold_7:complement(885400..889139)	3740	0	3630	1210	NCU00927	probable kinesin-related protein bimC	Expect = 0.0	emb|CAE76576.1| probable kinesin-related protein bimC [Neurospora crassa]	[Neurospora crassa]	0.0	sp|P17120	RecName: Full=Kinesin-like protein bimC	Expect = 0.0	Kinesin (Kinesin motor domain)	nucl 23, mito 3	Q	0	0	kinesin family protein	5	P:microtubule-based movement; C:microtubule associated complex; F:ATP binding; F:microtubule motor activity; C:microtubule		IPR001752; IPR019821; PD968187 (PRODOM), PTHR16012 (PANTHER), PTHR16012:SF169 (PANTHER), SSF52540 (SUPERFAMILY)
SMAC_00206 scaffold_7:890349..891977	1629	0	1629	543	NCU00928	conserved hypothetical protein	Expect = 0.0	ref|XP_964754.2| hypothetical protein NCU00928 [Neurospora crassa OR74A]	[Neurospora crassa OR74A]	0.0	sp|Q9BSU1	RecName: Full=UPF0183 protein C16orf70	Expect = 6e-014	UPF0183 (Uncharacterised protein family (UPF0183))	extr 15, cyto 4.5, cyto_nucl 4.5, nucl 3.5, mito 2	S	0	0	upf0183 domain protein	11	P:tRNA aminoacylation for protein translation; F:nucleotide binding; C:cytoplasm; P:translation; F:isoleucine-tRNA ligase activity; F:molecular_function; F:ATP binding; C:cellular_component; P:isoleucyl-tRNA aminoacylation; F:aminoacyl-tRNA ligase activity; P:biological_process		IPR005373
SMAC_00207 scaffold_7:893884..897849	3966	0	3966	1322	NCU00929	conserved hypothetical protein	Expect = 0.0	ref|XP_964755.1| hypothetical protein NCU00929 [Neurospora crassa OR74A]	[Neurospora crassa OR74A]	0.0	No hits found			no hits above thresholds	nucl 13, cyto 5, mito 3, plas 3, golg 1, cysk 1, vacu 1	Q	1	1	hypothetical protein NCU00929 [Neurospora crassa OR74A]	3	F:molecular_function; P:biological_process; C:cellular_component
SMAC_00208 scaffold_7:complement(898856..899335)	480	0	273	91	NCU00930	TIM-10 mitochondrial import inner membrane translocase	Expect = 2e-48	ref|XP_964756.1| mitochondrial import inner membrane translocase subunit tim-10	not specified	9e-45	sp|Q9C0N3	RecName: Full=Mitochondrial import inner membrane translocase	Expect = 4e-046	zf-Tim10_DDP (Tim10/DDP family zinc finger)	cysk 11, cyto 7, nucl 6, plas 2	Q	0	0	mitochondrial intermembrane space translocase subunit	5	P:protein import into mitochondrial inner membrane; C:mitochondrial inner membrane; C:mitochondrial intermembrane space protein transporter complex; P:intracellular protein transmembrane transport; F:zinc ion binding		IPR004217; PTHR11038 (PANTHER), PTHR11038:SF8 (PANTHER)
SMAC_00209 scaffold_7:900222..902116	1895	0	1797	599	NCU20517	related to lysyl-tRNA synthetase (lysine--tRNA ligase)	Expect = 0.0	emb|CAE76572.1| related to lysyl-tRNA synthetase (lysine--tRNA ligase) [Neurospora	[Neurospora	0.0	sp|O74858	RecName: Full=Lysyl-tRNA synthetase, mitochondrial; AltName:	Expect = 5e-091	tRNA-synt_2 (tRNA synthetases class II (D, K and N)), tRNA_anti (OB-fold nucleic acid binding domain)	mito 17, cyto 6.5, cyto_nucl 5.5, nucl 3.5	Q	0	0	lysyl-trna synthetase	6	C:cytoplasm; F:nucleic acid binding; F:lysine-tRNA ligase activity; P:lysyl-tRNA aminoacylation; F:ATP binding; P:lysine biosynthetic process	EC:6.1.1.6	IPR004364; IPR004365; IPR006195; IPR012340; IPR016027; IPR018149; IPR018150; G3DSA:3.30.930.10 (GENE3D), SSF55681 (SUPERFAMILY)
SMAC_00210 scaffold_7:complement(902932..905732)	2801	0	2694	898	NCU00932	hypothetical protein	Expect = 0.0	ref|XP_964758.1| hypothetical protein NCU00932 [Neurospora crassa OR74A]	[Neurospora crassa OR74A]	0.0	No hits found			no hits above thresholds	nucl 11, mito 8, cyto 3, plas 3	Q	0	0	hypothetical protein NCU00932 [Neurospora crassa OR74A]	0
SMAC_00211 scaffold_7:913701..915671	1971	1	1626	542	NCU00935	conserved hypothetical protein	Expect = 3e-79	ref|XP_964761.1| hypothetical protein NCU00935 [Neurospora crassa OR74A]	[Neurospora crassa OR74A]	0.0	sp|P12036	RecName: Full=Neurofilament heavy polypeptide; Short=NF-H; AltName:	Expect = 2e-020	no hits above thresholds	nucl 13, cyto_nucl 12.333, cyto 10.5, mito_nucl 8.333	Q	0	0	conserved lysine-rich	0			IPR001849; SSF50729 (SUPERFAMILY)
SMAC_00212 scaffold_7:complement(916152..917809)	1658	0	1491	497	NCU00936	related to succinate-semialdehyde dehydrogenase [NADP+]	Expect = 0.0	ref|XP_964762.2| succinate semialdehyde dehydrogenase [Neurospora crassa OR74A]	[Neurospora crassa OR74A]	0.0	sp|Q9US47	RecName: Full=Putative succinate-semialdehyde dehydrogenase	Expect = e-161	Aldedh (Aldehyde dehydrogenase family)	cyto 25	Q	0	0	succinate-semialdehyde dehydrogenase	3	P:oxidation reduction; F:succinate-semialdehyde dehydrogenase [NAD(P)+] activity; P:tyrosine metabolic process	EC:1.2.1.16	IPR010102; IPR015590; IPR016160; IPR016161; IPR016162; PTHR11699:SF49 (PANTHER)
SMAC_00213 scaffold_7:920038..922012	1975	0	1650	550	NCU00937	conserved hypothetical protein	Expect = 0.0	ref|XP_964763.1| hypothetical protein NCU00937 [Neurospora crassa OR74A]	[Neurospora crassa OR74A]	0.0	No hits found			no hits above thresholds	extr 25	S	1	0	glycoside hydrolase family 79 protein	1	F:hydrolase activity
SMAC_00214 scaffold_7:complement(922819..923958)	1140	0	981	327	NCU00938	conserved hypothetical protein	Expect = e-142	ref|XP_964764.1| hypothetical protein NCU00938 [Neurospora crassa OR74A]	[Neurospora crassa OR74A]	e-151	No hits found			no hits above thresholds	plas 17, mito 4, E.R. 4	A	5	4	hypothetical protein NCU00938 [Neurospora crassa OR74A]	1	P:neuropeptide signaling pathway
SMAC_00215 scaffold_7:930960..935679	4720	0	4635	1545	NCU00939	conserved hypothetical protein	Expect = 0.0	ref|XP_964765.1| hypothetical protein NCU00939 [Neurospora crassa OR74A]	[Neurospora crassa OR74A]	0.0	sp|Q86CZ2	RecName: Full=Hybrid signal transduction histidine kinase K; AltName:	Expect = 1e-027	HATPase_c (Histidine kinase-, DNA gyrase B-, and HS), Response_reg (Response regulator receiver domain), HisKA (His Kinase A (phosphoacceptor) domain)	cyto_nucl 10.5, cyto 10, nucl 9, pero 6	Q	1	0	ethylene receptor	8	F:two-component response regulator activity; P:two-component signal transduction system (phosphorelay); P:peptidyl-histidine phosphorylation; P:regulation of transcription, DNA-dependent; F:ATP binding; F:two-component sensor activity; C:membrane; C:protein histidine kinase complex		IPR000014; IPR000700; IPR001610; IPR001789; IPR003594; IPR003661; IPR004358; IPR005467; IPR009082; IPR011006; IPR013767; G3DSA:3.30.450.20 (GENE3D), G3DSA:3.40.50.2300 (GENE3D), PTHR23283 (PANTHER), PTHR23283:SF30 (PANTHER), SSF55785 (SUPERFAMILY)
SMAC_00216 scaffold_7:943954..946979	3026	0	2889	963	NCU00941	hypothetical protein	Expect = 0.0	ref|XP_964767.1| hypothetical protein NCU00941 [Neurospora crassa OR74A]	[Neurospora crassa OR74A]	0.0	sp|Q54FZ4	RecName: Full=Putative uncharacterized protein DDB_G0290521; Flags:	Expect = 4e-006	no hits above thresholds	nucl 19.5, cyto_nucl 13, mito 4	Q	0	0	hypothetical protein NCU00941 [Neurospora crassa OR74A]	3	F:molecular_function; P:biological_process; C:cellular_component
SMAC_00217 putative rad1 putative RAD1 protein scaffold_7:complement(949219..950974)	1756	0	1389	463	NCU20450	related to DNA repair protein	Expect = 0.0	ref|XP_964768.2| hypothetical protein NCU00942 [Neurospora crassa OR74A]	[Neurospora crassa OR74A]	0.0	sp|P22193	RecName: Full=DNA repair exonuclease rad1	Expect = 6e-019	Rad1 (Repair protein Rad1/Rec1/Rad17)	extr 12, mito 5, cyto 4.5, cyto_nucl 3, pero 2, plas 1, E.R. 1, golg 1	S	3	2	dna repair protein	5	F:exodeoxyribonuclease III activity; F:damaged DNA binding; C:nucleus; P:DNA repair; P:DNA catabolic process	EC:3.1.11.2	IPR003021; SignalP (SIGNALP), tmhmm (TMHMM)
SMAC_00218 scaffold_7:951534..952831	1298	0	1191	397	NCU20441	probable histone acetyltransferase	Expect = 0.0	ref|XP_001728480.1| histone acetyltransferase GCN5 [Neurospora crassa OR74A]	[Neurospora crassa OR74A]	0.0	sp|Q8WZM0	RecName: Full=Histone acetyltransferase GCN5	Expect = e-144	Bromodomain (Bromodomain), Acetyltransf_1 (Acetyltransferase (GNAT) family)	nucl 20, cyto 4, pero 3	Q	1	0	histone acetyltransferase	3	F:histone acetyltransferase activity; C:histone acetyltransferase complex; P:acyl-carrier-protein biosynthetic process	EC:2.3.1.48	IPR000182; IPR001487; IPR016181; IPR018359; PTHR22880 (PANTHER), PTHR22880:SF6 (PANTHER)
SMAC_00219 scaffold_7:952859..954301	1443	0	1443	481	No hits found			ref|XP_001231096.2| AGAP004734-PA [Anopheles gambiae str. PEST]	[Anopheles gambiae str. PEST]	1e-06	sp|Q55FT4	RecName: Full=Probable serine/threonine-protein kinase tsuA;	Expect = 2e-006	no hits above thresholds	nucl 20.5, cyto_nucl 13.5, cyto 5.5	Q	0	0	---NA---	0
SMAC_00220 scaffold_7:complement(954912..957102)	2191	0	2061	687	NCU00943	probable trehalase precursor	Expect = 0.0	ref|XP_965136.1| hypothetical protein NCU00943 [Neurospora crassa OR74A]	[Neurospora crassa OR74A]	0.0	sp|Q54QZ5	RecName: Full=Trehalase; AltName: Full=Alpha,alpha-trehalase;	Expect = e-107	Trehalase (Trehalase)	extr 21, vacu 4	S	1	0	trehalase precursor	4	P:trehalose metabolic process; F:alpha,alpha-trehalase activity; P:starch metabolic process; P:sucrose metabolic process	EC:3.2.1.28	IPR001661; IPR008928; IPR018232; PTHR23403:SF1 (PANTHER), SignalP (SIGNALP), tmhmm (TMHMM)
SMAC_00221 scaffold_7:complement(959068..960352)	1285	0	1158	386	NCU20442	probable threonine aldolase	Expect = 0.0	ref|XP_965137.2| hypothetical protein NCU00944 [Neurospora crassa OR74A]	[Neurospora crassa OR74A]	0.0	sp|Q9UW18	RecName: Full=Alanine racemase TOXG	Expect = 2e-080	Beta_elim_lyase (Beta-eliminating lyase)	cyto 20, mito 3, nucl 2	Q	1	0	alanine racemase	4	F:pyridoxal phosphate binding; P:cellular amino acid metabolic process; F:isomerase activity; F:lyase activity		IPR001597; IPR015421; IPR015424; PTHR10289 (PANTHER)
SMAC_00222 scaffold_7:complement(961861..964464)	2604	0	2091	697	NCU00945	conserved hypothetical protein	Expect = 0.0	ref|XP_965138.1| hypothetical protein NCU00945 [Neurospora crassa OR74A]	[Neurospora crassa OR74A]	0.0	sp|P52959	RecName: Full=Cutinase transcription factor 1 beta	Expect = 9e-007	Fungal_trans (Fungal specific transcription factor dom)	nucl 7, mito 6, cyto 6, cyto_mito 6	Q	0	0	hypothetical protein NCU00945 [Neurospora crassa OR74A]	1	F:binding		IPR006162; IPR007219
SMAC_00223 scaffold_7:967384..968319	936	0	936	312	No hits found			ref|XP_002148755.1| hypothetical protein PMAA_092130 [Penicillium marneffei ATCC 18224]	[Penicillium marneffei ATCC 18224]	2e-23	No hits found			no hits above thresholds	cyto_mito 9.832, cyto 9.5, cyto_nucl 9.333, mito 8.5, nucl 5	Q	1	0	gag protein	11	C:chromatin; F:chromatin binding; F:DNA binding; C:nucleus; F:nucleic acid binding; F:RNA-directed DNA polymerase activity; P:chromatin assembly or disassembly; F:zinc ion binding; F:RNA binding; P:DNA integration; P:RNA-dependent DNA replication		IPR001878; IPR005162
SMAC_00224 scaffold_7:complement(975332..976034)	703	0	471	157	NCU00946	conserved hypothetical protein	Expect = 1e-32	ref|XP_965139.1| hypothetical protein NCU00946 [Neurospora crassa OR74A]	[Neurospora crassa OR74A]	2e-29	No hits found			no hits above thresholds	cyto_nucl 8, nucl 7.5, cyto 7.5, mito 7, pero 4	Q	0	0	hypothetical protein NCU00946 [Neurospora crassa OR74A]	0
SMAC_00225 scaffold_7:complement(976874..977379)	506	0	345	115	No hits found			ref|XP_001558692.1| hypothetical protein BC1G_02763 [Botryotinia fuckeliana B05.10]	[Botryotinia fuckeliana B05.10]	8e-15	No hits found			no hits above thresholds	nucl 15, cyto 6, mito 5	Q	0	0	hypothetical protein BC1G_02763 [Botryotinia fuckeliana B05.10]	0
SMAC_00226 scaffold_7:980932..991354	10423	0	9570	3190	NCU00949	hypothetical protein	Expect = 0.0	ref|XP_965142.2| hypothetical protein NCU00949 [Neurospora crassa OR74A]	[Neurospora crassa OR74A]	0.0	sp|Q9W596	RecName: Full=Microtubule-associated protein futsch	Expect = 8e-038	no hits above thresholds	nucl 16, cyto_nucl 13.833, mito_nucl 9.499, cyto 8.5	Q	0	0	hypothetical protein NCU00949 [Neurospora crassa OR74A]	3	F:molecular_function; P:biological_process; C:cellular_component
SMAC_00227 scaffold_7:complement(992335..993906)	1572	0	1491	497	NCU00953	conserved hypothetical protein	Expect = 0.0	ref|XP_965146.1| hypothetical protein NCU00953 [Neurospora crassa OR74A]	[Neurospora crassa OR74A]	0.0	sp|O42852	RecName: Full=Protein transport protein sec20	Expect = 8e-007	Sec20 (Sec20)	nucl 14.5, cyto_nucl 11, cyto 6.5, pero 4	Q	2	0	protein transport membrane glycoprotein	1	F:binding		IPR005606; tmhmm (TMHMM)
SMAC_00228 scaffold_7:994800..995232	433	0	297	99	NCU00952	probable ribosomal protein YmL44, mitochondrial	Expect = 3e-51	ref|XP_965145.1| hypothetical protein NCU00952 [Neurospora crassa OR74A]	[Neurospora crassa OR74A]	2e-46	sp|P62507	RecName: Full=60S ribosomal protein L44, mitochondrial	Expect = 3e-016	MRP_L53 (39S ribosomal protein L53/MRP-L53)	mito 16.5, mito_nucl 12.166, nucl 6.5, cyto_nucl 6.333	Q	0	0	mitochondrial ribosomal protein l44	3	C:ribosome; P:cellular metabolic process; C:mitochondrion		IPR019716; SignalP (SIGNALP)
SMAC_00229 scaffold_7:complement(996117..997173)	1057	0	873	291	NCU00951	probable inorganic pyrophosphatase	Expect = e-162	ref|XP_965144.2| inorganic pyrophosphatase [Neurospora crassa OR74A]	[Neurospora crassa OR74A]	e-168	sp|Q6MVH7	RecName: Full=Inorganic pyrophosphatase; AltName:	Expect = e-169	Pyrophosphatase (Inorganic pyrophosphatase)	cyto 14, cyto_mito 10.833, cyto_nucl 9.833, mito 6.5, nucl 4.5	Q	0	0	inorganic pyrophosphatase	4	F:inorganic diphosphatase activity; C:cytoplasm; F:magnesium ion binding; P:oxidative phosphorylation	EC:3.6.1.1	IPR008162
SMAC_00230 scaffold_7:998861..1000309	1449	0	1371	457	NCU00950	related to tRNA dihydrouridine synthase	Expect = 0.0	ref|XP_965143.1| hypothetical protein NCU00950 [Neurospora crassa OR74A]	[Neurospora crassa OR74A]	0.0	sp|O74731	RecName: Full=tRNA-dihydrouridine synthase 2	Expect = 2e-077	Dus (Dihydrouridine synthase (Dus))	cyto 17, mito 7, nucl 3	Q	0	0	trna dihydrouridine synthase	3	F:FAD binding; F:tRNA dihydrouridine synthase activity; P:tRNA processing		IPR001269; IPR013785; IPR018517; PTHR11082:SF4 (PANTHER), SSF51395 (SUPERFAMILY)
SMAC_00231 scaffold_7:complement(1000861..1002418)	1558	0	1377	459	NCU00954	related to ribosomal protein YmS2, mitochondrial	Expect = 0.0	ref|XP_965147.1| hypothetical protein NCU00954 [Neurospora crassa OR74A]	[Neurospora crassa OR74A]	0.0	sp|Q7SGG8	RecName: Full=Protein phosphatase methylesterase 1; Short=PME-1	Expect = 0.0	no hits above thresholds	mito 15, cyto 6, cyto_nucl 6, nucl 4	Q	0	0	ribosomal protein carboxylic ester hydrolase	1	F:carboxylesterase activity	EC:3.1.1.0; EC:3.1.1.1	IPR000073; IPR016812; G3DSA:3.40.50.1820 (GENE3D), PTHR14189 (PANTHER), SSF53474 (SUPERFAMILY)
SMAC_00232 scaffold_7:complement(1003433..1005458)	2026	0	1779	593	NCU00955	related to steroid monooxygenase	Expect = 0.0	ref|XP_965148.2| hypothetical protein NCU00955 [Neurospora crassa OR74A]	[Neurospora crassa OR74A]	0.0	sp|Q00730	RecName: Full=Putative sterigmatocystin biosynthesis monooxygenase	Expect = 1e-072	no hits above thresholds	cyto 13.5, cyto_pero 11, pero 7.5, nucl 5	Q	0	0	related to steroid monooxygenase	1	F:monooxygenase activity		G3DSA:3.50.50.60 (GENE3D), PTHR23023 (PANTHER), PTHR23023:SF1 (PANTHER), SSF51905 (SUPERFAMILY)
SMAC_00233 scaffold_7:1007065..1008270	1206	0	1116	372	NCU00956	conserved hypothetical protein	Expect = 0.0	ref|XP_965149.2| hypothetical protein NCU00956 [Neurospora crassa OR74A]	[Neurospora crassa OR74A]	0.0	sp|P40481	RecName: Full=Mitotic exit network interactor 1	Expect = 6e-036	no hits above thresholds	cyto_mito 7.166, mito 7, cyto 7, cyto_nucl 6, extr 4	Q	0	0	hypothetical protein NCU00956 [Neurospora crassa OR74A]	5	F:methyltransferase activity; F:transferase activity; F:nucleotide binding; P:biological_process; C:cellular_component
SMAC_00234 scaffold_7:1011506..1012274	769	0	636	212	NCU00957	related to extracellular matrix protein precursor	Expect = 1e-66	ref|XP_965150.1| hypothetical protein NCU00957 [Neurospora crassa OR74A]	[Neurospora crassa OR74A]	1e-91	sp|Q12140	RecName: Full=Bypass of stop codon protein 1	Expect = 2e-008	DUF2402 (Putative GPI-anchored glycine-serine rich pr)	extr 25	S	2	0	related to extracellular matrix protein precursor	3	F:molecular_function; P:biological_process; C:cellular_component		IPR018806; SignalP (SIGNALP)
SMAC_00235 scaffold_7:complement(1014466..1015845)	1380	0	1380	460	NCU00958	related to PTC7 - 2C protein phosphatase	Expect = 0.0	ref|XP_965151.1| hypothetical protein NCU00958 [Neurospora crassa OR74A]	[Neurospora crassa OR74A]	0.0	sp|P38797	RecName: Full=Protein phosphatase 2C homolog 7, mitochondrial;	Expect = 7e-032	no hits above thresholds	mito 20.5, cyto_mito 14, cyto 6.5	S	0	0	5-azacytidine resistance protein azr1	1	F:catalytic activity		IPR001932; IPR010822; PTHR12320 (PANTHER)
SMAC_00236 scaffold_7:1016937..1017937	1001	0	849	283	NCU00959	probable succinate dehydrogenase (ubiquinone) iron-sulfur	Expect = e-159	ref|XP_965152.1| succinate dehydrogenase iron-sulfur protein, mitochondrial	not specified	e-159	sp|O42772	RecName: Full=Succinate dehydrogenase [ubiquinone] iron-sulfur	Expect = e-123	no hits above thresholds	mito 26	S	0	0	succinate dehydrogenase iron-sulfur mitochondrial precursor	14	C:mitochondrial inner membrane; F:electron carrier activity; F:iron ion binding; P:transport; P:growth or development of symbiont on or near host; P:oxidation reduction; P:tricarboxylic acid cycle; F:2 iron, 2 sulfur cluster binding; F:4 iron, 4 sulfur cluster binding; F:succinate dehydrogenase (ubiquinone) activity; F:3 iron, 4 sulfur cluster binding; P:electron transport; P:oxidative phosphoryl…	EC:1.3.5.1	IPR001041; IPR004489; IPR006058; IPR009051; IPR012285; IPR012675; IPR017896; IPR017900; PTHR11921 (PANTHER)
SMAC_00237 scaffold_7:complement(1018595..1019473)	879	0	657	219	NCU00960	conserved hypothetical protein	Expect = 3e-90	ref|XP_965153.1| hypothetical protein NCU00960 [Neurospora crassa OR74A]	[Neurospora crassa OR74A]	3e-90	No hits found			no hits above thresholds	extr 24, cyto 2	S	1	0	hypothetical protein NCU00960 [Neurospora crassa OR74A]	0
SMAC_00238 scaffold_7:1025000..1030705	5706	1	5127	1709	NCU00962	conserved hypothetical protein	Expect = 0.0	ref|XP_965155.1| hypothetical protein NCU00962 [Neurospora crassa OR74A]	[Neurospora crassa OR74A]	0.0	sp|Q7SGG0	RecName: Full=Mediator of RNA polymerase II transcription subunit 12;	Expect = 0.0	Med12 (Transcription mediator subunit Med12)	mito 12, plas 6, nucl 3, cyto 3, cyto_nucl 3	Q	0	0	rna polymerase ii mediator complex component srb8	5	P:regulation of transcription, DNA-dependent; F:molecular_function; C:mediator complex; P:transcription; C:nucleus		IPR019035; PTHR22795 (PANTHER), PTHR22795:SF1 (PANTHER)
SMAC_00239 scaffold_7:complement(1032647..1034000)	1354	0	1161	387	NCU00963	probable methylenetetrahydrofolate dehydrogenase (NAD+)	Expect = 0.0	ref|XP_965156.1| methylenetetrahydrofolate dehydrogenase [Neurospora crassa OR74A]	[Neurospora crassa OR74A]	0.0	sp|Q9P786	RecName: Full=Methylenetetrahydrofolate dehydrogenase [NAD+]	Expect = 2e-097	THF_DHG_CYH (Tetrahydrofolate dehydrogenase/cyclohyd), THF_DHG_CYH_C (Tetrahydrofolate dehydrogenase/cyclohyd)	mito 23.5, cyto_mito 14	Q	1	0	methylenetetrahydrofolate dehydrogenase	4	F:methylenetetrahydrofolate dehydrogenase (NAD+) activity; P:folic acid and derivative biosynthetic process; P:oxidation reduction; F:binding	EC:1.5.1.15	IPR000672; IPR016040; IPR020630; IPR020631; G3DSA:3.40.192.10 (GENE3D), PTHR10025 (PANTHER), PTHR10025:SF2 (PANTHER), SSF53223 (SUPERFAMILY)
SMAC_00240 scaffold_7:1035310..1038933	3624	0	3513	1171	NCU00964	conserved hypothetical protein	Expect = 0.0	emb|CAE76334.1| conserved hypothetical protein [Neurospora crassa]	[Neurospora crassa]	0.0	sp|Q9UTR1	RecName: Full=DNA repair/transcription protein mms19	Expect = 2e-018	no hits above thresholds	cyto_nucl 10, nucl 8.5, cyto 8.5, mito 7	Q	0	0	dna repair transcription	1	F:binding
SMAC_00241 scaffold_7:complement(1039472..1040265)	794	0	726	242	NCU00965	related to signal peptidase 18 KD subunit	Expect = e-115	ref|XP_965158.1| hypothetical protein NCU00965 [Neurospora crassa OR74A]	[Neurospora crassa OR74A]	e-113	sp|Q04969	RecName: Full=Signal peptidase complex subunit SPC2; AltName:	Expect = 1e-010	SPC25 (Microsomal signal peptidase 25 kDa subunit ()	cyto 9.5, mito 9, cyto_nucl 6, extr 2, nucl 1.5, plas 1, E.R. 1, golg 1, cysk 1, vacu 1	Q	1	2	signal peptidase complex	5	C:microsome; P:signal peptide processing; C:integral to membrane; F:signal peptidase activity; C:signal peptidase complex		IPR009582; tmhmm (TMHMM)
SMAC_00242 scaffold_7:1040778..1041852	1075	0	786	262	NCU00966	conserved hypothetical protein	Expect = e-143	ref|XP_965159.1| hypothetical protein NCU00966 [Neurospora crassa OR74A]	[Neurospora crassa OR74A]	e-142	sp|Q9P787	RecName: Full=UPF0347 membrane protein C1711.03	Expect = 1e-063	DUF850 (Eukaryotic protein of unknown function (DUF8)	extr 9, plas 6, mito 4, E.R. 4, nucl 1, cyto 1, cyto_nucl 1, pero 1, golg 1, cyto_pero 1	A	3	3	duf850 domain protein	2	C:cytosol; C:membrane		IPR008568; SignalP (SIGNALP), tmhmm (TMHMM)
SMAC_00243 scaffold_7:complement(1042023..1042953)	931	0	582	194	NCU11197	hypothetical protein	Expect = 1e-42	ref|XP_385778.1| hypothetical protein FG05602.1 [Gibberella zeae PH-1]	[Gibberella zeae PH-1]	4e-66	sp|Q9D2C6	RecName: Full=DNA-directed RNA polymerase III subunit RPC8;	Expect = 5e-037	RNA_pol_Rbc25 (RNA polymerase III subunit Rpc25), RNA_pol_Rpb7_N (RNA polymerase Rpb7-like, N-terminal d)	nucl 10, cyto_nucl 9.333, cyto 6.5, cyto_pero 5.166, cysk 5, mito 3	Q	0	0	dna-directed rna polymerase iii 25 kd polypeptide	1	F:nucleotidyltransferase activity	EC:2.7.7.0	IPR005576; IPR013238; G3DSA:3.30.1490.120 (GENE3D), PTHR12709 (PANTHER), PTHR12709:SF2 (PANTHER), SSF88798 (SUPERFAMILY)
SMAC_00244 scaffold_7:1044631..1046617	1987	0	1932	644	NCU00967	conserved hypothetical protein	Expect = 0.0	ref|XP_965160.1| hypothetical protein NCU00967 [Neurospora crassa OR74A]	[Neurospora crassa OR74A]	0.0	sp|P02812	RecName: Full=Basic salivary proline-rich protein 2; Short=Salivary	Expect = 2e-023	NUFIP1 (Nuclear fragile X mental retardation-inter)	nucl 21.5, cyto_nucl 14, cyto 3.5	Q	0	0	ccch zinc finger protein	4	F:nucleic acid binding; P:biological_process; F:zinc ion binding; C:cellular_component		IPR000571; IPR019496
SMAC_00245 scaffold_7:complement(1047792..1049243)	1452	0	1452	484	NCU00968	related to SLS1 protein precursor	Expect = e-179	ref|XP_965161.1| hypothetical protein NCU00968 [Neurospora crassa OR74A]	[Neurospora crassa OR74A]	0.0	sp|Q5A360	RecName: Full=Nucleotide exchange factor SIL1; Flags: Precursor	Expect = 4e-022	no hits above thresholds	extr 12, mito 10, E.R. 2, nucl 1, cyto 1, cyto_nucl 1, pero 1, cyto_pero 1	S	0	0	er chaperone er translocation nucleotide exchange	8	P:intracellular protein transmembrane transport; P:protein targeting; C:endoplasmic reticulum lumen; F:binding; F:molecular_function; C:endoplasmic reticulum; P:transport; P:protein transport
SMAC_00246 scaffold_7:1050068..1051136	1069	0	561	187	NCU00969	NADH dehydrogenase 17.8K chain	Expect = 7e-91	ref|XP_965162.1| NADH:ubiquinone oxidoreductase 17.8kD subunit [Neurospora crassa	[Neurospora crassa	8e-88	sp|P42116	RecName: Full=NADH-ubiquinone oxidoreductase 17.8 kDa subunit,	Expect = 5e-089	no hits above thresholds	mito 27	Q	1	0	nadh-ubiquinone oxidoreductase 178 kda	7	C:mitochondrial inner membrane; F:NADH dehydrogenase (ubiquinone) activity; C:integral to membrane; P:mitochondrial electron transport, NADH to ubiquinone; P:ubiquinone biosynthetic process; P:sodium ion transport; P:proton transport	EC:1.6.5.3
SMAC_00247 scaffold_7:1051472..1052822	1351	0	1038	346	NCU20507	conserved hypothetical protein	Expect = e-146	emb|CAE76340.1| hypothetical protein [Neurospora crassa]	[Neurospora crassa]	e-155	No hits found			no hits above thresholds	mito 22, cyto 2, extr 1, cyto_nucl 1, pero 1, vacu 1	Q	1	0	smyd5-prov protein	1	C:nucleus		IPR001214; SignalP (SIGNALP), SSF82199 (SUPERFAMILY)
SMAC_00248 scaffold_7:complement(1053443..1054476)	1034	0	459	153	NCU00971	probable ribosomal protein S12, cytosolic	Expect = 5e-85	ref|XP_965164.1| 40S ribosomal protein S15 [Neurospora crassa OR74A]	[Neurospora crassa OR74A]	3e-81	sp|P34737	not specified	Expect = 4e-080	Ribosomal_S19 (Ribosomal protein S19)	nucl 19.5, cyto_nucl 13.5, cyto 6.5	Q	0	0	40s ribosomal protein s15	5	P:mycelium development; F:structural constituent of ribosome; C:small ribosomal subunit; P:translation; P:ribosome biogenesis	EC:3.6.5.3	IPR002222; IPR005713
SMAC_00249 scaffold_7:complement(1055180..1056296)	1117	0	1053	351	NCU20508	probable arabinogalactan endo-1,4-beta-galactosidase	Expect = 0.0	emb|CAE76342.1| probable arabinogalactan endo-1, 4-beta-galactosidase [Neurospora	[Neurospora	0.0	sp|P83692	RecName: Full=Arabinogalactan endo-1,4-beta-galactosidase; AltName:	Expect = e-151	Glyco_hydro_53 (Glycosyl hydrolase family 53)	extr 27	S	0	0	arabinogalactan endo- -beta-galactosidase	9	P:interaction with host via protein secreted by type II secretion system; F:glucosidase activity; F:arabinogalactan endo-1,4-beta-galactosidase activity; P:carbohydrate metabolic process; F:cation binding; F:polysaccharide binding; P:cell wall macromolecule catabolic process; P:growth or development of symbiont on or near host; C:extraorganismal space	EC:3.2.1.89	IPR011683; IPR013781; IPR017853; SignalP (SIGNALP)
SMAC_00250 scaffold_7:complement(1057197..1058454)	1258	0	1191	397	NCU00973	related to toxD protein	Expect = e-171	ref|XP_965166.1| hypothetical protein NCU00973 [Neurospora crassa OR74A]	[Neurospora crassa OR74A]	e-165	sp|Q9P7F4	RecName: Full=Zinc-type alcohol dehydrogenase-like protein	Expect = 1e-010	ADH_zinc_N (Zinc-binding dehydrogenase)	mito 14, cyto 12	Q	0	0	related to toxd protein	4	P:metabolic process; F:oxidoreductase activity; P:mycelium development; F:zinc ion binding		IPR002085; IPR011032; IPR013149; IPR016040; G3DSA:3.90.180.10 (GENE3D), PTHR11695:SF12 (PANTHER)
SMAC_00251 scaffold_7:1060798..1061640	843	0	762	254	NCU00974	related to glutaredoxin	Expect = e-134	ref|XP_965167.1| hypothetical protein NCU00974 [Neurospora crassa OR74A]	[Neurospora crassa OR74A]	e-126	sp|P38068	RecName: Full=Monothiol glutaredoxin-7; Flags: Precursor	Expect = 6e-019	Glutaredoxin (Glutaredoxin)	mito 11, nucl 3, extr 3, E.R. 3, golg 3, plas 2	S	1	1	glutaredoxin domain protein	4	P:cell redox homeostasis; F:electron carrier activity; F:protein disulfide oxidoreductase activity; P:electron transport		IPR002109; IPR011899; IPR012335; IPR012336; IPR014025; PTHR10168 (PANTHER), PTHR10168:SF11 (PANTHER), SignalP (SIGNALP), tmhmm (TMHMM)
SMAC_00252 scaffold_7:1062991..1063977	987	0	987	329	NCU00975	hypothetical protein	Expect = e-137	ref|XP_965168.1| hypothetical protein NCU00975 [Neurospora crassa OR74A]	[Neurospora crassa OR74A]	e-127	No hits found			no hits above thresholds	cysk 19, cyto 5, nucl 3	Q	0	0	hypothetical protein NCU00975 [Neurospora crassa OR74A]	0
SMAC_00253 scaffold_7:1065399..1066811	1413	0	1413	471	NCU00976	hypothetical protein	Expect = 7e-62	ref|XP_965169.1| hypothetical protein NCU00976 [Neurospora crassa OR74A]	[Neurospora crassa OR74A]	2e-67	sp|Q9UPY6	RecName: Full=Wiskott-Aldrich syndrome protein family member 3;	Expect = 5e-008	no hits above thresholds	nucl 13, mito 11, cyto_nucl 9	Q	0	0	hypothetical protein NCU00976 [Neurospora crassa OR74A]	0
SMAC_00254 scaffold_7:1068306..1068965	660	0	660	220	NCU00977	related to ribosomal protein YmL49, mitochondrial	Expect = 9e-97	ref|XP_965170.1| hypothetical protein NCU00977 [Neurospora crassa OR74A]	[Neurospora crassa OR74A]	e-101	sp|Q9P7D4	RecName: Full=Probable aconitate hydratase 2; Short=Aconitase;	Expect = 7e-020	no hits above thresholds	mito 23, nucl 3.5	Q	0	0	related to ribosomal protein mitochondrial	4	C:mitochondrial large ribosomal subunit; F:structural constituent of ribosome; P:translation; P:ribosome biogenesis	EC:3.6.5.3
SMAC_00255 scaffold_7:complement(1070240..1073055)	2816	0	2760	920	NCU00978	related to protein kinase RPK1	Expect = 0.0	ref|XP_965171.1| hypothetical protein NCU00978 [Neurospora crassa OR74A]	[Neurospora crassa OR74A]	0.0	sp|P54199	RecName: Full=Serine/threonine-protein kinase MPS1; AltName:	Expect = 2e-073	Pkinase (Protein kinase domain), Pkinase_Tyr (Protein tyrosine kinase)	mito 14.5, nucl 10, cyto_mito 9	Q	1	0	checkpoint protein	4	P:protein amino acid phosphorylation; F:ATP binding; F:protein serine/threonine kinase activity; P:serine family amino acid metabolic process	EC:2.7.11.0	IPR000719; IPR008271; IPR011009; IPR017441; IPR017442; G3DSA:1.10.510.10 (GENE3D), G3DSA:3.30.200.20 (GENE3D), PTHR22974 (PANTHER), PTHR22974:SF4 (PANTHER)
SMAC_00256 scaffold_7:complement(1074079..1074534)	456	0	333	111	NCU00979	probable ribosomal protein P2	Expect = 4e-54	ref|XP_965172.1| 60S acidic ribosomal protein P2 [Neurospora crassa OR74A]	[Neurospora crassa OR74A]	1e-52	sp|Q9C3Z5	RecName: Full=60S acidic ribosomal protein P2	Expect = 4e-045	Ribosomal_60s (60s Acidic ribosomal protein)	cyto 13, cyto_nucl 8.5, mito 7, extr 3, nucl 2	S	0	0	60s acidic ribosomal protein p2	8	P:fatty acid biosynthetic process; C:ribosome; F:acyl carrier activity; F:structural constituent of ribosome; P:translational elongation; P:transport; P:acyl-carrier-protein biosynthetic process; P:ribosome biogenesis		IPR001813; IPR001859; PTHR21141 (PANTHER), PTHR21141:SF5 (PANTHER), SignalP (SIGNALP)
SMAC_00257 scaffold_7:1075445..1076718	1274	0	1212	404	NCU00980	conserved hypothetical protein	Expect = e-180	ref|XP_965173.1| hypothetical protein NCU00980 [Neurospora crassa OR74A]	[Neurospora crassa OR74A]	0.0	sp|P06843	RecName: Full=Protein SPT2; AltName: Full=Negative regulator of Ty	Expect = 3e-011	SPT2 (SPT2 chromatin protein)	nucl 19, cyto_nucl 14, cyto 7	Q	0	0	hypothetical protein NCU00980 [Neurospora crassa OR74A]	3	F:molecular_function; P:biological_process; C:cellular_component		IPR013256; PTHR22691 (PANTHER)
SMAC_00258 scaffold_7:1077602..1078793	1192	0	780	260	NCU00981	probable NSA2 - involved in biogenesis of ribosomal large	Expect = e-133	ref|XP_965174.1| TGF beta-inducible nuclear protein 1 [Neurospora crassa OR74A]	[Neurospora crassa OR74A]	e-128	sp|Q7SGE1	RecName: Full=Ribosome biogenesis protein nsa-2	Expect = e-129	Ribosomal_S8e (Ribosomal protein S8e)	nucl 15, cyto_nucl 13.333, cyto 10.5, mito_nucl 8.833	Q	1	0	tgf beta-inducible nuclear protein 1	3	C:ribosome; P:rRNA processing; C:nucleus		IPR001047; PTHR12642 (PANTHER)
SMAC_00259 scaffold_7:1085355..1086827	1473	0	1314	438	NCU00983	conserved hypothetical protein	Expect = 0.0	ref|XP_965176.1| hypothetical protein NCU00983 [Neurospora crassa OR74A]	[Neurospora crassa OR74A]	0.0	No hits found			no hits above thresholds	plas 21, E.R. 3, mito 1, pero 1, vacu 1	Q	6	7	integral membrane protein	0
SMAC_00261 scaffold_7:1090044..1093535	3492	0	2745	915	NCU00984	conserved hypothetical protein	Expect = 0.0	ref|XP_965177.1| hypothetical protein NCU00984 [Neurospora crassa OR74A]	[Neurospora crassa OR74A]	0.0	sp|O00534	RecName: Full=von Willebrand factor A domain-containing protein 5A;	Expect = 5e-043	VIT (Vault protein inter-alpha-trypsin)	mito 15.5, mito_nucl 10.166, cyto 7, cyto_nucl 6.333, nucl 3.5	Q	1	0	von willebrand domain protein	3	P:transcription from RNA polymerase II promoter; C:DNA-directed RNA polymerase II, core complex; F:DNA binding		IPR002035; IPR013694; G3DSA:3.40.50.410 (GENE3D), PTHR10338 (PANTHER), PTHR10338:SF2 (PANTHER), SSF53300 (SUPERFAMILY)
SMAC_00262 scaffold_7:1095708..1097954	2247	0	2013	671	NCU00985	conserved hypothetical protein	Expect = 0.0	emb|CAE76354.1| conserved hypothetical protein [Neurospora crassa]	[Neurospora crassa]	0.0	sp|Q56307	RecName: Full=Beta-galactosidase; Short=Beta-gal; AltName:	Expect = 3e-018	Glyco_hydro_2_N (Glycosyl hydrolases family 2, sugar b), Glyco_hydro_2 (Glycosyl hydrolases family 2, immunog)	extr 16, cyto 3, nucl 2, pero 2, E.R. 2, cyto_mito 2	S	1	0	glycosyl hydrolase family	4	F:hydrolase activity, hydrolyzing O-glycosyl compounds; P:carbohydrate metabolic process; P:growth or development of symbiont on or near host; F:cation binding	EC:3.2.1.0	IPR006102; IPR006103; IPR006104; IPR008979; IPR013781; IPR013812; IPR017853; G3DSA:2.60.120.260 (GENE3D), PTHR10066 (PANTHER), SignalP (SIGNALP)
SMAC_00263 scaffold_7:complement(1098824..1099755)	932	0	708	236	NCU00986	conserved hypothetical protein	Expect = 3e-71	ref|XP_965179.1| hypothetical protein NCU00986 [Neurospora crassa OR74A]	[Neurospora crassa OR74A]	1e-68	No hits found			no hits above thresholds	cyto 23, cyto_pero 13.333, cyto_nucl 12.333	Q	1	0	protein	1	P:growth or development of symbiont on or near host
SMAC_00264 scaffold_7:complement(1100339..1100885)	547	0	456	152	No hits found			ref|XP_001907287.1| unnamed protein product [Podospora anserina]	[Podospora anserina]	4e-48	No hits found			Ank (Ankyrin repeat)	cysk 14, cyto 8, cyto_nucl 6.5, nucl 3	Q	0	0	ankyrin repeat protein	5	F:molecular_function; C:preribosome, small subunit precursor; C:cytosol; P:ribosome biogenesis; C:nucleus		IPR002110; IPR020683; PTHR18958 (PANTHER), PTHR18958:SF118 (PANTHER)
SMAC_00265 scaffold_7:1102839..1104565	1727	0	1539	513	NCU00987	related to pisatin demethylase	Expect = 0.0	ref|XP_963897.1| hypothetical protein NCU00987 [Neurospora crassa OR74A]	[Neurospora crassa OR74A]	0.0	sp|Q12645	RecName: Full=Pisatin demethylase; AltName: Full=Cytochrome P450	Expect = 8e-039	p450 (Cytochrome P450)	mito 10, cysk 10, cyto 4, pero 2	S	1	0	pisatin demethylase	6	F:heme binding; P:oxidation reduction; F:monooxygenase activity; F:iron ion binding; F:electron carrier activity; P:electron transport		IPR001128; IPR002401; IPR017973; PTHR19383:SF11 (PANTHER), SignalP (SIGNALP), tmhmm (TMHMM)
SMAC_00267 scaffold_7:complement(1108229..1109704)	1476	0	1335	445	NCU00992	hypothetical protein	Expect = e-129	ref|XP_963902.1| hypothetical protein NCU00992 [Neurospora crassa OR74A]	[Neurospora crassa OR74A]	e-137	sp|Q9ULL5	RecName: Full=Proline-rich protein 12	Expect = 4e-006	no hits above thresholds	nucl 13, mito 5, extr 4, cyto_mito 4	Q	0	0	hypothetical protein NCU00992 [Neurospora crassa OR74A]	0
SMAC_00268 scaffold_7:complement(1113418..1115085)	1668	0	1533	511	NCU00990	conserved hypothetical protein	Expect = 0.0	ref|XP_963900.2| hypothetical protein NCU00990 [Neurospora crassa OR74A]	[Neurospora crassa OR74A]	0.0	No hits found			no hits above thresholds	cyto_nucl 8, nucl 7.5, pero 6, cyto 5.5, extr 5	Q	0	0	secreted protein	0
SMAC_00269 scaffold_7:1118310..1120173	1864	0	1536	512	NCU00988	related to quinate transport protein	Expect = 0.0	ref|XP_963898.1| hypothetical protein NCU00988 [Neurospora crassa OR74A]	[Neurospora crassa OR74A]	0.0	sp|P15325	RecName: Full=Quinate permease; AltName: Full=Quinate transporter	Expect = 2e-084	Sugar_tr (Sugar (and other) transporter), MFS_1 (Major Facilitator Superfamily)	plas 23, E.R. 2	Q	1	10	mfs quinate	3	F:substrate-specific transmembrane transporter activity; C:integral to membrane; P:transmembrane transport		IPR003663; IPR005828; IPR005829; IPR016196; PTHR11600 (PANTHER), PTHR11600:SF81 (PANTHER), PS50850 (PROFILE), tmhmm (TMHMM)
SMAC_00270 scaffold_7:1123886..1125189	1304	0	1242	414	NCU20440	probable aspartic proteinase precursor	Expect = 0.0	ref|XP_963904.1| endothiapepsin precursor [Neurospora crassa OR74A]	[Neurospora crassa OR74A]	0.0	sp|P11838	RecName: Full=Endothiapepsin; AltName: Full=Aspartate protease;	Expect = e-120	Asp (Eukaryotic aspartyl protease)	extr 27	S	0	0	endothiapepsin precursor	3	P:proteolysis; F:aspartic-type endopeptidase activity; F:pepsin A activity	EC:3.4.23.0; EC:3.4.23.1	IPR001461; IPR001969; IPR009007; PTHR13683:SF95 (PANTHER), SignalP (SIGNALP)
SMAC_00271 scaffold_7:1126047..1127986	1940	0	1806	602	NCU00993	conserved hypothetical protein	Expect = 0.0	ref|XP_963903.2| hypothetical protein NCU00993 [Neurospora crassa OR74A]	[Neurospora crassa OR74A]	0.0	sp|P0AD71	RecName: Full=Penicillin-binding protein ampH	Expect = 3e-009	Beta-lactamase (Beta-lactamase)	extr 25	S	0	0	hypothetical protein NCU00993 [Neurospora crassa OR74A]	4	F:beta-lactamase activity; P:beta-lactam antibiotic catabolic process; P:response to antibiotic; C:cellular_component		IPR001466; IPR012338; G3DSA:3.40.710.10 (GENE3D), PTHR22935 (PANTHER), PTHR22935:SF5 (PANTHER), SignalP (SIGNALP)
SMAC_00272 scaffold_7:complement(1129602..1131919)	2318	0	2172	724	NCU09874	conserved hypothetical protein	Expect = 0.0	ref|XP_958641.1| hypothetical protein NCU09874 [Neurospora crassa OR74A]	[Neurospora crassa OR74A]	0.0	sp|Q9LUN2	RecName: Full=Probable metal-nicotianamine transporter YSL5;	Expect = 2e-037	OPT (OPT oligopeptide transporter protein)	plas 27	Q	15	13	oligopeptide transporter	1	P:nitrogen compound biosynthetic process		IPR004813; tmhmm (TMHMM)
SMAC_00273 scaffold_7:complement(1137986..1139554)	1569	0	1569	523	NCU09875	related to polysaccharide synthase	Expect = 0.0	ref|XP_958642.1| hypothetical protein NCU09875 [Neurospora crassa OR74A]	[Neurospora crassa OR74A]	0.0	No hits found			no hits above thresholds	extr 8, cyto 6, E.R. 5, plas 4, cyto_mito 4	Q	5	6	polysaccharide synthase	0
SMAC_00274 scaffold_7:complement(1141739..1143832)	2094	0	1860	620	NCU09876	related to multidrug resistance protein	Expect = 0.0	ref|XP_958643.1| hypothetical protein NCU09876 [Neurospora crassa OR74A]	[Neurospora crassa OR74A]	0.0	sp|P53943	RecName: Full=Probable transporter AQR1	Expect = 1e-052	MFS_1 (Major Facilitator Superfamily)	plas 27	Q	1	11	mfs multidrug	2	P:transport; F:transporter activity		IPR011701; IPR016196; PTHR10074 (PANTHER), PTHR10074:SF23 (PANTHER), PS50850 (PROFILE), tmhmm (TMHMM)
SMAC_00275 scaffold_7:complement(1146568..1147821)	1254	0	1128	376	NCU09877	conserved hypothetical protein	Expect = 0.0	ref|XP_958644.1| hypothetical protein NCU09877 [Neurospora crassa OR74A]	[Neurospora crassa OR74A]	0.0	No hits found			no hits above thresholds	cyto 7, cysk 7, nucl 6, pero 4, mito_nucl 4	Q	0	0	protein	0
SMAC_00276 scaffold_7:1148876..1150232	1357	0	1221	407	NCU09878	conserved hypothetical protein	Expect = 0.0	ref|XP_958645.1| hypothetical protein NCU09878 [Neurospora crassa OR74A]	[Neurospora crassa OR74A]	0.0	sp|O74728	RecName: Full=Uncharacterized protein C1709.03	Expect = 3e-013	no hits above thresholds	extr 20, mito 4, cyto 2, mito_nucl 2	S	1	1	hypothetical protein NCU09878 [Neurospora crassa OR74A]	4	P:regulation of transcription, DNA-dependent; F:zinc ion binding; F:transcription factor activity; C:nucleus
SMAC_00277 scaffold_7:complement(1150689..1152520)	1832	0	1731	577	NCU09879	conserved hypothetical protein	Expect = 0.0	ref|XP_958646.1| hypothetical protein NCU09879 [Neurospora crassa OR74A]	[Neurospora crassa OR74A]	0.0	sp|Q4PBP6	RecName: Full=Stress response protein NST1	Expect = 1e-007	no hits above thresholds	nucl 22, cyto_nucl 14.5, cyto 5	Q	0	0	hypothetical protein NCU09879 [Neurospora crassa OR74A]	3	F:molecular_function; P:biological_process; C:cellular_component
SMAC_00278 scaffold_7:1152921..1153449	529	0	258	86	NCU09880	probable small nuclear ribonucleoprotein G	Expect = 4e-43	ref|XP_958647.1| hypothetical protein NCU09880 [Neurospora crassa OR74A]	[Neurospora crassa OR74A]	1e-40	sp|O74966	RecName: Full=Probable small nuclear ribonucleoprotein G;	Expect = 5e-024	LSM (LSM domain)	cyto 13, cyto_nucl 12.5, nucl 10, plas 3	Q	0	0	small nuclear ribonucleoprotein	3	F:nucleic acid binding; C:ribonucleoprotein complex; P:mRNA metabolic process		IPR001163; IPR006649; IPR010920; G3DSA:2.30.30.100 (GENE3D), PTHR10553 (PANTHER), PTHR10553:SF2 (PANTHER)
SMAC_00279 scaffold_7:complement(1153776..1154408)	633	0	519	173	NCU10125	conserved hypothetical protein	Expect = 1e-92	ref|XP_001727981.1| hypothetical protein NCU10125 [Neurospora crassa OR74A]	[Neurospora crassa OR74A]	1e-91	No hits found			no hits above thresholds	mito 10, cyto 6.5, nucl 6, cyto_pero 5.5, pero 3.5	Q	0	0	protein	3	F:molecular_function; P:biological_process; C:cellular_component		IPR001763
SMAC_00280 scaffold_7:complement(1155259..1156551)	1293	0	1149	383	NCU09881	conserved hypothetical protein	Expect = 8e-71	ref|XP_958648.1| hypothetical protein NCU09881 [Neurospora crassa OR74A]	[Neurospora crassa OR74A]	e-176	sp|P43582	RecName: Full=WW domain-containing protein YFL010C	Expect = 6e-015	WW (WW domain)	nucl 9.5, extr 7, mito_nucl 7, mito 3.5, cyto 3, pero 2	Q	0	0	protein	1	F:protein binding		IPR001202; PR01217 (PRINTS), tmhmm (TMHMM)
SMAC_00281 scaffold_7:1157572..1159272	1701	0	1392	464	NCU09882	related to metacaspase 2	Expect = 0.0	ref|XP_958649.2| hypothetical protein NCU09882 [Neurospora crassa OR74A]	[Neurospora crassa OR74A]	0.0	sp|Q7S232	RecName: Full=Metacaspase-1A; Flags: Precursor	Expect = 0.0	Peptidase_C14 (Caspase domain)	nucl 13, cyto_nucl 12.5, cyto 10, mito 2	Q	0	0	metacaspase	5	P:apoptosis; P:proteolysis; F:caspase activity; F:cysteine-type peptidase activity; C:caspase complex		IPR011600; SSF52129 (SUPERFAMILY)
SMAC_00282 scaffold_7:complement(1161590..1163667)	2078	0	1884	628	NCU09883	conserved hypothetical protein	Expect = 0.0	ref|XP_958650.2| hypothetical protein NCU09883 [Neurospora crassa OR74A]	[Neurospora crassa OR74A]	0.0	No hits found			no hits above thresholds	plas 21, E.R. 3, mito 1, pero 1, vacu 1	A	6	6	hypothetical protein NCU09883 [Neurospora crassa OR74A]	8	P:lipid metabolic process; F:molecular_function; P:intracellular signaling cascade; F:signal transducer activity; P:biological_process; P:signal transduction; F:phosphoinositide phospholipase C activity; C:cellular_component		IPR016137; tmhmm (TMHMM)
SMAC_00283 scaffold_7:complement(1169744..1169989)	246	0	246	82	No hits found			No hits found			No hits found			no hits above thresholds	nucl 14.5, cyto_nucl 10, mito 5, cyto 4.5	Q	0	0	---NA---	0
SMAC_00284 scaffold_7:complement(1170412..1171728)	1317	0	1317	439	NCU09885	related to acyl-CoA dehydrogenase	Expect = 0.0	ref|XP_958652.2| hypothetical protein NCU09885 [Neurospora crassa OR74A]	[Neurospora crassa OR74A]	0.0	sp|Q7U0Y2	RecName: Full=Acyl-CoA dehydrogenase fadE12	Expect = 2e-054	Acyl-CoA_dh_1 (Acyl-CoA dehydrogenase, C-terminal doma), Acyl-CoA_dh_M (Acyl-CoA dehydrogenase, middle domain), Acyl-CoA_dh_N (Acyl-CoA dehydrogenase, N-terminal doma), Acyl-CoA_dh_2 (Acyl-CoA dehydrogenase, C-terminal doma)	mito 24.5, cyto_mito 13.5	Q	0	0	acyl-	6	F:FAD binding; F:acyl-CoA dehydrogenase (NADP+) activity; P:oxidation reduction; F:acyl-CoA dehydrogenase activity; F:electron carrier activity; P:electron transport	EC:1.3.1.8; EC:1.3.99.3	IPR006090; IPR006091; IPR006092; IPR009075; IPR009100; IPR013764; IPR013786; PTHR10909 (PANTHER), PTHR10909:SF10 (PANTHER)
SMAC_00285 scaffold_7:1172180..1173343	1164	0	1059	353	NCU09886	conserved hypothetical protein	Expect = 0.0	ref|XP_958653.1| hypothetical protein NCU09886 [Neurospora crassa OR74A]	[Neurospora crassa OR74A]	0.0	sp|Q9Y814	RecName: Full=Hydroxyacyl-thioester dehydratase type 2,	Expect = 2e-015	no hits above thresholds	mito 24, nucl 3	S	0	0	hypothetical protein NCU09886 [Neurospora crassa OR74A]	0
SMAC_00286 scaffold_7:complement(1174394..1175476)	1083	0	1017	339	NCU09887	related to glucose-6-phosphate/phosphate translocator	Expect = 0.0	ref|XP_958654.1| hypothetical protein NCU09887 [Neurospora crassa OR74A]	[Neurospora crassa OR74A]	0.0	sp|Q9M5A9	RecName: Full=Glucose-6-phosphate/phosphate translocator 1,	Expect = 6e-023	TPT (Triose-phosphate Transporter family)	plas 22, E.R. 2, mito 1, golg 1, vacu 1	Q	9	6	protein	1	C:integral to membrane		IPR004853; PTHR11132 (PANTHER), tmhmm (TMHMM), SSF103481 (SUPERFAMILY)
SMAC_00287 scaffold_7:complement(1178494..1179987)	1494	0	1404	468	NCU09888	hypothetical protein	Expect = 0.0	ref|XP_958655.1| hypothetical protein NCU09888 [Neurospora crassa OR74A]	[Neurospora crassa OR74A]	0.0	sp|Q869E1	RecName: Full=DNA ligase 1; AltName: Full=DNA ligase I; AltName:	Expect = 4e-011	no hits above thresholds	extr 11, golg 8, E.R. 5, mito 1, cyto 1, vacu 1, cyto_mito 1	A	2	1	galactosyl transferase gma12 mnn10 family protein	2	C:integral to membrane; F:transferase activity, transferring hexosyl groups	EC:2.4.1.0	IPR008630; SignalP (SIGNALP), tmhmm (TMHMM)
SMAC_00288 scaffold_7:complement(1184765..1185423)	659	0	579	193	NCU07345	conserved hypothetical protein	Expect = 4e-51	ref|XP_958325.1| hypothetical protein NCU07345 [Neurospora crassa OR74A]	[Neurospora crassa OR74A]	1e-50	No hits found			no hits above thresholds	nucl 20, cyto_nucl 14, cyto 6	Q	0	0	hypothetical protein NCU07345 [Neurospora crassa OR74A]	0
SMAC_00289 scaffold_7:1188675..1190933	2259	0	2259	753	NCU20963	related to endo-beta-1,3-glucanase of the cell wall	Expect = 0.0	ref|XP_958327.2| hypothetical protein NCU07347 [Neurospora crassa OR74A]	[Neurospora crassa OR74A]	0.0	sp|O13990	RecName: Full=Glucan 1,3-beta-glucosidase; AltName:	Expect = 4e-018	no hits above thresholds	plas 8, nucl 5, extr 4, mito_nucl 4, mito 3, golg 3	Q	1	1	cell wall	3	P:carbohydrate metabolic process; F:hydrolase activity, hydrolyzing O-glycosyl compounds; F:cation binding	EC:3.2.1.0	IPR000490; IPR017853; tmhmm (TMHMM)
SMAC_00290 scaffold_7:1196455..1197762	1308	0	1308	436	NCU20964	conserved hypothetical protein	Expect = 0.0	ref|XP_958328.1| hypothetical protein NCU07348 [Neurospora crassa OR74A]	[Neurospora crassa OR74A]	0.0	No hits found			no hits above thresholds	cysk 21, cyto 5	Q	0	0	protein	3	F:molecular_function; P:biological_process; C:cellular_component
SMAC_00291 scaffold_7:1198734..1199948	1215	0	1146	382	NCU07349	conserved hypothetical protein	Expect = 0.0	ref|XP_958329.1| hypothetical protein NCU07349 [Neurospora crassa OR74A]	[Neurospora crassa OR74A]	0.0	No hits found			no hits above thresholds	nucl 20.5, cyto_nucl 13, cyto 4.5	Q	0	0	hypothetical protein NCU07349 [Neurospora crassa OR74A]	2	F:uroporphyrinogen-III synthase activity; P:tetrapyrrole biosynthetic process
SMAC_00292 scaffold_7:1201686..1202981	1296	0	1296	432	NCU07350	conserved hypothetical protein	Expect = e-174	ref|XP_958330.1| hypothetical protein NCU07350 [Neurospora crassa OR74A]	[Neurospora crassa OR74A]	e-172	No hits found			no hits above thresholds	extr 22, mito 5	S	0	0	hypothetical protein NCU07350 [Neurospora crassa OR74A]	0			G3DSA:3.40.50.1820 (GENE3D), PTHR10992 (PANTHER), PTHR10992:SF19 (PANTHER), SignalP (SIGNALP), SSF53474 (SUPERFAMILY)
SMAC_00293 scaffold_7:complement(1203192..1205717)	2526	0	2526	842	NCU07351	probable alpha-glucuronidase precursor	Expect = 0.0	ref|XP_958331.1| alpha-glucuronidase precursor [Neurospora crassa OR74A]	[Neurospora crassa OR74A]	0.0	sp|O42814	RecName: Full=Alpha-glucuronidase; AltName:	Expect = 0.0	Glyco_hydro_67M (Glycosyl hydrolase family 67 middle d), Glyco_hydro_67C (Glycosyl hydrolase family 67 C-termin), Glyco_hydro_67N (Glycosyl hydrolase family 67 N-termin)	extr 26	S	0	0	alpha-glucuronidase	4	F:cation binding; C:extracellular region; F:alpha-glucuronidase activity; P:xylan catabolic process	EC:3.2.1.139	IPR005154; IPR011099; IPR011100; IPR011395; IPR013781; IPR017853; G3DSA:3.30.379.10 (GENE3D), SignalP (SIGNALP), tmhmm (TMHMM), SSF55545 (SUPERFAMILY)
SMAC_00294 scaffold_7:1207170..1208155	986	0	918	306	NCU07352	conserved hypothetical protein	Expect = e-158	ref|XP_958332.1| hypothetical protein NCU07352 [Neurospora crassa OR74A]	[Neurospora crassa OR74A]	e-160	No hits found			no hits above thresholds	mito 14, pero 6, cyto 5, cyto_nucl 4.5	Q	1	0	hypothetical protein NCU07352 [Neurospora crassa OR74A]	5	F:heme binding; P:oxygen transport; F:iron ion binding; P:mycelium development; F:oxygen binding		IPR009050
SMAC_00295 scaffold_7:1210106..1210837	732	0	732	244	NCU04959	related to endo-1,3-beta-glucanase	Expect = 2e-37	gb|AAX07660.1| glucan endo-1,3-beta-glucosidase A1-like protein [Magnaporthe	[Magnaporthe	3e-38	No hits found			no hits above thresholds	extr 26	S	0	0	carbohydrate binding family 6	7	F:hydrolase activity, hydrolyzing O-glycosyl compounds; P:mycelium development; F:molecular_function; F:carbohydrate binding; P:carbohydrate metabolic process; P:biological_process; C:cellular_component		IPR008985; IPR013320; PTHR10963 (PANTHER), PTHR10963:SF5 (PANTHER), SignalP (SIGNALP), tmhmm (TMHMM)
SMAC_00296 scaffold_7:1212428..1212753	326	0	255	85	NCU07353	related to conopeptide	Expect = 1e-37	ref|XP_958333.1| hypothetical protein NCU07353 [Neurospora crassa OR74A]	[Neurospora crassa OR74A]	2e-35	sp|Q7S163	RecName: Full=UPF0499 protein NCU07353; Flags: Precursor	Expect = 8e-037	no hits above thresholds	extr 22, mito 2, E.R. 2	S	0	1	u499_neucr ame: full=upf0499 protein ncu07353 flags: precursor	1	C:extracellular region
SMAC_00297 scaffold_7:complement(1213456..1214369)	914	0	855	285	No hits found			ref|XP_388418.1| hypothetical protein FG08242.1 [Gibberella zeae PH-1]	[Gibberella zeae PH-1]	4e-11	No hits found			no hits above thresholds	extr 13, mito 6, plas 3, cyto 2, E.R. 2	Q	1	1	---NA---	0
SMAC_00298 scaffold_7:1215988..1217277	1290	0	1290	430	NCU07354	conserved hypothetical protein	Expect = e-145	ref|XP_958334.1| hypothetical protein NCU07354 [Neurospora crassa OR74A]	[Neurospora crassa OR74A]	e-144	No hits found			no hits above thresholds	nucl 9.5, cyto_nucl 9, mito 8, cyto 7.5	Q	0	0	hypothetical protein NCU07354 [Neurospora crassa OR74A]	6	F:protein kinase activity; F:ATP binding; F:molecular_function; P:protein amino acid phosphorylation; P:biological_process; C:cellular_component		IPR000719; IPR011009; G3DSA:3.30.200.20 (GENE3D)
SMAC_00299 scaffold_7:1218241..1218833	593	0	432	144	NCU06589	conserved hypothetical protein	Expect = 5e-21	ref|XP_962331.1| hypothetical protein NCU06589 [Neurospora crassa OR74A]	[Neurospora crassa OR74A]	2e-19	No hits found			no hits above thresholds	extr 26	S	0	0	hypothetical protein NCU06589 [Neurospora crassa OR74A]	0
SMAC_00300 scaffold_7:1220818..1221685	868	0	564	188	NCU06589	conserved hypothetical protein	Expect = 3e-22	ref|XP_001229992.1| hypothetical protein CHGG_03476 [Chaetomium globosum CBS 148.51]	[Chaetomium globosum CBS 148.51]	8e-21	No hits found			no hits above thresholds	extr 23, mito 2, E.R. 2	S	1	0	hypothetical protein NECHADRAFT_88717 [Nectria haematococca mpVI 77-13-4]	0
SMAC_00301 scaffold_7:complement(1222028..1223158)	1131	0	1050	350	NCU02097	related to D-arabinitol 2-dehydrogenase	Expect = 3e-69	ref|XP_001907072.1| unnamed protein product [Podospora anserina]	[Podospora anserina]	e-114	sp|P43066	RecName: Full=D-arabinitol 2-dehydrogenase [ribulose-forming];	Expect = 3e-035	adh_short (short chain dehydrogenase)	mito 24.5, cyto_mito 13	Q	0	0	short chain dehydrogenase	2	P:metabolic process; F:oxidoreductase activity		IPR002198; IPR002347; IPR016040; PTHR19410:SF62 (PANTHER)
SMAC_00302 scaffold_7:complement(1224444..1225990)	1547	0	1491	497	NCU07355	related to mutanase (alpha-1,3 glucanase)	Expect = 0.0	ref|XP_958335.1| hypothetical protein NCU07355 [Neurospora crassa OR74A]	[Neurospora crassa OR74A]	0.0	sp|O13716	RecName: Full=Glucan endo-1,3-alpha-glucosidase agn1; AltName:	Expect = 4e-043	Glyco_hydro_71 (Glycosyl hydrolase family 71)	extr 25	S	1	0	extracellular alpha- -glucanase	8	F:subtilase activity; P:proteolysis; F:molecular_function; P:metabolic process; F:hydrolase activity; F:hydrolase activity, acting on glycosyl bonds; P:biological_process; C:cellular_component		IPR005197; PTHR10566 (PANTHER), PTHR10566:SF8 (PANTHER), SignalP (SIGNALP)
SMAC_00303 scaffold_7:1229082..1230167	1086	0	1086	362	No hits found			ref|XP_001594535.1| hypothetical protein SS1G_04342 [Sclerotinia sclerotiorum 1980]	[Sclerotinia sclerotiorum 1980]	4e-98	sp|Q84KG5	RecName: Full=Carotenoid 9,10(9',10')-cleavage dioxygenase;	Expect = 4e-026	no hits above thresholds	cysk 20, cyto 4.5, cyto_nucl 4	Q	0	0	carotenoid cleavage dioxygenase	5	P:oxidation reduction; C:cytoplasm; F:oxidoreductase activity; F:oxidoreductase activity, acting on single donors with incorporation of molecular oxygen, incorporation of two atoms of oxygen; F:lignostilbene alpha beta-dioxygenase activity		IPR004294; PTHR10543:SF1 (PANTHER)
SMAC_00304 scaffold_7:1239864..1243495	3632	0	3429	1143	NCU07358	related to DNA repair protein rad8	Expect = 0.0	ref|XP_958131.1| hypothetical protein NCU07358 [Neurospora crassa OR74A]	[Neurospora crassa OR74A]	0.0	sp|O60177	RecName: Full=Uncharacterized ATP-dependent helicase C23E6.02	Expect = 8e-014	no hits above thresholds	cyto 12, cyto_nucl 11.5, nucl 9, mito 4	Q	1	0	snf2 family	1	F:nucleic acid binding		IPR000330; IPR001650; G3DSA:3.40.50.300 (GENE3D), PTHR10799 (PANTHER), PTHR10799:SF42 (PANTHER), SSF52540 (SUPERFAMILY)
SMAC_00305 scaffold_7:1248713..1251355	2643	0	2643	881	NCU07359	conserved hypothetical protein	Expect = 0.0	ref|XP_958132.1| hypothetical protein NCU07359 [Neurospora crassa OR74A]	[Neurospora crassa OR74A]	0.0	No hits found			no hits above thresholds	nucl 16.5, cyto_nucl 12.5, cyto 7.5	Q	1	0	conserved protein	0			G3DSA:3.80.10.10 (GENE3D), PTHR23125 (PANTHER), PTHR23125:SF67 (PANTHER), SSF52047 (SUPERFAMILY)
SMAC_00306 scaffold_7:complement(1251905..1252807)	903	0	903	301	NCU07360	related to molecular chaperone	Expect = e-120	ref|XP_958133.1| hypothetical protein NCU07360 [Neurospora crassa OR74A]	[Neurospora crassa OR74A]	e-125	sp|P53193	RecName: Full=J-type co-chaperone JAC1, mitochondrial; AltName:	Expect = 5e-021	HSCB_C (HSCB C-terminal oligomerisation domain)	mito 19, nucl 7	S	0	0	domain protein	3	F:chaperone binding; P:protein folding; F:heat shock protein binding		IPR001623; IPR004640; IPR009073
SMAC_00307 scaffold_7:1254393..1255703	1311	0	1311	437	NCU07361	related to COP9 signalosome subunit 4	Expect = 0.0	ref|XP_958134.1| hypothetical protein NCU07361 [Neurospora crassa OR74A]	[Neurospora crassa OR74A]	0.0	sp|Q7S0P8	RecName: Full=COP9 signalosome complex subunit 4; Short=Signalosome	Expect = 0.0	PCI (PCI domain)	cyto 16.5, cyto_nucl 15.333, cyto_mito 9.498, nucl 8	Q	0	0	cop9 signalosome subunit	2	C:cytoplasm; C:signalosome		IPR000717; IPR011991; PTHR10855 (PANTHER), PTHR10855:SF2 (PANTHER), SSF46785 (SUPERFAMILY)
SMAC_00308 scaffold_7:complement(1256291..1256560)	270	0	270	90	NCU10658	conserved hypothetical protein	Expect = 3e-41	ref|XP_001728144.1| hypothetical protein NCU10658 [Neurospora crassa OR74A]	[Neurospora crassa OR74A]	2e-39	No hits found			no hits above thresholds	nucl 20.5, cyto_nucl 13.5, cyto 5.5	Q	0	0	hypothetical protein NCU10658 [Neurospora crassa OR74A]	2	P:lipid metabolic process; F:hydrolase activity, acting on ester bonds
SMAC_00309 scaffold_7:complement(1256742..1257340)	599	0	480	160	NCU10658	conserved hypothetical protein	Expect = 2e-76	ref|XP_001728144.1| hypothetical protein NCU10658 [Neurospora crassa OR74A]	[Neurospora crassa OR74A]	1e-73	No hits found			no hits above thresholds	cyto 9.5, mito 8, nucl 7, cyto_pero 6.5	Q	0	0	protein	2	F:hydrolase activity, acting on ester bonds; P:lipid metabolic process		IPR001087; IPR013830; IPR013831
SMAC_00310 scaffold_7:1258892..1260780	1889	0	1566	522	NCU07362	related to cytochrome b2, mitochondrial	Expect = 0.0	ref|XP_957990.1| hypothetical protein NCU07362 [Neurospora crassa OR74A]	[Neurospora crassa OR74A]	0.0	sp|P00175	RecName: Full=Cytochrome b2, mitochondrial; AltName: Full=L-lactate	Expect = 9e-078	FMN_dh (FMN-dependent dehydrogenase), Cyt-b5 (Cytochrome b5-like Heme/Steroid binding doma)	cyto 11, mito 10, pero 6	Q	0	0	mitochondrial cytochrome	5	F:heme binding; F:L-lactate dehydrogenase (cytochrome) activity; F:iron ion binding; P:pyruvate metabolic process; P:electron transport	EC:1.1.2.3	IPR000262; IPR001199; IPR013785; IPR017934; IPR018506; PTHR10578 (PANTHER), PTHR10578:SF10 (PANTHER), SSF51395 (SUPERFAMILY)
SMAC_00311 scaffold_7:1266419..1267649	1231	0	972	324	NCU07363	conserved hypothetical protein	Expect = e-147	ref|XP_957991.1| hypothetical protein NCU07363 [Neurospora crassa OR74A]	[Neurospora crassa OR74A]	e-154	No hits found			no hits above thresholds	plas 13, cyto 3.5, cyto_nucl 3.5, nucl 2.5, mito 2, E.R. 2, golg 2, vacu 2	A	1	1	hypothetical protein NCU07363 [Neurospora crassa OR74A]	1	P:growth or development of symbiont on or near host
SMAC_00312 scaffold_7:complement(1268910..1270232)	1323	0	1164	388	NCU11351	conserved hypothetical protein	Expect = e-108	ref|XP_957992.1| hypothetical protein NCU11351 [Neurospora crassa OR74A]	[Neurospora crassa OR74A]	e-112	sp|Q9P2R6	RecName: Full=Arginine-glutamic acid dipeptide repeats protein;	Expect = 1e-007	no hits above thresholds	nucl 20.5, cyto_nucl 13.5, cyto 5.5	Q	0	0	hypothetical protein NCU11351 [Neurospora crassa OR74A]	12	C:nucleus; F:hydrolase activity; C:cytoplasm; F:threonine-type endopeptidase activity; F:molecular_function; C:proteasome core complex; C:protein complex; P:ubiquitin-dependent protein catabolic process; C:cellular_component; F:peptidase activity; C:cytosol; P:biological_process
SMAC_00313 scaffold_7:1270869..1271899	1031	0	798	266	NCU07365	probable 20S proteasome subunit beta type 4; proteasome	Expect = e-146	ref|XP_957993.1| hypothetical protein NCU07365 [Neurospora crassa OR74A]	[Neurospora crassa OR74A]	e-139	sp|Q9USQ9	RecName: Full=Probable proteasome subunit beta type-4	Expect = 3e-063	Proteasome (Proteasome A-type and B-type)	nucl 13, cyto_nucl 10.5, cyto 6, pero 4, mito 3	Q	0	0	proteasome component	5	C:proteasome core complex; P:ubiquitin-dependent protein catabolic process; C:nucleus; C:cytosol; F:threonine-type endopeptidase activity	EC:3.4.25.0	IPR001353; IPR016050; IPR016295; G3DSA:3.60.20.10 (GENE3D), PTHR11599 (PANTHER), PTHR11599:SF5 (PANTHER), SSF56235 (SUPERFAMILY)
SMAC_00314 scaffold_7:complement(1272685..1275247)	2563	0	2103	701	NCU20969	probable glutamine-fructose-6-phosphate transaminase;	Expect = 0.0	ref|XP_957994.2| glucosamine-fructose-6-phosphate aminotransferase [Neurospora	[Neurospora	0.0	sp|P14742	RecName: Full=Glucosamine--fructose-6-phosphate aminotransferase	Expect = 0.0	SIS (SIS domain), GATase_2 (Glutamine amidotransferases class-II)	cyto 15, cyto_nucl 10.5, mito 5, nucl 4	Q	0	0	glucosamine-fructose-6-phosphate aminotransferase	8	C:cytoplasm; F:sugar binding; F:riboflavin synthase activity; P:riboflavin biosynthetic process; C:riboflavin synthase complex; P:carbohydrate biosynthetic process; F:glutamine-fructose-6-phosphate transaminase (isomerizing) activity; P:amino sugar metabolic process	EC:2.5.1.9; EC:2.6.1.16	IPR000583; IPR001347; IPR005855; IPR017932; G3DSA:3.40.50.10490 (GENE3D), G3DSA:3.60.20.10 (GENE3D), PTHR10937 (PANTHER), SSF53697 (SUPERFAMILY), SSF56235 (SUPERFAMILY)
SMAC_00315 scaffold_7:complement(1279726..1281111)	1386	0	1107	369	NCU07367	probable 26S proteasome AAA-ATPase subunit RPT4	Expect = 0.0	ref|XP_958860.2| hypothetical protein NCU07367 [Neurospora crassa OR74A]	[Neurospora crassa OR74A]	0.0	sp|O74445	RecName: Full=Probable 26S protease subunit rpt4	Expect = e-160	AAA (ATPase family associated with various cellul)	cyto_nucl 17.5, cyto 17, nucl 8	Q	0	0	26s protease regulatory subunit s10b	11	F:peptidase activity; C:protein complex; F:RNA binding; P:protein catabolic process; P:growth or development of symbiont on or near host; F:ATP binding; F:nucleoside-triphosphatase activity; C:ribonucleoprotein complex; C:membrane; C:nucleus; C:cytosol	EC:3.6.1.15	IPR003593; IPR003959; IPR003960; IPR005937; G3DSA:1.10.8.60 (GENE3D), G3DSA:3.40.50.300 (GENE3D), PTHR23073 (PANTHER), PTHR23073:SF10 (PANTHER), SSF52540 (SUPERFAMILY)
SMAC_00316 scaffold_7:1282128..1282988	861	0	861	287	NCU07368	conserved hypothetical protein	Expect = e-143	ref|XP_958861.1| hypothetical protein NCU07368 [Neurospora crassa OR74A]	[Neurospora crassa OR74A]	e-146	sp|Q8TV58	RecName: Full=UPF0173 metal-dependent hydrolase MK1542	Expect = 2e-007	no hits above thresholds	cyto 22.5, cyto_nucl 12, cysk 3	Q	0	0	zn-dependent hydrolases of the beta-lactamase	1	F:hydrolase activity
SMAC_00317 scaffold_7:complement(1283357..1286054)	2698	0	2268	756	NCU07369	conserved hypothetical protein	Expect = 0.0	ref|XP_958862.1| hypothetical protein NCU07369 [Neurospora crassa OR74A]	[Neurospora crassa OR74A]	0.0	sp|Q2TBM9	RecName: Full=Protein SERAC1	Expect = 6e-007	no hits above thresholds	nucl 11.5, cyto_nucl 9.333, mito_nucl 9.333, mito 7	Q	0	0	hypothetical protein NCU07369 [Neurospora crassa OR74A]	0			IPR002035; SSF53300 (SUPERFAMILY)
SMAC_00318 scaffold_7:complement(1289126..1289788)	663	0	582	194	NCU07370	hypothetical protein	Expect = 8e-53	ref|XP_958863.1| hypothetical protein NCU07370 [Neurospora crassa OR74A]	[Neurospora crassa OR74A]	3e-57	No hits found			no hits above thresholds	nucl 14.5, mito_nucl 12.499, cyto_nucl 11.166, mito 8	Q	0	0	hypothetical protein NCU07370 [Neurospora crassa OR74A]	0
SMAC_00319 scaffold_7:complement(1292074..1292358)	285	0	285	95	No hits found			No hits found			No hits found			no hits above thresholds	nucl 19, cyto 5, mito 1, pero 1, vacu 1	Q	0	0	---NA---	0
SMAC_00320 scaffold_7:complement(1292381..1292584)	204	0	204	68	No hits found			No hits found			No hits found			no hits above thresholds	nucl 16, cyto_nucl 10.5, mito 7, cyto 3	Q	0	0	---NA---	0
SMAC_00321 scaffold_7:complement(1293389..1294237)	849	0	780	260	No hits found			ref|XP_958864.1| hypothetical protein NCU07371 [Neurospora crassa OR74A]	[Neurospora crassa OR74A]	2e-17	No hits found			no hits above thresholds	nucl 17.5, cyto_nucl 12.5, mito 5, cyto 4.5	Q	0	0	hypothetical protein NCU07371 [Neurospora crassa OR74A]	0
SMAC_00323 scaffold_7:complement(1299786..1300719)	934	0	657	219	No hits found			No hits found			No hits found			no hits above thresholds	nucl 12, cyto_nucl 10, mito 8, cyto 6	Q	0	0	---NA---	0
SMAC_00324 scaffold_7:complement(1301926..1302545)	620	0	423	141	No hits found			No hits found			No hits found			no hits above thresholds	nucl 11, mito_nucl 10.833, mito 9.5, cyto_nucl 8.666, cyto 5, cyto_pero 3.833	Q	0	0	---NA---	0
SMAC_00325 scaffold_7:1306444..1309166	2723	0	2355	785	NCU07374	related to acetate regulatory DNA binding protein FacB	Expect = e-179	ref|XP_001907247.1| unnamed protein product [Podospora anserina]	[Podospora anserina]	e-180	sp|P08657	RecName: Full=Lactose regulatory protein LAC9	Expect = 4e-006	Zn_clus (Fungal Zn(2)-Cys(6) binuclear cluster domain)	plas 20, nucl 3, mito 1, cyto 1, E.R. 1, vacu 1, cyto_mito 1	Q	1	1	c6 finger domain	3	F:metal ion binding; F:DNA binding; P:transcription		IPR001138; G3DSA:4.10.240.10 (GENE3D), PTHR12439 (PANTHER), tmhmm (TMHMM)
SMAC_00326 scaffold_7:complement(1309842..1312042)	2201	0	2139	713	NCU07375	conserved hypothetical protein	Expect = 0.0	ref|XP_958868.1| hypothetical protein NCU07375 [Neurospora crassa OR74A]	[Neurospora crassa OR74A]	0.0	sp|Q9ZWT3	RecName: Full=Probable inorganic phosphate transporter 1-6;	Expect = 5e-042	Sugar_tr (Sugar (and other) transporter)	plas 20, E.R. 3, vacu 3	Q	12	11	mfs phosphate	3	P:transport; C:integral to membrane; F:transporter activity		IPR005828; IPR016196; PTHR11600 (PANTHER), PTHR11600:SF16 (PANTHER), PS50850 (PROFILE), tmhmm (TMHMM)
SMAC_00327 putative rim15 putative RIM15 protein scaffold_7:complement(1318640..1324586)	5947	0	5844	1948	NCU07378	related to protein kinase cek1	Expect = 0.0	ref|XP_958871.1| hypothetical protein NCU07378 [Neurospora crassa OR74A]	[Neurospora crassa OR74A]	0.0	sp|P43565	RecName: Full=Serine/threonine-protein kinase RIM15	Expect = e-165	Pkinase (Protein kinase domain), Pkinase_Tyr (Protein tyrosine kinase), Response_reg (Response regulator receiver domain)	nucl 15, cyto 7.5, cyto_mito 6, mito 3.5	Q	0	0	serine threonine protein	7	P:protein amino acid phosphorylation; P:two-component signal transduction system (phosphorelay); F:two-component response regulator activity; F:ATP binding; F:protein serine/threonine kinase activity; P:regulation of transcription, DNA-dependent; P:serine family amino acid metabolic process	EC:2.7.11.0	IPR000014; IPR000719; IPR000961; IPR001789; IPR002290; IPR008271; IPR011006; IPR011009; IPR013767; IPR017442; G3DSA:1.10.510.10 (GENE3D), G3DSA:3.30.200.20 (GENE3D), G3DSA:3.30.450.20 (GENE3D), G3DSA:3.40.50.2300 (GENE3D), PTHR22985 (PANTHER), PTHR22985:SF87 (PANTHER), SSF55785 (SUPERFAMILY)
SMAC_00328 scaffold_7:1332494..1334139	1646	0	1185	395	NCU07379	related to transcription factor pap1	Expect = e-163	ref|XP_958872.1| hypothetical protein NCU07379 [Neurospora crassa OR74A]	[Neurospora crassa OR74A]	e-174	sp|Q01663	RecName: Full=AP-1-like transcription factor; AltName:	Expect = 4e-008	no hits above thresholds	nucl 19.5, cyto_nucl 12.5, cyto 4.5	Q	0	0	bzip-type transcription factor	6	F:sequence-specific DNA binding; P:mycelium development; F:protein dimerization activity; F:transcription factor activity; P:regulation of transcription, DNA-dependent; C:transcription factor complex		IPR004827; G3DSA:1.20.5.170 (GENE3D)
SMAC_00329 scaffold_7:1334803..1336743	1941	0	1776	592	NCU07380	probable Ras pathway interacting protein Moe1	Expect = 0.0	ref|XP_958873.1| eukaryotic translation initiation factor 3 [Neurospora crassa	[Neurospora crassa	0.0	sp|Q7S2I2	RecName: Full=Eukaryotic translation initiation factor 3 subunit D;	Expect = 0.0	eIF-3_zeta (Eukaryotic translation initiation factor 3)	cyto 13, cyto_nucl 10.833, cyto_mito 7.999, nucl 5.5, pero 4	Q	0	0	translation initiation factor eif3	4	P:mycelium development; F:translation initiation factor activity; C:ribosome; P:regulation of translational initiation		IPR007783
SMAC_00330 scaffold_7:1337599..1340745	3147	0	3147	1049	NCU20972	related to DNA repair protein	Expect = 0.0	ref|XP_958874.2| hypothetical protein NCU07381 [Neurospora crassa OR74A]	[Neurospora crassa OR74A]	0.0	sp|Q10264	RecName: Full=DNA cross-link repair protein pso2/snm1	Expect = 8e-048	DRMBL (DNA repair metallo-beta-lactamase)	nucl 13.5, cyto_nucl 9.333, mito 8.5, cyto_mito 6.833, cyto 4	Q	1	0	dna repair protein pso2	3	F:molecular_function; P:mRNA metabolic process; C:ribonucleoprotein complex		IPR011084; PTHR23240 (PANTHER), PTHR23240:SF1 (PANTHER), SSF56281 (SUPERFAMILY)
SMAC_00331 scaffold_7:1343170..1345536	2367	0	2259	753	NCU07383	related to general transcriptional adaptor or co-activator	Expect = 0.0	ref|XP_958876.1| hypothetical protein NCU07383 [Neurospora crassa OR74A]	[Neurospora crassa OR74A]	0.0	sp|P32494	RecName: Full=Chromatin-remodeling complexes subunit NGG1; AltName:	Expect = 8e-047	Ada3 (Histone acetyltransferases subunit 3)	nucl 22, cyto 3	Q	0	0	transcriptional regulator	3	F:transferase activity; P:biological_process; C:cellular_component		IPR019340
SMAC_00332 scaffold_7:complement(1346787..1347885)	1099	0	1002	334	NCU07384	related to mitochondrial deoxynucleotide carrier	Expect = e-172	ref|XP_958877.1| hypothetical protein NCU07384 [Neurospora crassa OR74A]	[Neurospora crassa OR74A]	e-166	sp|Q7S2H8	RecName: Full=Mitochondrial thiamine pyrophosphate carrier 1	Expect = e-168	Mito_carr (Mitochondrial carrier protein)	mito 13, extr 7, cyto 6	Q	5	0	mitochondrial deoxynucleotide carrier	5	C:mitochondrial inner membrane; C:integral to membrane; F:binding; P:transport; F:transporter activity		IPR001993; IPR002067; IPR002113; IPR018108; PTHR11896:SF34 (PANTHER), tmhmm (TMHMM)
SMAC_00333 scaffold_7:1350343..1351614	1272	0	1272	424	NCU07385	conserved hypothetical protein	Expect = 0.0	ref|XP_958878.2| hypothetical protein NCU07385 [Neurospora crassa OR74A]	[Neurospora crassa OR74A]	0.0	No hits found			no hits above thresholds	extr 12, cyto 6, cyto_mito 5.833, cyto_nucl 5.333, mito 4.5, nucl 3.5	Q	0	0	hypothetical protein NCU07385 [Neurospora crassa OR74A]	3	F:molecular_function; P:biological_process; C:cellular_component
SMAC_00334 scaffold_7:1352405..1353764	1360	0	963	321	NCU07386	related to mitochondrial ribosomal protein, small subunit	Expect = e-166	ref|XP_958879.1| hypothetical protein NCU07386 [Neurospora crassa OR74A]	[Neurospora crassa OR74A]	e-167	sp|O42919	RecName: Full=Putative 37S ribosomal protein S26A, mitochondrial	Expect = 2e-020	no hits above thresholds	mito 25, cyto_mito 14	S	0	0	fe superoxide dismutase	3	F:metal ion binding; P:superoxide metabolic process; F:superoxide dismutase activity	EC:1.15.1.1	IPR001189; IPR019831; IPR019832; PTHR11404:SF2 (PANTHER)
SMAC_00335 scaffold_7:1358595..1360616	2022	0	1407	469	NCU07387	conserved hypothetical protein	Expect = 0.0	ref|XP_958880.1| hypothetical protein NCU07387 [Neurospora crassa OR74A]	[Neurospora crassa OR74A]	0.0	sp|Q1MTR5	RecName: Full=Uncharacterized RING finger membrane protein	Expect = 5e-011	zf-C3HC4 (Zinc finger, C3HC4 type (RING finger))	mito 12, plas 5, nucl 4, cyto 4, cyto_nucl 4	S	1	1	ring finger domain	2	F:zinc ion binding; F:protein binding		IPR001841; IPR018957; G3DSA:3.30.40.10 (GENE3D), PTHR14155 (PANTHER), PTHR14155:SF2 (PANTHER), SignalP (SIGNALP), tmhmm (TMHMM), SSF57850 (SUPERFAMILY)
SMAC_00336 scaffold_7:complement(1362092..1363914)	1823	0	1269	423	NCU07388	conserved hypothetical protein	Expect = e-113	ref|XP_958881.1| hypothetical protein NCU07388 [Neurospora crassa OR74A]	[Neurospora crassa OR74A]	e-141	sp|P49686	RecName: Full=Nucleoporin NUP42; AltName: Full=Nuclear pore protein	Expect = 2e-008	no hits above thresholds	extr 26	S	1	2	hypothetical protein NCU07388 [Neurospora crassa OR74A]	0
SMAC_00337 scaffold_7:1365885..1366978	1094	0	753	251	NCU02923	related to ketoreductase	Expect = 1e-20	ref|XP_001228718.1| hypothetical protein CHGG_02202 [Chaetomium globosum CBS 148.51]	[Chaetomium globosum CBS 148.51]	2e-59	sp|Q00278	RecName: Full=Aflatoxin biosynthesis ketoreductase nor-1	Expect = 6e-033	no hits above thresholds	mito 20, cyto 7	Q	0	0	afld nor-1 reductase	5	P:oxidation reduction; F:binding; F:oxidoreductase activity; P:metabolic process; F:catalytic activity		IPR002198; IPR002347; IPR016040; PTHR19410:SF18 (PANTHER)
SMAC_00338 pro1 PRO1 protein scaffold_7:complement(1373536..1375640)	2105	0	2013	671	NCU20957	transcriptional regulatory protein pro1	Expect = 0.0	emb|CAB52588.2| PRO1 protein [Sordaria macrospora]	[Sordaria macrospora]	0.0	sp|Q9P326	RecName: Full=Transcriptional regulatory protein pro-1	Expect = 0.0	Zn_clus (Fungal Zn(2)-Cys(6) binuclear cluster domain)	nucl 19, mito 4, plas 2	Q	0	0	pro1 protein	4	F:transcription factor activity; F:zinc ion binding; P:regulation of transcription, DNA-dependent; C:transcription factor complex		IPR001138
SMAC_00339 scaffold_7:1378880..1379241	362	0	204	68	No hits found			No hits found			No hits found			no hits above thresholds	nucl 17.5, cyto_nucl 14.5, cyto 6.5	Q	0	0	---NA---	0
SMAC_00340 scaffold_7:complement(1386605..1387375)	771	0	447	149	No hits found			No hits found			No hits found			no hits above thresholds	nucl 13, cyto_nucl 10.5, mito 8, cyto 6	Q	0	0	---NA---	0
SMAC_00341 scaffold_7:1390555..1393282	2728	0	2607	869	NCU07389	conserved hypothetical protein	Expect = 0.0	ref|XP_957900.2| hypothetical protein NCU07389 [Neurospora crassa OR74A]	[Neurospora crassa OR74A]	0.0	sp|O74653	RecName: Full=Protein pob1; AltName: Full=BOI protein homolog	Expect = 8e-017	PH (PH domain), SAM_2 (SAM domain (Sterile alpha motif))	nucl 20.5, cyto_nucl 13.5, cyto 5.5	Q	0	0	sam and ph domain-containing protein	3	F:molecular_function; P:biological_process; C:cellular_component		IPR001660; IPR001849; IPR010993; IPR011510; IPR011993; SSF50729 (SUPERFAMILY)
SMAC_00342 scaffold_7:complement(1397179..1400050)	2872	0	2745	915	NCU07393	related to nuclear protein NOP14	Expect = e-128	ref|XP_001220201.1| hypothetical protein CHGG_00980 [Chaetomium globosum CBS 148.51]	[Chaetomium globosum CBS 148.51]	0.0	sp|Q6C2F4	RecName: Full=Probable nucleolar complex protein 14	Expect = e-127	Nop14 (Nop14-like family)	nucl 18, cyto 7	Q	2	0	rrna maturation protein	4	F:molecular_function; P:rRNA processing; P:ribosome biogenesis; C:nucleus		IPR007276
SMAC_00343 scaffold_7:1400477..1401547	1071	0	1011	337	NCU07394	conserved hypothetical protein	Expect = 0.0	ref|XP_958478.1| hypothetical protein NCU07394 [Neurospora crassa OR74A]	[Neurospora crassa OR74A]	e-175	No hits found			no hits above thresholds	extr 11, golg 7, E.R. 4, mito 3	A	1	1	hypothetical protein NCU07394 [Neurospora crassa OR74A]	3	F:molecular_function; P:biological_process; C:cellular_component
SMAC_00344 scaffold_7:1402111..1404795	2685	0	2139	713	NCU07395	related to DNA helicase A	Expect = 0.0	ref|XP_958479.1| hypothetical protein NCU07395 [Neurospora crassa OR74A]	[Neurospora crassa OR74A]	0.0	sp|O94247	RecName: Full=DNA polymerase alpha-associated DNA helicase A	Expect = e-154	no hits above thresholds	cyto 17, cyto_mito 12.333, cyto_nucl 10.333, mito 6.5	Q	0	0	dna helicase	6	F:DNA binding; F:ATP-dependent DNA helicase activity; P:growth or development of symbiont on or near host; F:ATP binding; P:DNA repair; C:replication fork		IPR003593; IPR004483; IPR006935; IPR014001; G3DSA:3.40.50.300 (GENE3D), PTHR10887 (PANTHER), PTHR10887:SF23 (PANTHER), SSF52540 (SUPERFAMILY)
SMAC_00345 scaffold_7:1412759..1415599	2841	0	2730	910	NCU07398	conserved hypothetical protein	Expect = 0.0	ref|XP_958482.1| hypothetical protein NCU07398 [Neurospora crassa OR74A]	[Neurospora crassa OR74A]	0.0	No hits found			no hits above thresholds	nucl 16.5, cyto_nucl 11.5, mito 7	Q	0	0	hypothetical protein NCU07398 [Neurospora crassa OR74A]	3	F:molecular_function; P:biological_process; C:cellular_component
SMAC_00346 scaffold_7:complement(1416904..1418271)	1368	0	1233	411	NCU07399	related to serine/threonine kinase 16	Expect = 0.0	ref|XP_958483.1| hypothetical protein NCU07399 [Neurospora crassa OR74A]	[Neurospora crassa OR74A]	0.0	sp|Q10078	RecName: Full=Serine/threonine-protein kinase ppk13	Expect = 7e-051	Pkinase (Protein kinase domain), Pkinase_Tyr (Protein tyrosine kinase)	cyto 10.5, cyto_nucl 8, cysk 8, nucl 4.5, mito 3	Q	0	0	serine threonine protein	4	P:protein amino acid phosphorylation; F:ATP binding; F:protein serine/threonine kinase activity; P:serine family amino acid metabolic process	EC:2.7.11.0	IPR000719; IPR008271; IPR011009; IPR017441; IPR017442; G3DSA:1.10.510.10 (GENE3D), G3DSA:3.30.200.20 (GENE3D), PTHR22967 (PANTHER), PTHR22967:SF29 (PANTHER)
SMAC_00347 scaffold_7:1421034..1421486	453	0	453	151	No hits found			ref|XP_002378807.1| conserved hypothetical protein [Aspergillus flavus NRRL3357]	[Aspergillus flavus NRRL3357]	4e-08	No hits found			no hits above thresholds	plas 18, mito 2, nucl 1, cyto 1, extr 1, cyto_nucl 1, pero 1, E.R. 1, cysk 1, vacu 1, cyto_pero 1	Q	2	2	---NA---	0
SMAC_00348 scaffold_7:1422348..1423376	1029	0	1029	343	No hits found			No hits found			No hits found			no hits above thresholds	plas 16, cyto 3, nucl 2, E.R. 2, cyto_mito 2, cyto_pero 2	Q	2	1	---NA---	0
SMAC_00349 scaffold_7:complement(1428374..1431232)	2859	0	2091	697	NCU07400	conserved hypothetical protein	Expect = 0.0	ref|XP_958484.1| hypothetical protein NCU07400 [Neurospora crassa OR74A]	[Neurospora crassa OR74A]	0.0	sp|P28023	RecName: Full=Dynactin subunit 1; AltName: Full=150 kDa	Expect = 8e-017	CAP_GLY (CAP-Gly domain)	mito 14, nucl 8.5, cyto_nucl 8, cyto 4.5	Q	1	0	3-hydroxyanthranilate -dioxygenase	4	F:nucleic acid binding; F:zinc ion binding; P:biological_process; C:cellular_component		IPR000938; G3DSA:2.30.30.190 (GENE3D), PTHR18916 (PANTHER), PTHR18916:SF2 (PANTHER), SSF74924 (SUPERFAMILY)
SMAC_00350 scaffold_7:complement(1433619..1435202)	1584	0	1068	356	NCU21820	conserved hypothetical protein	Expect = e-154	ref|XP_001908667.1| unnamed protein product [Podospora anserina]	[Podospora anserina]	9e-67	No hits found			DUF202 (Domain of unknown function DUF)	extr 14, plas 4, mito 3, E.R. 3, nucl 1, pero 1, vacu 1	Q	3	3	pf02656 domain protein	4	F:ATPase activity, coupled to transmembrane movement of substances; P:transport; F:ATP binding; C:integral to membrane		IPR003807; tmhmm (TMHMM)
SMAC_00351 scaffold_7:1435998..1437120	1123	0	930	310	NCU07402	related to pyridoxal reductase	Expect = e-167	ref|XP_958486.1| hypothetical protein NCU07402 [Neurospora crassa OR74A]	[Neurospora crassa OR74A]	e-160	sp|O14295	RecName: Full=Pyridoxal reductase; Short=PL reductase; Short=PL-red	Expect = 4e-058	Aldo_ket_red (Aldo/keto reductase family)	cysk 16, cyto 10	Q	0	0	pyridoxal reductase	1	F:oxidoreductase activity		IPR001395; PTHR11732:SF12 (PANTHER)
SMAC_00352 scaffold_7:1438577..1439438	862	0	666	222	NCU07403	related to secretory component protein SHR3	Expect = e-109	ref|XP_958487.1| hypothetical protein NCU07403 [Neurospora crassa OR74A]	[Neurospora crassa OR74A]	e-110	sp|Q02774	RecName: Full=Secretory component protein SHR3	Expect = 1e-012	SHR3_chaperone (ER membrane protein SH3)	plas 13, mito 5, E.R. 5, extr 3	A	3	3	secretory component protein	5	C:integral to endoplasmic reticulum membrane; P:protein folding; P:amino acid transport; F:unfolded protein binding; P:ER to Golgi vesicle-mediated transport		IPR013248; SignalP (SIGNALP), tmhmm (TMHMM)
SMAC_00353 scaffold_7:complement(1440551..1443878)	3328	0	3270	1090	NCU07404	probable alpha-mannosidase	Expect = 0.0	ref|XP_958488.1| hypothetical protein NCU07404 [Neurospora crassa OR74A]	[Neurospora crassa OR74A]	0.0	sp|Q9UT61	RecName: Full=Alpha-mannosidase; AltName: Full=Alpha-D-mannoside	Expect = 0.0	Glyco_hydro_38 (Glycosyl hydrolases family 38 N-termi), Glyco_hydro_38C (Glycosyl hydrolases family 38 C-termi), Alpha-mann_mid (Alpha mannosidase, middle domain)	nucl 10, mito 8, cyto 7	Q	0	0	alpha-mannosidase	2	P:mannose metabolic process; F:alpha-mannosidase activity	EC:3.2.1.24	IPR000602; IPR011330; IPR011682; IPR015341; PTHR11607 (PANTHER), PTHR11607:SF2 (PANTHER), SSF88688 (SUPERFAMILY)
SMAC_00354 scaffold_7:complement(1446824..1448319)	1496	0	1386	462	NCU07405	conserved hypothetical protein	Expect = 1e-95	ref|XP_958180.1| hypothetical protein NCU07405 [Neurospora crassa OR74A]	[Neurospora crassa OR74A]	e-161	sp|Q86AF2	RecName: Full=Putative uncharacterized protein DDB_G0271606	Expect = 3e-012	no hits above thresholds	nucl 17, cyto_nucl 13, cyto 7	Q	1	0	hypothetical protein NCU07405 [Neurospora crassa OR74A]	1	P:mycelium development
SMAC_00355 scaffold_7:1451520..1455608	4089	0	3900	1300	NCU20959	related to MUTS protein homolog 1	Expect = 0.0	ref|XP_958182.2| hypothetical protein NCU07407 [Neurospora crassa OR74A]	[Neurospora crassa OR74A]	0.0	sp|O13921	RecName: Full=MutS protein homolog 1	Expect = e-166	MutS_V (MutS domain V), MutS_III (MutS domain III), MutS_I (MutS domain I)	mito 22, cyto 3	Q	0	0	dna mismatch repair protein	2	F:DNA binding; P:DNA repair		IPR000432; IPR007695; IPR007696; IPR007860; IPR016151; G3DSA:1.10.1420.10 (GENE3D), G3DSA:3.40.50.300 (GENE3D), PTHR11361:SF27 (PANTHER), SSF52540 (SUPERFAMILY)
SMAC_00356 scaffold_7:complement(1456171..1457232)	1062	0	939	313	NCU07408	60S acidic ribosomal protein P0	Expect = e-144	ref|XP_958183.1| 60S acidic ribosomal protein P0 [Neurospora crassa OR74A]	[Neurospora crassa OR74A]	e-166	sp|Q96TJ5	RecName: Full=60S acidic ribosomal protein P0	Expect = e-167	Ribosomal_L10 (Ribosomal protein L10), Ribosomal_60s (60s Acidic ribosomal protein)	cyto 22, cyto_nucl 12.5, mito 2, pero 2	Q	1	0	60s acidic ribosomal protein p0	4	C:ribosome; F:structural constituent of ribosome; P:ribosome biogenesis; P:translational elongation		IPR001790; IPR001813; PTHR21141 (PANTHER), PTHR21141:SF3 (PANTHER)
SMAC_00357 scaffold_7:1457858..1459656	1799	0	1704	568	NCU07409	related to tRNA	Expect = 0.0	ref|XP_958184.1| hypothetical protein NCU07409 [Neurospora crassa OR74A]	[Neurospora crassa OR74A]	0.0	sp|A7F9K1	RecName: Full=tRNA (guanine-N(7)-)-methyltransferase subunit trm82;	Expect = 7e-082	no hits above thresholds	cyto 18.5, cyto_nucl 11.333, mito_nucl 3.833, mito 3.5, nucl 3	Q	0	0	trna methyltransferase	5	F:methyltransferase activity; F:molecular_function; F:transferase activity; C:cellular_component; P:protein transport		IPR001680; IPR011046; IPR015943; IPR017986; IPR019781; IPR019782; PTHR16288 (PANTHER)
SMAC_00358 scaffold_7:complement(1459900..1462264)	2365	0	1989	663	NCU07410	putative protein	Expect = 0.0	ref|XP_958185.1| hypothetical protein NCU07410 [Neurospora crassa OR74A]	[Neurospora crassa OR74A]	0.0	sp|Q96S59	RecName: Full=Ran-binding protein 9; Short=RanBP9; AltName:	Expect = 2e-010	no hits above thresholds	nucl 21, mito 4	Q	0	0	hypothetical protein NCU07410 [Neurospora crassa OR74A]	1	F:protein binding		IPR000210; IPR011333
SMAC_00360 scaffold_7:complement(1465612..1468894)	3283	0	2919	973	NCU20960	related to DNA polymerase theta	Expect = 0.0	ref|XP_958186.2| hypothetical protein NCU07411 [Neurospora crassa OR74A]	[Neurospora crassa OR74A]	0.0	sp|Q2VPA6	RecName: Full=Helicase POLQ-like; AltName: Full=Mus308-like helicase;	Expect = 5e-088	Helicase_C (Helicase conserved C-terminal domain), DEAD (DEAD/DEAH box helicase)	mito 13, cyto 8, nucl 4	Q	0	0	dna-directed dna polymerase	4	F:nucleic acid binding; F:ATP binding; F:ATP-dependent helicase activity; F:transferase activity		IPR001650; IPR011545; IPR014001; IPR014021; G3DSA:3.40.50.300 (GENE3D), PTHR11752 (PANTHER), PTHR11752:SF3 (PANTHER), SSF52540 (SUPERFAMILY)
SMAC_00361 scaffold_7:1476706..1478358	1653	0	1527	509	NCU07412	conserved hypothetical protein	Expect = 0.0	ref|XP_958413.2| hypothetical protein NCU07412 [Neurospora crassa OR74A]	[Neurospora crassa OR74A]	0.0	sp|Q10077	RecName: Full=Lid2 complex component snt2; Short=Lid2C component	Expect = 6e-032	BAH (BAH domain)	nucl 23.5, cyto_nucl 13.5	Q	1	0	phd finger and bah domain protein	4	P:intracellular signaling cascade; F:DNA binding; F:protein binding; F:zinc ion binding		IPR001025
SMAC_00362 scaffold_7:1479005..1483075	4071	0	4071	1357	NCU07412	conserved hypothetical protein	Expect = 0.0	ref|XP_958413.2| hypothetical protein NCU07412 [Neurospora crassa OR74A]	[Neurospora crassa OR74A]	0.0	sp|P53127	RecName: Full=SANT domain-containing protein 2	Expect = 3e-032	no hits above thresholds	mito 21.5, cyto_mito 12, nucl 3	Q	0	0	phd finger and bah domain protein	3	F:DNA binding; F:protein binding; F:zinc ion binding		IPR000949; IPR001005; IPR001965; IPR011011; IPR014778; IPR019786; IPR019787; G3DSA:3.30.40.10 (GENE3D), PTHR13793 (PANTHER), PTHR13793:SF31 (PANTHER), SSF57889 (SUPERFAMILY)
SMAC_00363 scaffold_7:complement(1483733..1484643)	911	0	474	158	NCU07413	probable cytosine deaminase	Expect = 2e-52	ref|XP_958414.1| cytosine deaminase [Neurospora crassa OR74A]	[Neurospora crassa OR74A]	5e-49	sp|Q12178	RecName: Full=Cytosine deaminase; AltName: Full=Cytosine	Expect = 6e-030	dCMP_cyt_deam_1 (Cytidine and deoxycytidylate deaminas)	cyto 13, cysk 9, nucl 4	Q	1	0	cytosine deaminase	1	F:hydrolase activity		IPR002125; IPR016193; G3DSA:3.40.140.10 (GENE3D), PTHR11079 (PANTHER), PTHR11079:SF9 (PANTHER)
SMAC_00364 scaffold_7:1486590..1488019	1430	0	1245	415	NCU07414	probable mitochondrial import protein YDJ1	Expect = 0.0	ref|XP_958415.1| hypothetical protein NCU07414 [Neurospora crassa OR74A]	[Neurospora crassa OR74A]	0.0	sp|O74752	RecName: Full=Mitochondrial protein import protein mas5	Expect = e-127	DnaJ (DnaJ domain), DnaJ_CXXCXGXG (DnaJ central domain (4 repeats)), DnaJ_C (DnaJ C terminal region)	cyto 16, cyto_nucl 11.5, nucl 5, cysk 3	Q	1	0	protein mitochondrial targeting protein	3	P:protein folding; F:heat shock protein binding; F:unfolded protein binding		IPR001305; IPR001623; IPR002939; IPR003095; IPR008971; IPR015609; IPR018253; G3DSA:2.60.260.20 (GENE3D), PTHR11821:SF72 (PANTHER)
SMAC_00365 scaffold_7:1489278..1490493	1216	0	1125	375	NCU07422	conserved hypothetical protein	Expect = e-157	ref|XP_958423.1| hypothetical protein NCU07422 [Neurospora crassa OR74A]	[Neurospora crassa OR74A]	e-150	sp|P0ABQ3	RecName: Full=2-hydroxy-3-oxopropionate reductase; AltName:	Expect = 8e-006	DUF1932 (Domain of unknown function (DUF1932))	extr 13, cyto 7.5, cyto_nucl 5, mito 4	Q	1	0	nad-binding phosphogluconate dehydrogenase-like protein	3	F:binding; F:oxidoreductase activity; P:metabolic process		IPR004455; IPR008927; IPR015814; IPR015815; IPR016040; tmhmm (TMHMM)
SMAC_00366 scaffold_7:complement(1490932..1492630)	1699	0	930	310	NCU07421	related to RNA and export factor binding protein	Expect = e-114	ref|XP_958422.1| hypothetical protein NCU07421 [Neurospora crassa OR74A]	[Neurospora crassa OR74A]	e-162	sp|Q28FB9	RecName: Full=THO complex subunit 4; Short=Tho4	Expect = 3e-014	RRM_1 (RNA recognition motif. (a.k.a. RRM, RBD, or)	nucl 20.5, cyto_nucl 13.5, cyto 5.5	Q	0	0	rna binding domain-containing protein	1	F:nucleic acid binding		IPR000504; IPR012677; PTHR19965 (PANTHER), PTHR19965:SF8 (PANTHER), SSF54928 (SUPERFAMILY)
SMAC_00367 scaffold_7:complement(1494003..1495576)	1574	0	1119	373	NCU07420	probable translation initiation factor eIF-4A	Expect = 0.0	ref|XP_958421.2| eIF4A [Neurospora crassa OR74A]	[Neurospora crassa OR74A]	0.0	sp|Q7RV88	RecName: Full=ATP-dependent RNA helicase eIF4A; AltName:	Expect = 0.0	DEAD (DEAD/DEAH box helicase), Helicase_C (Helicase conserved C-terminal domain)	nucl 10, cyto 9, cysk 6	Q	0	0	eukaryotic translation initiation factor	8	F:ATP-dependent helicase activity; P:mycelium development; F:RNA binding; F:ATP binding; F:translation initiation factor activity; C:mitochondrion; C:ribosome; P:regulation of translational initiation	EC:3.6.5.3	IPR000629; IPR001650; IPR011545; IPR014001; IPR014021; G3DSA:3.40.50.300 (GENE3D), PTHR10967 (PANTHER), PTHR10967:SF2 (PANTHER), SSF52540 (SUPERFAMILY)
SMAC_00368 scaffold_7:1496579..1498408	1830	0	1350	450	NCU07419	related to phosphatidylserine-specific receptor	Expect = 0.0	ref|XP_958420.1| hypothetical protein NCU07419 [Neurospora crassa OR74A]	[Neurospora crassa OR74A]	0.0	sp|Q67XX3	RecName: Full=F-box protein At5g06550	Expect = 3e-068	no hits above thresholds	cyto 17, cyto_nucl 13, nucl 7	Q	0	0	f-box and domain	3	F:receptor activity; P:mycelium development; P:signal transduction		IPR003347; IPR013129; PTHR12480 (PANTHER), SSF51197 (SUPERFAMILY)
SMAC_00369 scaffold_7:1500825..1503184	2360	0	2247	749	NCU07418	conserved hypothetical protein	Expect = 0.0	ref|XP_958419.1| hypothetical protein NCU07418 [Neurospora crassa OR74A]	[Neurospora crassa OR74A]	0.0	sp|Q86UW6	RecName: Full=NEDD4-binding protein 2; Short=N4BP2; AltName:	Expect = 1e-007	DUF1771 (Domain of unknown function (DUF1771))	nucl 18, cyto_nucl 14.5, cyto 7	Q	0	0	ccch zinc finger and smr domain protein	2	F:zinc ion binding; F:nucleic acid binding		IPR000571; IPR002625; IPR013899; PTHR13119 (PANTHER), PTHR13119:SF7 (PANTHER)
SMAC_00370 scaffold_7:1504850..1506311	1462	0	1320	440	NCU20961	conserved hypothetical protein	Expect = 0.0	ref|XP_958418.2| hypothetical protein NCU07417 [Neurospora crassa OR74A]	[Neurospora crassa OR74A]	0.0	sp|A7EFY0	RecName: Full=Golgi apparatus membrane protein tvp38	Expect = 4e-073	SNARE_assoc (SNARE associated Golgi protein)	plas 15, mito 4, extr 4, E.R. 2, mito_nucl 2	Q	6	5	tlg2-vesicle protein of 38 kda	1	C:membrane		IPR015414; PTHR12677 (PANTHER), tmhmm (TMHMM)
SMAC_00372 scaffold_7:complement(1507021..1509373)	2353	0	1734	578	NCU07416	conserved hypothetical protein	Expect = 0.0	ref|XP_958417.1| hypothetical protein NCU07416 [Neurospora crassa OR74A]	[Neurospora crassa OR74A]	0.0	sp|P12036	RecName: Full=Neurofilament heavy polypeptide; Short=NF-H; AltName:	Expect = 2e-006	no hits above thresholds	nucl 15, cyto_nucl 11.833, mito_nucl 10.333, cyto 7.5	Q	0	0	hypothetical protein NCU07416 [Neurospora crassa OR74A]	3	F:molecular_function; P:biological_process; C:cellular_component
SMAC_00373 scaffold_7:1513751..1515272	1522	0	1455	485	NCU07415	related to prolyl aminopeptidase	Expect = 0.0	ref|XP_958416.1| hypothetical protein NCU07415 [Neurospora crassa OR74A]	[Neurospora crassa OR74A]	0.0	sp|P46547	RecName: Full=Proline iminopeptidase; Short=PIP; AltName:	Expect = 3e-080	no hits above thresholds	mito 25	Q	0	0	proline iminopeptidase	2	P:proteolysis; F:aminopeptidase activity	EC:3.4.11.0	IPR000073; IPR002410; G3DSA:3.40.50.1820 (GENE3D), PTHR10992 (PANTHER), PTHR10992:SF12 (PANTHER), SSF53474 (SUPERFAMILY)
SMAC_00374 scaffold_7:complement(1516305..1518806)	2502	0	2343	781	NCU07423	hypothetical protein	Expect = 0.0	ref|XP_958424.2| hypothetical protein NCU07423 [Neurospora crassa OR74A]	[Neurospora crassa OR74A]	0.0	No hits found			no hits above thresholds	mito 22, cyto 2, nucl 1, plas 1, pero 1	S	1	0	v-type c subunit family protein	3	F:molecular_function; P:growth or development of symbiont on or near host; C:cellular_component
SMAC_00375 scaffold_7:1519487..1519858	372	0	372	124	NCU07424	hypothetical protein	Expect = 6e-31	ref|XP_958425.1| hypothetical protein NCU07424 [Neurospora crassa OR74A]	[Neurospora crassa OR74A]	1e-33	No hits found			no hits above thresholds	mito 12, nucl 9.5, cyto_nucl 6.5, cyto 2.5	Q	0	0	hypothetical protein NCU07424 [Neurospora crassa OR74A]	0
SMAC_00376 scaffold_7:complement(1520343..1524249)	3907	0	3810	1270	NCU07425	conserved hypothetical protein	Expect = 0.0	ref|XP_958426.1| hypothetical protein NCU07425 [Neurospora crassa OR74A]	[Neurospora crassa OR74A]	0.0	sp|Q9FLQ7	RecName: Full=Formin-like protein 20; Short=AtFH20	Expect = 6e-010	no hits above thresholds	nucl 20, cyto_nucl 14, cyto 6	Q	1	0	f-box domain protein	2	F:molecular_function; C:cellular_component		IPR001810; IPR011044
SMAC_00377 scaffold_7:1527136..1528720	1585	0	1503	501	NCU10044	related to APN1 AP endonuclease EC:4.2.99.18	Expect = 0.0	ref|XP_957961.2| hypothetical protein NCU10044 [Neurospora crassa OR74A]	[Neurospora crassa OR74A]	0.0	sp|P22936	RecName: Full=DNA-(apurinic or apyrimidinic site) lyase 1; AltName:	Expect = 4e-080	AP_endonuc_2 (Xylose isomerase-like TIM barrel)	mito 17.5, mito_nucl 13.5, nucl 8.5	Q	0	0	dna (apurinic or apyrimidinic site) endon uclease	5	F:endonuclease activity; F:DNA binding; C:intracellular; P:growth or development of symbiont on or near host; P:DNA repair		IPR001719; IPR012307; IPR013022; IPR018246
SMAC_00378 scaffold_7:complement(1529259..1533217)	3959	0	3759	1253	NCU10043	related to spindle assembly checkpoint protein	Expect = 0.0	ref|XP_957960.2| hypothetical protein NCU10043 [Neurospora crassa OR74A]	[Neurospora crassa OR74A]	0.0	sp|P41695	RecName: Full=Checkpoint serine/threonine-protein kinase BUB1	Expect = 1e-084	Mad3_BUB1_I (Mad3/BUB1 homology region 1)	nucl 12.5, cyto_nucl 10.5, cyto 7.5, mito 3, pero 3	Q	1	0	checkpoint serine threonine-protein kinase bub1	1	F:transferase activity		IPR000719; IPR008271; IPR011009; IPR013212; IPR015661; IPR017442; G3DSA:1.10.510.10 (GENE3D)
SMAC_00379 scaffold_7:complement(1534497..1535944)	1448	0	1317	439	NCU10042	related to ENO1 Enolase I (2-phosphoglycerate dehydratase)	Expect = 0.0	ref|XP_957959.1| enolase [Neurospora crassa OR74A]	[Neurospora crassa OR74A]	0.0	sp|Q7RV85	RecName: Full=Enolase; AltName: Full=2-phosphoglycerate	Expect = 0.0	Enolase_C (Enolase, C-terminal TIM barrel domain), Enolase_N (Enolase, N-terminal domain)	cyto 25	Q	0	0	enolase	9	C:phosphopyruvate hydratase complex; P:mycelium development; F:phosphopyruvate hydratase activity; F:magnesium ion binding; P:glycolysis; P:tryptophan biosynthetic process; P:gluconeogenesis; P:tyrosine biosynthetic process; P:L-phenylalanine biosynthetic process	EC:4.2.1.11	IPR000941; IPR020809; IPR020810; IPR020811; G3DSA:3.20.20.120 (GENE3D), G3DSA:3.30.390.10 (GENE3D), PTHR11902 (PANTHER), SSF51604 (SUPERFAMILY), SSF54826 (SUPERFAMILY)
SMAC_00380 scaffold_7:1539496..1542299	2804	0	2637	879	NCU09228	related to APE2 Aminopeptidase yscII EC:3.4.11.1	Expect = 0.0	ref|XP_959172.1| aminopeptidase 2 [Neurospora crassa OR74A]	[Neurospora crassa OR74A]	0.0	sp|Q59KZ1	RecName: Full=Aminopeptidase 2; Flags: Precursor	Expect = 0.0	Peptidase_M1 (Peptidase family M1)	cyto 15, cyto_nucl 10.5, mito 5, nucl 4	Q	0	0	aminopeptidase	9	F:metallopeptidase activity; P:mycelium development; P:proteolysis; F:membrane alanyl aminopeptidase activity; F:zinc ion binding; F:aminopeptidase activity; F:glutamyl aminopeptidase activity; P:glutathione metabolic process; C:membrane	EC:3.4.11.2; EC:3.4.11.0; EC:3.4.11.7	IPR001930; IPR014782; PTHR11533:SF34 (PANTHER), SSF55486 (SUPERFAMILY), SSF63737 (SUPERFAMILY)
SMAC_00381 scaffold_7:1543138..1545410	2273	0	2124	708	NCU09227	related to KEL3 Cytoplasmic protein of unknown function	Expect = 0.0	ref|XP_959171.1| hypothetical protein NCU09227 [Neurospora crassa OR74A]	[Neurospora crassa OR74A]	0.0	sp|Q08979	RecName: Full=Kelch repeat-containing protein 3	Expect = e-101	Kelch_2 (Kelch motif), Kelch_1 (Kelch motif)	nucl 15, cyto 8, pero 3	Q	2	0	kelch repeats	3	F:molecular_function; P:growth or development of symbiont on or near host; C:cytoplasm		IPR006652; IPR011043; IPR011498; IPR015915; PTHR23244 (PANTHER), PTHR23244:SF38 (PANTHER), tmhmm (TMHMM)
SMAC_00382 scaffold_7:1546029..1547642	1614	0	1263	421	NCU09226	conserved hypothetical protein	Expect = e-158	ref|XP_959170.1| hypothetical protein NCU09226 [Neurospora crassa OR74A]	[Neurospora crassa OR74A]	e-171	sp|Q9P7B5	RecName: Full=DNA damage response protein wss1	Expect = 2e-030	WLM (WLM domain)	nucl 14, mito 9.5, cyto_mito 7, cyto 3.5	Q	1	0	wlm domain containing protein	1	C:intracellular		IPR013536
SMAC_00383 scaffold_7:1548445..1549347	903	0	903	301	NCU09225	hypothetical protein	Expect = 3e-46	ref|XP_959169.1| hypothetical protein NCU09225 [Neurospora crassa OR74A]	[Neurospora crassa OR74A]	6e-56	No hits found			no hits above thresholds	extr 26	S	1	0	hypothetical protein NCU09225 [Neurospora crassa OR74A]	0
SMAC_00384 scaffold_7:1556311..1557892	1582	0	1518	506	NCU09223	probable proteine disulfate isomerase	Expect = 0.0	ref|XP_959167.1| protein disulfide-isomerase precursor [Neurospora crassa OR74A]	[Neurospora crassa OR74A]	0.0	sp|P55059	RecName: Full=Protein disulfide-isomerase; Short=PDI; Flags:	Expect = 0.0	Thioredoxin (Thioredoxin)	E.R. 11, extr 8, cyto 6	S	0	0	protein disulfide isomerase	7	C:endoplasmic reticulum lumen; F:electron carrier activity; P:cell redox homeostasis; F:calcium ion binding; F:protein disulfide isomerase activity; F:protein disulfide oxidoreductase activity; P:electron transport	EC:5.3.4.1	IPR005788; IPR005792; IPR006662; IPR012335; IPR012336; IPR013766; IPR017936; IPR017937; PTHR18929 (PANTHER), SignalP (SIGNALP)
SMAC_00385 scaffold_7:1558713..1559587	875	0	354	118	NCU09222	conserved hypothetical protein	Expect = 6e-47	ref|XP_959166.1| hypothetical protein NCU09222 [Neurospora crassa OR74A]	[Neurospora crassa OR74A]	9e-53	No hits found			no hits above thresholds	mito 26	A	2	1	protein	3	F:molecular_function; P:biological_process; C:cellular_component
SMAC_00386 scaffold_7:1560296..1561459	1164	0	1164	388	NCU09221	conserved hypothetical protein	Expect = 1e-49	ref|XP_001220174.1| hypothetical protein CHGG_00953 [Chaetomium globosum CBS 148.51]	[Chaetomium globosum CBS 148.51]	e-114	sp|Q8TAX7	RecName: Full=Mucin-7; Short=MUC-7; AltName: Full=Salivary mucin-7;	Expect = 2e-007	zf-HIT (HIT zinc finger)	nucl 17, mito 3, cyto 3, pero 3, cyto_mito 3, cyto_pero 3	Q	1	0	hit finger domain	5	P:chromatin remodeling; C:chromatin remodeling complex; C:cytosol; F:zinc ion binding; C:nucleus		IPR007529; IPR020578; PTHR13093 (PANTHER)
SMAC_00387 scaffold_7:1562364..1564411	2048	0	1866	622	No hits found			ref|YP_003108493.1| tRNA (5-methylaminomethyl-2-thiouridylate)-methyltransferase	not specified	4e-18	sp|Q7V9F9	RecName: Full=30S ribosomal protein S6	Expect = 7e-014	no hits above thresholds	plas 13, nucl 3, mito 3, cyto 3, cyto_nucl 3, pero 3, cyto_mito 3, mito_nucl 3, cyto_pero 3	Q	2	2	---NA---	0
SMAC_00388 scaffold_7:complement(1565010..1567100)	2091	0	2091	697	NCU09220	related to protein required for fusion of cvt-vesicles and	Expect = 0.0	sp|Q870Q4|MON1_NEUCR RecName: Full=Vacuolar fusion protein mon-1	not specified	0.0	sp|Q870Q4	RecName: Full=Vacuolar fusion protein mon-1	Expect = 0.0	Mon1 (Trafficking protein Mon1)	nucl 17.5, cyto_nucl 12.5, cyto 6.5	Q	3	0	vacuolar fusion protein mon1	4	C:vacuolar membrane; C:late endosome membrane; P:autophagy; P:protein transport		IPR004353
SMAC_00389 scaffold_7:1567881..1573875	5995	0	5634	1878	NCU09219	probable regulator of reproduction DopA	Expect = 0.0	emb|CAD79673.1| probable regulator of reproduction DopA [Neurospora crassa]	[Neurospora crassa]	0.0	sp|Q9Y7B3	RecName: Full=Protein dopey	Expect = 0.0	Dopey_N (Dopey, N-terminal)	plas 18, cyto 3, nucl 2, cyto_mito 2	Q	0	0	cellular morphogenesis regulator	5	C:membrane; C:Golgi apparatus; C:Golgi membrane; P:transport; P:protein transport		IPR007249; PTHR14042 (PANTHER)
SMAC_00390 scaffold_7:complement(1574585..1575907)	1323	0	1257	419	NCU09218	conserved hypothetical protein	Expect = e-155	ref|XP_959162.1| hypothetical protein NCU09218 [Neurospora crassa OR74A]	[Neurospora crassa OR74A]	e-155	sp|P85107	RecName: Full=Trimethylguanosine synthase; AltName: Full=Nuclear	Expect = 2e-021	Methyltransf_15 (RNA cap guanine-N2 methyltransferase)	nucl 16.5, cyto_nucl 11, cyto 4.5, mito 3, pero 3	Q	1	0	rna methylase family	6	P:DNA methylation; F:methyltransferase activity; P:biological_process; F:S-adenosylmethionine-dependent methyltransferase activity; F:DNA binding; C:cellular_component		IPR019012; PTHR14741 (PANTHER), PTHR14741:SF5 (PANTHER), SSF53335 (SUPERFAMILY)
SMAC_00391 scaffold_7:1576546..1577813	1268	0	1149	383	NCU09217	conserved hypothetical protein	Expect = e-156	ref|XP_959161.1| hypothetical protein NCU09217 [Neurospora crassa OR74A]	[Neurospora crassa OR74A]	e-180	sp|Q10149	RecName: Full=Uncharacterized protein C1D4.02c	Expect = 8e-052	GRASP55_65 (GRASP55/65 family)	mito 13.5, cyto_mito 10.333, cyto 6, cyto_nucl 5.333, nucl 3.5	Q	1	0	golgi reassembly stacking protein	1	F:protein binding		IPR001478; IPR007583
SMAC_00392 scaffold_7:complement(1578281..1579148)	868	0	615	205	NCU09216	related to apoptotic cell death regulator DAD1	Expect = 2e-73	ref|XP_959160.1| hypothetical protein NCU09216 [Neurospora crassa OR74A]	[Neurospora crassa OR74A]	6e-80	sp|P46967	RecName: Full=Dolichyl-diphosphooligosaccharide--protein	Expect = 1e-028	DAD (DAD family)	plas 12, mito 9, E.R. 4	Q	3	2	oligosaccharyl transferase subunit	4	P:apoptosis; C:integral to membrane; F:carboxylesterase activity; F:transferase activity	EC:3.1.1.0; EC:3.1.1.1	IPR003038; tmhmm (TMHMM)
SMAC_00393 scaffold_7:1579953..1580447	495	0	435	145	NCU09215	conserved hypothetical protein	Expect = 1e-53	emb|CAD79669.1| conserved hypothetical protein [Neurospora crassa]	[Neurospora crassa]	3e-52	No hits found			no hits above thresholds	mito 6, nucl 5, plas 5, extr 4, cyto_nucl 4, cyto 3	Q	2	1	conserved hypothetical protein [Neurospora crassa]	3	F:molecular_function; P:biological_process; C:cellular_component
SMAC_00394 scaffold_7:complement(1582155..1583512)	1358	0	915	305	NCU21374	conserved hypothetical protein	Expect = 5e-87	emb|CAD79668.1| hypothetical protein [Neurospora crassa]	[Neurospora crassa]	1e-93	sp|Q8K0V4	RecName: Full=CCR4-NOT transcription complex subunit 3; AltName:	Expect = 5e-007	no hits above thresholds	nucl 21, cyto_nucl 13, cyto 3	Q	0	0	hypothetical protein [Neurospora crassa]	1	F:binding
SMAC_00395 scaffold_7:complement(1594530..1596348)	1819	0	1632	544	NCU21432	related to hxB protein	Expect = 0.0	emb|CAB97294.2| related to hxB protein [Neurospora crassa]	[Neurospora crassa]	0.0	sp|A2QIK9	RecName: Full=Molybdenum cofactor sulfurase; Short=MoCo sulfurase;	Expect = e-112	no hits above thresholds	cyto 18.5, cyto_nucl 11.5, pero 4, nucl 3.5	Q	3	0	molybdenum cofactor sulfurase	3	F:pyridoxal phosphate binding; P:metabolic process; F:catalytic activity		IPR000192; IPR015421; IPR015424; PTHR14237 (PANTHER)
SMAC_00396 scaffold_7:complement(1601256..1602210)	955	0	753	251	NCU03013	related to cytosolic Cu/Zn superoxide dismutase	Expect = 1e-95	ref|XP_965399.1| hypothetical protein NCU03013 [Neurospora crassa OR74A]	[Neurospora crassa OR74A]	5e-97	No hits found			no hits above thresholds	extr 25	S	0	0	cytosolic cu zn superoxide dismutase	5	F:copper ion binding; P:oxidation reduction; P:superoxide metabolic process; F:superoxide dismutase activity; F:zinc ion binding	EC:1.15.1.1	IPR001424; SignalP (SIGNALP)
SMAC_00397 scaffold_7:1608195..1609577	1383	0	1383	461	NCU21434	related to tol protein	Expect = 0.0	ref|XP_965401.2| hypothetical protein NCU03015 [Neurospora crassa OR74A]	[Neurospora crassa OR74A]	0.0	No hits found			no hits above thresholds	cyto_nucl 7, nucl 6.5, cyto 6.5, mito 6, extr 5	Q	0	0	related to tol protein	0			IPR010730
SMAC_00398 scaffold_7:complement(1610720..1611907)	1188	0	1188	396	NCU03016	conserved hypothetical protein	Expect = e-151	ref|XP_965402.2| hypothetical protein NCU03016 [Neurospora crassa OR74A]	[Neurospora crassa OR74A]	e-148	sp|Q54Q69	RecName: Full=Hybrid signal transduction histidine kinase G;	Expect = 2e-006	no hits above thresholds	mito 7, cyto 5.5, extr 5, cyto_nucl 5, pero 4, nucl 3.5	Q	9	5	hypothetical protein NCU03016 [Neurospora crassa OR74A]	4	F:prenyltransferase activity; P:mycelium development; C:integral to membrane; P:biological_process
SMAC_00399 scaffold_7:1614970..1615871	902	0	807	269	NCU03017	hypothetical protein	Expect = 6e-56	ref|XP_965403.1| hypothetical protein NCU03017 [Neurospora crassa OR74A]	[Neurospora crassa OR74A]	7e-62	sp|P13816	not specified	Expect = 2e-014	no hits above thresholds	mito 18, mito_nucl 13.833, cyto_mito 9.833, nucl 8.5	Q	0	0	protein	7	P:regulation of transcription, DNA-dependent; F:metal ion binding; F:nucleic acid binding; P:transcription; F:zinc ion binding; C:intracellular; C:nucleus
SMAC_00400 scaffold_7:complement(1616122..1617983)	1862	0	1788	596	NCU03018	conserved hypothetical protein	Expect = 0.0	ref|XP_965404.1| hypothetical protein NCU03018 [Neurospora crassa OR74A]	[Neurospora crassa OR74A]	0.0	sp|P78750	RecName: Full=Probable U3 small nucleolar RNA-associated protein	Expect = 7e-074	no hits above thresholds	nucl 20.5, cyto_nucl 13.5, cyto 5.5	Q	1	0	small nucleolar ribonucleoprotein complex	6	F:nucleic acid binding; F:molecular_function; P:autophagy; C:vacuole; C:ribonucleoprotein complex; P:protein transport		IPR001680; IPR011046; IPR015943; IPR019782; PTHR18359 (PANTHER)
SMAC_00401 scaffold_7:complement(1618543..1619436)	894	0	750	250	NCU03019	conserved hypothetical protein	Expect = 4e-62	ref|XP_001220696.1| hypothetical protein CHGG_01475 [Chaetomium globosum CBS 148.51]	[Chaetomium globosum CBS 148.51]	3e-79	No hits found			no hits above thresholds	extr 26	S	1	0	hypothetical protein CHGG_01475 [Chaetomium globosum CBS 148.51]	3	F:molecular_function; P:biological_process; C:cellular_component
SMAC_00402 scaffold_7:1621208..1623914	2707	0	2397	799	NCU03020	conserved hypothetical protein	Expect = 0.0	ref|XP_965406.1| hypothetical protein NCU03020 [Neurospora crassa OR74A]	[Neurospora crassa OR74A]	0.0	sp|Q9USY1	RecName: Full=UPF0724 protein C1861.05	Expect = e-102	Indigoidine_A (Indigoidine synthase A like protein), PfkB (pfkB family carbohydrate kinase)	mito 22, cyto 2, nucl 1, extr 1, E.R. 1, cyto_pero 1	Q	2	0	domain protein	6	F:kinase activity; F:molecular_function; P:autophagy; F:transferase activity; C:vacuole; P:protein transport		IPR007342; IPR011611; IPR016160; G3DSA:3.40.1190.20 (GENE3D), PTHR10584 (PANTHER), SSF53613 (SUPERFAMILY)
SMAC_00403 scaffold_7:1624685..1625824	1140	0	1140	380	NCU06845	related to a retinal short-chain dehydrogenase/reductase	Expect = 1e-41	gb|EEY18497.1| dehydrogenase/reductase SDR family member 8 [Verticillium	[Verticillium	e-135	sp|O88876	RecName: Full=Short-chain dehydrogenase/reductase 3; AltName:	Expect = 1e-034	adh_short (short chain dehydrogenase)	mito 11, cyto 10.5, cyto_nucl 6, pero 5	Q	3	0	short chain dehydrogenase reductase	2	P:metabolic process; F:catalytic activity		IPR002198; IPR002347; IPR016040; PTHR19410:SF36 (PANTHER)
SMAC_00404 scaffold_7:complement(1627835..1628038)	204	0	204	68	No hits found			No hits found			No hits found			no hits above thresholds	nucl 22, cyto 3	Q	0	0	---NA---	0
SMAC_00405 scaffold_7:complement(1630919..1634418)	3500	1	3117	1039	NCU03021	related to environmental pH response protein palF	Expect = 0.0	ref|XP_965407.1| hypothetical protein NCU03021 [Neurospora crassa OR74A]	[Neurospora crassa OR74A]	0.0	sp|Q7SGZ5	RecName: Full=pH-response regulator protein palF/rim-8	Expect = 0.0	Arrestin_N (Arrestin (or S-antigen), N-terminal domain), Arrestin_C (Arrestin (or S-antigen), C-terminal domain)	nucl 10.5, cyto_nucl 10, cyto 8.5, mito 7	Q	0	0	ph-response regulator protein palf rim8	5	F:molecular_function; P:invasive growth in response to glucose limitation; P:protein processing; P:meiosis; C:cellular_component		IPR011021; IPR011022; IPR014756; PTHR11188 (PANTHER)
SMAC_00406 scaffold_7:1636218..1638629	2412	0	2412	804	NCU21426	conserved hypothetical protein	Expect = 0.0	emb|CAE76271.1| hypothetical protein [Neurospora crassa]	[Neurospora crassa]	0.0	No hits found			no hits above thresholds	cyto_nucl 8, nucl 7.5, cyto 7.5, extr 6, mito 4	Q	1	0	f-box domain protein	0			IPR001810; IPR013838; SSF81383 (SUPERFAMILY)
SMAC_00407 scaffold_7:complement(1640042..1642287)	2246	0	1863	621	NCU03023	related to phenol 2-monooxygenase	Expect = 0.0	ref|XP_965409.1| hypothetical protein NCU03023 [Neurospora crassa OR74A]	[Neurospora crassa OR74A]	0.0	sp|P15245	RecName: Full=Phenol 2-monooxygenase; AltName: Full=Phenol	Expect = 3e-049	Phe_hydrox_dim (Phenol hydroxylase, C-terminal dimeris), FAD_binding_3 (FAD binding domain)	cyto_nucl 10.333, cyto_pero 9.499, cyto 9, nucl 8.5, pero 8.5	Q	0	0	phenol 2-monooxygenase	4	F:monooxygenase activity; P:cellular aromatic compound metabolic process; P:mycelium development; F:binding		IPR002938; IPR012336; IPR012941; G3DSA:3.30.9.10 (GENE3D), PTHR13789 (PANTHER), SSF51905 (SUPERFAMILY), SSF54373 (SUPERFAMILY)
SMAC_00408 scaffold_7:complement(1645349..1648112)	2764	0	2592	864	NCU03024	related to subunit of VP52-54 complex	Expect = 0.0	ref|XP_965410.1| hypothetical protein NCU03024 [Neurospora crassa OR74A]	[Neurospora crassa OR74A]	0.0	sp|Q5ZLD7	RecName: Full=Vacuolar protein sorting-associated protein 53	Expect = 1e-096	Vps53_N (Vps53-like, N-terminal)	cysk 10, nucl 7.5, cyto_nucl 7.5, cyto 6.5	Q	0	0	garp complex subunit	2	P:protein transport; C:membrane		IPR007234; PTHR12820 (PANTHER)
SMAC_00409 scaffold_7:complement(1651037..1652584)	1548	0	1203	401	NCU03026	related to chitinase	Expect = 0.0	ref|XP_965412.1| hypothetical protein NCU03026 [Neurospora crassa OR74A]	[Neurospora crassa OR74A]	0.0	sp|P32470	RecName: Full=Chitinase 1; Flags: Precursor	Expect = 8e-047	Glyco_hydro_18 (Glycosyl hydrolases family 18)	mito 11, extr 8, cyto 5.5, cyto_nucl 4	Q	1	0	class v	5	F:nutrient reservoir activity; F:chitinase activity; P:chitin catabolic process; F:cation binding; P:cell wall macromolecule catabolic process	EC:3.2.1.14	IPR001223; IPR011583; IPR013781; IPR017853; PTHR11177 (PANTHER), PTHR11177:SF23 (PANTHER), SSF54556 (SUPERFAMILY)
SMAC_00410 scaffold_7:1657474..1658862	1389	0	1314	438	NCU03028	related to ubiquitin-like protein DSK2	Expect = 0.0	ref|XP_965414.2| hypothetical protein NCU03028 [Neurospora crassa OR74A]	[Neurospora crassa OR74A]	0.0	sp|Q10169	RecName: Full=Deubiquitination-protection protein dph1	Expect = 4e-061	ubiquitin (Ubiquitin family), UBA (UBA/TS-N domain)	cyto_nucl 11.833, nucl 11.5, cyto 7, cyto_mito 6.665, mito 4.5	Q	0	0	ubiquitin-like protein	1	P:protein modification process		IPR000449; IPR000626; IPR006636; IPR009060; IPR015496; IPR015940; IPR019955; G3DSA:3.10.20.90 (GENE3D), SSF54236 (SUPERFAMILY)
SMAC_00411 scaffold_7:complement(1659362..1660644)	1283	0	1209	403	NCU21425	related to nitrogen permease regulator	Expect = e-139	ref|XP_965415.2| hypothetical protein NCU03029 [Neurospora crassa OR74A]	[Neurospora crassa OR74A]	e-152	sp|P39923	RecName: Full=Nitrogen permease regulator 2	Expect = 2e-010	no hits above thresholds	cyto 12.5, mito 7, cyto_nucl 7, pero 4	Q	1	0	nitrogen permease regulator	6	P:urea transport; P:regulation of transport; P:growth or development of symbiont on or near host; P:proline transport; C:nucleus; C:cytosol		IPR009348; PTHR12991 (PANTHER), PTHR12991:SF11 (PANTHER)
SMAC_00412 scaffold_7:complement(1662163..1664304)	2142	0	2079	693	NCU03030	CYT-18 tyrosine--trna ligase precursor, mitochondrial	Expect = 0.0	ref|XP_965416.1| tyrosyl-tRNA synthetase, mitochondrial precursor [Neurospora crassa	[Neurospora crassa	0.0	sp|P12063	RecName: Full=Tyrosyl-tRNA synthetase, mitochondrial; AltName:	Expect = 0.0	tRNA-synt_1b (tRNA synthetases class I (W and Y))	mito 24, cyto_mito 14	Q	1	0	tyrosyl-trna mitochondrial precursor (tyrosine--trna ligase)	9	F:ATP binding; P:tyrosyl-tRNA aminoacylation; P:growth or development of symbiont on or near host; C:mitochondrial matrix; P:mRNA processing; F:tyrosine-tRNA ligase activity; P:tryptophan biosynthetic process; P:tyrosine biosynthetic process; P:L-phenylalanine biosynthetic process	EC:6.1.1.1	IPR001412; IPR002305; IPR002307; IPR014729; G3DSA:1.10.240.10 (GENE3D), SSF52374 (SUPERFAMILY)
SMAC_00413 scaffold_7:1665292..1666038	747	0	501	167	NCU03031	related to succinate dehydrogenase precursor	Expect = 5e-83	ref|XP_965417.1| hypothetical protein NCU03031 [Neurospora crassa OR74A]	[Neurospora crassa OR74A]	4e-85	sp|Q7SGY6	RecName: Full=Succinate dehydrogenase [ubiquinone] cytochrome b	Expect = 3e-086	CybS (CybS)	extr 11, mito 10, cyto 4	Q	3	0	succinate dehydrogenase membrane anchor subunit	6	C:mitochondrial inner membrane; F:iron ion binding; F:heme binding; P:transport; P:tricarboxylic acid cycle; C:integral to membrane		IPR007992; SSF81343 (SUPERFAMILY)
SMAC_00414 scaffold_7:complement(1676895..1677847)	953	0	645	215	NCU03037	related to histone-lysine N-methyltransferase	Expect = 2e-68	ref|XP_964042.1| hypothetical protein NCU03037 [Neurospora crassa OR74A]	[Neurospora crassa OR74A]	2e-86	sp|Q03323	RecName: Full=COMPASS component SDC1; AltName: Full=Complex	Expect = 4e-009	Dpy-30 (Dpy-30 motif)	nucl 22, cyto_nucl 13.5, cyto 3	Q	0	0	compass complex subunit	3	C:intracellular; P:growth or development of symbiont on or near host; P:regulation of transcription, DNA-dependent		IPR007858; IPR013790; PTHR13703:SF2 (PANTHER)
SMAC_00415 scaffold_7:1678328..1681033	2706	0	2652	884	NCU03036	conserved hypothetical protein	Expect = 0.0	ref|XP_964041.2| hypothetical protein NCU03036 [Neurospora crassa OR74A]	[Neurospora crassa OR74A]	0.0	sp|Q9Y804	RecName: Full=Protein MTMR15 homolog	Expect = 8e-096	VRR_NUC (VRR-NUC domain)	mito 11, nucl 8.5, cyto_nucl 6.5, cyto 3.5, plas 1, pero 1, cysk 1, vacu 1	Q	1	0	coiled-coil domain-containing protein mtmr15	1	C:nucleus		IPR014883
SMAC_00416 scaffold_7:complement(1684119..1685123)	1005	0	1005	335	NCU03035	conserved hypothetical protein	Expect = e-155	ref|XP_964040.1| hypothetical protein NCU03035 [Neurospora crassa OR74A]	[Neurospora crassa OR74A]	e-164	sp|Q2EG98	RecName: Full=Polycystic kidney disease protein 1-like 3; AltName:	Expect = 3e-009	no hits above thresholds	mito 15, nucl 10.5, cyto_nucl 6	Q	0	0	hypothetical protein NCU03035 [Neurospora crassa OR74A]	3	F:molecular_function; P:biological_process; C:cellular_component
SMAC_00417 scaffold_7:complement(1694815..1695069)	255	0	255	85	No hits found			No hits found			No hits found			no hits above thresholds	nucl 16.5, cyto_nucl 10, mito 6, cyto 2.5	Q	0	0	---NA---	0
SMAC_00418 scaffold_7:1699768..1700709	942	0	942	314	NCU03033	related to CCAAT-binding factor HAPB protein	Expect = e-171	ref|XP_965419.1| hypothetical protein NCU03033 [Neurospora crassa OR74A]	[Neurospora crassa OR74A]	e-175	sp|P06774	RecName: Full=Transcriptional activator HAP2	Expect = 3e-026	CBFB_NFYA (CCAAT-binding transcription factor (CBF-B/N)	nucl 24, cyto_nucl 14	Q	1	0	ccaat-binding transcription factor subunit hapb	4	P:mycelium development; F:transcription factor activity; P:regulation of transcription, DNA-dependent; C:transcription factor complex		IPR001289; PTHR12632:SF4 (PANTHER)
SMAC_00419 scaffold_7:1703507..1706294	2788	0	2634	878	NCU03032	related to S-adenosylmethionine:diacylglycerol	Expect = 0.0	ref|XP_965418.1| hypothetical protein NCU03032 [Neurospora crassa OR74A]	[Neurospora crassa OR74A]	0.0	No hits found			no hits above thresholds	extr 11, mito 7, cyto 4, pero 2, plas 1, E.R. 1, golg 1	A	0	0	related to s-adenosylmethionine:diacylglycerol 3-amino-3-carboxypropyl transferase btaa	2	P:metabolic process; F:methyltransferase activity	EC:2.1.1.0
SMAC_00420 scaffold_7:complement(1707495..1708448)	954	0	399	133	NCU03038	probable ribosomal protein S13.e	Expect = 2e-67	ref|XP_964043.1| 40S ribosomal protein S13 [Neurospora crassa OR74A]	[Neurospora crassa OR74A]	8e-63	sp|P33192	RecName: Full=40S ribosomal protein S13; AltName: Full=S15	Expect = 1e-053	Ribosomal_S13_N (Ribosomal S13/S15 N-terminal domain), Ribosomal_S15 (Ribosomal protein S15)	mito 19, cyto 6	Q	0	0	40s ribosomal protein s13	5	C:ribosome; P:mycelium development; F:structural constituent of ribosome; P:translation; P:ribosome biogenesis	EC:3.6.5.3	IPR000589; IPR009068; IPR012606; PTHR11885 (PANTHER), PTHR11885:SF1 (PANTHER)
SMAC_00421 scaffold_7:complement(1709649..1711683)	2035	0	1785	595	NCU03039	related to pre-mRNA splicing factor U2AF large chain	Expect = 0.0	ref|XP_964044.1| hypothetical protein NCU03039 [Neurospora crassa OR74A]	[Neurospora crassa OR74A]	0.0	sp|Q24562	RecName: Full=Splicing factor U2AF 50 kDa subunit; AltName: Full=U2	Expect = 1e-070	RRM_1 (RNA recognition motif. (a.k.a. RRM, RBD, or)	nucl 23.5, cyto_nucl 13.5	Q	1	0	splicing factor u2af large subunit	4	F:RNA binding; P:mRNA processing; C:nucleus; F:nucleotide binding		IPR000504; IPR006529; IPR012677; PTHR23139 (PANTHER), PTHR23139:SF9 (PANTHER), SSF54928 (SUPERFAMILY)
SMAC_00422 scaffold_7:1712205..1713622	1418	0	1275	425	NCU03040	related to N-glycosylase/DNA lyase [Includes: 8-oxoguanine	Expect = 0.0	ref|XP_964045.2| hypothetical protein NCU03040 [Neurospora crassa OR74A]	[Neurospora crassa OR74A]	0.0	sp|O70249	RecName: Full=N-glycosylase/DNA lyase; Includes: RecName:	Expect = 8e-056	HhH-GPD (HhH-GPD superfamily base excision DNA repair), OGG_N (8-oxoguanine DNA glycosylase, N-terminal dom)	mito 24.5, cyto_mito 13.5	Q	1	0	8-oxoguanine dna glycosylase	4	F:oxidized purine base lesion DNA N-glycosylase activity; F:damaged DNA binding; P:nucleotide-excision repair; P:base-excision repair, AP site formation	EC:3.2.2.23	IPR003265; IPR011257; IPR012294; IPR012904; G3DSA:1.10.1670.10 (GENE3D), G3DSA:1.10.340.30 (GENE3D), PTHR10242 (PANTHER)
SMAC_00423 scaffold_7:complement(1713698..1714946)	1249	0	864	288	NCU03041	conserved hypothetical protein	Expect = e-102	ref|XP_964046.1| hypothetical protein NCU03041 [Neurospora crassa OR74A]	[Neurospora crassa OR74A]	e-109	No hits found			DUF2351 (Uncharacterized conserved protein (DUF2351))	nucl 13.5, cyto_nucl 11.5, cyto 6.5, pero 5	Q	0	0	protein	3	F:molecular_function; P:biological_process; C:cellular_component		IPR019193
SMAC_00424 scaffold_7:1715948..1719595	3648	0	3648	1216	NCU03042	probable 146D nuclear protein	Expect = 0.0	ref|XP_964047.1| U2 snRNP component prp10 [Neurospora crassa OR74A]	[Neurospora crassa OR74A]	0.0	sp|Q10178	RecName: Full=U2 snRNP component prp10	Expect = 0.0	SF3b1 (Splicing factor 3B subunit 1), HEAT (HEAT repeat)	plas 17, nucl 4.5, cyto_nucl 4, cyto 2.5	Q	3	0	splicing factor 3b subunit	3	P:mycelium development; F:binding; F:catalytic activity		IPR000357; IPR011989; IPR015016; IPR016024; PTHR12097 (PANTHER)
SMAC_00425 scaffold_7:complement(1729497..1730757)	1261	0	1146	382	NCU03043	related to krueppel protein	Expect = e-177	ref|XP_964048.1| hypothetical protein NCU03043 [Neurospora crassa OR74A]	[Neurospora crassa OR74A]	0.0	sp|Q9UTA1	RecName: Full=Zinc finger protein C25B8.19c	Expect = 2e-014	zf-C2H2 (Zinc finger, C2H2 type)	nucl 27	Q	0	0	c2h2 conidiation transcription factor	4	F:nucleic acid binding; C:intracellular; F:zinc ion binding; P:growth or development of symbiont on or near host		IPR007087; IPR013087; IPR015880; PTHR11389 (PANTHER), SSF57667 (SUPERFAMILY)
SMAC_00426 scaffold_7:complement(1747484..1751281)	3798	0	3798	1266	NCU03045	conserved hypothetical protein	Expect = 0.0	ref|XP_963891.1| hypothetical protein NCU03045 [Neurospora crassa OR74A]	[Neurospora crassa OR74A]	0.0	sp|O14239	RecName: Full=Polarized growth protein rax2; AltName: Full=Revert to	Expect = 5e-063	no hits above thresholds	extr 25	S	2	2	cellular morphogenesis protein	10	P:cellular morphogenesis during vegetative growth; P:protein localization; P:regulation of monopolar cell growth; P:establishment or maintenance of cell polarity; C:cell cortex of cell tip; C:extrinsic to internal side of plasma membrane; P:cytoskeleton organization; C:plasma membrane of cell tip; C:endoplasmic reticulum; P:cell morphogenesis during conjugation		IPR006162; IPR011043; IPR019775; SignalP (SIGNALP), tmhmm (TMHMM)
SMAC_00427 scaffold_7:complement(1754576..1757153)	2578	0	1788	596	NCU21415	conserved hypothetical protein	Expect = e-162	ref|XP_001728391.1| hypothetical protein NCU11241 [Neurospora crassa OR74A]	[Neurospora crassa OR74A]	3e-89	sp|P53153	RecName: Full=Probable endonuclease YGL085W	Expect = 9e-037	SNase (Staphylococcal nuclease homologue)	mito 10, cyto 7, nucl 6, plas 3	Q	1	1	staphylococcal nuclease domain	2	F:nucleic acid binding; F:hydrolase activity, acting on ester bonds		IPR006021; IPR016071
SMAC_00428 scaffold_7:complement(1757772..1758752)	981	0	981	327	NCU11240	conserved hypothetical protein	Expect = e-115	ref|XP_001728390.1| hypothetical protein NCU11240 [Neurospora crassa OR74A]	[Neurospora crassa OR74A]	e-112	sp|P25616	RecName: Full=UPF0655 protein YCR015C	Expect = 3e-010	no hits above thresholds	cyto 13, cyto_nucl 10, nucl 5, cysk 5, mito 3	Q	1	0	possible hydrolase	7	P:autophagy; F:magnesium ion binding; F:hydrolase activity; P:metabolic process; F:catalytic activity; P:biological_process; C:cellular_component		IPR005834; SSF56784 (SUPERFAMILY)
SMAC_00429 scaffold_7:complement(1759360..1760584)	1225	0	1038	346	NCU03047	related to transcription initiation factor TFIIF subunit	Expect = 0.0	ref|XP_963893.2| hypothetical protein NCU03047 [Neurospora crassa OR74A]	[Neurospora crassa OR74A]	0.0	sp|O94424	RecName: Full=Transcription initiation factor IIF subunit beta;	Expect = 2e-028	TFIIF_beta (Transcription initiation factor IIF, beta)	nucl 13, cyto_nucl 10, cyto 5, pero 5, mito 2	Q	0	0	transcription initiation factor iif	6	F:binding; P:transcription initiation from RNA polymerase II promoter; F:catalytic activity; F:RNA polymerase II transcription factor activity; C:transcription factor complex; P:regulation of transcription from RNA polymerase II promoter		IPR003196; IPR011039; IPR011991; SSF46785 (SUPERFAMILY)
SMAC_00430 scaffold_7:1761248..1762780	1533	0	1335	445	NCU03048	conserved hypothetical protein	Expect = 0.0	ref|XP_963894.1| hypothetical protein NCU03048 [Neurospora crassa OR74A]	[Neurospora crassa OR74A]	0.0	sp|O74823	RecName: Full=Zinc finger CCCH domain-containing protein C337.12	Expect = 7e-036	zf-CCCH (Zinc finger C-x8-C-x5-C-x3-H type (and simil)	nucl 17, cyto_nucl 14.5, cyto 8	Q	0	0	ccch zinc finger protein	3	F:nucleic acid binding; F:zinc ion binding; P:growth or development of symbiont on or near host		IPR000571; PTHR23102 (PANTHER), PTHR23102:SF13 (PANTHER), SSF90229 (SUPERFAMILY)
SMAC_00431 scaffold_7:1764092..1766441	2350	0	1833	611	NCU03049	related to monooxigenase	Expect = 0.0	ref|XP_963895.2| hypothetical protein NCU03049 [Neurospora crassa OR74A]	[Neurospora crassa OR74A]	0.0	sp|Q00730	RecName: Full=Putative sterigmatocystin biosynthesis monooxygenase	Expect = 1e-072	no hits above thresholds	cyto 13, cyto_nucl 10.5, nucl 6, pero 4, mito 2	Q	2	0	flavin-binding	2	F:oxidoreductase activity; P:mycelium development		IPR000103; G3DSA:3.50.50.60 (GENE3D), PTHR23023 (PANTHER), PTHR23023:SF1 (PANTHER), SSF51905 (SUPERFAMILY)
SMAC_00432 scaffold_7:complement(1766743..1767904)	1162	0	960	320	NCU03050	related to actin-related protein 2-3 complex subunit 2	Expect = 0.0	ref|XP_963896.2| ARP2/3 complex 34 kDa subunit [Neurospora crassa OR74A]	[Neurospora crassa OR74A]	e-177	sp|O14241	RecName: Full=Actin-related protein 2/3 complex subunit 2; AltName:	Expect = 1e-093	P34-Arc (Arp2/3 complex, 34 kD subunit p34-Arc)	nucl 9, cyto_nucl 7.333, mito 5.5, cyto_mito 5.166, cyto 3.5, plas 3, pero 3	Q	0	0	arp2 3 complex 34 kda subunit	2	C:cytoskeleton; P:regulation of actin filament polymerization		IPR007188; G3DSA:3.30.1460.20 (GENE3D), SSF69645 (SUPERFAMILY)
SMAC_00433 scaffold_7:1768516..1771542	3027	1	2967	989	NCU03051	related to DIP2 - Dom34p-interacting protein	Expect = 0.0	ref|XP_963715.1| hypothetical protein NCU03051 [Neurospora crassa OR74A]	[Neurospora crassa OR74A]	0.0	sp|P87177	RecName: Full=Uncharacterized WD repeat-containing protein C3D6.12	Expect = 0.0	WD40 (WD domain, G-beta repeat), Utp12 (Dip2/Utp12 Family)	cyto 10.5, cyto_nucl 6.5, extr 6, mito 5, E.R. 3	Q	2	1	small nucleolar ribonucleoprotein complex subunit	2	C:small-subunit processome; P:rRNA processing		IPR001680; IPR007148; IPR011046; IPR015943; IPR017986; IPR019775; IPR019781; IPR019782; IPR020472; PTHR19853 (PANTHER), tmhmm (TMHMM)
SMAC_00434 scaffold_7:complement(1771995..1772805)	811	0	744	248	NCU00504	related to MTQ2 - putative S-adenosylmethionine-dependent	Expect = e-100	ref|XP_964308.1| hypothetical protein NCU00504 [Neurospora crassa OR74A]	[Neurospora crassa OR74A]	e-109	sp|Q03920	RecName: Full=eRF1 methyltransferase catalytic subunit MTQ2;	Expect = 7e-031	no hits above thresholds	cyto 20.5, cyto_nucl 12, mito 4	Q	1	0	n -glutamine methyltransferase mtq2	1	F:transferase activity		IPR002052; G3DSA:3.40.50.150 (GENE3D), PTHR18895 (PANTHER), PTHR18895:SF8 (PANTHER), SSF53335 (SUPERFAMILY)
SMAC_00435 scaffold_7:complement(1773209..1773647)	439	0	315	105	No hits found			No hits found			No hits found			no hits above thresholds	cyto 10.5, cyto_nucl 9.5, nucl 7.5, mito 7	Q	0	0	---NA---	0
SMAC_00436 scaffold_7:complement(1774283..1776866)	2584	0	2292	764	NCU00503	conserved hypothetical protein	Expect = e-170	ref|XP_001907376.1| unnamed protein product [Podospora anserina]	[Podospora anserina]	0.0	No hits found			no hits above thresholds	plas 25	Q	9	6	nonselective cation channel	1	F:transferase activity
SMAC_00437 scaffold_7:complement(1778454..1779489)	1036	0	732	244	NCU00502	probable H+-transporting two-sector ATPase chain b	Expect = e-131	ref|XP_964306.1| ATP synthase subunit 4, mitochondrial precursor [Neurospora crassa	[Neurospora crassa	e-121	sp|Q7SE71	RecName: Full=ATP synthase subunit 4, mitochondrial; Flags:	Expect = e-122	Mt_ATP-synt_B (Mitochondrial ATP synthase B chain prec)	mito 16, cyto 5, nucl 3, pero 2	S	2	0	atp synthase subunit mitochondrial precursor	6	F:hydrogen ion transporting ATP synthase activity, rotational mechanism; C:mitochondrial inner membrane; P:ATP synthesis coupled proton transport; C:proton-transporting ATP synthase complex, coupling factor F(o); P:growth or development of symbiont on or near host; F:proton-transporting ATPase activity, rotational mechanism	EC:3.6.3.14	IPR008688; IPR013837
SMAC_00438 scaffold_7:1779872..1781633	1762	0	1644	548	NCU00501	related to NOC4 - ribosome biogenesis protein	Expect = 0.0	ref|XP_964305.1| hypothetical protein NCU00501 [Neurospora crassa OR74A]	[Neurospora crassa OR74A]	0.0	sp|O94372	RecName: Full=Uncharacterized protein C1604.06c	Expect = 4e-087	CBF (CBF/Mak21 family)	nucl 17.5, cyto_nucl 12, cyto 5.5, mito 3	Q	5	0	ribosome biogenesis protein	1	F:binding		IPR005612; PTHR12455 (PANTHER)
SMAC_00439 scaffold_7:1794694..1796636	1943	0	1878	626	NCU00499	conserved hypothetical protein	Expect = 0.0	ref|XP_964303.1| hypothetical protein NCU00499 [Neurospora crassa OR74A]	[Neurospora crassa OR74A]	0.0	sp|Q4PBP6	RecName: Full=Stress response protein NST1	Expect = 4e-007	no hits above thresholds	nucl 18, mito 4, cyto 3	Q	1	0	bzip transcription	5	F:sequence-specific DNA binding; F:protein dimerization activity; F:transcription factor activity; P:regulation of transcription, DNA-dependent; C:transcription factor complex		IPR004827; IPR011616; G3DSA:1.20.5.170 (GENE3D)
SMAC_00440 scaffold_7:complement(1807296..1808923)	1628	0	1176	392	NCU03054	conserved hypothetical protein	Expect = 0.0	ref|XP_963718.2| hypothetical protein NCU03054 [Neurospora crassa OR74A]	[Neurospora crassa OR74A]	0.0	sp|P87159	RecName: Full=Mitosis inhibitor nif1; AltName:	Expect = 5e-009	Sel1 (Sel1 repeat)	nucl 10.5, cyto_nucl 10, cyto 8.5, mito 3, pero 3	Q	1	0	hypothetical protein NCU03054 [Neurospora crassa OR74A]	1	F:binding		IPR006597; IPR011990; PTHR11102 (PANTHER), PTHR11102:SF11 (PANTHER), SSF81901 (SUPERFAMILY)
SMAC_00441 scaffold_7:1810724..1812938	2215	0	2133	711	NCU03053	hypothetical protein	Expect = 8e-91	ref|XP_963717.1| hypothetical protein NCU03053 [Neurospora crassa OR74A]	[Neurospora crassa OR74A]	0.0	sp|P10165	RecName: Full=Proline-rich proteoglycan 2; AltName: Full=Acidic	Expect = 4e-025	no hits above thresholds	mito 11.5, nucl 9, cyto_mito 9, cyto 5.5	Q	0	0	hypothetical protein NCU03053 [Neurospora crassa OR74A]	0
SMAC_00442 scaffold_7:complement(1815605..1816297)	693	0	372	124	NCU00505	probable small nuclear ribonucleoprotein	Expect = 2e-65	ref|XP_964309.1| small nuclear ribonucleoprotein Sm D1 [Neurospora crassa OR74A]	[Neurospora crassa OR74A]	2e-63	sp|O42661	RecName: Full=Probable small nuclear ribonucleoprotein Sm D1;	Expect = 5e-036	LSM (LSM domain)	cyto 10, nucl 9, mito 7	Q	0	0	small nuclear ribonucleoprotein sm d1	3	F:nucleic acid binding; C:ribonucleoprotein complex; P:mRNA metabolic process		IPR001163; IPR006649; IPR010920; G3DSA:2.30.30.100 (GENE3D), PTHR23338 (PANTHER), PTHR23338:SF18 (PANTHER)
SMAC_00443 scaffold_7:complement(1816983..1817486)	504	0	504	168	NCU00506	related to PKR1 protein	Expect = 3e-86	ref|XP_964310.1| hypothetical protein NCU00506 [Neurospora crassa OR74A]	[Neurospora crassa OR74A]	2e-83	sp|Q03880	RecName: Full=V-type ATPase assembly factor PKR1	Expect = 1e-014	Pkr1 (ER protein Pkr1)	extr 11, cyto 7.5, mito 5, cyto_nucl 4.5	A	1	2	er membrane protein	1	P:mycelium development		IPR013945; SignalP (SIGNALP), tmhmm (TMHMM)
SMAC_00444 scaffold_7:1819784..1820605	822	0	822	274	No hits found			ref|XP_002566109.1| hypothetical protein [Penicillium chrysogenum Wisconsin 54-1255]	[Penicillium chrysogenum Wisconsin 54-1255]	8e-11	No hits found			no hits above thresholds	cyto 9, cyto_nucl 8.833, cyto_mito 7.833, nucl 7.5, mito 5.5, extr 3	Q	0	0	hypothetical protein [Penicillium chrysogenum Wisconsin 54-1255]	0
SMAC_00445 scaffold_7:complement(1825499..1827623)	2125	0	1503	501	No hits found			gb|EEU43137.1| hypothetical protein NECHADRAFT_83581 [Nectria haematococca mpVI	[Nectria haematococca mpVI	2e-28	sp|Q9UV10	RecName: Full=Heterokaryon incompatibility protein 6, OR allele;	Expect = 1e-012	HET (Heterokaryon incompatibility protein (HET))	mito 10, cyto_nucl 8, nucl 7, cyto 7	Q	0	0	hypothetical protein NECHADRAFT_83581 [Nectria haematococca mpVI 77-13-4]	0			IPR010730
SMAC_00446 scaffold_7:1829227..1830542	1316	0	1167	389	NCU00513	conserved hypothetical protein	Expect = 0.0	ref|XP_964317.1| hypothetical protein NCU00513 [Neurospora crassa OR74A]	[Neurospora crassa OR74A]	0.0	sp|Q6JQN1	RecName: Full=Acyl-CoA dehydrogenase family member 10;	Expect = 2e-055	APH (Phosphotransferase enzyme family)	cyto 10, nucl 7, pero 6, mito 3	Q	0	0	acyl- dehydrogenase family member 11	0			IPR002575; IPR008271; IPR011009; G3DSA:3.90.1200.10 (GENE3D), PTHR10909 (PANTHER), PTHR10909:SF2 (PANTHER)
SMAC_00447 scaffold_7:complement(1830891..1834235)	3345	0	3345	1115	NCU20527	related to component of the anaphase promoting complex	Expect = 1e-28	ref|XP_964316.2| hypothetical protein NCU00512 [Neurospora crassa OR74A]	[Neurospora crassa OR74A]	0.0	sp|Q9UJX6	RecName: Full=Anaphase-promoting complex subunit 2; Short=APC2;	Expect = 2e-038	Cullin (Cullin family), APC2 (Anaphase promoting complex (APC) subunit 2)	mito 17, nucl 8	Q	1	0	anaphase-promoting complex subunit	3	F:ubiquitin protein ligase binding; C:cullin-RING ubiquitin ligase complex; P:ubiquitin-dependent protein catabolic process		IPR001373; IPR014786; IPR016158; G3DSA:4.10.1030.10 (GENE3D), PTHR11932 (PANTHER), PTHR11932:SF11 (PANTHER), SSF46785 (SUPERFAMILY)
SMAC_00448 scaffold_7:complement(1859028..1862154)	3127	0	2262	754	NCU00515	putative protein	Expect = e-124	ref|XP_964319.2| hypothetical protein NCU00515 [Neurospora crassa OR74A]	[Neurospora crassa OR74A]	e-164	sp|P08640	RecName: Full=Flocculation protein FLO11; Short=Flocculin-11;	Expect = 4e-011	no hits above thresholds	nucl 22, cyto_nucl 14, cyto 4	Q	1	0	hypothetical protein NCU00515 [Neurospora crassa OR74A]	4	F:metal ion binding; F:zinc ion binding; F:protein binding; C:cellular_component
SMAC_00450 putative rad17 putative RAD17 protein scaffold_7:complement(1868917..1871763)	2847	0	2847	949	NCU00517	related to cell cycle checkpoint protein RAD17	Expect = 0.0	ref|XP_964321.1| hypothetical protein NCU00517 [Neurospora crassa OR74A]	[Neurospora crassa OR74A]	0.0	sp|Q6NXW6	RecName: Full=Cell cycle checkpoint protein RAD17	Expect = 3e-033	Rad17 (Rad17 cell cycle checkpoint protein)	nucl 16.5, cyto_nucl 11.5, cyto 5.5, mito 4	Q	0	0	cell cycle checkpoint protein rad17	4	P:cell cycle; C:nucleus; F:nucleotide binding; P:DNA repair		IPR004582; G3DSA:3.40.50.300 (GENE3D), SSF52540 (SUPERFAMILY)
SMAC_00451 scaffold_7:complement(1872212..1873549)	1338	0	1221	407	NCU00518	conserved hypothetical protein	Expect = 0.0	ref|XP_964322.2| hypothetical protein NCU00518 [Neurospora crassa OR74A]	[Neurospora crassa OR74A]	0.0	No hits found			no hits above thresholds	cyto 11, nucl 6, mito 3, extr 3, pero 2	Q	0	0	mgs207 protein	1	C:integral to membrane
SMAC_00452 scaffold_7:1874112..1875093	982	0	756	252	NCU00519	probable D-ribulose-5-phosphate 3-epimerase (fragment)	Expect = e-143	ref|XP_963721.2| ribulose-phosphate 3-epimerase [Neurospora crassa OR74A]	[Neurospora crassa OR74A]	e-139	sp|P46969	RecName: Full=Ribulose-phosphate 3-epimerase; AltName:	Expect = 5e-066	Ribul_P_3_epim (Ribulose-phosphate 3 epimerase family)	cyto 17.5, cyto_nucl 9.5, cysk 5, pero 3	Q	0	0	ribulose-phosphate 3-epimerase	3	F:ribulose-phosphate 3-epimerase activity; P:pentose-phosphate shunt; P:carbon utilization	EC:5.1.3.1	IPR000056; IPR011060; IPR013785
SMAC_00453 scaffold_7:complement(1875795..1877463)	1669	0	1491	497	NCU06526	related to pisatin demethylase cytochrome P450	Expect = 2e-60	gb|EEH44114.1| benzoate 4-monooxygenase cytochrome P450 [Paracoccidioides	[Paracoccidioides	0.0	sp|Q12645	RecName: Full=Pisatin demethylase; AltName: Full=Cytochrome P450	Expect = 1e-049	p450 (Cytochrome P450)	cyto 14, pero 4, cysk 4, mito 3	Q	0	1	benzoate 4-monooxygenase cytochrome p450	6	F:heme binding; P:oxidation reduction; F:monooxygenase activity; F:electron carrier activity; F:iron ion binding; P:electron transport		IPR001128; IPR002401; IPR017973; PTHR19383:SF11 (PANTHER)
SMAC_00454 scaffold_7:1879838..1881214	1377	0	1008	336	No hits found			gb|EEH38905.1| conserved hypothetical protein [Paracoccidioides brasiliensis Pb01]	[Paracoccidioides brasiliensis Pb01]	e-104	No hits found			no hits above thresholds	plas 19, E.R. 7	A	5	5	integral membrane	3	F:molecular_function; P:biological_process; C:cellular_component
SMAC_00455 scaffold_7:complement(1881343..1881966)	624	0	624	208	No hits found			No hits found			No hits found			no hits above thresholds	mito 13, cyto 7, nucl 6	Q	0	0	unnamed protein product [Podospora anserina]	0
SMAC_00456 scaffold_7:1882686..1884734	2049	0	1980	660	NCU00520	conserved hypothetical protein	Expect = 0.0	ref|XP_963722.1| hypothetical protein NCU00520 [Neurospora crassa OR74A]	[Neurospora crassa OR74A]	0.0	sp|Q11120	RecName: Full=PKHD-type hydroxylase ofd1; AltName:	Expect = e-106	Ofd1_CTDD (Oxoglutarate and iron-dependent oxygenase C)	nucl 18.5, cyto_nucl 13, cyto 6.5	Q	0	0	tpa: (afu_orthologue afua_2g14810)	3	P:protein metabolic process; F:iron ion binding; F:oxidoreductase activity, acting on paired donors, with incorporation or reduction of molecular oxygen, 2-oxoglutarate as one donor, and incorporation of one atom each of oxygen into both donors	EC:1.14.11.0	IPR000169; IPR005123; IPR006620; IPR019601; PTHR12117 (PANTHER)
SMAC_00457 scaffold_7:1886351..1887420	1070	0	846	282	NCU00521	conserved hypothetical protein	Expect = 9e-95	ref|XP_963723.1| hypothetical protein NCU00521 [Neurospora crassa OR74A]	[Neurospora crassa OR74A]	4e-92	No hits found			no hits above thresholds	nucl 15.5, cyto_nucl 9.5, mito 9	Q	0	0	hypothetical protein NCU00521 [Neurospora crassa OR74A]	5	F:RNA binding; F:binding; F:molecular_function; P:biological_process; C:cellular_component
SMAC_00458 scaffold_7:complement(1887839..1889167)	1329	0	1263	421	NCU00522	related to putative cystathionine beta-lyase	Expect = 0.0	ref|XP_963724.2| hypothetical protein NCU00522 [Neurospora crassa OR74A]	[Neurospora crassa OR74A]	0.0	sp|P38716	RecName: Full=Uncharacterized trans-sulfuration enzyme YHR112C	Expect = 2e-083	Cys_Met_Meta_PP (Cys/Met metabolism PLP-dependent enzy)	cyto 12, cyto_mito 11.833, mito 10.5, cyto_nucl 8.333	Q	1	0	cystathionine gamma-synthase	3	F:pyridoxal phosphate binding; F:catalytic activity; P:cellular amino acid metabolic process		IPR000277; IPR015421; IPR015422; IPR015424; PTHR11808:SF6 (PANTHER)
SMAC_00459 scaffold_7:1891262..1893856	2595	0	2535	845	No hits found			ref|XP_001222020.1| hypothetical protein CHGG_05925 [Chaetomium globosum CBS 148.51]	[Chaetomium globosum CBS 148.51]	1e-98	No hits found			no hits above thresholds	nucl 13, cyto 5, mito 3, plas 3, cyto_pero 3	Q	2	1	hypothetical protein CHGG_05925 [Chaetomium globosum CBS 148.51]	0			IPR002110; IPR020683; PTHR18958 (PANTHER), PTHR18958:SF119 (PANTHER), tmhmm (TMHMM)
SMAC_00460 scaffold_7:complement(1894268..1895215)	948	0	948	316	NCU02997	related to nodulation protein nodB	Expect = e-125	ref|XP_965383.2| hypothetical protein NCU02997 [Neurospora crassa OR74A]	[Neurospora crassa OR74A]	e-136	sp|O34798	RecName: Full=Uncharacterized protein yjeA; Flags: Precursor	Expect = 1e-008	Polysacc_deac_1 (Polysaccharide deacetylase)	mito 16, extr 4, E.R. 3, plas 2	A	1	1	polysaccharide deacetylase	3	P:carbohydrate metabolic process; F:hydrolase activity, acting on carbon-nitrogen (but not peptide) bonds; P:nitrogen compound metabolic process		IPR002509; IPR011330; SignalP (SIGNALP), tmhmm (TMHMM)
SMAC_00461 scaffold_7:complement(1895877..1898147)	2271	0	2205	735	NCU21429	related to PPN1 - vacuolar endopolyphosphatase	Expect = 0.0	sp|Q9P3S1|PPN1_NEUCR RecName: Full=Endopolyphosphatase	not specified	0.0	sp|Q9P3S1	RecName: Full=Endopolyphosphatase	Expect = 0.0	Metallophos (Calcineurin-like phosphoesterase)	mito_nucl 7.666, mito 7.5, nucl 6.5, cyto_mito 6.333, extr 4, cyto 3, vacu 3	S	0	0	vacuolar endopolyphosphatase	4	C:membrane; C:vacuole; F:hydrolase activity; P:mycelium development		IPR004843; IPR012358; PTHR10340 (PANTHER), SignalP (SIGNALP), SSF56300 (SUPERFAMILY)
SMAC_00462 scaffold_7:1901903..1903837	1935	0	1089	363	No hits found			ref|XP_002507750.1| predicted protein [Micromonas sp. RCC299]	[Micromonas sp. RCC299]	7e-09	sp|Q9H4E7	RecName: Full=Differentially expressed in FDCP 6 homolog;	Expect = 9e-007	no hits above thresholds	nucl 9.5, mito 8, cyto_nucl 7.5, cysk 5, cyto 4.5	Q	0	0	---NA---	0
SMAC_00463 scaffold_7:complement(1904597..1909207)	4611	0	4041	1347	NCU02994	conserved hypothetical protein	Expect = 0.0	ref|XP_965380.1| hypothetical protein NCU02994 [Neurospora crassa OR74A]	[Neurospora crassa OR74A]	0.0	sp|Q84ZL0	RecName: Full=Formin-like protein 5; AltName: Full=OsFH5	Expect = 2e-012	no hits above thresholds	nucl 19, cyto 5, mito 3	Q	0	0	key lime pathogenicity protein	8	F:nucleic acid binding; P:regulation of transcription, DNA-dependent; F:metal ion binding; P:transcription; P:biological_process; F:zinc ion binding; C:nucleus; C:intracellular
SMAC_00464 scaffold_7:complement(1917312..1920556)	3245	0	3201	1067	NCU02988	related to verprolin	Expect = 0.0	ref|XP_965374.1| hypothetical protein NCU02988 [Neurospora crassa OR74A]	[Neurospora crassa OR74A]	0.0	No hits found			Methyltransf_11 (Methyltransferase domain)	mito 14, nucl 7, cyto 5	Q	0	0	snp3 protein	1	P:mycelium development		IPR013216; G3DSA:3.40.50.150 (GENE3D), SSF53335 (SUPERFAMILY)
SMAC_00465 scaffold_7:1922599..1923487	889	0	522	174	NCU02984	related to TMA22 - involved in cytoplasmic ribosome	Expect = 2e-79	ref|XP_965370.1| hypothetical protein NCU02984 [Neurospora crassa OR74A]	[Neurospora crassa OR74A]	2e-87	sp|Q9P3T4	RecName: Full=Translation machinery-associated protein 22	Expect = 1e-088	SUI1 (Translation initiation factor SUI1)	cyto 20.5, cyto_nucl 11.833, mito 3.5, mito_nucl 3.333	Q	0	0	rna binding protein	4	C:ribosome; P:growth or development of symbiont on or near host; F:translation initiation factor activity; P:regulation of translational initiation		IPR001950; IPR005873; G3DSA:3.30.780.10 (GENE3D), PTHR12789 (PANTHER)
SMAC_00466 scaffold_7:complement(1923886..1925205)	1320	0	1194	398	NCU02983	conserved hypothetical protein	Expect = e-147	ref|XP_965369.1| hypothetical protein NCU02983 [Neurospora crassa OR74A]	[Neurospora crassa OR74A]	e-170	sp|P98088	RecName: Full=Mucin-5AC; AltName: Full=Mucin-5 subtype AC,	Expect = 2e-012	DUF2455 (Protein of unknown function (DUF2455))	nucl 24, cyto_nucl 14	Q	0	0	hypothetical protein NCU02983 [Neurospora crassa OR74A]	3	F:molecular_function; P:biological_process; C:cellular_component		IPR018851
SMAC_00467 scaffold_7:1925721..1926701	981	0	912	304	NCU02982	probable multiubiquitin chain binding protein (MBP1)	Expect = e-148	ref|XP_965368.1| hypothetical protein NCU02982 [Neurospora crassa OR74A]	[Neurospora crassa OR74A]	e-160	sp|P55034	RecName: Full=26S proteasome non-ATPase regulatory subunit 4;	Expect = 7e-065	no hits above thresholds	cyto_nucl 9.5, cyto 9, cysk 9, nucl 8	Q	0	0	26s proteasome regulatory subunit s5a	3	C:cytosol; C:protein complex; P:growth or development of symbiont on or near host		IPR002035; IPR003903; PTHR10223 (PANTHER), SSF53300 (SUPERFAMILY)
SMAC_00468 scaffold_7:complement(1927021..1927607)	587	0	537	179	NCU21437	related to TRS23 - TRAPP subunit involved in targeting and	Expect = 6e-72	emb|CAB97319.1| conserved hypothetical protein [Neurospora crassa]	[Neurospora crassa]	2e-68	sp|Q69BT7	RecName: Full=Trafficking protein particle complex subunit 4;	Expect = 9e-022	Sybindin (Sybindin-like family)	cyto_nucl 13.5, nucl 13, cyto 12	Q	0	0	sybindin-like family protein	2	C:cis-Golgi network; P:ER to Golgi vesicle-mediated transport		IPR007233; IPR011012; G3DSA:3.30.450.70 (GENE3D), PTHR23249:SF2 (PANTHER)
SMAC_00469 scaffold_7:1929311..1930776	1466	0	1281	427	NCU02980	related to udp n-acetylglucosamine transporter (mnn2)	Expect = 0.0	ref|XP_965367.1| hypothetical protein NCU02980 [Neurospora crassa OR74A]	[Neurospora crassa OR74A]	0.0	sp|O74750	RecName: Full=UDP-N-acetylglucosamine transporter yea4	Expect = 9e-068	UAA (UAA transporter family)	plas 25	Q	8	9	upd- c transporter (mnn2-2)	4	P:nucleotide-sugar transport; P:mycelium development; F:nucleotide-sugar transmembrane transporter activity; C:integral to membrane		IPR004689; IPR013657; PTHR10778 (PANTHER), PTHR10778:SF5 (PANTHER), tmhmm (TMHMM), SSF103481 (SUPERFAMILY)
SMAC_00470 scaffold_7:1931701..1934928	3228	0	3072	1024	NCU02979	probable AMP deaminase	Expect = 0.0	ref|XP_965366.2| AMP deaminase [Neurospora crassa OR74A]	[Neurospora crassa OR74A]	0.0	sp|P50998	RecName: Full=AMP deaminase; AltName: Full=Myoadenylate deaminase	Expect = 0.0	A_deaminase (Adenosine/AMP deaminase)	nucl 14.5, cyto_nucl 12, cyto 8.5, mito 2, pero 2	Q	1	0	amp deaminase	5	P:mycelium development; F:AMP deaminase activity; P:purine ribonucleoside monophosphate biosynthetic process; P:purine base metabolic process; P:nitrogen compound metabolic process	EC:3.5.4.6	IPR001365; IPR006329; IPR006650; G3DSA:3.20.20.140 (GENE3D), PTHR11359 (PANTHER), SSF51556 (SUPERFAMILY)
SMAC_00471 scaffold_7:1936876..1940663	3788	0	3525	1175	NCU02978	related to cytoskeleton assembly control protein SLA1	Expect = 0.0	ref|XP_965365.2| cytoskeleton assembly control protein SLA1p [Neurospora crassa OR74A]	[Neurospora crassa OR74A]	0.0	sp|A7E8B6	RecName: Full=Actin cytoskeleton-regulatory complex protein sla1	Expect = 0.0	SHD1 (SLA1 homology domain 1, SHD1), SH3_1 (SH3 domain), SH3_2 (Variant SH3 domain), DUF1720 (Domain of unknown function (DUF1720))	cysk 14, nucl 8, cyto 3	Q	1	0	cytoskeleton assembly control protein sla1	11	P:cell wall organization; P:actin cortical patch assembly; F:transporter activity; C:integral to membrane; P:actin filament organization; C:cell tip; C:barrier septum; P:endocytosis; P:transport; F:molecular_function; C:cytosol		IPR001452; IPR007131; IPR013182; IPR020473; PD936484 (PRODOM), G3DSA:2.30.30.40 (GENE3D), PTHR11216 (PANTHER), PTHR11216:SF7 (PANTHER)
SMAC_00472 scaffold_7:complement(1941782..1943350)	1569	0	1380	460	NCU02977	conserved hypothetical protein	Expect = 0.0	ref|XP_965364.2| hypothetical protein NCU02977 [Neurospora crassa OR74A]	[Neurospora crassa OR74A]	0.0	sp|O13752	RecName: Full=Uncharacterized TLC domain-containing protein	Expect = 3e-049	TRAM_LAG1_CLN8 (TLC domain)	mito 9, cyto 8, plas 4, nucl 2, extr 2	A	7	7	duf887 domain protein	1	C:integral to membrane		IPR006634; PTHR13439 (PANTHER), tmhmm (TMHMM)
SMAC_00473 scaffold_7:complement(1944756..1946222)	1467	0	1467	489	NCU02975	conserved hypothetical protein	Expect = e-101	ref|XP_965362.2| hypothetical protein NCU02975 [Neurospora crassa OR74A]	[Neurospora crassa OR74A]	2e-98	No hits found			no hits above thresholds	mito 6, cyto 5, extr 5, E.R. 3, golg 3, cyto_pero 3	Q	0	0	pfs domain protein	6	P:nucleoside metabolic process; P:growth or development of symbiont on or near host; F:molecular_function; F:catalytic activity; P:biological_process; C:cellular_component
SMAC_00474 scaffold_7:1948314..1951412	3099	0	3099	1033	NCU02976	hypothetical protein	Expect = 2e-86	emb|CAB97313.2| hypothetical protein [Neurospora crassa]	[Neurospora crassa]	2e-92	sp|Q92954	RecName: Full=Proteoglycan 4; AltName: Full=Lubricin; AltName:	Expect = 1e-010	no hits above thresholds	nucl 14.5, cyto_nucl 10, cyto 4.5, mito 4, pero 1, golg 1, cysk 1, vacu 1	Q	0	0	hypothetical protein NCU02976 [Neurospora crassa OR74A]	0
SMAC_00475 scaffold_7:complement(1952195..1955983)	3789	0	3738	1246	NCU02976	hypothetical protein	Expect = e-110	ref|XP_965363.2| hypothetical protein NCU02976 [Neurospora crassa OR74A]	[Neurospora crassa OR74A]	e-105	No hits found			no hits above thresholds	nucl 20.5, cyto_nucl 13.5, cyto 5.5	Q	2	0	protein	4	F:molecular_function; F:zinc ion binding; P:biological_process; C:cellular_component
SMAC_00476 scaffold_7:1957235..1959562	2328	0	1653	551	NCU02975	conserved hypothetical protein	Expect = 2e-93	ref|XP_965362.2| hypothetical protein NCU02975 [Neurospora crassa OR74A]	[Neurospora crassa OR74A]	3e-91	No hits found			no hits above thresholds	nucl 7, cyto 7, cyto_nucl 7, mito 5, plas 5	Q	3	1	pfs domain protein	6	P:nucleoside metabolic process; P:growth or development of symbiont on or near host; F:molecular_function; F:catalytic activity; P:biological_process; C:cellular_component
SMAC_00477 scaffold_7:1959658..1960971	1314	0	1314	438	NCU02974	conserved hypothetical protein	Expect = 0.0	ref|XP_965361.1| hypothetical protein NCU02974 [Neurospora crassa OR74A]	[Neurospora crassa OR74A]	0.0	sp|Q96MW5	RecName: Full=Conserved oligomeric Golgi complex subunit 8;	Expect = 2e-015	Dor1 (Dor1-like family)	nucl 9.5, cyto_nucl 9, cyto 7.5, extr 4, mito 3	Q	0	0	dor1-like family protein	3	F:molecular_function; P:biological_process; C:cellular_component		IPR007255
SMAC_00478 scaffold_7:1961688..1962808	1121	0	1044	348	NCU02973	related to mitochondrial carrier (MCF) family	Expect = e-169	ref|XP_965360.1| hypothetical protein NCU02973 [Neurospora crassa OR74A]	[Neurospora crassa OR74A]	e-164	sp|Q96U08	RecName: Full=Solute carrier family 25 member 38 homolog	Expect = e-165	Mito_carr (Mitochondrial carrier protein)	plas 17, extr 5, mito 2, E.R. 2	A	5	1	mitochondrial carrier	3	P:transport; C:integral to membrane; F:binding		IPR001993; IPR018108; PTHR11896:SF43 (PANTHER), tmhmm (TMHMM)
SMAC_00479 scaffold_7:complement(1963615..1965976)	2362	0	2286	762	NCU02972	conserved hypothetical protein	Expect = 0.0	ref|XP_965359.1| hypothetical protein NCU02972 [Neurospora crassa OR74A]	[Neurospora crassa OR74A]	0.0	sp|Q07283	RecName: Full=Trichohyalin	Expect = 3e-040	no hits above thresholds	nucl 22.5, cyto_nucl 14.5, cyto 3.5	Q	0	0	hypothetical protein NCU02972 [Neurospora crassa OR74A]	1	P:mycelium development
SMAC_00480 scaffold_7:complement(1968212..1968797)	586	0	366	122	NCU02970	related to prefoldin subunit 1	Expect = 2e-63	ref|XP_965357.1| hypothetical protein NCU02970 [Neurospora crassa OR74A]	[Neurospora crassa OR74A]	2e-57	sp|O14334	RecName: Full=Probable prefoldin subunit 1	Expect = 9e-015	Prefoldin_2 (Prefoldin subunit)	nucl 12.5, cyto_nucl 10, mito 7, cyto 6.5	Q	0	0	prefoldin subunit	10	C:Golgi membrane; C:endoplasmic reticulum membrane; F:hydrolase activity, acting on carbon-nitrogen (but not peptide) bonds, in linear amides; P:protein folding; P:growth or development of symbiont on or near host; F:unfolded protein binding; C:integral to membrane; C:prefoldin complex; P:ceramide metabolic process; P:nitrogen compound metabolic process	EC:3.5.1.0	IPR002777; IPR009053; G3DSA:1.10.287.370 (GENE3D), PTHR20903 (PANTHER)
SMAC_00481 scaffold_7:complement(1969524..1970314)	791	0	609	203	NCU02969	related to YPC1 - alkaline ceramidase	Expect = e-114	ref|XP_965356.2| hypothetical protein NCU02969 [Neurospora crassa OR74A]	[Neurospora crassa OR74A]	e-112	sp|Q9NUN7	RecName: Full=Alkaline ceramidase 3; Short=Alkaline CDase 3;	Expect = 3e-023	aPHC (Alkaline phytoceramidase (aPHC))	plas 13, mito 6, E.R. 5, pero 1, golg 1, vacu 1	A	5	4	alkaline ceramidase	9	C:Golgi membrane; C:endoplasmic reticulum membrane; F:hydrolase activity, acting on carbon-nitrogen (but not peptide) bonds, in linear amides; P:protein folding; F:unfolded protein binding; C:integral to membrane; C:prefoldin complex; P:ceramide metabolic process; P:nitrogen compound metabolic process	EC:3.5.1.0	IPR008901; PTHR12956 (PANTHER), PTHR12956:SF3 (PANTHER), SignalP (SIGNALP), tmhmm (TMHMM)
SMAC_00482 scaffold_7:1972486..1975320	2835	0	2712	904	NCU02968	related to transcription factor TMF	Expect = 0.0	ref|XP_965355.1| hypothetical protein NCU02968 [Neurospora crassa OR74A]	[Neurospora crassa OR74A]	0.0	sp|B9EKI3	RecName: Full=TATA element modulatory factor; Short=TMF; AltName:	Expect = 7e-039	no hits above thresholds	nucl 11.5, mito 11, cyto_nucl 8, cyto 3.5	S	0	0	m protein repeat protein	1	P:mycelium development		IPR010978; PD936484 (PRODOM)
SMAC_00483 scaffold_7:complement(1975643..1976600)	958	0	720	240	NCU02967	related to 26s proteasome subunit p28	Expect = e-125	ref|XP_965354.1| hypothetical protein NCU02967 [Neurospora crassa OR74A]	[Neurospora crassa OR74A]	e-120	sp|Q10311	RecName: Full=Ankyrin repeat-containing protein C6C3.08	Expect = 1e-038	Ank (Ankyrin repeat)	cyto 21, cyto_nucl 15.5, nucl 4	Q	0	0	proteasome regulatory particle subunit	2	C:cytosol; C:protein complex		IPR002110; IPR020683; PTHR18958 (PANTHER), PTHR18958:SF294 (PANTHER)
SMAC_00484 scaffold_7:1977079..1978661	1583	0	1524	508	NCU21435	probable pleiotropic regulator 1 (PLRG1)	Expect = 0.0	emb|CAB97303.1| probable pleiotropic regulator 1 (PLRG1) [Neurospora crassa]	[Neurospora crassa]	0.0	sp|Q4WT34	RecName: Full=Pre-mRNA-splicing factor prp46; AltName:	Expect = e-177	WD40 (WD domain, G-beta repeat)	cyto_nucl 14, nucl 13, cyto 13	Q	1	0	pre-mrna splicing factor prp46	3	P:growth or development of symbiont on or near host; C:nucleus; P:RNA processing		IPR001680; IPR011046; IPR015943; IPR017986; IPR019775; IPR019781; IPR019782; IPR020472; PTHR19923 (PANTHER)
SMAC_00485 scaffold_7:complement(1978878..1981260)	2383	0	2316	772	NCU02965	related to origin recognition protein Orc1p	Expect = 0.0	ref|XP_965352.2| hypothetical protein NCU02965 [Neurospora crassa OR74A]	[Neurospora crassa OR74A]	0.0	sp|P54789	RecName: Full=Origin recognition complex subunit 1	Expect = e-124	AAA (ATPase family associated with various cellul)	nucl 10.5, cyto_nucl 9.5, cyto 7.5, mito 7	Q	0	0	origin recognition complex subunit	3	F:nucleoside-triphosphatase activity; F:ATP binding; F:DNA binding	EC:3.6.1.15	IPR001025; IPR003593; IPR003959; G3DSA:3.40.50.300 (GENE3D), PTHR10763 (PANTHER), PTHR10763:SF6 (PANTHER), SSF52540 (SUPERFAMILY)
SMAC_00486 scaffold_7:1984726..1986363	1638	0	1401	467	NCU02964	conserved hypothetical protein	Expect = 1e-85	emb|CAE76258.1| hypothetical protein [Neurospora crassa]	[Neurospora crassa]	0.0	No hits found			no hits above thresholds	mito 18, nucl 3.5, cyto_nucl 3.5, pero 3	Q	0	0	hypothetical protein [Neurospora crassa]	0
SMAC_00487 scaffold_7:complement(1986638..1987965)	1328	0	465	155	NCU02963	probable prefoldin subunit 5	Expect = 9e-83	ref|XP_965350.1| hypothetical protein NCU02963 [Neurospora crassa OR74A]	[Neurospora crassa OR74A]	1e-75	sp|O94307	RecName: Full=Probable prefoldin subunit 5; AltName:	Expect = 2e-029	Prefoldin (Prefoldin subunit)	cyto 11.5, cyto_mito 11.333, mito 10, mito_nucl 8.333, nucl 5.5	Q	0	0	prefoldin subunit	3	P:protein folding; C:prefoldin complex; F:unfolded protein binding		IPR004127; IPR009053; IPR011599; PTHR12674 (PANTHER)
SMAC_00488 scaffold_7:1988582..1990414	1833	0	1614	538	NCU02962	conserved hypothetical protein	Expect = 0.0	emb|CAE76256.1| conserved hypothetical protein [Neurospora crassa]	[Neurospora crassa]	0.0	sp|Q7XJS0	RecName: Full=Histone-lysine N-methyltransferase ASHR1; AltName:	Expect = 3e-025	zf-MYND (MYND finger)	cyto 9, cyto_mito 8.333, cyto_nucl 7.333, mito 6.5, nucl 4.5, plas 3	Q	0	0	set and mynd domain	2	C:nucleus; F:zinc ion binding		IPR001214; IPR002893; PTHR12197 (PANTHER), PTHR12197:SF4 (PANTHER), SSF82199 (SUPERFAMILY)
SMAC_00489 scaffold_7:1992694..1994673	1980	0	1980	660	NCU02961	related to ribonuclease H	Expect = 0.0	ref|XP_965348.1| hypothetical protein NCU02961 [Neurospora crassa OR74A]	[Neurospora crassa OR74A]	0.0	sp|O94443	RecName: Full=Uncharacterized exonuclease C637.09	Expect = 1e-071	Exonuc_X-T (Exonuclease)	mito 17, cyto_mito 14, cyto 9	S	0	0	rna exonuclease	3	F:nucleic acid binding; C:intracellular; F:exonuclease activity		IPR006055; IPR012337; IPR013520; G3DSA:3.30.420.10 (GENE3D), PTHR12801 (PANTHER), PTHR12801:SF19 (PANTHER)
SMAC_00490 scaffold_7:complement(1995596..1997952)	2357	0	2199	733	NCU21422	related to peroxisomal targeting signal receptor	Expect = 0.0	emb|CAE76254.1| related to peroxisomal targeting signal receptor [Neurospora	[Neurospora	0.0	sp|Q99144	RecName: Full=Peroxisomal targeting signal receptor; Short=PTS1	Expect = e-120	TPR_2 (Tetratricopeptide repeat), TPR_1 (Tetratricopeptide repeat)	nucl 10, cyto_nucl 9.333, cyto_pero 6.666, cyto 6.5, pero 5.5, mito 4	Q	0	0	peroxisomal targeting signal receptor	3	F:receptor activity; F:binding; P:signal transduction		IPR001440; IPR011990; IPR013026; IPR019734; PTHR10130 (PANTHER), SSF48452 (SUPERFAMILY)
SMAC_00491 scaffold_7:complement(1999309..2001747)	2439	0	1614	538	NCU21421	related to heterogeneous nuclear ribonucleoprotein HRP1	Expect = e-141	ref|XP_965346.1| hypothetical protein NCU02959 [Neurospora crassa OR74A]	[Neurospora crassa OR74A]	0.0	sp|P07909	RecName: Full=Heterogeneous nuclear ribonucleoprotein A1; AltName:	Expect = 3e-017	RRM_1 (RNA recognition motif. (a.k.a. RRM, RBD, or)	extr 13, nucl 7.5, mito 5.5, cyto_nucl 4.833, cyto_mito 3.833	S	1	0	nucleic acid-binding protein	3	F:nucleic acid binding; F:nucleotide binding; C:ribonucleoprotein complex		IPR000504; IPR012677; PTHR10432 (PANTHER), PTHR10432:SF58 (PANTHER), SignalP (SIGNALP), SSF54928 (SUPERFAMILY)
SMAC_00493 scaffold_7:2012979..2014553	1575	0	1515	505	NCU02957	conserved hypothetical protein	Expect = 0.0	emb|CAE76251.1| hypothetical protein [Neurospora crassa]	[Neurospora crassa]	0.0	sp|Q04635	RecName: Full=Protein esc1	Expect = 4e-016	HLH (Helix-loop-helix DNA-binding domain)	nucl 21.5, cyto_nucl 12.5, cyto 2.5	Q	0	0	hlh transcription factor	3	F:transcription regulator activity; P:regulation of transcription; C:nucleus		IPR001092; IPR011598; PTHR10328 (PANTHER)
SMAC_00494 scaffold_7:2019432..2021083	1652	0	1512	504	NCU02956	related to acid proteinase PEPI precursor	Expect = 0.0	ref|XP_965343.1| hypothetical protein NCU02956 [Neurospora crassa OR74A]	[Neurospora crassa OR74A]	0.0	sp|P22929	RecName: Full=Acid protease; Flags: Precursor	Expect = 7e-051	Asp (Eukaryotic aspartyl protease)	extr 26	S	1	1	aspartic-type endopeptidase	6	P:mycelium development; F:aspartic-type endopeptidase activity; P:proteolysis; F:pepsin A activity; P:translation; F:nucleotide binding	EC:3.4.23.0; EC:3.4.23.1; EC:3.6.5.3	IPR001461; IPR001969; IPR009007; PTHR13683:SF94 (PANTHER), SignalP (SIGNALP), tmhmm (TMHMM)
SMAC_00495 scaffold_7:2022102..2024699	2598	0	2397	799	NCU02955	probable translation elongation factor EF-G, mitochondrial	Expect = 0.0	ref|XP_965342.2| elongation factor G 1, mitochondrial precursor [Neurospora crassa	[Neurospora crassa	0.0	sp|Q7SH14	RecName: Full=Elongation factor G, mitochondrial; Short=EF-Gmt;	Expect = 0.0	GTP_EFTU (Elongation factor Tu GTP binding domain), EFG_IV (Elongation factor G, domain IV), EFG_C (Elongation factor G C-terminus), GTP_EFTU_D2 (Elongation factor Tu domain 2)	mito 23, cyto 4	Q	0	0	translation elongation factor	9	F:translation elongation factor activity; F:GTP binding; P:mycelium development; F:aspartic-type endopeptidase activity; P:proteolysis; F:pepsin A activity; F:GTPase activity; C:ribosome; P:regulation of translational elongation	EC:3.4.23.0; EC:3.4.23.1; EC:3.6.5.1; EC:3.6.5.2; EC:3.6.5.3; EC:3.6.5.4	IPR000640; IPR000795; IPR004161; IPR004540; IPR005225; IPR005517; IPR009000; IPR009022; IPR014721; IPR020568; G3DSA:2.40.30.10 (GENE3D), G3DSA:3.30.70.870 (GENE3D), G3DSA:3.40.50.300 (GENE3D), PTHR23115 (PANTHER), PTHR23115:SF13 (PANTHER), SSF52540 (SUPERFAMILY)
SMAC_00496 scaffold_7:complement(2025753..2026933)	1181	0	1074	358	NCU02954	related to 3-isopropylmalate dehydrogenase	Expect = 0.0	ref|XP_965341.1| homoisocitrate dehydrogenase, mitochondrial precursor [Neurospora	[Neurospora	0.0	sp|O14104	RecName: Full=Probable homoisocitrate dehydrogenase	Expect = e-128	Iso_dh (Isocitrate/isopropylmalate dehydrogenase)	cyto 22, cyto_nucl 12.5, mito 4	Q	0	0	isocitrate dehydrogenase	4	F:isocitrate dehydrogenase (NAD+) activity; P:oxidation reduction; F:oxidoreductase activity, acting on NADH or NADPH, NAD or NADP as acceptor; P:tricarboxylic acid cycle	EC:1.1.1.41; EC:1.6.1.0	IPR001804; IPR019818; PTHR11835:SF10 (PANTHER), SSF53659 (SUPERFAMILY)
SMAC_00497 scaffold_7:2028903..2030789	1887	0	1719	573	NCU02952	conserved hypothetical protein	Expect = 0.0	ref|XP_965634.1| hypothetical protein NCU02952 [Neurospora crassa OR74A]	[Neurospora crassa OR74A]	0.0	sp|P08640	RecName: Full=Flocculation protein FLO11; Short=Flocculin-11;	Expect = 4e-025	no hits above thresholds	nucl 23.5, cyto_nucl 12.5	Q	0	0	hypothetical protein NCU02952 [Neurospora crassa OR74A]	3	F:molecular_function; P:biological_process; C:cellular_component
SMAC_00498 scaffold_7:complement(2031469..2031954)	486	0	486	162	NCU21417	related to MRPS8 - mitochondrial ribosomal protein, small	Expect = 5e-70	ref|XP_965633.2| hypothetical protein NCU02951 [Neurospora crassa OR74A]	[Neurospora crassa OR74A]	5e-83	sp|Q03799	RecName: Full=37S ribosomal protein S8, mitochondrial	Expect = 9e-027	Ribosomal_S8 (Ribosomal protein S8)	mito 27	Q	0	0	40s ribosomal protein s8	4	C:ribosome; F:structural constituent of ribosome; P:translation; P:ribosome biogenesis	EC:3.6.5.3	IPR000630; G3DSA:3.30.1490.10 (GENE3D)
SMAC_00499 scaffold_7:2033219..2034709	1491	0	1347	449	NCU02950	conserved hypothetical protein	Expect = 0.0	ref|XP_965632.1| hypothetical protein NCU02950 [Neurospora crassa OR74A]	[Neurospora crassa OR74A]	0.0	sp|Q95JC9	RecName: Full=Basic proline-rich protein; Contains: RecName:	Expect = 3e-013	no hits above thresholds	cyto 12.5, cyto_nucl 11.5, nucl 7.5, mito 4	Q	1	0	rna recognition motif-containing	3	F:molecular_function; P:biological_process; C:cellular_component
SMAC_00500 scaffold_7:2035087..2036175	1089	0	1089	363	NCU02949	conserved hypothetical protein	Expect = e-102	ref|XP_965631.1| hypothetical protein NCU02949 [Neurospora crassa OR74A]	[Neurospora crassa OR74A]	e-136	sp|A6RL85	RecName: Full=Uncharacterized protein yae1	Expect = 2e-032	Yae1_N (Essential protein Yae1, N terminal)	cyto 8.5, cyto_nucl 8, nucl 6.5, extr 6, mito 5	Q	1	0	essential protein	2	C:cytoplasm; C:nucleus		IPR019191
SMAC_00501 scaffold_7:2037187..2037927	741	0	618	206	NCU02948	probable 1,4-Benzoquinone reductase	Expect = e-109	ref|XP_965630.2| minor allergen Alt a 7 [Neurospora crassa OR74A]	[Neurospora crassa OR74A]	e-108	sp|P42058	RecName: Full=Minor allergen Alt a 7; AltName: Full=Allergen Alt a	Expect = 5e-076	Flavodoxin_1 (Flavodoxin)	mito 12.5, cyto_mito 11.5, cyto 9.5, extr 4	Q	2	0	nadh-quinone oxidoreductase	4	C:cytoplasm; F:oxidoreductase activity; F:FMN binding; P:negative regulation of transcription		IPR008254; IPR010089; G3DSA:3.40.50.360 (GENE3D), SSF52218 (SUPERFAMILY)
SMAC_00502 scaffold_7:2039476..2041282	1807	0	1743	581	NCU08719	conserved hypothetical protein	Expect = 5e-69	ref|XP_001912859.1| unnamed protein product [Podospora anserina]	[Podospora anserina]	e-172	sp|Q9URY4	RecName: Full=Putative amidase C869.01; Flags: Precursor	Expect = 3e-075	Amidase (Amidase)	extr 21, cyto 5	S	0	0	glutamyl-trna amidotransferase subunit a	3	P:response to cAMP; F:catalytic activity; P:growth or development of symbiont on or near host		IPR000120; PTHR11895:SF8 (PANTHER), SignalP (SIGNALP)
SMAC_00503 scaffold_7:complement(2041703..2043736)	2034	0	1977	659	NCU02945	conserved hypothetical protein	Expect = 0.0	ref|XP_965627.1| hypothetical protein NCU02945 [Neurospora crassa OR74A]	[Neurospora crassa OR74A]	0.0	sp|Q8TGE1	RecName: Full=Cell wall protein AWA1; Flags: Precursor	Expect = 9e-009	no hits above thresholds	mito 11, nucl 4.5, cyto_nucl 4.5, extr 4, cyto 3.5, pero 2	A	1	1	hypothetical protein NCU02945 [Neurospora crassa OR74A]	3	F:molecular_function; P:biological_process; C:cellular_component
SMAC_00504 scaffold_7:complement(2045991..2047509)	1519	0	1143	381	NCU21412	conserved hypothetical protein	Expect = 0.0	ref|XP_965628.2| hypothetical protein NCU02946 [Neurospora crassa OR74A]	[Neurospora crassa OR74A]	0.0	No hits found			no hits above thresholds	plas 26	Q	6	4	protein	3	P:transport; C:integral to membrane; F:binding		IPR001993; IPR018108; SignalP (SIGNALP), tmhmm (TMHMM)
SMAC_00505 scaffold_7:complement(2048245..2049055)	811	0	660	220	NCU02941	conserved hypothetical protein	Expect = e-105	ref|XP_965623.1| hypothetical protein NCU02941 [Neurospora crassa OR74A]	[Neurospora crassa OR74A]	e-105	sp|P40011	RecName: Full=Uncharacterized protein YER010C	Expect = 2e-031	Methyltransf_6 (Demethylmenaquinone methyltransferase)	cyto 20.5, cyto_nucl 12, pero 3	Q	0	0	hypothetical protein NCU02941 [Neurospora crassa OR74A]	1	F:nucleic acid binding		IPR005493
SMAC_00506 scaffold_7:complement(2053234..2054298)	1065	0	1065	355	NCU02942	conserved hypothetical protein	Expect = 0.0	ref|XP_965624.1| hypothetical protein NCU02942 [Neurospora crassa OR74A]	[Neurospora crassa OR74A]	0.0	No hits found			no hits above thresholds	mito 15.5, cyto_mito 10.5, cyto 4.5, plas 4	Q	1	0	hypothetical protein NCU02942 [Neurospora crassa OR74A]	1	P:mycelium development
SMAC_00507 scaffold_7:2056304..2057997	1694	0	1629	543	NCU02943	related to mitochondrial translocase protein	Expect = 0.0	sp|Q874C1|TIM50_NEUCR RecName: Full=Mitochondrial import inner membrane translocase	not specified	0.0	sp|Q874C1	RecName: Full=Mitochondrial import inner membrane translocase	Expect = 0.0	NIF (NLI interacting factor-like phosphatase)	mito 20.5, cyto_mito 11, nucl 3	S	2	1	mitochondrial translocase complex component	3	C:mitochondrial inner membrane; P:intracellular protein transmembrane transport; C:integral to membrane		IPR004274; G3DSA:3.40.50.1000 (GENE3D), PTHR12210 (PANTHER), PTHR12210:SF3 (PANTHER), SignalP (SIGNALP), tmhmm (TMHMM), SSF56784 (SUPERFAMILY)
SMAC_00508 scaffold_7:2059311..2060894	1584	0	1446	482	NCU02944	putative protein	Expect = e-124	ref|XP_965626.1| hypothetical protein NCU02944 [Neurospora crassa OR74A]	[Neurospora crassa OR74A]	e-145	sp|Q552X2	RecName: Full=Putative mediator of RNA polymerase II transcription	Expect = 4e-015	no hits above thresholds	extr 10, nucl 9, cyto_nucl 6.5, mito 3, cyto 2	S	0	0	hypothetical protein NCU02944 [Neurospora crassa OR74A]	0
SMAC_00509 scaffold_7:complement(2061857..2063878)	2022	0	2022	674	NCU02940	conserved hypothetical protein	Expect = 0.0	ref|XP_965622.2| hypothetical protein NCU02940 [Neurospora crassa OR74A]	[Neurospora crassa OR74A]	0.0	sp|P40533	RecName: Full=Uncharacterized protein YIL039W	Expect = 2e-050	no hits above thresholds	plas 11, extr 6, vacu 3, golg 2, nucl 1, mito 1, cyto 1, cyto_nucl 1, pero 1, E.R. 1, cyto_mito 1, mito_nucl 1, cyto_pero 1	A	2	2	hypothetical protein NCU02940 [Neurospora crassa OR74A]	1	P:mycelium development
SMAC_00510 scaffold_7:complement(2066077..2067043)	967	0	426	142	NCU02938	conserved hypothetical protein	Expect = 2e-68	ref|XP_965620.1| hypothetical protein NCU02938 [Neurospora crassa OR74A]	[Neurospora crassa OR74A]	9e-67	No hits found			no hits above thresholds	cyto 11.5, cyto_mito 7, nucl 6, extr 4, pero 2, mito 1.5	Q	1	0	hypothetical protein NCU02938 [Neurospora crassa OR74A]	3	F:molecular_function; P:biological_process; C:cellular_component
SMAC_00511 scaffold_7:2067124..2067798	675	0	612	204	NCU02937	conserved hypothetical protein	Expect = e-108	ref|XP_965619.1| hypothetical protein NCU02937 [Neurospora crassa OR74A]	[Neurospora crassa OR74A]	e-103	No hits found			no hits above thresholds	mito 14, cyto 8, pero 2, nucl 1, plas 1, cysk 1	Q	3	0	hypothetical protein NCU02937 [Neurospora crassa OR74A]	3	F:molecular_function; P:biological_process; C:cellular_component
SMAC_00512 scaffold_7:2069263..2070597	1335	0	1335	445	NCU02936	related to proline oxidase	Expect = 0.0	ref|XP_965618.1| hypothetical protein NCU02936 [Neurospora crassa OR74A]	[Neurospora crassa OR74A]	0.0	sp|O74524	RecName: Full=Probable proline dehydrogenase, mitochondrial;	Expect = 5e-038	Pro_dh (Proline dehydrogenase)	mito 23, cyto 4	S	0	0	proline oxidase	5	P:glutamate biosynthetic process; P:proline catabolic process; F:proline dehydrogenase activity; P:arginine metabolic process; P:proline biosynthetic process	EC:1.5.99.8	IPR002872; IPR015659; G3DSA:3.20.20.220 (GENE3D), SignalP (SIGNALP), SSF51730 (SUPERFAMILY)
SMAC_00513 scaffold_7:complement(2071331..2072055)	725	0	627	209	NCU02935	conserved hypothetical protein	Expect = e-113	ref|XP_965617.1| hypothetical protein NCU02935 [Neurospora crassa OR74A]	[Neurospora crassa OR74A]	e-106	sp|Q7SHG9	RecName: Full=Protein cgi-121	Expect = e-107	CGI-121 (Kinase binding protein CGI-121)	cysk 14, cyto 8, cyto_nucl 7, nucl 4	Q	0	0	cg121_neucr ame: full=protein cgi-121	3	P:regulation of transcription, DNA-dependent; C:chromosome, telomeric region; C:nucleus		IPR013926; PTHR15840 (PANTHER), PTHR15840:SF2 (PANTHER)
SMAC_00514 scaffold_7:2074247..2077235	2989	0	2844	948	NCU02934	related to transcription activator protein	Expect = 0.0	ref|XP_965616.1| hypothetical protein NCU02934 [Neurospora crassa OR74A]	[Neurospora crassa OR74A]	0.0	sp|P87000	RecName: Full=Transcriptional activator protein acu-15	Expect = 2e-019	Zn_clus (Fungal Zn(2)-Cys(6) binuclear cluster do), Fungal_trans (Fungal specific transcription factor dom)	nucl 17.5, cyto_nucl 11.5, cyto 4.5, pero 4	Q	0	0	c6 transcription factor	4	F:transcription factor activity; F:zinc ion binding; P:regulation of transcription, DNA-dependent; C:transcription factor complex		IPR000276; IPR001138; IPR007219; G3DSA:4.10.240.10 (GENE3D)
SMAC_00515 scaffold_7:2080277..2081050	774	0	666	222	NCU02932	conserved hypothetical protein	Expect = 1e-52	ref|XP_965614.1| hypothetical protein NCU02932 [Neurospora crassa OR74A]	[Neurospora crassa OR74A]	3e-59	sp|P49310	RecName: Full=Glycine-rich RNA-binding protein GRP1A	Expect = 7e-007	Endosulfine (cAMP-regulated phosphoprotein/endosulfine)	nucl 18, cyto_nucl 14, cyto 6	Q	0	0	camp-regulated phosphoprotein family protein	6	F:molecular_function; P:growth or development of symbiont on or near host; C:cytoplasm; P:cAMP-mediated signaling; C:cytosol; C:nucleus		IPR006760
SMAC_00516 scaffold_7:2082640..2084497	1858	0	1692	564	No hits found			ref|XP_658404.1| hypothetical protein AN0800.2 [Aspergillus nidulans FGSC A4]	[Aspergillus nidulans FGSC A4]	2e-46	No hits found			no hits above thresholds	cyto 9.5, mito 7, cyto_nucl 7, nucl 3.5, E.R. 2, plas 1, extr 1, pero 1, cysk 1, vacu 1	Q	2	0	hypothetical protein AN0800.2 [Aspergillus nidulans FGSC A4]	0			IPR000421
SMAC_00517 scaffold_7:complement(2085708..2087968)	2261	0	1968	656	NCU02931	hypothetical protein	Expect = 0.0	emb|CAQ58441.1| putative leucin zipper protein [Sordaria macrospora]	[Sordaria macrospora]	0.0	No hits found			no hits above thresholds	nucl 17.5, cyto_nucl 11.5, cyto 4.5, pero 2	Q	0	0	leucin zipper protein	0
SMAC_00518 scaffold_7:2089460..2090516	1057	0	990	330	NCU02930	probable pyridoxine 4-dehydrogenase	Expect = 0.0	emb|CAQ58440.1| putative aldo-keto reductase [Sordaria macrospora]	[Sordaria macrospora]	0.0	sp|O14295	RecName: Full=Pyridoxal reductase; Short=PL reductase; Short=PL-red	Expect = 6e-068	Aldo_ket_red (Aldo/keto reductase family)	cyto 22.5, cyto_nucl 12, cysk 2	Q	0	0	pyridoxal reductase	1	F:oxidoreductase activity		IPR001395; PTHR11732:SF12 (PANTHER)
SMAC_00519 scaffold_7:complement(2092090..2093761)	1672	0	1560	520	NCU02926	related to 6-hydroxy-D-nicotine oxidase	Expect = 9e-55	emb|CAQ58439.1| putative dehydrogenase [Sordaria macrospora]	[Sordaria macrospora]	0.0	sp|P08159	RecName: Full=6-hydroxy-D-nicotine oxidase; Short=6-HDNO	Expect = 4e-014	FAD_binding_4 (FAD binding domain)	mito 8, extr 8, cyto 7.5, cyto_nucl 5, nucl 1.5	S	0	0	6-hydroxy-d-nicotine oxidase	9	F:FAD binding; F:(R)-6-hydroxynicotine oxidase activity; F:molecular_function; P:oxidation reduction; F:oxidoreductase activity; F:catalytic activity; C:cellular_component; P:metabolic process; F:binding		IPR006094; IPR012951; IPR016166; SignalP (SIGNALP)
SMAC_00520 scaffold_7:complement(2096262..2098068)	1807	0	1623	541	NCU02927	related to oxidoreductase	Expect = 0.0	ref|XP_965609.1| hypothetical protein NCU02927 [Neurospora crassa OR74A]	[Neurospora crassa OR74A]	0.0	sp|P08159	RecName: Full=6-hydroxy-D-nicotine oxidase; Short=6-HDNO	Expect = 2e-026	FAD_binding_4 (FAD binding domain), BBE (Berberine and berberine like)	extr 17, mito 6, pero 2	S	0	0	fad binding domain-containing protein	2	F:oxidoreductase activity; F:FAD binding		IPR006094; IPR012951; IPR016166; IPR016168; PTHR11748 (PANTHER), SignalP (SIGNALP)
SMAC_00521 scaffold_7:2100472..2102036	1565	0	1503	501	NCU02926	related to 6-hydroxy-D-nicotine oxidase	Expect = 0.0	emb|CAQ58437.1| putative dehydrogenase [Sordaria macrospora]	[Sordaria macrospora]	0.0	sp|Q796Y5	RecName: Full=Uncharacterized FAD-linked oxidoreductase ygaK	Expect = 8e-026	FAD_binding_4 (FAD binding domain), BBE (Berberine and berberine like)	extr 20, mito 7	S	0	0	fad binding domain protein	2	F:FAD binding; F:oxidoreductase activity		IPR006094; IPR012951; IPR016166; IPR016167; IPR016168; PTHR13878 (PANTHER), SignalP (SIGNALP)
SMAC_00522 scaffold_7:complement(2104491..2105933)	1443	0	1377	459	NCU02925	related to hydroxylase	Expect = 0.0	emb|CAQ58436.1| putative dehydrogenase / monooxygenase [Sordaria macrospora]	[Sordaria macrospora]	0.0	No hits found			FAD_binding_3 (FAD binding domain)	mito 9, cyto 8, cyto_nucl 6.5, nucl 3, pero 3, extr 2, cysk 2	Q	0	0	fad binding domain containing protein	3	F:oxidoreductase activity; P:mycelium development; P:metabolic process		IPR002938; IPR003042; G3DSA:3.50.50.60 (GENE3D), PTHR13789 (PANTHER), SSF51905 (SUPERFAMILY)
SMAC_00523 scaffold_7:2111699..2112884	1186	0	873	291	NCU02922	related to 1-acyldihydroxyacetone-phosphate reductase	Expect = e-167	ref|XP_965604.1| hypothetical protein NCU02922 [Neurospora crassa OR74A]	[Neurospora crassa OR74A]	e-161	sp|Q09851	RecName: Full=Uncharacterized oxidoreductase C23D3.11	Expect = 7e-043	adh_short (short chain dehydrogenase)	cyto 15, cyto_nucl 9.5, mito 9	Q	2	1	short chain dehydrogenase reductase	3	P:oxidation reduction; F:oxidoreductase activity; F:binding		IPR002198; IPR002347; IPR016040; PTHR19410:SF45 (PANTHER), tmhmm (TMHMM)
SMAC_00524 scaffold_7:complement(2113759..2114423)	665	0	564	188	NCU02921	conserved hypothetical protein	Expect = e-104	ref|XP_965603.1| hypothetical protein NCU02921 [Neurospora crassa OR74A]	[Neurospora crassa OR74A]	e-100	No hits found			no hits above thresholds	cyto_nucl 12.833, cyto 12.5, nucl 11, cyto_pero 7.166	Q	0	0	cupin domain protein	8	P:proteolysis; F:molecular_function; P:metabolic process; F:X-Pro aminopeptidase activity; F:hydrolase activity; F:X-Pro dipeptidyl-peptidase activity; P:biological_process; C:cellular_component		IPR011051
SMAC_00525 scaffold_7:complement(2114720..2115779)	1060	0	819	273	NCU02920	related to dehydrogenase	Expect = e-121	ref|XP_965602.2| hypothetical protein NCU02920 [Neurospora crassa OR74A]	[Neurospora crassa OR74A]	e-117	sp|P42317	RecName: Full=Uncharacterized oxidoreductase yxjF	Expect = 2e-034	adh_short (short chain dehydrogenase)	cyto 18, cyto_nucl 11, mito 3, pero 3	Q	0	0	short chain dehydrogenase	4	P:metabolic process; F:oxidoreductase activity; P:mycelium development; F:binding		IPR002198; IPR002347; IPR016040; PTHR19410:SF85 (PANTHER), SignalP (SIGNALP)
SMAC_00526 scaffold_7:2116392..2117046	655	0	591	197	NCU02919	conserved hypothetical protein	Expect = e-112	ref|XP_965601.1| hypothetical protein NCU02919 [Neurospora crassa OR74A]	[Neurospora crassa OR74A]	e-108	No hits found			Cupin_2 (Cupin domain)	cyto_nucl 12.333, cyto 10.5, nucl 10, cyto_pero 6.832, mito 4	Q	0	0	cupin domain containing protein	3	F:molecular_function; P:biological_process; C:cellular_component		IPR011051; IPR013096
SMAC_00527 putative polyketide synthase scaffold_7:2119341..2126619	7279	0	7137	2379	NCU02918	probable polyketide synthase	Expect = 0.0	ref|XP_965600.1| hypothetical protein NCU02918 [Neurospora crassa OR74A]	[Neurospora crassa OR74A]	0.0	sp|Q0C8M3	RecName: Full=Lovastatin nonaketide synthase; Short=LNKS	Expect = 0.0	ketoacyl-synt (Beta-ketoacyl synthase, N-terminal do), KR (KR domain), Ketoacyl-synt_C (Beta-ketoacyl synthase, C-terminal do), adh_short (short chain dehydrogenase), Acyl_transf_1 (Acyl transferase domain)	cyto 18.5, cyto_nucl 11.5, nucl 3.5, mito 3	Q	0	0	polyketide	4	F:oxidoreductase activity; P:biosynthetic process; F:cofactor binding; F:transferase activity		IPR000794; IPR001227; IPR009081; IPR011032; IPR013154; IPR013968; IPR014030; IPR014031; IPR014043; IPR016035; IPR016036; IPR016038; IPR016039; IPR016040; IPR018201; PTHR11712:SF4 (PANTHER)
SMAC_00528 scaffold_7:2127318..2127935	618	0	618	206	NCU02917	conserved hypothetical protein	Expect = e-105	ref|XP_965599.1| hypothetical protein NCU02917 [Neurospora crassa OR74A]	[Neurospora crassa OR74A]	e-100	sp|Q9VIK9	RecName: Full=Methyltransferase-like protein 13	Expect = 2e-008	no hits above thresholds	nucl 14.5, cyto_nucl 11, cyto 6.5, pero 6	Q	0	0	protein	6	F:methyltransferase activity; F:molecular_function; P:metabolic process; P:biological_process; P:embryonic development ending in birth or egg hatching; C:cellular_component
SMAC_00529 scaffold_7:2128644..2129502	859	0	786	262	NCU02916	related to endoglucanase B	Expect = e-113	ref|XP_965598.1| hypothetical protein NCU02916 [Neurospora crassa OR74A]	[Neurospora crassa OR74A]	e-118	sp|Q00023	RecName: Full=Cellulose-growth-specific protein; Flags: Precursor	Expect = 3e-024	Glyco_hydro_61 (Glycosyl hydrolase family 61)	extr 27	S	0	0	endoglucanase ii	5	F:hydrolase activity, hydrolyzing O-glycosyl compounds; P:carbohydrate metabolic process; C:extracellular region; P:mycelium development; F:cellulose binding	EC:3.2.1.0	IPR005103; SignalP (SIGNALP)
SMAC_00530 scaffold_7:2132642..2135018	2377	0	2157	719	NCU02915	related to suppressor of actin mutation	Expect = 0.0	ref|XP_965597.1| hypothetical protein NCU02915 [Neurospora crassa OR74A]	[Neurospora crassa OR74A]	0.0	sp|P17121	RecName: Full=GTPase-activating protein SAC7	Expect = 1e-011	RhoGAP (RhoGAP domain)	nucl 16, cyto 6, mito 3	Q	1	0	rho gtpase activator	2	P:signal transduction; C:intracellular		IPR000198; IPR008936
SMAC_00531 scaffold_7:2137056..2139455	2400	0	2310	770	NCU21411	related to ariadne-2 protein	Expect = 0.0	ref|XP_965596.2| hypothetical protein NCU02914 [Neurospora crassa OR74A]	[Neurospora crassa OR74A]	0.0	sp|Q62921	RecName: Full=RanBP-type and C3HC4-type zinc finger-containing	Expect = 1e-014	no hits above thresholds	plas 18, nucl 3.5, cyto_nucl 3.5, pero 3	Q	2	2	protein	1	F:binding		IPR001841; IPR018957; PTHR22770 (PANTHER), PTHR22770:SF4 (PANTHER), tmhmm (TMHMM), SSF57850 (SUPERFAMILY)
SMAC_00532 scaffold_7:complement(2140907..2142652)	1746	0	1572	524	NCU02879	related to zinc transporter	Expect = 0.0	ref|XP_965561.2| hypothetical protein NCU02879 [Neurospora crassa OR74A]	[Neurospora crassa OR74A]	0.0	sp|O94639	RecName: Full=Zinc-regulated transporter 1; AltName:	Expect = 8e-018	Zip (ZIP Zinc transporter)	plas 17, E.R. 7, mito 2	S	8	8	zip zinc	3	P:metal ion transport; C:membrane; F:metal ion transmembrane transporter activity		IPR003689; PTHR11040 (PANTHER), PTHR11040:SF1 (PANTHER), SignalP (SIGNALP), tmhmm (TMHMM)
SMAC_00533 scaffold_7:2144593..2145177	585	0	525	175	NCU02880	conserved hypothetical protein	Expect = 7e-51	ref|XP_965562.1| hypothetical protein NCU02880 [Neurospora crassa OR74A]	[Neurospora crassa OR74A]	4e-75	sp|Q8ZM94	RecName: Full=Nickel/cobalt efflux system rcnA	Expect = 6e-006	no hits above thresholds	extr 26	S	0	0	protein	3	F:molecular_function; P:biological_process; C:cellular_component
SMAC_00534 scaffold_7:2152042..2152719	678	0	678	226	NCU21404	putative protein	Expect = e-101	ref|XP_965564.2| hypothetical protein NCU02882 [Neurospora crassa OR74A]	[Neurospora crassa OR74A]	1e-86	No hits found			no hits above thresholds	cyto_nucl 9.833, cyto 9, nucl 7.5, cyto_mito 7.499, mito 4.5, pero 4	Q	0	0	hypothetical protein NCU02882 [Neurospora crassa OR74A]	0
SMAC_00535 scaffold_7:2154738..2155682	945	0	945	315	NCU02883	hypothetical protein	Expect = 3e-80	ref|XP_965565.1| hypothetical protein NCU02883 [Neurospora crassa OR74A]	[Neurospora crassa OR74A]	e-101	sp|Q9FPQ6	RecName: Full=Vegetative cell wall protein gp1; AltName:	Expect = 2e-009	no hits above thresholds	nucl 16, cyto_nucl 12.5, cyto 7, mito 4	Q	0	0	hypothetical protein NCU02883 [Neurospora crassa OR74A]	0
SMAC_00536 scaffold_7:complement(2155992..2156762)	771	0	771	257	No hits found			gb|AAW51128.1| minus agglutinin [Chlamydomonas incerta]	[Chlamydomonas incerta]	2e-23	sp|Q9FPQ6	RecName: Full=Vegetative cell wall protein gp1; AltName:	Expect = 1e-021	no hits above thresholds	extr 26	S	1	1	---NA---	0
SMAC_00537 scaffold_7:2159873..2160684	812	0	609	203	NCU02884	conserved hypothetical protein	Expect = 2e-94	ref|XP_965566.1| hypothetical protein NCU02884 [Neurospora crassa OR74A]	[Neurospora crassa OR74A]	1e-92	sp|Q4WCX9	RecName: Full=Uncharacterized protein AFUA_6G02800; Flags:	Expect = 2e-008	no hits above thresholds	extr 27	S	0	0	hypothetical protein NCU02884 [Neurospora crassa OR74A]	3	F:molecular_function; P:biological_process; C:cellular_component
SMAC_00538 scaffold_7:complement(2160989..2162827)	1839	0	1839	613	NCU02885	related to protein kinase	Expect = 0.0	ref|XP_965567.1| hypothetical protein NCU02885 [Neurospora crassa OR74A]	[Neurospora crassa OR74A]	0.0	sp|B4QK53	RecName: Full=Serine/threonine-protein kinase PLK4; AltName:	Expect = 5e-014	Pkinase (Protein kinase domain), Pkinase_Tyr (Protein tyrosine kinase)	nucl 15, cyto_nucl 10.5, pero 5, cyto 4	Q	1	0	camk family protein kinase	4	P:protein amino acid phosphorylation; F:protein kinase activity; P:growth or development of symbiont on or near host; F:ATP binding		IPR000719; IPR008271; IPR011009; IPR017442; G3DSA:1.10.510.10 (GENE3D), PTHR22982 (PANTHER)
SMAC_00539 scaffold_7:2165763..2166941	1179	0	1179	393	NCU02886	conserved hypothetical protein	Expect = 0.0	ref|XP_965568.2| hypothetical protein NCU02886 [Neurospora crassa OR74A]	[Neurospora crassa OR74A]	0.0	No hits found			no hits above thresholds	nucl 21.5, cyto_nucl 13.5, cyto 4.5	Q	1	0	hypothetical protein NCU02886 [Neurospora crassa OR74A]	3	F:molecular_function; P:biological_process; C:cellular_component
SMAC_00540 scaffold_7:2167838..2169169	1332	0	1332	444	No hits found			ref|XP_002375190.1| NAD dependent epimerase/dehydratase, putative [Aspergillus flavus	[Aspergillus flavus	1e-72	No hits found			Epimerase (NAD dependent epimerase/dehydratase family)	mito 22, cyto 5	Q	1	0	nad dependent epimerase	7	P:regulation of nitrogen utilization; F:transcription repressor activity; F:binding; P:metabolic process; P:cellular metabolic process; F:catalytic activity; F:coenzyme binding		IPR002198; IPR016040
SMAC_00541 scaffold_7:2171240..2172364	1125	0	1065	355	NCU02887	probable potassium channel beta subunit protein	Expect = 0.0	ref|XP_965569.1| voltage-gated potassium channel beta-2 subunit [Neurospora crassa	[Neurospora crassa	0.0	sp|O59826	RecName: Full=Putative voltage-gated potassium channel subunit	Expect = e-115	Aldo_ket_red (Aldo/keto reductase family)	cyto 19, cyto_nucl 11.333, cyto_mito 11.333, nucl 2.5, mito 2.5	Q	0	0	voltage-gated potassium channel beta-2 subunit	6	F:oxidoreductase activity; P:cellular response to stress; P:potassium ion transport; C:integral to membrane; C:cytosol; F:ion channel activity		IPR001395; IPR005399
SMAC_00542 scaffold_7:complement(2172789..2173662)	874	0	771	257	NCU02888	conserved hypothetical protein	Expect = 8e-89	ref|XP_965570.1| hypothetical protein NCU02888 [Neurospora crassa OR74A]	[Neurospora crassa OR74A]	2e-86	No hits found			no hits above thresholds	cyto 14.5, cyto_nucl 9.5, pero 6, nucl 3.5	Q	0	0	glutathione s-	2	F:transferase activity; F:glutathione transferase activity		IPR010987
SMAC_00543 scaffold_7:complement(2174921..2176809)	1889	0	1800	600	NCU02889	hypothetical protein	Expect = 0.0	ref|XP_965571.1| hypothetical protein NCU02889 [Neurospora crassa OR74A]	[Neurospora crassa OR74A]	0.0	sp|P13983	RecName: Full=Extensin; AltName: Full=Cell wall hydroxyproline-rich	Expect = 7e-011	no hits above thresholds	nucl 11, pero 6, cyto 4, cysk 4	Q	1	0	hypothetical protein NCU02889 [Neurospora crassa OR74A]	2	C:nuclear pore; P:transport
SMAC_00544 scaffold_7:complement(2180224..2180961)	738	0	687	229	NCU02890	hypothetical protein	Expect = e-119	ref|XP_965572.1| hypothetical protein NCU02890 [Neurospora crassa OR74A]	[Neurospora crassa OR74A]	e-112	No hits found			no hits above thresholds	nucl 19, cyto_nucl 12.5, cyto 4, mito 2	Q	0	0	hypothetical protein NCU02890 [Neurospora crassa OR74A]	0
SMAC_00545 scaffold_7:2185187..2186773	1587	0	1587	529	No hits found			gb|EEU36345.1| hypothetical protein NECHADRAFT_86875 [Nectria haematococca mpVI	[Nectria haematococca mpVI	2e-30	sp|Q9UV10	RecName: Full=Heterokaryon incompatibility protein 6, OR allele;	Expect = 8e-013	HET (Heterokaryon incompatibility protein (HET))	cyto 12.5, cyto_nucl 11, nucl 6.5, cysk 5	Q	0	0	het domain protein	5	F:molecular_function; P:mycelium development; P:biological_process; C:cellular_component; C:outer membrane-bounded periplasmic space		IPR010730; SignalP (SIGNALP)
SMAC_00546 scaffold_7:2189389..2190891	1503	0	1503	501	NCU02894	related to monooxygenase	Expect = 0.0	ref|XP_965576.1| hypothetical protein NCU02894 [Neurospora crassa OR74A]	[Neurospora crassa OR74A]	0.0	sp|P64746	RecName: Full=Uncharacterized monooxygenase Mb0916	Expect = 5e-026	no hits above thresholds	cyto 7.5, plas 7, cyto_nucl 5, extr 4, E.R. 3, mito 2, pero 2	Q	2	0	flavin-binding monooxygenase	4	F:oxidoreductase activity; F:electron carrier activity; P:growth or development of symbiont on or near host; P:electron transport		IPR002937; IPR013027; G3DSA:3.50.50.60 (GENE3D), PTHR23023 (PANTHER), PTHR23023:SF1 (PANTHER), SSF51905 (SUPERFAMILY)
SMAC_00547 scaffold_7:complement(2191120..2192317)	1198	0	1086	362	No hits found			ref|XP_001912294.1| unnamed protein product [Podospora anserina]	[Podospora anserina]	e-155	sp|P56216	RecName: Full=Vanillyl-alcohol oxidase; AltName: Full=Aryl-alcohol	Expect = 2e-040	no hits above thresholds	cyto 9.5, cyto_pero 8, cysk 6, pero 5.5, nucl 3	Q	0	0	fad linked oxidase domain protein	2	F:oxidoreductase activity; F:FAD binding		IPR004113; IPR016164; IPR016168; IPR016170; IPR016171
SMAC_00548 C-terminus not complete (sequence gap) scaffold_7:complement(2192589..2193171)	583	0	583	194	No hits found			ref|XP_002143975.1| D-lactate dehydrogenase, putative [Penicillium marneffei ATCC	[Penicillium marneffei ATCC	9e-55	sp|P09788	RecName: Full=4-cresol dehydrogenase [hydroxylating] flavoprotein	Expect = 3e-025	no hits above thresholds	plas 12, cyto 5.5, mito 4, cyto_nucl 4, nucl 1.5, E.R. 1, golg 1, cysk 1, vacu 1	Q	0	0	fad linked oxidase domain protein	2	F:oxidoreductase activity, acting on the CH-OH group of donors, oxygen as acceptor; F:FAD binding	EC:1.1.3.0	IPR006094; IPR016166; IPR016167; PTHR11748 (PANTHER), PTHR11748:SF6 (PANTHER)
SMAC_00549 scaffold_7:2194978..2195667	690	0	453	151	NCU02895	conserved hypothetical protein	Expect = 2e-56	ref|XP_965577.1| hypothetical protein NCU02895 [Neurospora crassa OR74A]	[Neurospora crassa OR74A]	7e-53	sp|Q9CA40	RecName: Full=Nudix hydrolase 1; Short=AtNUDT1; AltName: Full=NADH	Expect = 3e-019	NUDIX (NUDIX domain)	cysk 13, cyto 9.5, cyto_nucl 6, mito 3	Q	0	0	nudix family protein	1	F:hydrolase activity		IPR000086; IPR015797; IPR020084; IPR020476; PTHR22769 (PANTHER)
SMAC_00550 scaffold_7:2198064..2201234	3171	0	2976	992	NCU02896	conserved hypothetical protein	Expect = 0.0	ref|XP_965578.1| hypothetical protein NCU02896 [Neurospora crassa OR74A]	[Neurospora crassa OR74A]	0.0	sp|Q9UTN0	RecName: Full=Uncharacterized transcriptional regulatory protein	Expect = 1e-014	Fungal_trans (Fungal specific transcription factor dom), Zn_clus (Fungal Zn(2)-Cys(6) binuclear cluster do)	nucl 10.5, cyto_nucl 9, cyto 6.5, mito 6, pero 2	Q	3	0	c6 transcription	4	F:transcription factor activity; F:zinc ion binding; P:regulation of transcription, DNA-dependent; C:transcription factor complex		IPR001138; IPR007219
SMAC_00551 scaffold_7:2201899..2204984	3086	0	3036	1012	NCU08565	hypothetical protein	Expect = 9e-48	ref|XP_001226485.1| hypothetical protein CHGG_08558 [Chaetomium globosum CBS 148.51]	[Chaetomium globosum CBS 148.51]	e-139	No hits found			no hits above thresholds	plas 8, nucl 6.5, cyto_nucl 5, mito 3, pero 3, cyto 2.5, extr 2	S	0	0	hypothetical protein CHGG_08558 [Chaetomium globosum CBS 148.51]	0
SMAC_00552 scaffold_7:complement(2209074..2210041)	968	0	909	303	No hits found			ref|XP_001911637.1| unnamed protein product [Podospora anserina]	[Podospora anserina]	8e-95	No hits found			no hits above thresholds	cyto_nucl 10.333, cyto 9.5, nucl 9, cyto_mito 7.166, mito 3.5, pero 3	Q	0	0	siderophore esterase -	1	F:hydrolase activity		G3DSA:3.40.50.1820 (GENE3D), SignalP (SIGNALP), SSF53474 (SUPERFAMILY)
SMAC_00553 scaffold_7:2211923..2216304	4382	0	4239	1413	NCU02897	hypothetical protein	Expect = 0.0	ref|XP_965579.1| hypothetical protein NCU02897 [Neurospora crassa OR74A]	[Neurospora crassa OR74A]	0.0	No hits found			no hits above thresholds	mito 9, cyto 7.5, cyto_nucl 7.5, nucl 6.5, pero 2	Q	1	0	nacht domain protein	4	F:kinase activity; F:transferase activity; P:biological_process; C:cellular_component
SMAC_00554 scaffold_7:complement(2218160..2223334)	5175	1	5013	1671	NCU02898	conserved hypothetical protein	Expect = 0.0	ref|XP_965580.1| hypothetical protein NCU02898 [Neurospora crassa OR74A]	[Neurospora crassa OR74A]	0.0	sp|Q95JC9	RecName: Full=Basic proline-rich protein; Contains: RecName:	Expect = 8e-024	no hits above thresholds	nucl 17, mito 5, cyto 5, cyto_mito 5	Q	1	0	hypothetical protein NCU02898 [Neurospora crassa OR74A]	5	F:kinase activity; P:growth or development of symbiont on or near host; F:transferase activity; P:biological_process; C:cellular_component
SMAC_00555 scaffold_7:2224955..2226623	1669	0	1530	510	NCU02899	conserved hypothetical protein	Expect = 0.0	ref|XP_965581.1| hypothetical protein NCU02899 [Neurospora crassa OR74A]	[Neurospora crassa OR74A]	0.0	sp|O94548	RecName: Full=UPF0615 protein C1322.09	Expect = 6e-040	DUF2413 (Protein of unknown function (DUF2413))	cyto 15, cyto_nucl 12.5, nucl 6, cysk 5	Q	0	0	hypothetical protein NCU02899 [Neurospora crassa OR74A]	3	F:molecular_function; C:cytosol; P:biological_process		IPR018814
SMAC_00556 scaffold_7:2229198..2229610	413	0	330	110	NCU02900	conserved hypothetical protein	Expect = 4e-45	ref|XP_965582.1| hypothetical protein NCU02900 [Neurospora crassa OR74A]	[Neurospora crassa OR74A]	1e-42	No hits found			no hits above thresholds	extr 23, E.R. 2	S	0	0	hypothetical protein NCU02900 [Neurospora crassa OR74A]	0
SMAC_00557 scaffold_7:2231077..2232174	1098	0	702	234	NCU21406	putative protein	Expect = 8e-61	ref|XP_965583.2| hypothetical protein NCU02901 [Neurospora crassa OR74A]	[Neurospora crassa OR74A]	4e-39	No hits found			no hits above thresholds	extr 23, golg 2	S	1	0	hypothetical protein NCU02901 [Neurospora crassa OR74A]	0
SMAC_00558 scaffold_7:2236702..2237016	315	0	315	105	No hits found			No hits found			No hits found			no hits above thresholds	nucl 12.5, cyto_nucl 10.5, cyto 5.5, mito 5, pero 2	Q	0	0	papain cysteine protease family protein	0
SMAC_00559 scaffold_7:2240062..2241595	1534	0	1128	376	NCU02902	hypothetical protein	Expect = 7e-97	ref|XP_965584.1| hypothetical protein NCU02902 [Neurospora crassa OR74A]	[Neurospora crassa OR74A]	5e-98	No hits found			no hits above thresholds	mito 11, nucl 10, cyto 6	Q	0	0	hypothetical protein NCU02902 [Neurospora crassa OR74A]	0
SMAC_00560 scaffold_7:complement(2242552..2244171)	1620	0	1377	459	NCU02903	related to integral membrane protein	Expect = 0.0	ref|XP_965585.1| hypothetical protein NCU02903 [Neurospora crassa OR74A]	[Neurospora crassa OR74A]	0.0	No hits found			no hits above thresholds	plas 21, E.R. 4	A	7	6	integral membrane protein	0
SMAC_00561 scaffold_7:2246077..2247279	1203	0	1068	356	NCU02904	related to hydrolase	Expect = e-157	ref|XP_965586.1| hypothetical protein NCU02904 [Neurospora crassa OR74A]	[Neurospora crassa OR74A]	e-151	sp|P17548	RecName: Full=2-hydroxy-6-oxo-6-phenylhexa-2,4-dienoate hydrolase;	Expect = 1e-006	Abhydrolase_1 (alpha/beta hydrolase fold)	extr 24, mito 1, cyto 1, E.R. 1, cyto_mito 1	S	1	0	alpha beta fold family	1	F:hydrolase activity		IPR000073; PR00111 (PRINTS), G3DSA:3.40.50.1820 (GENE3D), PTHR10992 (PANTHER), PTHR10992:SF18 (PANTHER), SignalP (SIGNALP), SSF53474 (SUPERFAMILY)
SMAC_00562 scaffold_7:complement(2247851..2248902)	1052	0	420	140	NCU02905	probable ribosomal protein L23.e, cytosolic	Expect = 2e-75	gb|EEY23868.1| 60S ribosomal protein L23 [Verticillium albo-atrum VaMs.102]	[Verticillium albo-atrum VaMs.102]	4e-74	sp|P04451	RecName: Full=60S ribosomal protein L23; AltName: Full=L17a;	Expect = 9e-060	Ribosomal_L14 (Ribosomal protein L14p/L23e)	cyto 15, mito 11	Q	0	0	60s ribosomal protein l23	6	C:ribosome; F:peptidase activity; F:structural constituent of ribosome; F:selenium binding; P:translation; P:ribosome biogenesis	EC:3.6.5.3	IPR000218; IPR019972; PTHR11761:SF4 (PANTHER)
SMAC_00563 scaffold_7:complement(2249469..2251560)	2092	0	1836	612	NCU21407	probable malate dehydrogenase (oxaloacetate	Expect = 0.0	ref|XP_965588.1| hypothetical protein NCU02906 [Neurospora crassa OR74A]	[Neurospora crassa OR74A]	0.0	sp|P36013	RecName: Full=NAD-dependent malic enzyme, mitochondrial;	Expect = e-163	malic (Malic enzyme, N-terminal domain), Malic_M (Malic enzyme, NAD binding domain)	cyto 17, cyto_nucl 11, nucl 3, mito 2, pero 2, E.R. 2	Q	1	0	malate	7	F:malic enzyme activity; F:NAD or NADH binding; F:metal ion binding; P:oxidation reduction; P:malate metabolic process; F:oxidoreductase activity, acting on the CH-OH group of donors, NAD or NADP as acceptor; P:tricarboxylic acid cycle	EC:1.1.1.0	IPR001891; IPR012301; IPR012302; IPR015884; IPR016040; PTHR23406 (PANTHER), PTHR23406:SF2 (PANTHER), SSF53223 (SUPERFAMILY)
SMAC_00564 scaffold_7:complement(2252801..2253757)	957	0	837	279	No hits found			ref|XP_001276331.1| conserved hypothetical protein [Aspergillus clavatus NRRL 1]	[Aspergillus clavatus NRRL 1]	6e-54	No hits found			no hits above thresholds	extr 19, mito 3, cyto 2, vacu 2	S	2	0	conserved hypothetical protein [Aspergillus clavatus NRRL 1]	0
SMAC_00565 scaffold_7:2254597..2255979	1383	0	1383	461	NCU02908	hypothetical protein	Expect = 2e-52	ref|XP_965590.1| hypothetical protein NCU02908 [Neurospora crassa OR74A]	[Neurospora crassa OR74A]	7e-50	No hits found			no hits above thresholds	extr 14, cyto 9.5, cyto_nucl 5.5	Q	0	0	hypothetical protein NCU02908 [Neurospora crassa OR74A]	0
SMAC_00566 scaffold_7:2256842..2257753	912	0	912	304	NCU21409	probable chitosanase precursor	Expect = e-131	ref|XP_965591.2| hypothetical protein NCU02909 [Neurospora crassa OR74A]	[Neurospora crassa OR74A]	e-127	No hits found			Chitosanase (Fungal chitosanase)	plas 13, extr 9, E.R. 3	S	0	0	endo- pseudogene	1	P:mycelium development		IPR009939; SignalP (SIGNALP), tmhmm (TMHMM)
SMAC_00567 scaffold_7:2258214..2259289	1076	0	726	242	No hits found			gb|EDP55376.1| CFEM domain protein [Aspergillus fumigatus A1163]	[Aspergillus fumigatus A1163]	1e-12	sp|Q4WLB9	RecName: Full=Uncharacterized protein AFUA_6G14090; Flags:	Expect = 2e-013	CFEM (CFEM domain)	extr 27	S	1	0	cfem domain protein	4	F:chitin binding; C:extracellular region; P:pathogenesis; F:calcium channel inhibitor activity		IPR008427; SignalP (SIGNALP)
SMAC_00568 scaffold_7:complement(2259715..2261256)	1542	0	1047	349	NCU02910	hypothetical protein	Expect = 6e-36	ref|XP_965592.1| hypothetical protein NCU02910 [Neurospora crassa OR74A]	[Neurospora crassa OR74A]	2e-66	sp|Q9NL38	RecName: Full=N66 matrix protein; Flags: Precursor	Expect = 3e-035	no hits above thresholds	nucl 13, mito 10, cyto_nucl 10, cyto 3	Q	0	0	hypothetical protein NCU02910 [Neurospora crassa OR74A]	4	F:ATP citrate synthase activity; F:molecular_function; P:biological_process; C:cellular_component
SMAC_00569 scaffold_7:complement(2262546..2263133)	588	0	453	151	No hits found			No hits found			No hits found			no hits above thresholds	cyto_nucl 11.333, nucl 11, cyto 10.5, mito_nucl 6.333, pero 4	Q	0	0	---NA---	0
SMAC_00570 scaffold_7:complement(2265928..2267568)	1641	0	1278	426	No hits found			ref|XP_965594.1| hypothetical protein NCU02912 [Neurospora crassa OR74A]	[Neurospora crassa OR74A]	e-115	sp|Q00808	RecName: Full=Vegetative incompatibility protein HET-E-1	Expect = 1e-007	no hits above thresholds	nucl 17, mito 7, pero 2	Q	0	0	nacht and ankyrin domain protein	2	F:zinc ion binding; C:intracellular
SMAC_00571 scaffold_7:2270525..2272762	2238	0	1506	502	NCU02913	related to global transactivator	Expect = e-165	ref|XP_965595.1| hypothetical protein NCU02913 [Neurospora crassa OR74A]	[Neurospora crassa OR74A]	e-157	sp|P36607	RecName: Full=DNA repair protein rad5	Expect = 8e-039	no hits above thresholds	mito 14, nucl 9, cyto_mito 9	Q	0	0	dna repair protein rad5	1	F:nucleic acid binding		IPR000330; IPR001650; PTHR10799 (PANTHER), PTHR10799:SF56 (PANTHER), SSF52540 (SUPERFAMILY)
SMAC_00572 scaffold_7:complement(2274415..2276020)	1606	0	1434	478	NCU02878	hypothetical protein	Expect = 1e-95	ref|XP_965560.1| hypothetical protein NCU02878 [Neurospora crassa OR74A]	[Neurospora crassa OR74A]	7e-92	No hits found			no hits above thresholds	nucl 13, cyto_nucl 12, cyto 9, mito 4	Q	0	0	hypothetical protein NCU02878 [Neurospora crassa OR74A]	0
SMAC_00573 scaffold_7:2278288..2284415	6128	0	5079	1693	NCU02877	conserved hypothetical protein	Expect = 0.0	ref|XP_965559.2| hypothetical protein NCU02877 [Neurospora crassa OR74A]	[Neurospora crassa OR74A]	0.0	sp|P20730	RecName: Full=Chorion class high-cysteine HCB protein 13;	Expect = 3e-012	HET (Heterokaryon incompatibility protein (HET))	mito 17, cyto 6, nucl 2	Q	2	0	hypothetical protein NCU02877 [Neurospora crassa OR74A]	0			IPR009836; IPR010730
SMAC_00574 scaffold_7:complement(2285815..2286750)	936	0	936	312	No hits found			gb|AAA21781.1| pol-like protein [Neurospora crassa]	[Neurospora crassa]	e-100	sp|Q9NBX4	RecName: Full=Probable RNA-directed DNA polymerase from transposon	Expect = 3e-020	no hits above thresholds	mito 18.5, cyto_mito 13, cyto 6.5	Q	0	0	protein	1	F:binding		IPR000477; IPR015706; PTHR19446:SF100 (PANTHER)
SMAC_00575 scaffold_7:complement(2286817..2288921)	2105	0	1980	660	No hits found			gb|AAA21781.1| pol-like protein [Neurospora crassa]	[Neurospora crassa]	3e-64	No hits found			no hits above thresholds	nucl 11, cyto 8, mito 6	Q	0	0	pol-like protein	2	F:binding; F:catalytic activity		IPR005135; G3DSA:3.60.10.10 (GENE3D)
SMAC_00576 scaffold_7:complement(2289005..2289418)	414	0	414	138	No hits found			No hits found			No hits found			no hits above thresholds	mito 9, nucl 5, cyto 5, cyto_nucl 5, pero 5, cyto_pero 5	Q	0	0	---NA---	0
SMAC_00577 scaffold_7:complement(2295368..2296410)	1043	0	984	328	NCU02875	putative protein	Expect = e-136	ref|XP_965557.2| hypothetical protein NCU02875 [Neurospora crassa OR74A]	[Neurospora crassa OR74A]	e-138	No hits found			no hits above thresholds	nucl 25	Q	0	0	hypothetical protein NCU02875 [Neurospora crassa OR74A]	0
SMAC_00578 scaffold_7:complement(2301731..2305088)	3358	0	3189	1063	NCU02873	hypothetical protein	Expect = 6e-86	ref|XP_964007.2| hypothetical protein NCU02873 [Neurospora crassa OR74A]	[Neurospora crassa OR74A]	6e-98	sp|P08640	RecName: Full=Flocculation protein FLO11; Short=Flocculin-11;	Expect = 3e-006	no hits above thresholds	nucl 13, cyto_nucl 11.5, cyto 8, vacu 2, mito 1, extr 1, golg 1, cysk 1	Q	1	1	hypothetical protein NCU02873 [Neurospora crassa OR74A]	0
SMAC_00579 scaffold_7:complement(2307353..2307883)	531	0	531	177	NCU02872	hypothetical protein	Expect = 1e-43	ref|XP_964006.2| hypothetical protein NCU02872 [Neurospora crassa OR74A]	[Neurospora crassa OR74A]	1e-47	No hits found			no hits above thresholds	nucl 15, cyto 8, mito 3	Q	0	0	hypothetical protein NCU02872 [Neurospora crassa OR74A]	0
SMAC_00580 scaffold_7:complement(2307992..2309561)	1570	0	1443	481	NCU02872	hypothetical protein	Expect = e-155	ref|XP_964006.2| hypothetical protein NCU02872 [Neurospora crassa OR74A]	[Neurospora crassa OR74A]	e-150	No hits found			no hits above thresholds	nucl 18, cyto_nucl 15, cyto 6	Q	1	0	hypothetical protein NCU02872 [Neurospora crassa OR74A]	0
SMAC_00581 scaffold_7:complement(2310765..2311433)	669	0	669	223	NCU02870	hypothetical protein	Expect = 1e-51	ref|XP_964004.1| hypothetical protein NCU02870 [Neurospora crassa OR74A]	[Neurospora crassa OR74A]	2e-67	No hits found			no hits above thresholds	cyto 14, cyto_nucl 13.5, nucl 9	Q	0	0	hypothetical protein NCU02870 [Neurospora crassa OR74A]	0
SMAC_00582 scaffold_7:complement(2311455..2312527)	1073	0	945	315	NCU02870	hypothetical protein	Expect = 3e-45	ref|XP_964004.1| hypothetical protein NCU02870 [Neurospora crassa OR74A]	[Neurospora crassa OR74A]	2e-66	sp|Q9NZW4	RecName: Full=Dentin sialophosphoprotein; Contains: RecName:	Expect = 7e-007	no hits above thresholds	extr 11, cyto_nucl 6, nucl 5.5, cyto 5.5, mito 5	Q	0	0	hypothetical protein NCU02870 [Neurospora crassa OR74A]	0
SMAC_00583 scaffold_7:complement(2313878..2316154)	2277	0	2067	689	NCU02872	hypothetical protein	Expect = 1e-28	ref|XP_964003.1| hypothetical protein NCU02869 [Neurospora crassa OR74A]	[Neurospora crassa OR74A]	1e-63	No hits found			no hits above thresholds	nucl 11, cyto 7, extr 5, E.R. 2, vacu 2	Q	0	0	hypothetical protein NCU02869 [Neurospora crassa OR74A]	0
SMAC_00584 scaffold_7:complement(2318055..2319546)	1492	0	1206	402	NCU02869	hypothetical protein	Expect = 1e-25	ref|XP_964003.1| hypothetical protein NCU02869 [Neurospora crassa OR74A]	[Neurospora crassa OR74A]	3e-27	No hits found			no hits above thresholds	nucl 13.5, cyto_nucl 10.333, cyto 6, cyto_mito 3.833, extr 3	Q	0	0	hypothetical protein NCU02869 [Neurospora crassa OR74A]	0
SMAC_00585 scaffold_7:complement(2322233..2323473)	1241	0	1128	376	NCU02868	hypothetical protein	Expect = 2e-41	emb|CAE76217.1| hypothetical protein [Neurospora crassa]	[Neurospora crassa]	2e-45	No hits found			no hits above thresholds	cyto_nucl 9.833, nucl 8, cyto 7.5, cyto_mito 7.332, mito 5.5, extr 3	S	0	0	hypothetical protein [Neurospora crassa]	0
SMAC_00586 scaffold_7:complement(2326128..2326960)	833	0	621	207	NCU02866	hypothetical protein	Expect = 3e-48	ref|XP_964000.1| hypothetical protein NCU02866 [Neurospora crassa OR74A]	[Neurospora crassa OR74A]	7e-49	No hits found			no hits above thresholds	nucl 17, cyto_nucl 13, cyto 7	Q	0	0	hypothetical protein NCU02866 [Neurospora crassa OR74A]	0
SMAC_00587 scaffold_7:complement(2328001..2329014)	1014	0	708	236	NCU02865	hypothetical protein	Expect = 5e-27	ref|XP_963999.1| hypothetical protein NCU02865 [Neurospora crassa OR74A]	[Neurospora crassa OR74A]	1e-26	No hits found			no hits above thresholds	nucl 21.5, cyto_nucl 13.833, cyto 5	Q	0	0	hypothetical protein NCU02865 [Neurospora crassa OR74A]	0
SMAC_00588 scaffold_7:complement(2333153..2334316)	1164	0	1044	348	No hits found			ref|XP_001728399.1| hypothetical protein NCU10229 [Neurospora crassa OR74A]	[Neurospora crassa OR74A]	3e-17	No hits found			no hits above thresholds	nucl 18, mito 6, cyto 3	Q	0	0	hypothetical protein NCU10229 [Neurospora crassa OR74A]	0
SMAC_00589 scaffold_7:complement(2335056..2335748)	693	0	519	173	NCU10229	hypothetical protein	Expect = 2e-35	ref|XP_001728399.1| hypothetical protein NCU10229 [Neurospora crassa OR74A]	[Neurospora crassa OR74A]	5e-33	No hits found			no hits above thresholds	nucl 15, cyto_nucl 12.5, cyto 8, mito 3	Q	0	0	hypothetical protein NCU10229 [Neurospora crassa OR74A]	0
SMAC_00590 scaffold_7:complement(2336771..2337548)	778	0	636	212	No hits found			ref|XP_963995.1| hypothetical protein NCU02861 [Neurospora crassa OR74A]	[Neurospora crassa OR74A]	3e-19	No hits found			no hits above thresholds	nucl 12.5, cyto_nucl 11.5, cyto 9.5, mito 2, pero 2	Q	0	0	hypothetical protein NCU02861 [Neurospora crassa OR74A]	0
SMAC_00591 scaffold_7:complement(2338524..2339421)	898	0	765	255	NCU02861	hypothetical protein	Expect = 3e-39	ref|XP_963995.1| hypothetical protein NCU02861 [Neurospora crassa OR74A]	[Neurospora crassa OR74A]	2e-37	No hits found			no hits above thresholds	nucl 23, cyto 4	Q	0	0	hypothetical protein NCU02861 [Neurospora crassa OR74A]	0
SMAC_00592 scaffold_7:complement(2340414..2341001)	588	0	531	177	NCU02860	hypothetical protein	Expect = 7e-48	ref|XP_963994.1| hypothetical protein NCU02860 [Neurospora crassa OR74A]	[Neurospora crassa OR74A]	4e-50	No hits found			no hits above thresholds	nucl 10, cyto 8.5, cyto_mito 8.5, mito 7.5	Q	0	0	hypothetical protein NCU02860 [Neurospora crassa OR74A]	0
SMAC_00593 scaffold_7:complement(2352694..2353764)	1071	0	1071	357	NCU02857	hypothetical protein	Expect = 2e-89	emb|CAE76226.1| hypothetical protein [Neurospora crassa]	[Neurospora crassa]	9e-94	sp|Q8BZ21	RecName: Full=Histone acetyltransferase MYST3; Short=MYST protein 3;	Expect = 1e-006	no hits above thresholds	nucl 16.5, cyto_nucl 12.333, cyto 7, cyto_pero 4.833	Q	0	0	hypothetical protein NCU02857 [Neurospora crassa OR74A]	0
SMAC_00594 scaffold_7:complement(2353858..2355284)	1427	0	1302	434	NCU02857	hypothetical protein	Expect = 3e-40	ref|XP_964147.1| hypothetical protein NCU02857 [Neurospora crassa OR74A]	[Neurospora crassa OR74A]	3e-55	No hits found			no hits above thresholds	extr 22, golg 2, mito 1, E.R. 1, vacu 1	Q	1	0	hypothetical protein NCU02857 [Neurospora crassa OR74A]	0
SMAC_00595 scaffold_7:complement(2360073..2360738)	666	0	666	222	NCU02855	probable endo-1,4-beta-xylanase A precursor	Expect = e-101	ref|XP_964145.1| endo-1,4-beta-xylanase A precursor [Neurospora crassa OR74A]	[Neurospora crassa OR74A]	e-111	sp|P55332	RecName: Full=Endo-1,4-beta-xylanase A; Short=Xylanase A; AltName:	Expect = 6e-091	Glyco_hydro_11 (Glycosyl hydrolases family 11)	extr 27	S	1	0	endo- -beta-xylanase	2	F:endo-1,4-beta-xylanase activity; P:xylan catabolic process	EC:3.2.1.8	IPR001137; IPR008985; IPR013319; IPR018208; SignalP (SIGNALP)
SMAC_00597 scaffold_7:2373174..2376388	3215	1	2211	737	NCU02853	conserved hypothetical protein	Expect = e-160	emb|CAE76230.1| hypothetical protein [Neurospora crassa]	[Neurospora crassa]	0.0	sp|Q556J6	RecName: Full=Putative cyclin-dependent serine/threonine-protein	Expect = 8e-023	no hits above thresholds	plas 17, E.R. 4, nucl 2, mito 2, mito_nucl 2	Q	2	0	c2h2 transcription	4	F:transcription factor activity; F:zinc ion binding; P:regulation of transcription, DNA-dependent; C:transcription factor complex
SMAC_00598 scaffold_7:2377287..2378963	1677	0	1566	522	NCU11242	related to O-methylsterigmatocystin oxidoreductase	Expect = 0.0	ref|XP_964142.1| hypothetical protein NCU11242 [Neurospora crassa OR74A]	[Neurospora crassa OR74A]	0.0	sp|B8NHY4	RecName: Full=O-methylsterigmatocystin oxidoreductase; Short=OMST	Expect = 1e-046	p450 (Cytochrome P450)	cyto 8, nucl 5, mito 5, mito_nucl 5, plas 4	Q	1	1	cytochrome p450	6	F:heme binding; P:oxidation reduction; F:monooxygenase activity; F:electron carrier activity; F:iron ion binding; P:electron transport		IPR001128; IPR002401; IPR017972; IPR017973; PTHR19383:SF28 (PANTHER), SignalP (SIGNALP)
SMAC_00599 scaffold_7:2383680..2385507	1828	0	1197	399	NCU11243	related to zinc-containing long-chain alcohol	Expect = 0.0	ref|XP_964140.2| hypothetical protein NCU11243 [Neurospora crassa OR74A]	[Neurospora crassa OR74A]	0.0	sp|P39849	RecName: Full=Aryl-alcohol dehydrogenase; AltName: Full=Benzyl	Expect = 2e-067	ADH_zinc_N (Zinc-binding dehydrogenase), ADH_N (Alcohol dehydrogenase GroES-like domain)	extr 9, cyto 7.5, mito 7, cyto_nucl 4.5	Q	2	0	alcohol dehydrogenase zinc-binding domain protein	3	F:zinc ion binding; P:oxidation reduction; F:oxidoreductase activity		IPR002085; IPR002328; IPR011032; IPR013149; IPR013154; IPR016040; G3DSA:3.90.180.10 (GENE3D), PTHR11695:SF38 (PANTHER)
SMAC_00600 scaffold_7:2387220..2388791	1572	0	1572	524	NCU02849	hypothetical protein	Expect = e-158	ref|XP_964139.2| hypothetical protein NCU02849 [Neurospora crassa OR74A]	[Neurospora crassa OR74A]	e-168	No hits found			no hits above thresholds	mito 20, nucl 5	Q	0	0	hypothetical protein NCU02849 [Neurospora crassa OR74A]	0
SMAC_00601 scaffold_7:2390004..2393950	3947	0	3306	1102	NCU02846	related to UV radiation resistance associated protein p63	Expect = 0.0	pir||T49517 p63 related protein [imported] - Neurospora crassa	[imported] - Neurospora crassa	0.0	No hits found			no hits above thresholds	extr 13, cyto_nucl 4, nucl 3.5, cyto 3.5, mito 3, pero 2	S	1	1	uv radiation resistance protein	3	F:molecular_function; C:cytoplasm; P:DNA repair
SMAC_00602 scaffold_7:complement(2394960..2399056)	4097	0	3846	1282	No hits found			emb|CAE76236.1| putative protein [Neurospora crassa]	[Neurospora crassa]	0.0	sp|Q75JC9	RecName: Full=Uncharacterized protein DDB_G0271670; Flags:	Expect = 2e-010	no hits above thresholds	nucl 12, mito 6, cyto 4, plas 2, extr 2, cyto_pero 2	Q	2	0	putative protein [Neurospora crassa]	1	P:growth or development of symbiont on or near host
SMAC_00603 scaffold_7:complement(2405864..2407826)	1963	0	1815	605	NCU02842	related to fibroin-3	Expect = e-178	ref|XP_964132.1| hypothetical protein NCU02842 [Neurospora crassa OR74A]	[Neurospora crassa OR74A]	0.0	sp|Q9V7U0	RecName: Full=Pro-resilin; Flags: Precursor	Expect = 3e-021	no hits above thresholds	extr 19, plas 3, mito 2, nucl 1, pero 1, E.R. 1, cyto_mito 1	Q	1	1	related to fibroin-3	3	F:molecular_function; P:biological_process; C:cellular_component
SMAC_00604 scaffold_7:complement(2411340..2412863)	1524	0	1320	440	NCU02840	probable 26S proteasome regulatory subunit YTA3	Expect = 0.0	ref|XP_964130.1| 26S protease regulatory subunit 7 [Neurospora crassa OR74A]	[Neurospora crassa OR74A]	0.0	sp|P33299	RecName: Full=26S protease regulatory subunit 7 homolog; AltName:	Expect = 0.0	AAA (ATPase family associated with various cellul)	cyto 12.5, cyto_nucl 11.5, nucl 9.5, pero 3	Q	0	0	26s protease regulatory subunit 7	8	F:peptidase activity; C:protein complex; P:protein catabolic process; F:ATP binding; F:nucleoside-triphosphatase activity; C:membrane; C:nucleus; C:cytosol	EC:3.6.1.15	IPR003593; IPR003959; IPR003960; IPR005937; G3DSA:1.10.8.60 (GENE3D), G3DSA:3.40.50.300 (GENE3D), PTHR23073 (PANTHER), PTHR23073:SF13 (PANTHER), SSF52540 (SUPERFAMILY)
SMAC_00605 scaffold_7:2413583..2415457	1875	0	1602	534	NCU02839	probable chaperonin CCT4, cytosolic	Expect = 0.0	ref|XP_964129.1| T-complex protein 1 [Neurospora crassa OR74A]	[Neurospora crassa OR74A]	0.0	sp|P50999	RecName: Full=T-complex protein 1 subunit delta; Short=TCP-1-delta;	Expect = 0.0	Cpn60_TCP1 (TCP-1/cpn60 chaperonin family)	mito 16, cyto 8.5, cyto_nucl 5.5	Q	0	0	t-complex protein delta	5	P:protein folding; F:unfolded protein binding; F:ATP binding; C:cytoplasm; P:mycelium development		IPR002194; IPR002423; IPR012717; IPR017998; G3DSA:1.10.560.10 (GENE3D), SSF52029 (SUPERFAMILY), SSF54849 (SUPERFAMILY)
SMAC_00606 scaffold_7:complement(2417625..2418270)	646	0	519	173	NCU21416	conserved hypothetical protein	Expect = 7e-70	ref|XP_964128.2| hypothetical protein NCU02838 [Neurospora crassa OR74A]	[Neurospora crassa OR74A]	2e-68	No hits found			no hits above thresholds	nucl 21, mito_nucl 13.499, cyto_nucl 12.833	Q	0	0	hypothetical protein [Neurospora crassa]	0
SMAC_00607 scaffold_7:2420486..2421388	903	0	378	126	NCU02837	conserved hypothetical protein	Expect = 1e-39	ref|XP_001913027.1| unnamed protein product [Podospora anserina]	[Podospora anserina]	5e-36	sp|Q9Y3B4	RecName: Full=Pre-mRNA branch site protein p14; AltName:	Expect = 6e-021	RRM_1 (RNA recognition motif. (a.k.a. RRM, RBD, or)	cyto 10, nucl 9, pero 4, mito 2	Q	0	0	pre-mrna branch site protein p14	2	F:nucleic acid binding; F:nucleotide binding		IPR000504; IPR012677; PTHR22630 (PANTHER), SSF54928 (SUPERFAMILY)
SMAC_00608 scaffold_7:2423919..2425598	1680	0	1614	538	NCU02834	related to vacuolar membrane protein	Expect = 0.0	ref|XP_964124.2| hypothetical protein NCU02834 [Neurospora crassa OR74A]	[Neurospora crassa OR74A]	0.0	sp|Q12042	RecName: Full=Vacuolar membrane protein YPL162C	Expect = 2e-028	no hits above thresholds	plas 20, mito 3, E.R. 3	Q	5	5	vacuolar membrane protein	5	F:molecular_function; F:peptidyl-prolyl cis-trans isomerase activity; P:protein folding; F:isomerase activity; C:cellular_component
SMAC_00609 scaffold_7:complement(2427217..2431608)	4392	0	4284	1428	NCU02833	conserved hypothetical protein	Expect = 0.0	ref|XP_963693.1| hypothetical protein NCU02833 [Neurospora crassa OR74A]	[Neurospora crassa OR74A]	0.0	sp|O13683	RecName: Full=Uncharacterized protein C11E3.02c	Expect = 4e-096	Membr_traf_MHD (Munc13 (mammalian uncoordinated) homol), C2 (C2 domain)	mito 20, nucl 4, cyto 2	Q	1	0	c2 domain protein	4	C:cytosol; P:signal transduction; C:cell tip; C:barrier septum		IPR000008; IPR008973; IPR014770; IPR014772; IPR018029; IPR019558; G3DSA:2.60.40.150 (GENE3D), PTHR16122 (PANTHER), PTHR16122:SF1 (PANTHER), tmhmm (TMHMM)
SMAC_00610 scaffold_7:2435073..2439140	4068	0	3456	1152	NCU02830	conserved hypothetical protein	Expect = 0.0	ref|XP_963690.2| hypothetical protein NCU02830 [Neurospora crassa OR74A]	[Neurospora crassa OR74A]	0.0	sp|Q10165	RecName: Full=Uncharacterized protein C26A3.10	Expect = 1e-079	ArfGap (Putative GTPase activating protein for Arf), PH (PH domain)	nucl 11.5, cyto_nucl 10, cyto 7.5, mito 4, pero 2	Q	1	0	arf gtpase activator	4	P:mycelium development; P:regulation of ARF GTPase activity; F:ARF GTPase activator activity; F:zinc ion binding		IPR001164; IPR001849; IPR011993; PTHR23180 (PANTHER), PTHR23180:SF20 (PANTHER), SSF50729 (SUPERFAMILY)
SMAC_00611 scaffold_7:2440979..2442093	1115	0	804	268	NCU02829	probable phosphomannomutase	Expect = e-148	ref|XP_963786.1| phosphomannomutase [Neurospora crassa OR74A]	[Neurospora crassa OR74A]	e-142	sp|Q9UTJ2	RecName: Full=Phosphomannomutase; Short=PMM	Expect = e-101	PMM (Eukaryotic phosphomannomutase)	cyto 14.5, cyto_nucl 12.5, nucl 5.5, cysk 4	Q	0	0	phosphomannomutase	5	F:phosphomannomutase activity; C:cytoplasm; F:heat shock protein binding; P:mannose biosynthetic process; P:fructose metabolic process	EC:5.4.2.8	IPR005002; IPR006379; SSF56784 (SUPERFAMILY)
SMAC_00612 scaffold_7:complement(2442534..2443692)	1159	0	960	320	No hits found			ref|XP_002011183.1| GI16399 [Drosophila mojavensis]	[Drosophila mojavensis]	1e-06	sp|P0C656	RecName: Full=Mediator of RNA polymerase II transcription subunit 12;	Expect = 6e-006	no hits above thresholds	nucl 16, cyto_nucl 13.833, mito_nucl 9.499, cyto 8.5	Q	0	0	---NA---	0
SMAC_00613 scaffold_7:complement(2444922..2447918)	2997	0	2751	917	NCU02828	related to condensin complex component cnd2	Expect = 0.0	ref|XP_963785.2| hypothetical protein NCU02828 [Neurospora crassa OR74A]	[Neurospora crassa OR74A]	0.0	sp|Q9Y7R3	RecName: Full=Condensin complex subunit 2; AltName: Full=p105;	Expect = e-104	Barren (Barren protein)	nucl 14.5, cyto_nucl 10.5, mito 7, cyto 5.5	Q	0	0	condensin complex component cnd2	3	P:mitosis; P:mycelium development; C:nucleus		IPR008418; PTHR13108 (PANTHER), PTHR13108:SF2 (PANTHER)
SMAC_00614 scaffold_7:2449632..2453099	3468	0	3243	1081	NCU02826	conserved hypothetical protein	Expect = 0.0	ref|XP_963783.2| hypothetical protein NCU02826 [Neurospora crassa OR74A]	[Neurospora crassa OR74A]	0.0	sp|P87122	RecName: Full=Putative cation exchanger C3A12.06c	Expect = 9e-044	Na_Ca_ex (Sodium/calcium exchanger protein)	plas 21, E.R. 3, mito 1, extr 1, vacu 1	A	13	12	sodium calcium exchanger protein	1	C:integral to membrane		IPR004837; PTHR12266 (PANTHER), SignalP (SIGNALP), tmhmm (TMHMM)
SMAC_00615 scaffold_7:2468489..2470559	2071	0	1788	596	NCU02819	related to nonhistone chromosomal protein	Expect = 0.0	ref|XP_963712.1| hypothetical protein NCU02819 [Neurospora crassa OR74A]	[Neurospora crassa OR74A]	0.0	sp|O04235	RecName: Full=FACT complex subunit SSRP1; AltName: Full=Facilitates	Expect = 5e-014	HMG_box (HMG (high mobility group) box), SAM_1 (SAM domain (Sterile alpha motif))	nucl 25.5, cyto_nucl 14	Q	1	0	chromatin-associated protein	6	C:chromatin; P:DNA metabolic process; F:DNA binding; P:response to DNA damage stimulus; C:nucleus; P:regulation of transcription, DNA-dependent		IPR000910; IPR001660; IPR009071; IPR010993; IPR013761; PTHR13711 (PANTHER)
SMAC_00616 scaffold_7:complement(2473896..2478010)	4115	0	3897	1299	NCU02815	NIK-1 nonidentical kinase-1	Expect = 0.0	ref|XP_964471.1| hypothetical protein NCU02815 [Neurospora crassa OR74A]	[Neurospora crassa OR74A]	0.0	sp|Q54YZ9	RecName: Full=Hybrid signal transduction histidine kinase J	Expect = 0.0	HATPase_c (Histidine kinase-, DNA gyrase B-, and HS), Response_reg (Response regulator receiver domain), HAMP (HAMP domain), HisKA (His Kinase A (phosphoacceptor) domain)	cyto 17, cyto_nucl 12.5, nucl 6, mito 2, pero 2	S	0	0	drk1 histidine kinase	8	F:two-component response regulator activity; P:two-component signal transduction system (phosphorelay); C:integral to membrane; P:peptidyl-histidine phosphorylation; P:regulation of transcription, DNA-dependent; F:ATP binding; F:two-component sensor activity; C:protein histidine kinase complex		IPR001789; IPR003594; IPR003660; IPR003661; IPR004358; IPR005467; IPR009082; IPR011006; G3DSA:3.40.50.2300 (GENE3D), PTHR23283 (PANTHER), PTHR23283:SF49 (PANTHER), SignalP (SIGNALP)
SMAC_00617 scaffold_7:2487326..2487748	423	0	423	141	No hits found			ref|XP_964473.1| hypothetical protein NCU02817 [Neurospora crassa OR74A]	[Neurospora crassa OR74A]	1e-23	No hits found			no hits above thresholds	mito 15, cyto 5.5, cyto_pero 4.5, nucl 4	Q	0	0	---NA---	0
SMAC_00618 scaffold_7:complement(2488473..2489749)	1277	0	1209	403	No hits found			ref|XP_001069720.1| PREDICTED: similar to QUAhog (hedgehog related) family member	not specified	3e-18	sp|Q17060	RecName: Full=Major royal jelly protein 3; Short=MRJP-3; AltName:	Expect = 6e-012	no hits above thresholds	cyto 14.5, cyto_nucl 11.833, cyto_mito 8.166, nucl 7, extr 4	Q	1	0	---NA---	0
SMAC_00619 scaffold_7:complement(2492162..2495023)	2862	0	2619	873	NCU21401	conserved hypothetical protein	Expect = 0.0	ref|XP_964456.2| hypothetical protein NCU02800 [Neurospora crassa OR74A]	[Neurospora crassa OR74A]	0.0	sp|O94326	RecName: Full=Zinc finger protein C725.08	Expect = 7e-031	no hits above thresholds	nucl 19.5, cyto_nucl 13, cyto 5.5	Q	0	0	arsenite resistance protein	3	C:intracellular; P:mycelium development; F:zinc ion binding		IPR007087; IPR013087; IPR015880; PTHR21032 (PANTHER)
SMAC_00620 scaffold_7:2496745..2497446	702	0	621	207	NCU02801	related to benzodiazepine receptor, peripheral-type	Expect = 2e-88	ref|XP_964457.1| hypothetical protein NCU02801 [Neurospora crassa OR74A]	[Neurospora crassa OR74A]	4e-89	sp|O94327	RecName: Full=Translocator protein homolog	Expect = 7e-024	TspO_MBR (TspO/MBR family)	extr 17, mito 5, cyto 4	S	5	5	benzodiazepine receptor family protein	1	C:integral to membrane		IPR004307; tmhmm (TMHMM)
SMAC_00621 scaffold_7:complement(2498003..2499160)	1158	0	1044	348	NCU02802	ARG-13 mitochondrial amino acid transporter ARG-13	Expect = e-168	ref|XP_964458.1| hypothetical protein NCU02802 [Neurospora crassa OR74A]	[Neurospora crassa OR74A]	e-165	sp|Q01356	RecName: Full=Amino-acid transporter arg-13	Expect = e-167	Mito_carr (Mitochondrial carrier protein)	mito 11, cyto 7.5, cyto_nucl 6, pero 5, nucl 3.5	Q	2	0	amino-acid transporter arg-13	5	C:mitochondrial inner membrane; C:integral to membrane; F:binding; P:transport; F:transporter activity		IPR001993; IPR002113; IPR018108; PTHR11896:SF53 (PANTHER)
SMAC_00622 scaffold_7:complement(2501009..2503201)	2193	0	2193	731	NCU02803	probable U5 snRNP 100 kD protein	Expect = 0.0	ref|XP_964459.1| hypothetical protein NCU02803 [Neurospora crassa OR74A]	[Neurospora crassa OR74A]	0.0	sp|Q7SEL0	RecName: Full=Pre-mRNA-splicing ATP-dependent RNA helicase prp-28	Expect = 0.0	DEAD (DEAD/DEAH box helicase), Helicase_C (Helicase conserved C-terminal domain)	nucl 25.5, cyto_nucl 14	Q	1	0	pre-mrna-splicing atp-dependent rna helicase prp28	7	C:cytoplasm; P:RNA splicing; F:ATP-dependent helicase activity; F:nucleic acid binding; P:mRNA processing; F:ATP binding; C:nucleus		IPR000629; IPR001650; IPR011545; IPR014001; IPR014014; IPR014021; IPR018062; IPR019793; G3DSA:3.40.50.300 (GENE3D), PTHR10967 (PANTHER), PTHR10967:SF47 (PANTHER), SSF52540 (SUPERFAMILY)
SMAC_00623 scaffold_7:2503710..2504347	638	0	492	164	NCU02804	related to ribosomal protein YmL25, mitochondrial	Expect = 3e-90	ref|XP_964460.1| hypothetical protein NCU02804 [Neurospora crassa OR74A]	[Neurospora crassa OR74A]	2e-89	sp|P23369	RecName: Full=54S ribosomal protein L25, mitochondrial; AltName:	Expect = 2e-018	no hits above thresholds	mito 19.5, cyto_mito 10.5, nucl 6	Q	0	0	60s ribosomal protein l25	3	F:metal ion binding; C:intracellular part; F:heat shock protein binding
SMAC_00624 scaffold_7:2504951..2505538	588	0	588	196	NCU02805	conserved hypothetical protein	Expect = 7e-63	ref|XP_964461.1| hypothetical protein NCU02805 [Neurospora crassa OR74A]	[Neurospora crassa OR74A]	9e-66	sp|Q7SEK8	RecName: Full=Diphthamide biosynthesis protein 4	Expect = 6e-067	DnaJ (DnaJ domain), zf-CSL (CSL zinc finger)	nucl 20.5, cyto_nucl 13.5, cyto 3.5	Q	0	0	domain protein	1	F:binding		IPR001623; IPR007872; IPR015609; PTHR11821:SF24 (PANTHER)
SMAC_00625 scaffold_7:complement(2506272..2507234)	963	0	789	263	NCU02806	probable 14-3-3-like protein	Expect = e-153	ref|XP_964462.1| 14-3-3 protein 7 [Neurospora crassa OR74A]	[Neurospora crassa OR74A]	e-143	sp|Q99002	RecName: Full=14-3-3 protein homolog; AltName: Full=Th1433	Expect = e-125	14-3-3 (14-3-3 protein)	cyto_nucl 13, nucl 12.5, cyto 10.5, pero 2	Q	0	0	14-3-3 family protein	2	P:mycelium development; F:protein domain specific binding		IPR000308
SMAC_00626 scaffold_7:2510539..2511139	601	0	288	96	NCU02807	related to H+-transporting ATP synthase inhibitor	Expect = 2e-38	ref|XP_964463.2| hypothetical protein NCU02807 [Neurospora crassa OR74A]	[Neurospora crassa OR74A]	4e-43	sp|P09940	RecName: Full=ATPase inhibitor, mitochondrial	Expect = 1e-010	IATP (Mitochondrial ATPase inhibitor, IATP)	mito 18, nucl 7	Q	0	0	atpase mitochondrial	3	F:enzyme inhibitor activity; P:negative regulation of nucleotide metabolic process; C:mitochondrion		IPR007648
SMAC_00627 scaffold_7:complement(2512149..2514292)	2144	0	2049	683	NCU02808	related to nuclear pore protein NSP1	Expect = 0.0	ref|XP_964464.1| hypothetical protein NCU02808 [Neurospora crassa OR74A]	[Neurospora crassa OR74A]	0.0	sp|Q10168	RecName: Full=Nucleoporin nsp1; AltName: Full=Nuclear pore protein	Expect = 1e-069	Nsp1_C (Nsp1-like C-terminal region)	extr 9, nucl 7.5, cyto_nucl 6.5, mito 6, cyto 4.5	Q	0	0	protein	2	C:nuclear pore; F:structural constituent of nuclear pore		IPR001412; IPR007758
SMAC_00628 scaffold_7:2515549..2516132	584	0	501	167	NCU02809	conserved hypothetical protein	Expect = 5e-79	ref|XP_964465.2| hypothetical protein NCU02809 [Neurospora crassa OR74A]	[Neurospora crassa OR74A]	6e-79	No hits found			no hits above thresholds	nucl 13.5, cyto_nucl 11, mito 7, cyto 5.5	Q	0	0	hypothetical protein NCU02809 [Neurospora crassa OR74A]	1	P:mycelium development
SMAC_00629 scaffold_7:2516392..2518019	1628	0	1560	520	NCU02809	conserved hypothetical protein	Expect = e-122	ref|XP_964465.2| hypothetical protein NCU02809 [Neurospora crassa OR74A]	[Neurospora crassa OR74A]	0.0	sp|Q01033	not specified	Expect = 2e-020	no hits above thresholds	nucl 15.5, cyto_nucl 12.5, cyto 8.5	Q	0	0	hypothetical protein NCU02809 [Neurospora crassa OR74A]	1	P:mycelium development
SMAC_00630 scaffold_7:complement(2519867..2521573)	1707	0	1536	512	NCU21398	probable translation initiation factor eIF-2 gamma chain	Expect = 0.0	ref|XP_964466.2| eukaryotic translation initiation factor 2 gamma subunit	not specified	0.0	sp|P32481	RecName: Full=Eukaryotic translation initiation factor 2 subunit	Expect = 0.0	eIF2_C (Initiation factor eIF2 gamma, C terminal), GTP_EFTU (Elongation factor Tu GTP binding domain), GTP_EFTU_D2 (Elongation factor Tu domain 2)	cyto 12, cyto_nucl 10, nucl 6, mito 3, pero 3	Q	0	0	translation initiation factor ef-2 gamma	5	F:GTP binding; F:translation initiation factor activity; F:GTPase activity; C:ribosome; P:regulation of translational initiation	EC:3.6.5.3; EC:3.6.5.1; EC:3.6.5.2; EC:3.6.5.4	IPR000795; IPR004161; IPR009000; IPR009001; IPR015256; G3DSA:2.40.30.10 (GENE3D), G3DSA:3.40.50.300 (GENE3D), PTHR23115 (PANTHER), PTHR23115:SF9 (PANTHER), SSF52540 (SUPERFAMILY)
SMAC_00631 scaffold_7:2525841..2527521	1681	0	1545	515	NCU02811	conserved hypothetical protein	Expect = 0.0	ref|XP_964467.1| hypothetical protein NCU02811 [Neurospora crassa OR74A]	[Neurospora crassa OR74A]	0.0	No hits found			no hits above thresholds	plas 24, mito 2	Q	4	4	hypothetical protein NCU02811 [Neurospora crassa OR74A]	1	P:growth or development of symbiont on or near host
SMAC_00632 scaffold_7:2529194..2530608	1415	0	897	299	NCU02812	probable uridine-monophosphate kinase (UMP-CMP kinase)	Expect = e-107	ref|XP_964468.1| uridylate kinase [Neurospora crassa OR74A]	[Neurospora crassa OR74A]	e-102	sp|P15700	RecName: Full=Uridylate kinase; Short=UK; AltName: Full=Uridine	Expect = 8e-067	ADK (Adenylate kinase)	mito 25	S	1	0	uridylate kinase	4	F:ATP binding; F:nucleotide kinase activity; F:phosphotransferase activity, phosphate group as acceptor; P:pyrimidine nucleotide biosynthetic process	EC:2.7.4.0	IPR000850; IPR006266; G3DSA:3.40.50.300 (GENE3D), PTHR23359:SF23 (PANTHER), SSF52540 (SUPERFAMILY)
SMAC_00633 scaffold_7:complement(2531372..2532757)	1386	0	1305	435	NCU02813	conserved hypothetical protein	Expect = 0.0	ref|XP_964469.1| hypothetical protein NCU02813 [Neurospora crassa OR74A]	[Neurospora crassa OR74A]	0.0	sp|Q7SEK1	RecName: Full=Eukaryotic translation initiation factor 3 subunit M;	Expect = 0.0	PCI (PCI domain)	nucl 16, cyto_nucl 10.5, cyto 3, pero 3, mito 2	Q	0	0	pci domain protein	4	F:molecular_function; F:translation initiation factor activity; P:biological_process; C:cellular_component		IPR000717; PTHR15350 (PANTHER), PTHR15350:SF2 (PANTHER)
SMAC_00634 scaffold_7:2534647..2536980	2334	0	2106	702	NCU21397	related to serine/threonine-protein kinase Chk2	Expect = 0.0	gb|ABF83896.1| checkpoint kinase 2-like [Neurospora crassa]	[Neurospora crassa]	0.0	sp|P34101	RecName: Full=Probable serine/threonine-protein kinase fhkC;	Expect = 5e-077	Pkinase (Protein kinase domain), Pkinase_Tyr (Protein tyrosine kinase), FHA (FHA domain)	nucl 16.5, cyto_nucl 12, cyto 4.5, mito 3	Q	1	0	serine threonine-protein kinase chk2	4	P:protein amino acid phosphorylation; F:ATP binding; F:protein serine/threonine kinase activity; P:serine family amino acid metabolic process	EC:2.7.11.0	IPR000253; IPR000719; IPR002290; IPR008271; IPR008984; IPR011009; IPR017441; IPR017442; IPR020648; G3DSA:1.10.510.10 (GENE3D), G3DSA:3.30.200.20 (GENE3D), PTHR22982 (PANTHER)
SMAC_00635 scaffold_17:1006..2644	1639	1	1569	523	NCU04049	conserved hypothetical protein	Expect = 0.0	ref|XP_957664.1| hypothetical protein NCU04049 [Neurospora crassa OR74A]	[Neurospora crassa OR74A]	0.0	No hits found			no hits above thresholds	plas 18, pero 3, E.R. 2, mito 1, cyto_nucl 1, golg 1, vacu 1	Q	6	4	hypothetical protein NCU04049 [Neurospora crassa OR74A]	3	F:molecular_function; P:biological_process; C:cellular_component
SMAC_00636 scaffold_17:complement(3304..3579)	276	0	276	92	No hits found			No hits found			No hits found			no hits above thresholds	extr 19, mito 4.5, cyto_mito 4, cyto 2.5	Q	0	0	---NA---	0
SMAC_00637 scaffold_17:6970..7752	783	0	783	261	NCU04050	CPC-1 cross-pathway control protein	Expect = e-122	ref|XP_957665.1| cross-pathway control protein 1 [Neurospora crassa OR74A]	[Neurospora crassa OR74A]	e-129	sp|P11115	RecName: Full=Cross-pathway control protein 1	Expect = e-130	bZIP_1 (bZIP transcription factor)	nucl 24.5, cyto_nucl 14	Q	0	0	cross-pathway control protein 1	7	F:sequence-specific DNA binding; P:mycelium development; F:protein dimerization activity; F:transcription factor activity; P:cellular amino acid biosynthetic process; P:regulation of transcription, DNA-dependent; C:transcription factor complex		IPR004827; IPR011616; PTHR11462 (PANTHER), PTHR11462:SF4 (PANTHER)
SMAC_00638 scaffold_17:complement(11385..13634)	2250	0	2250	750	NCU04051	probable positive effector protein GCN20	Expect = 0.0	ref|XP_957666.1| protein GCN20 [Neurospora crassa OR74A]	[Neurospora crassa OR74A]	0.0	sp|P43535	RecName: Full=Protein GCN20	Expect = 0.0	ABC_tran (ABC transporter)	cyto 14, nucl 10, pero 3	Q	0	0	translation initiation regulator	3	C:membrane; F:ATPase activity; F:ATP binding		IPR003439; IPR003593; IPR017871; G3DSA:3.40.50.300 (GENE3D), PTHR19211 (PANTHER), PTHR19211:SF17 (PANTHER), SSF52540 (SUPERFAMILY)
SMAC_00639 scaffold_17:21731..25423	3693	0	3411	1137	NCU04053	conserved hypothetical protein	Expect = 0.0	emb|CAE85616.1| hypothetical protein [Neurospora crassa]	[Neurospora crassa]	0.0	sp|P08640	RecName: Full=Flocculation protein FLO11; Short=Flocculin-11;	Expect = 3e-007	no hits above thresholds	extr 8, nucl 7, cyto 3, mito 2, pero 2, E.R. 2, plas 1, golg 1, vacu 1	S	1	0	hypothetical protein [Neurospora crassa]	3	F:molecular_function; P:biological_process; C:cellular_component
SMAC_00640 putative tub2 putative TUB2 protein scaffold_17:27410..29315	1906	0	1344	448	NCU04054	BTUB tubulin beta chain	Expect = 0.0	ref|XP_957669.2| tubulin beta chain [Neurospora crassa OR74A]	[Neurospora crassa OR74A]	0.0	sp|P05220	RecName: Full=Tubulin beta chain; AltName: Full=Beta-tubulin	Expect = 0.0	Tubulin (Tubulin/FtsZ family, GTPase domain), Tubulin_C (Tubulin/FtsZ family, C-terminal domain)	nucl 11.5, cyto_nucl 11.333, cyto 10, cyto_pero 5.833, mito 3	Q	0	0	beta-tubulin	9	C:cytoplasm; P:microtubule-based movement; C:protein complex; F:GTP binding; P:protein polymerization; P:response to antibiotic; F:structural molecule activity; F:GTPase activity; C:microtubule	EC:3.6.5.1; EC:3.6.5.2; EC:3.6.5.3; EC:3.6.5.4	IPR000217; IPR002453; IPR003008; IPR008280; IPR013838; IPR017975; IPR018316; IPR019746; G3DSA:1.10.287.600 (GENE3D), SM00864 (SMART)
SMAC_00641 scaffold_17:47162..48175	1014	0	861	287	NCU20235	conserved hypothetical protein	Expect = e-131	ref|XP_957673.2| hypothetical protein NCU04058 [Neurospora crassa OR74A]	[Neurospora crassa OR74A]	e-147	No hits found			no hits above thresholds	nucl 27	Q	0	0	hypothetical protein NCU04058 [Neurospora crassa OR74A]	5	F:sequence-specific DNA binding; F:protein dimerization activity; F:transcription factor activity; P:regulation of transcription, DNA-dependent; C:transcription factor complex		IPR004827
SMAC_00642 scaffold_17:complement(58507..64942)	6436	0	6219	2073	NCU04059	related to nucleoprotein TPR	Expect = 0.0	emb|CAE85613.1| related to nucleoprotein TPR [Neurospora crassa]	[Neurospora crassa]	0.0	sp|P12270	RecName: Full=Nucleoprotein TPR	Expect = e-138	TPR_MLP1_2 (TPR/MLP1/MLP2-like protein), Pox_A_type_inc (Viral A-type inclusion protein repeat)	nucl 17.5, cyto_nucl 12.5, cyto 6.5	Q	1	0	filament-forming protein (tpr p270)	3	C:nuclear pore; P:protein import into nucleus; P:mycelium development		IPR009053; IPR012929; PD936484 (PRODOM), PTHR18898 (PANTHER), SSF46966 (SUPERFAMILY)
SMAC_00643 scaffold_17:complement(65988..68016)	2029	0	1746	582	NCU04060	conserved hypothetical protein	Expect = 0.0	ref|XP_957675.1| hypothetical protein NCU04060 [Neurospora crassa OR74A]	[Neurospora crassa OR74A]	0.0	sp|Q8TGE1	RecName: Full=Cell wall protein AWA1; Flags: Precursor	Expect = 8e-009	no hits above thresholds	extr 11, mito 7, nucl 4, cyto 3	Q	1	1	hypothetical protein NCU04060 [Neurospora crassa OR74A]	3	F:molecular_function; P:growth or development of symbiont on or near host; C:cellular_component
SMAC_00644 scaffold_17:complement(70328..71017)	690	0	600	200	NCU04061	conserved hypothetical protein	Expect = 3e-87	ref|XP_957676.1| hypothetical protein NCU04061 [Neurospora crassa OR74A]	[Neurospora crassa OR74A]	4e-87	sp|P56739	not specified	Expect = 9e-056	DOPA_dioxygen (Dopa 4,5-dioxygenase family)	cyto 11, mito 8, nucl 3, pero 3	Q	1	0	y212_botciuncharacterized kda protein	1	P:growth or development of symbiont on or near host		IPR014980
SMAC_00645 scaffold_17:complement(72068..73336)	1269	0	1197	399	NCU04062	PEX-20 peroxisome biogenesis factor 20	Expect = 0.0	ref|XP_957677.1| hypothetical protein NCU04062 [Neurospora crassa OR74A]	[Neurospora crassa OR74A]	0.0	sp|Q01042	not specified	Expect = 7e-006	no hits above thresholds	nucl 14.5, cyto_nucl 13.5, cyto 7.5, mito 2, pero 2	Q	0	0	peroxin 20	0
SMAC_00646 scaffold_17:74390..75533	1144	0	918	306	NCU04063	related to protein transport protein SEC13	Expect = e-175	ref|XP_957678.2| protein transport protein SEC13 [Neurospora crassa OR74A]	[Neurospora crassa OR74A]	e-177	sp|Q7RZF5	RecName: Full=Protein transport protein sec-13	Expect = e-178	WD40 (WD domain, G-beta repeat)	cyto 19, cyto_nucl 14.5, nucl 6	Q	0	0	nuclear pore complex subunit	10	P:vesicle-mediated transport; P:chromosome segregation; C:nuclear pore; P:cell division; C:cytoplasmic vesicle; P:intracellular protein transmembrane transport; P:mitosis; P:mRNA processing; C:endoplasmic reticulum membrane; P:mRNA transport		IPR001680; IPR011046; IPR015943; IPR017986; IPR019781; IPR019782; IPR020472; PTHR11024 (PANTHER), PTHR11024:SF2 (PANTHER)
SMAC_00647 scaffold_17:complement(75837..78405)	2569	0	2490	830	NCU04064	hypothetical protein	Expect = e-132	ref|XP_957679.1| hypothetical protein NCU04064 [Neurospora crassa OR74A]	[Neurospora crassa OR74A]	e-139	sp|Q869E1	RecName: Full=DNA ligase 1; AltName: Full=DNA ligase I; AltName:	Expect = 2e-012	no hits above thresholds	mito 11, nucl 10, cyto_mito 8.5, cyto 4	Q	2	0	hypothetical protein NCU04064 [Neurospora crassa OR74A]	3	F:molecular_function; P:biological_process; C:cellular_component
SMAC_00648 scaffold_17:79218..81539	2322	0	2172	724	NCU04065	potassium channel	Expect = 0.0	emb|CAD53325.1| potassium channel [Neurospora crassa]	[Neurospora crassa]	0.0	sp|P40310	RecName: Full=Outward-rectifier potassium channel TOK1; AltName:	Expect = 1e-049	Ion_trans_2 (Ion channel)	plas 21, E.R. 2, vacu 2	Q	8	10	potassium channel	4	F:potassium channel activity; P:growth or development of symbiont on or near host; P:potassium ion transport; C:integral to membrane		IPR003280; IPR013099; G3DSA:1.10.287.70 (GENE3D), PTHR11003 (PANTHER), PTHR11003:SF5 (PANTHER), tmhmm (TMHMM), SSF81324 (SUPERFAMILY)
SMAC_00649 scaffold_17:82552..84263	1712	0	1635	545	NCU04066	conserved hypothetical protein	Expect = 0.0	ref|XP_957681.2| hypothetical protein NCU04066 [Neurospora crassa OR74A]	[Neurospora crassa OR74A]	0.0	No hits found			no hits above thresholds	extr 23, mito 1, cyto 1, E.R. 1, golg 1, cyto_mito 1	S	0	0	hypothetical protein NCU04066 [Neurospora crassa OR74A]	2	F:catalytic activity; P:growth or development of symbiont on or near host		IPR001258; IPR011041; IPR011042; IPR017972; SignalP (SIGNALP)
SMAC_00650 scaffold_17:complement(84664..86333)	1670	0	1446	482	NCU04067	conserved hypothetical protein	Expect = 0.0	ref|XP_957682.1| hypothetical protein NCU04067 [Neurospora crassa OR74A]	[Neurospora crassa OR74A]	0.0	No hits found			no hits above thresholds	extr 13, mito 7, cyto 4.5, cyto_nucl 4	S	0	0	nuclear membrane fusion protein	3	F:molecular_function; P:biological_process; C:cellular_component
SMAC_00651 scaffold_17:87421..88679	1259	0	858	286	NCU20224	related to MRPL6 - mitochondrial ribosomal protein, large	Expect = e-136	ref|XP_957683.2| 60S ribosomal protein L6, mitochondrial precursor [Neurospora	[Neurospora	1e-95	sp|P32904	RecName: Full=54S ribosomal protein L6, mitochondrial; AltName:	Expect = 9e-041	Ribosomal_L6 (Ribosomal protein L6)	mito 21.5, cyto_mito 12.5, pero 3	S	1	0	60s ribosomal protein	4	C:ribosome; F:structural constituent of ribosome; P:translation; P:ribosome biogenesis	EC:3.6.5.3	IPR000702; IPR002358; IPR017909; IPR019906; IPR020040; PTHR11655:SF5 (PANTHER)
SMAC_00652 scaffold_17:complement(88868..89935)	1068	0	1068	356	NCU04069	probable MET22 - protein ser/thr phosphatase	Expect = 0.0	ref|XP_957684.1| hypothetical protein NCU04069 [Neurospora crassa OR74A]	[Neurospora crassa OR74A]	0.0	sp|Q5BCG1	RecName: Full=3'(2'),5'-bisphosphate nucleotidase; AltName:	Expect = e-133	Inositol_P (Inositol monophosphatase family)	cyto 26, cyto_nucl 14.5	Q	0	0	3 (2 ) -bisphosphate nucleotidase	4	C:ribosome; P:sulfur metabolic process; F:3'(2'),5'-bisphosphate nucleotidase activity; F:inositol or phosphatidylinositol phosphatase activity	EC:3.1.3.7	IPR000760; IPR006239; IPR020550; IPR020583; G3DSA:3.30.540.10 (GENE3D), G3DSA:3.40.190.80 (GENE3D), PTHR20854:SF3 (PANTHER), SSF56655 (SUPERFAMILY)
SMAC_00653 scaffold_17:91379..92399	1021	0	945	315	NCU04070	conserved hypothetical protein	Expect = e-115	ref|XP_957685.1| hypothetical protein NCU04070 [Neurospora crassa OR74A]	[Neurospora crassa OR74A]	e-137	sp|O13695	RecName: Full=Uncharacterized serine-rich protein C11G7.01	Expect = 4e-008	no hits above thresholds	extr 27	S	1	1	hypothetical protein NCU04070 [Neurospora crassa OR74A]	0
SMAC_00654 scaffold_17:complement(93405..94664)	1260	0	1101	367	NCU04071	carboxy-cis,cis-muconate cyclase	Expect = 0.0	ref|XP_957686.1| hypothetical protein NCU04071 [Neurospora crassa OR74A]	[Neurospora crassa OR74A]	0.0	sp|P38677	RecName: Full=Carboxy-cis,cis-muconate cyclase; AltName:	Expect = 0.0	no hits above thresholds	cysk 10, cyto 9, cyto_pero 7.833, cyto_nucl 5.833, pero 5.5	Q	0	0	carboxy- -muconate cyclase	2	F:carboxy-cis,cis-muconate cyclase activity; P:benzoate metabolic process	EC:5.5.1.5	IPR015943; SSF75011 (SUPERFAMILY)
SMAC_00655 scaffold_17:96450..97419	970	0	894	298	NCU04072	related to hydroxyquinol-1,2-dioxygenase	Expect = e-173	ref|XP_957687.1| hypothetical protein NCU04072 [Neurospora crassa OR74A]	[Neurospora crassa OR74A]	e-171	sp|P86029	RecName: Full=Catechol 1,2-dioxygenase	Expect = 3e-062	Dioxygenase_C (Dioxygenase), Dioxygenase_N (Catechol dioxygenase N terminus)	cyto_pero 10.333, cyto 10, pero 9.5, cyto_nucl 8.833, nucl 6.5	Q	0	0	catechol	9	F:catechol 1,2-dioxygenase activity; P:oxidation reduction; F:ferric iron binding; P:catechol metabolic process; P:benzoate metabolic process; P:1,4-dichlorobenzene catabolic process; P:xylene catabolic process; P:toluene catabolic process; P:carbazole catabolic process	EC:1.13.11.1	IPR000627; IPR007535; IPR015889
SMAC_00656 scaffold_17:complement(99409..100398)	990	0	801	267	NCU04074	NADH2 dehydrogenase (ubiquinone) 31K chain precursor	Expect = e-138	ref|XP_957689.1| NADH:ubiquinone oxidoreductase 30.4kD subunit [Neurospora crassa	[Neurospora crassa	e-132	sp|P23710	RecName: Full=NADH-ubiquinone oxidoreductase 30.4 kDa subunit,	Expect = e-133	Complex1_30kDa (Respiratory-chain NADH dehydrogenase,)	mito 22.5, cyto_mito 12.5, cyto 1.5	Q	0	0	nadh-ubiquinone oxidoreductase 304 kda subunit precursor	6	P:mitochondrial electron transport, NADH to ubiquinone; F:NADH dehydrogenase (ubiquinone) activity; C:mitochondrial respiratory chain; P:ubiquinone biosynthetic process; P:sodium ion transport; P:proton transport	EC:1.6.5.3	IPR001268; IPR010218; IPR020396; PTHR10884 (PANTHER), PTHR10884:SF5 (PANTHER)
SMAC_00657 scaffold_17:101496..108025	6530	0	5418	1806	NCU20225	conserved hypothetical protein	Expect = 0.0	ref|XP_957688.2| hypothetical protein NCU04073 [Neurospora crassa OR74A]	[Neurospora crassa OR74A]	0.0	sp|Q09818	RecName: Full=Putative general negative regulator of transcription	Expect = 3e-072	RRM_1 (RNA recognition motif. (a.k.a. RRM, RBD, or)	nucl 19, cyto_nucl 14, cyto 7	Q	1	0	ccr4-not core complex subunit	3	F:metal ion binding; F:helicase activity; F:nucleotide binding		IPR000504; IPR001841; IPR012677; G3DSA:3.30.40.10 (GENE3D), PTHR12603 (PANTHER), SSF54928 (SUPERFAMILY), SSF57850 (SUPERFAMILY)
SMAC_00658 scaffold_17:complement(108121..108363)	243	0	243	81	No hits found			No hits found			No hits found			no hits above thresholds	mito 21, nucl 3, cyto 3, cyto_nucl 3	S	1	0	---NA---	0
SMAC_00659 scaffold_17:complement(110746..112645)	1900	0	1842	614	NCU04075	conserved hypothetical protein	Expect = 0.0	ref|XP_957690.1| hypothetical protein NCU04075 [Neurospora crassa OR74A]	[Neurospora crassa OR74A]	0.0	sp|Q6P7H4	RecName: Full=NIPA-like protein; AltName: Full=Zinc finger	Expect = 1e-009	zf-C3HC (C3HC zinc finger-like), Rsm1 (Rsm1-like)	nucl 19, cyto_nucl 11.5, mito 6	Q	0	0	c3hc zinc finger domain-containing protein	2	C:nucleus; F:zinc ion binding		IPR012935; IPR013909
SMAC_00660 scaffold_17:complement(113293..117384)	4092	0	4092	1364	NCU20226	related to Cu-transporting P1-type ATPase	Expect = 0.0	ref|XP_957691.2| hypothetical protein NCU04076 [Neurospora crassa OR74A]	[Neurospora crassa OR74A]	0.0	sp|Q9SH30	RecName: Full=Putative copper-transporting ATPase 3	Expect = e-133	E1-E2_ATPase (E1-E2 ATPase), Hydrolase (haloacid dehalogenase-like hydrolase), HMA (Heavy-metal-associated domain)	plas 20, mito 2, E.R. 2, cyto 1, golg 1, vacu 1, mito_nucl 1	Q	9	8	copper resistance-associated p-type	7	F:metal ion binding; F:copper-exporting ATPase activity; F:ATP binding; P:proton transport; C:integral to membrane; P:metabolic process; P:copper ion transport	EC:3.6.3.4	IPR001757; IPR005834; IPR006121; IPR006403; IPR006416; IPR008250; IPR017969; IPR018303; G3DSA:2.70.150.10 (GENE3D), G3DSA:3.30.70.100 (GENE3D), G3DSA:3.40.50.1000 (GENE3D), PTHR11939:SF33 (PANTHER), tmhmm (TMHMM), SSF56784 (SUPERFAMILY), SSF81653 (SUPERFAMILY), SSF81665 (SUPERFAMILY)
SMAC_00661 scaffold_17:119702..122793	3092	0	3057	1019	NCU04077	related to sulfite reductase flavin-binding subunit MET10	Expect = 0.0	ref|XP_957692.1| hypothetical protein NCU04077 [Neurospora crassa OR74A]	[Neurospora crassa OR74A]	0.0	sp|P39692	RecName: Full=Sulfite reductase [NADPH] flavoprotein component	Expect = e-169	FAD_binding_1 (FAD binding domain)	cyto 13.5, cyto_nucl 10.833, nucl 7, mito_nucl 6.833, mito 5.5	Q	0	0	assimilatory sulfite reductase	5	P:metabolic process; F:oxidoreductase activity; F:electron carrier activity; P:growth or development of symbiont on or near host; P:electron transport		IPR001433; IPR001709; IPR002869; IPR003097; IPR009014; IPR015941; IPR017927; IPR017938; IPR019752; G3DSA:2.40.30.10 (GENE3D), G3DSA:3.40.50.80 (GENE3D), PTHR19384 (PANTHER), PTHR19384:SF16 (PANTHER), SSF52343 (SUPERFAMILY), SSF52518 (SUPERFAMILY)
SMAC_00662 scaffold_17:123398..125149	1752	0	1524	508	NCU04078	related to iron-activated alcohol dehydrogenase	Expect = 0.0	ref|XP_957693.2| hypothetical protein NCU04078 [Neurospora crassa OR74A]	[Neurospora crassa OR74A]	0.0	sp|A6QP15	RecName: Full=Hydroxyacid-oxoacid transhydrogenase, mitochondrial;	Expect = e-129	Fe-ADH (Iron-containing alcohol dehydrogenase)	mito 27	Q	1	0	fe-containing alcohol	5	F:metal ion binding; P:oxidation reduction; F:methanol dehydrogenase activity; P:growth or development of symbiont on or near host; P:methane metabolic process	EC:1.1.1.244	IPR001670; G3DSA:1.20.1090.10 (GENE3D), G3DSA:3.40.50.1970 (GENE3D), PTHR11496 (PANTHER), SSF56796 (SUPERFAMILY)
SMAC_00663 scaffold_17:126067..130806	4740	1	4101	1367	No hits found			emb|CAE17619.1| novel protein (zgc:100957) [Danio rerio]	[Danio rerio]	9e-52	sp|Q9KI14	RecName: Full=Serine-aspartate repeat-containing protein F; Flags:	Expect = 2e-038	no hits above thresholds	nucl 23, cyto_nucl 14.5	Q	0	0	---NA---	0			IPR006311
SMAC_00664 scaffold_17:complement(132117..135528)	3412	0	3360	1120	NCU04079	hypothetical protein	Expect = 0.0	ref|XP_956075.1| hypothetical protein NCU04079 [Neurospora crassa OR74A]	[Neurospora crassa OR74A]	0.0	sp|Q9UPS6	RecName: Full=Histone-lysine N-methyltransferase SETD1B; AltName:	Expect = 6e-017	Myb_DNA-bind_2 (Rap1 Myb domain)	nucl 21, cyto 3, mito 2	Q	0	0	transcription factor	4	P:growth or development of symbiont on or near host; P:regulation of transcription; F:DNA binding; C:intracellular		IPR000048; IPR001606; IPR009057; IPR012287; IPR015010
SMAC_00665 scaffold_17:136608..137973	1366	0	1290	430	NCU04080	conserved hypothetical protein	Expect = 0.0	ref|XP_956076.1| hypothetical protein NCU04080 [Neurospora crassa OR74A]	[Neurospora crassa OR74A]	0.0	sp|Q7RWM9	RecName: Full=Palmitoyltransferase SWF1	Expect = 0.0	zf-DHHC (DHHC zinc finger domain)	plas 21, E.R. 3, mito 2	A	6	5	dhhc zinc finger membrane protein	5	C:endoplasmic reticulum membrane; F:acyltransferase activity; C:integral to membrane; F:zinc ion binding; P:acyl-carrier-protein biosynthetic process		IPR001594; PTHR22883 (PANTHER), SignalP (SIGNALP), tmhmm (TMHMM)
SMAC_00666 scaffold_17:complement(138210..139880)	1671	0	1671	557	NCU04081	conserved hypothetical protein	Expect = 0.0	ref|XP_956077.1| hypothetical protein NCU04081 [Neurospora crassa OR74A]	[Neurospora crassa OR74A]	0.0	sp|Q1GN74	RecName: Full=Probable GTP-binding protein engB	Expect = 1e-016	MMR_HSR1 (GTPase of unknown function)	mito 24.5, cyto_mito 14	S	0	0	gtp binding protein	3	C:intracellular; F:GTPase activity; F:GTP binding	EC:3.6.5.1; EC:3.6.5.2; EC:3.6.5.3; EC:3.6.5.4	IPR001401; IPR002917; G3DSA:3.40.50.300 (GENE3D), PTHR11649 (PANTHER), PTHR11649:SF13 (PANTHER), SignalP (SIGNALP), SSF52540 (SUPERFAMILY)
SMAC_00667 scaffold_17:140306..140662	357	0	357	119	NCU04082	conserved hypothetical protein	Expect = 3e-52	ref|XP_956078.1| hypothetical protein NCU04082 [Neurospora crassa OR74A]	[Neurospora crassa OR74A]	2e-54	No hits found			FMC1 (FMC1 protein family)	mito 21.5, cyto_mito 11.5, nucl 5	Q	0	0	hypothetical protein NCU04082 [Neurospora crassa OR74A]	8	F:GTP binding; P:regulation of small GTPase mediated signal transduction; F:molecular_function; P:small GTPase mediated signal transduction; P:biological_process; F:guanyl-nucleotide exchange factor activity; C:intracellular; C:cellular_component		IPR018471
SMAC_00668 scaffold_17:142768..144886	2119	0	1650	550	NCU20227	hypothetical protein	Expect = e-111	ref|XP_956079.2| hypothetical protein NCU04083 [Neurospora crassa OR74A]	[Neurospora crassa OR74A]	4e-86	sp|Q9UQ35	RecName: Full=Serine/arginine repetitive matrix protein 2; AltName:	Expect = 5e-007	no hits above thresholds	nucl 20.5, cyto_nucl 13.5, cyto 5.5	Q	1	0	hypothetical protein NCU04083 [Neurospora crassa OR74A]	0
SMAC_00669 scaffold_17:148820..150769	1950	0	1704	568	NCU04089	related to pisatin demethylase cytochrome P450 CYP57	Expect = 0.0	ref|XP_956085.1| hypothetical protein NCU04089 [Neurospora crassa OR74A]	[Neurospora crassa OR74A]	0.0	sp|Q12645	RecName: Full=Pisatin demethylase; AltName: Full=Cytochrome P450	Expect = 6e-065	p450 (Cytochrome P450)	E.R. 5, mito 4, cyto 4, plas 4, extr 4, cyto_mito 4	A	1	2	pisatin demethylase	7	F:electron carrier activity; F:monooxygenase activity; F:iron ion binding; F:heme binding; P:oxidation reduction; C:cell part; P:electron transport		IPR001128; IPR002401; IPR017972; IPR017973; PTHR19383:SF11 (PANTHER), SignalP (SIGNALP), tmhmm (TMHMM)
SMAC_00670 scaffold_17:complement(151241..154909)	3669	0	2670	890	NCU04088	conserved hypothetical protein	Expect = 0.0	ref|XP_956084.2| hypothetical protein NCU04088 [Neurospora crassa OR74A]	[Neurospora crassa OR74A]	0.0	sp|P08640	RecName: Full=Flocculation protein FLO11; Short=Flocculin-11;	Expect = 3e-011	no hits above thresholds	mito 19.5, cyto_mito 12, cyto 3.5, nucl 3	Q	0	0	hypothetical protein NCU04088 [Neurospora crassa OR74A]	3	F:molecular_function; P:biological_process; C:cellular_component
SMAC_00671 scaffold_17:158652..159843	1192	0	984	328	NCU04087	related to stress-regulated co-chaperone	Expect = e-163	ref|XP_956083.1| hypothetical protein NCU04087 [Neurospora crassa OR74A]	[Neurospora crassa OR74A]	e-166	sp|Q9P782	RecName: Full=Uncharacterized protein C1711.08	Expect = 2e-076	Aha1_N (Activator of Hsp90 ATPase, N-terminal), AHSA1 (Activator of Hsp90 ATPase homolog 1-like pro)	cyto 13.5, cyto_nucl 9.5, pero 5, nucl 4.5, vacu 2	Q	0	0	aha1 domain family	7	P:protein folding; C:cytosol; P:response to stress; F:chaperone binding; F:heat shock protein binding; F:ATPase activator activity; F:chaperone activator activity		IPR013538; IPR015310; PTHR13009 (PANTHER)
SMAC_00672 scaffold_17:160998..162320	1323	0	1107	369	NCU04086	conserved hypothetical protein	Expect = e-174	ref|XP_956082.1| hypothetical protein NCU04086 [Neurospora crassa OR74A]	[Neurospora crassa OR74A]	e-170	No hits found			CN_hydrolase (Carbon-nitrogen hydrolase)	cyto 17, cyto_pero 10.333, cyto_nucl 9.333, cysk 4, mito 3	Q	2	0	carbon-nitrogen	2	F:hydrolase activity, acting on carbon-nitrogen (but not peptide) bonds; P:nitrogen compound metabolic process		IPR003010; PTHR23088 (PANTHER)
SMAC_00673 scaffold_17:163681..164196	516	0	516	172	NCU04085	hypothetical protein	Expect = 3e-81	ref|XP_956081.1| hypothetical protein NCU04085 [Neurospora crassa OR74A]	[Neurospora crassa OR74A]	3e-76	No hits found			no hits above thresholds	cyto 11.5, cyto_nucl 11.5, nucl 10.5, pero 3	Q	0	0	hypothetical protein NCU04085 [Neurospora crassa OR74A]	0
SMAC_00674 scaffold_17:164247..164787	541	0	486	162	NCU04085	hypothetical protein	Expect = 2e-84	ref|XP_956081.1| hypothetical protein NCU04085 [Neurospora crassa OR74A]	[Neurospora crassa OR74A]	2e-82	No hits found			no hits above thresholds	cyto 11, cyto_mito 8.333, cyto_pero 7.833, nucl 7, mito 4.5, pero 3.5	Q	0	0	hypothetical protein NCU04085 [Neurospora crassa OR74A]	3	F:hydrolase activity, hydrolyzing O-glycosyl compounds; F:carbohydrate binding; P:carbohydrate metabolic process
SMAC_00675 scaffold_17:166183..168281	2099	0	1755	585	NCU04084	related to 6-hydroxy-D-nicotine oxidase	Expect = 0.0	ref|XP_956080.2| hypothetical protein NCU04084 [Neurospora crassa OR74A]	[Neurospora crassa OR74A]	0.0	sp|P08159	RecName: Full=6-hydroxy-D-nicotine oxidase; Short=6-HDNO	Expect = 1e-008	FAD_binding_4 (FAD binding domain)	cyto_nucl 8.333, cyto 7.5, nucl 7, pero 7, cyto_mito 6.166, mito 3.5	Q	0	0	oxidoreductase	1	F:catalytic activity		IPR006094; IPR016166; PTHR13878 (PANTHER)
SMAC_00676 scaffold_17:complement(168996..172902)	3907	0	3843	1281	NCU20228	probable cholesterol homeostasis protein	Expect = 0.0	ref|XP_956086.1| hypothetical protein NCU04090 [Neurospora crassa OR74A]	[Neurospora crassa OR74A]	0.0	sp|Q12200	RecName: Full=Niemann-Pick type C-related protein 1; Flags: Precursor	Expect = 0.0	Patched (Patched family)	plas 22, E.R. 2, extr 1, pero 1, vacu 1	S	13	13	patched sphingolipid transporter	3	F:hedgehog receptor activity; C:integral to membrane; P:signal transduction		IPR000152; IPR000731; IPR003392; PTHR10796 (PANTHER), PTHR10796:SF35 (PANTHER), SignalP (SIGNALP), tmhmm (TMHMM), SSF82866 (SUPERFAMILY)
SMAC_00677 scaffold_17:complement(174006..174971)	966	0	966	322	NCU20229	conserved hypothetical protein	Expect = e-148	ref|XP_956087.1| hypothetical protein NCU04091 [Neurospora crassa OR74A]	[Neurospora crassa OR74A]	e-156	sp|O74840	RecName: Full=Smr domain-containing protein C1235.03	Expect = 1e-009	Smr (Smr domain)	nucl 17, cyto_nucl 13.833, cyto 6.5, cyto_mito 5.332	Q	0	0	smr domain protein	4	P:DNA repair; F:ubiquitin binding; C:nucleus; C:nucleolus		IPR002625; IPR003892
SMAC_00678 scaffold_17:177487..179465	1979	0	1863	621	NCU04092	related to amidase	Expect = 0.0	ref|XP_956088.1| hypothetical protein NCU04092 [Neurospora crassa OR74A]	[Neurospora crassa OR74A]	0.0	sp|B8G974	RecName: Full=Glutamyl-tRNA(Gln) amidotransferase subunit A;	Expect = 6e-039	Amidase (Amidase)	cyto 14, pero 6, nucl 5	Q	1	0	fatty-acid amide	3	F:hydrolase activity; P:growth or development of symbiont on or near host; F:carbon-nitrogen ligase activity, with glutamine as amido-N-donor	EC:6.3.5.0	IPR000120; IPR020556; PTHR11895:SF7 (PANTHER)
SMAC_00679 scaffold_17:181715..182757	1043	0	969	323	NCU09859	related to metalloprotease	Expect = e-125	ref|XP_960176.1| hypothetical protein NCU09859 [Neurospora crassa OR74A]	[Neurospora crassa OR74A]	e-125	sp|Q8TL28	RecName: Full=Ulilysin; Flags: Precursor	Expect = 3e-016	no hits above thresholds	extr 16, mito 3, cyto 2, E.R. 2, mito_nucl 2	S	1	0	metalloprotease 1	1	P:interaction with host via protein secreted by type II secretion system
SMAC_00680 scaffold_17:186721..189305	2585	0	2529	843	NCU09860	conserved hypothetical protein	Expect = 0.0	ref|XP_960177.1| hypothetical protein NCU09860 [Neurospora crassa OR74A]	[Neurospora crassa OR74A]	0.0	sp|O14100	RecName: Full=Protein zds1; AltName: Full=Meiotically up-regulated	Expect = 6e-029	Zds1_C (Sporulation protein Zds1 C terminal region)	nucl 21, cyto 6	Q	0	0	telomere silencing protein	2	P:anatomical structure development; C:cell part		IPR013941
SMAC_00681 scaffold_17:191065..193534	2470	0	2088	696	NCU09861	conserved hypothetical protein	Expect = 0.0	ref|XP_960178.1| hypothetical protein NCU09861 [Neurospora crassa OR74A]	[Neurospora crassa OR74A]	0.0	sp|O42947	RecName: Full=Uncharacterized protein C16H5.12c	Expect = 5e-095	DUF2433 (Protein of unknown function (DUF2433))	mito 15, cyto 7.5, cyto_nucl 6.5, nucl 2.5	Q	0	0	ser thr protein phosphatase family protein	3	F:hydrolase activity; P:biological_process; C:cellular_component		IPR004843; IPR018829; PTHR10432 (PANTHER), PTHR10432:SF56 (PANTHER), SSF56300 (SUPERFAMILY)
SMAC_00682 scaffold_17:complement(195208..196371)	1164	0	1041	347	NCU09862	related to biquinone biosynthesis, methyltransferase	Expect = 0.0	ref|XP_960179.1| ubiquinone biosynthesis methyltransferase coq5 [Neurospora crassa	[Neurospora crassa	e-174	sp|P87230	RecName: Full=Ubiquinone biosynthesis methyltransferase coq5,	Expect = 4e-073	Ubie_methyltran (ubiE/COQ5 methyltransferase family), Methyltransf_11 (Methyltransferase domain), Methyltransf_12 (Methyltransferase domain)	mito 19, cyto 4, nucl 2	Q	0	0	ubiquinone biosynthesis methlytransferase	1	F:methyltransferase activity	EC:2.1.1.0	IPR004033; G3DSA:3.40.50.150 (GENE3D), PTHR10108 (PANTHER), SSF53335 (SUPERFAMILY)
SMAC_00683 scaffold_17:complement(196965..197267)	303	0	303	101	NCU09863	hypothetical protein	Expect = 1e-33	ref|XP_960180.1| hypothetical protein NCU09863 [Neurospora crassa OR74A]	[Neurospora crassa OR74A]	3e-30	No hits found			no hits above thresholds	extr 15, mito 4, nucl 3, cyto_mito 3	A	1	1	hypothetical protein NCU09863 [Neurospora crassa OR74A]	0
SMAC_00684 scaffold_17:complement(197641..199130)	1490	0	1428	476	NCU09864	probable 3-methyl-2-oxobutanoate dehydrogenase (lipoamide)	Expect = 0.0	ref|XP_960181.2| 2-oxoisovalerate dehydrogenase alpha subunit, mitochondrial	not specified	0.0	sp|P12694	RecName: Full=2-oxoisovalerate dehydrogenase subunit alpha,	Expect = e-116	E1_dh (Dehydrogenase E1 component)	mito 19, nucl 6	Q	1	0	2-oxoisovalerate dehydrogenase alpha subunit	6	P:oxidation reduction; F:3-methyl-2-oxobutanoate dehydrogenase (2-methylpropanoyl-transferring) activity; P:isoleucine catabolic process; P:leucine catabolic process; P:valine catabolic process; C:3-methyl-2-oxobutanoate dehydrogenase (lipoamide) complex	EC:1.2.4.4	IPR001017; G3DSA:3.40.50.970 (GENE3D), PTHR11516 (PANTHER), PTHR11516:SF1 (PANTHER), SSF52518 (SUPERFAMILY)
SMAC_00685 scaffold_17:200454..201362	909	0	801	267	NCU09865	conserved hypothetical protein	Expect = e-110	ref|XP_960182.2| hypothetical protein NCU09865 [Neurospora crassa OR74A]	[Neurospora crassa OR74A]	e-106	sp|P44074	RecName: Full=Uncharacterized protein HI0912	Expect = 3e-022	Methyltransf_11 (Methyltransferase domain), Methyltransf_12 (Methyltransferase domain)	cyto_nucl 8.666, cyto 8.5, cyto_mito 8.166, nucl 7.5, cyto_pero 6.666, mito 6.5	Q	0	0	methyltransferase type 11	2	P:metabolic process; F:methyltransferase activity	EC:2.1.1.0	IPR013216; G3DSA:3.40.50.150 (GENE3D), PTHR10108 (PANTHER), PTHR10108:SF15 (PANTHER), SSF53335 (SUPERFAMILY)
SMAC_00686 scaffold_17:204442..205768	1327	0	1146	382	NCU09866	related to UFD4 - ubiquitin-protein ligase (E3)	Expect = e-113	ref|XP_960183.1| hypothetical protein NCU09866 [Neurospora crassa OR74A]	[Neurospora crassa OR74A]	0.0	sp|Q14669	RecName: Full=Probable E3 ubiquitin-protein ligase TRIP12; AltName:	Expect = 1e-013	no hits above thresholds	nucl 13, mito 11, cyto_nucl 9	S	0	0	ubiquitin-protein ligase	6	F:ubiquitin-protein ligase activity; C:intracellular; P:ubiquitin cycle; P:mycelium development; F:binding; P:protein ubiquitination	EC:6.3.2.19	IPR016024; PTHR11254 (PANTHER), PTHR11254:SF72 (PANTHER)
SMAC_00687 scaffold_17:205824..210569	4746	0	4560	1520	NCU09866	related to UFD4 - ubiquitin-protein ligase (E3)	Expect = 0.0	ref|XP_960183.1| hypothetical protein NCU09866 [Neurospora crassa OR74A]	[Neurospora crassa OR74A]	0.0	sp|Q6WWW4	RecName: Full=E3 ubiquitin-protein ligase UPL3;	Expect = e-157	HECT (HECT-domain (ubiquitin-transferase))	nucl 19, cyto 6	S	2	0	ubiquitin-protein ligase	8	F:ligase activity; P:mycelium development; F:binding; F:receptor activity; F:ubiquitin-protein ligase activity; P:ubiquitin cycle; C:intracellular; P:protein modification process		IPR000357; IPR000569; IPR011989; IPR016024; PTHR11254 (PANTHER), PTHR11254:SF74 (PANTHER)
SMAC_00688 scaffold_17:211946..216162	4217	0	3984	1328	NCU09867	conserved hypothetical protein	Expect = 0.0	ref|XP_960184.1| hypothetical protein NCU09867 [Neurospora crassa OR74A]	[Neurospora crassa OR74A]	0.0	sp|P41777	RecName: Full=Nucleolar phosphoprotein p130; AltName:	Expect = 1e-013	no hits above thresholds	nucl 24, cyto_nucl 14	Q	0	0	hypothetical protein NCU09867 [Neurospora crassa OR74A]	3	F:molecular_function; P:biological_process; C:cellular_component
SMAC_00689 scaffold_17:complement(216843..217274)	432	0	432	144	No hits found			ref|XP_960185.1| hypothetical protein NCU09868 [Neurospora crassa OR74A]	[Neurospora crassa OR74A]	1e-16	sp|P08399	RecName: Full=Putative per-hexamer repeat protein 5	Expect = 8e-006	no hits above thresholds	extr 27	S	1	1	---NA---	0
SMAC_00690 scaffold_17:complement(218642..223270)	4629	0	4527	1509	NCU09869	related to SEC3 protein	Expect = 0.0	ref|XP_960151.1| hypothetical protein NCU09869 [Neurospora crassa OR74A]	[Neurospora crassa OR74A]	0.0	sp|Q9NV70	RecName: Full=Exocyst complex component 1; AltName: Full=Exocyst	Expect = 3e-031	Sec3 (Exocyst complex component Sec3)	nucl 18.5, cyto_nucl 12.5, cyto 5.5	Q	1	0	exocyst complex component	5	C:exocyst; F:molecular_function; P:growth or development of symbiont on or near host; P:exocytosis; P:protein transport		IPR019160; PTHR16092 (PANTHER), PTHR16092:SF2 (PANTHER)
SMAC_00691 scaffold_17:complement(224240..225979)	1740	0	1740	580	NCU09870	conserved hypothetical protein	Expect = 0.0	ref|XP_960152.1| hypothetical protein NCU09870 [Neurospora crassa OR74A]	[Neurospora crassa OR74A]	0.0	sp|A2VD23	RecName: Full=Protein starmaker; Flags: Precursor	Expect = 7e-019	BUD22 (BUD22)	nucl 23, cyto 3	Q	0	0	cellular morphogenesis protein	3	F:molecular_function; P:biological_process; C:cellular_component		IPR015158
SMAC_00692 scaffold_17:226634..227370	737	0	537	179	NCU09871	related to spindle pole body component, centrin	Expect = e-101	ref|XP_960153.2| hypothetical protein NCU09871 [Neurospora crassa OR74A]	[Neurospora crassa OR74A]	8e-97	sp|P06704	RecName: Full=Cell division control protein 31; AltName:	Expect = 3e-026	efhand (EF hand)	nucl 14.5, cyto_nucl 13, cyto 10.5	Q	0	0	cell division control nuclear pore complex spindle pole body calcium-binding protein	9	P:proteasomal ubiquitin-dependent protein catabolic process; P:transport; F:calcium ion binding; P:spindle pole body duplication in nuclear envelope; P:growth or development of symbiont on or near host; F:structural constituent of cytoskeleton; C:half bridge of spindle pole body; P:microtubule nucleation; C:nucleus		IPR001345; IPR002048; IPR011992; IPR018247; IPR018248; IPR018249; PTHR10891 (PANTHER), PTHR10891:SF41 (PANTHER), SSF47473 (SUPERFAMILY)
SMAC_00693 scaffold_17:228911..231425	2515	0	2463	821	NCU08753	conserved hypothetical protein	Expect = 6e-75	ref|XP_001227444.1| hypothetical protein CHGG_09517 [Chaetomium globosum CBS 148.51]	[Chaetomium globosum CBS 148.51]	e-143	No hits found			no hits above thresholds	cyto 12.5, cyto_nucl 10, nucl 6.5, pero 5	Q	1	0	hypothetical protein CHGG_09517 [Chaetomium globosum CBS 148.51]	4	F:molecular_function; F:calcium ion binding; P:biological_process; C:cellular_component
SMAC_00694 scaffold_17:232212..233888	1677	0	771	257	NCU09872	hypothetical protein	Expect = 1e-30	ref|XP_960154.1| hypothetical protein NCU09872 [Neurospora crassa OR74A]	[Neurospora crassa OR74A]	4e-27	No hits found			no hits above thresholds	cyto 10.5, cyto_nucl 9.5, nucl 7.5, extr 4, mito 2, pero 2	Q	0	0	hypothetical protein NCU09872 [Neurospora crassa OR74A]	0
SMAC_00695 scaffold_17:240683..243522	2840	0	1755	585	NCU09873	probable phosphoenolpyruvate carboxykinase	Expect = 0.0	ref|XP_960155.1| phosphoenolpyruvate carboxykinase [Neurospora crassa OR74A]	[Neurospora crassa OR74A]	0.0	sp|Q7RVS9	RecName: Full=Phosphoenolpyruvate carboxykinase [ATP]	Expect = 0.0	PEPCK_ATP (Phosphoenolpyruvate carboxykinase)	cyto 19.5, cyto_nucl 10.5, mito 6	Q	0	0	phosphoenolpyruvate carboxykinase	14	P:pathogenesis; F:phosphoenolpyruvate carboxykinase (ATP) activity; F:oxidoreductase activity; F:ATP binding; P:ascospore formation; P:pigmentation during development; P:growth or development of symbiont on or near host; P:hyphal growth; F:kinase activity; P:gluconeogenesis; P:spore germination; F:GTP binding; P:tricarboxylic acid cycle; P:carbon utilization	EC:4.1.1.49	IPR001272; IPR008210; IPR013035; IPR015590; IPR015994; PTHR11699:SF22 (PANTHER), SSF53795 (SUPERFAMILY)
SMAC_00696 scaffold_17:complement(245173..246278)	1106	1	813	271	NCU10012	conserved hypothetical protein	Expect = e-140	ref|XP_958073.1| hypothetical protein NCU10012 [Neurospora crassa OR74A]	[Neurospora crassa OR74A]	e-139	No hits found			no hits above thresholds	plas 18, mito 5, vacu 2	Q	2	2	tpa: salicylate (afu_orthologue afua_5g10180)	6	F:molecular_function; F:electron carrier activity; F:oxidoreductase activity; P:metabolic process; P:biological_process; C:cellular_component
SMAC_00697 scaffold_17:247685..249346	1662	0	1539	513	NCU10011	related to cytochrome P450 (CYP94A1)	Expect = 0.0	ref|XP_958072.1| hypothetical protein NCU10011 [Neurospora crassa OR74A]	[Neurospora crassa OR74A]	0.0	sp|O81117	RecName: Full=Cytochrome P450 94A1; AltName: Full=P450-dependent	Expect = 5e-049	p450 (Cytochrome P450)	extr 11, mito 6, pero 4, mito_nucl 4	S	1	1	cytochrome p450	7	F:electron carrier activity; F:monooxygenase activity; F:iron ion binding; F:heme binding; P:oxidation reduction; C:membrane; P:electron transport		IPR001128; IPR002401; IPR017973; PTHR19383:SF177 (PANTHER), SignalP (SIGNALP), tmhmm (TMHMM)
SMAC_00698 scaffold_17:250954..252183	1230	0	1071	357	NCU10010	conserved hypothetical protein	Expect = e-169	ref|XP_958071.1| hypothetical protein NCU10010 [Neurospora crassa OR74A]	[Neurospora crassa OR74A]	e-163	No hits found			DUF1295 (Protein of unknown function (DUF1295))	plas 20, E.R. 5	Q	6	7	protein	4	C:integral to membrane; C:cytoplasm; F:oxidoreductase activity, acting on the CH-CH group of donors; P:lipid metabolic process		IPR001104; IPR010721; tmhmm (TMHMM)
SMAC_00699 scaffold_17:complement(253143..257660)	4518	0	4374	1458	NCU10009	probable ABC transporter	Expect = 0.0	ref|XP_958070.1| hypothetical protein NCU10009 [Neurospora crassa OR74A]	[Neurospora crassa OR74A]	0.0	sp|P41820	RecName: Full=Brefeldin A resistance protein	Expect = 0.0	ABC2_membrane (ABC-2 type transporter), PDR_CDR (CDR ABC transporter), ABC_tran (ABC transporter)	plas 27	Q	12	13	abc	5	F:ATPase activity, coupled to transmembrane movement of substances; P:transport; P:growth or development of symbiont on or near host; F:ATP binding; C:integral to membrane		IPR003439; IPR003593; IPR010929; IPR013525; IPR017871; G3DSA:3.40.50.300 (GENE3D), PTHR19241 (PANTHER), PTHR19241:SF14 (PANTHER), tmhmm (TMHMM), SSF52540 (SUPERFAMILY)
SMAC_00700 scaffold_17:complement(262600..263670)	1071	0	1002	334	NCU05485	casein kinase II beta subunit CKB1	Expect = 0.0	ref|XP_960447.1| casein kinase II beta subunit [Neurospora crassa OR74A]	[Neurospora crassa OR74A]	0.0	sp|Q8TG12	RecName: Full=Casein kinase II subunit beta-1; Short=CK II beta-1	Expect = 0.0	CK_II_beta (Casein kinase II regulatory subunit)	nucl 9.5, cysk 9, cyto_nucl 8, cyto 5.5	Q	1	0	casein kinase ii beta 1 subunit	3	C:protein kinase CK2 complex; F:protein kinase CK2 regulator activity; P:regulation of protein kinase activity		IPR000704; IPR016149; IPR016150
SMAC_00701 scaffold_17:264484..265773	1290	0	1290	430	No hits found			ref|XP_388782.1| hypothetical protein FG08606.1 [Gibberella zeae PH-1]	[Gibberella zeae PH-1]	5e-57	No hits found			no hits above thresholds	nucl 12, mito 10, cyto 4	Q	0	0	domain-containing protein	0			IPR003347; PTHR12461 (PANTHER), PTHR12461:SF3 (PANTHER), SSF51197 (SUPERFAMILY)
SMAC_00702 scaffold_17:complement(266675..267589)	915	0	849	283	NCU05488	conserved hypothetical protein	Expect = e-152	ref|XP_960450.1| hypothetical protein NCU05488 [Neurospora crassa OR74A]	[Neurospora crassa OR74A]	e-144	sp|P87216	RecName: Full=Protein vip1	Expect = 1e-037	RRM_1 (RNA recognition motif. (a.k.a. RRM, RBD, or)	cyto 14, cyto_nucl 12.666, cyto_mito 9.832, nucl 8, mito_nucl 6.832	Q	0	0	actin cytoskeleton protein	3	F:nucleic acid binding; F:oxidoreductase activity; F:nucleotide binding		IPR000504; IPR001395; IPR012677; PTHR11732:SF1 (PANTHER), SSF54928 (SUPERFAMILY)
SMAC_00703 scaffold_17:complement(268673..268967)	295	0	228	76	NCU05490	conserved hypothetical protein	Expect = 1e-29	ref|XP_960452.1| hypothetical protein NCU05490 [Neurospora crassa OR74A]	[Neurospora crassa OR74A]	4e-29	No hits found			no hits above thresholds	nucl 18, cyto_nucl 12.833, cyto 5.5, cyto_pero 3.666	Q	0	0	hypothetical protein NCU05490 [Neurospora crassa OR74A]	3	F:molecular_function; P:biological_process; C:cellular_component
SMAC_00704 scaffold_17:270133..271526	1394	0	1329	443	NCU05491	conserved hypothetical protein	Expect = 0.0	ref|XP_960453.1| hypothetical protein NCU05491 [Neurospora crassa OR74A]	[Neurospora crassa OR74A]	0.0	sp|Q8TGE1	RecName: Full=Cell wall protein AWA1; Flags: Precursor	Expect = 8e-011	no hits above thresholds	nucl 13.5, mito 10, cyto_nucl 9	Q	0	0	protein	0
SMAC_00705 scaffold_17:277078..278840	1763	0	1692	564	NCU05492	related to aminotriazole resistance protein	Expect = 0.0	ref|XP_960454.1| hypothetical protein NCU05492 [Neurospora crassa OR74A]	[Neurospora crassa OR74A]	0.0	sp|Q08902	RecName: Full=Drug resistance protein YOR378W	Expect = e-137	MFS_1 (Major Facilitator Superfamily)	plas 27	Q	14	12	mfs transporter of unkown specificity	3	P:transport; C:integral to membrane; F:transporter activity		IPR004838; IPR011701; IPR016196; PTHR10074 (PANTHER), PTHR10074:SF57 (PANTHER), PS50850 (PROFILE), tmhmm (TMHMM)
SMAC_00706 scaffold_17:285024..287153	2130	0	1818	606	NCU05493	conserved hypothetical protein	Expect = 0.0	ref|XP_960455.1| hypothetical protein NCU05493 [Neurospora crassa OR74A]	[Neurospora crassa OR74A]	0.0	sp|Q9UQ35	RecName: Full=Serine/arginine repetitive matrix protein 2; AltName:	Expect = 2e-006	no hits above thresholds	nucl 15, cyto_nucl 12.5, cyto 8, mito 2, pero 2	Q	1	0	hypothetical protein NCU05493 [Neurospora crassa OR74A]	0			IPR011046
SMAC_00707 scaffold_17:288163..289031	869	0	705	235	NCU05494	hypothetical protein	Expect = 4e-59	ref|XP_960456.1| hypothetical protein NCU05494 [Neurospora crassa OR74A]	[Neurospora crassa OR74A]	4e-66	No hits found			no hits above thresholds	extr 21, mito 2, cyto 2, cyto_mito 2	S	1	0	hypothetical protein NCU05494 [Neurospora crassa OR74A]	0
SMAC_00708 scaffold_17:complement(291377..291866)	490	0	336	112	NCU05495	conserved hypothetical protein	Expect = 1e-44	pdb|2JZL|A Chain A, Structure Of Nccvnh (N. Crassa Cvnh) (Casp Target)	not specified	3e-43	sp|Q7S6U4	RecName: Full=Cyanovirin-N homolog; Short=CV-N homolog	Expect = 1e-044	CVNH (CVNH domain)	nucl 10.5, cyto_nucl 10.5, cyto 9.5, pero 3, mito 2	Q	0	0	cyanovirin-n family protein	1	P:growth or development of symbiont on or near host		IPR011058
SMAC_00709 scaffold_17:294302..294553	252	0	252	84	No hits found			No hits found			No hits found			no hits above thresholds	mito 11, extr 7, nucl 5, cyto 4	S	0	0	---NA---	0
SMAC_00710 scaffold_17:complement(297854..298944)	1091	0	966	322	NCU11304	putative protein	Expect = 5e-27	ref|XP_001728249.1| hypothetical protein NCU11304 [Neurospora crassa OR74A]	[Neurospora crassa OR74A]	2e-24	No hits found			no hits above thresholds	extr 8, mito 7, cysk 4, nucl 3, cyto 3, cyto_nucl 3	Q	0	0	protein	0			IPR001226
SMAC_00711 scaffold_17:302595..303321	727	0	546	182	NCU05498	conserved hypothetical protein	Expect = 3e-89	ref|XP_960460.1| hypothetical protein NCU05498 [Neurospora crassa OR74A]	[Neurospora crassa OR74A]	6e-93	No hits found			no hits above thresholds	cyto 13, cyto_nucl 10.5, nucl 6, mito 5	Q	0	0	hypothetical protein NCU05498 [Neurospora crassa OR74A]	3	F:molecular_function; P:biological_process; C:cellular_component
SMAC_00712 scaffold_17:304839..306310	1472	0	1413	471	NCU05499	probable homogentisate 1,2-dioxygenase	Expect = 0.0	ref|XP_960461.1| homogentisate 1,2-dioxygenase [Neurospora crassa OR74A]	[Neurospora crassa OR74A]	0.0	sp|Q00667	RecName: Full=Homogentisate 1,2-dioxygenase; AltName:	Expect = 0.0	HgmA (homogentisate 1,2-dioxygenase)	cyto 13, cyto_nucl 9.5, nucl 4, pero 4, extr 3	Q	0	0	homogentisate -dioxygenase	7	P:tyrosine catabolic process; F:homogentisate 1,2-dioxygenase activity; P:mycelium development; F:iron ion binding; P:oxidation reduction; P:L-phenylalanine catabolic process; P:styrene catabolic process	EC:1.13.11.5	IPR005708; IPR011051
SMAC_00713 scaffold_17:complement(306800..308320)	1521	0	1521	507	NCU05500	conserved hypothetical protein	Expect = 0.0	ref|XP_960462.1| hypothetical protein NCU05500 [Neurospora crassa OR74A]	[Neurospora crassa OR74A]	0.0	sp|Q9Z3S3	RecName: Full=Probable oxidoreductase ordL	Expect = 7e-009	DAO (FAD dependent oxidoreductase)	cyto 9.5, mito 8, cyto_nucl 6.5, pero 5, nucl 2.5	Q	1	0	fad dependent oxidoreductase	1	F:oxidoreductase activity		IPR006076; G3DSA:3.50.50.60 (GENE3D), PTHR13847 (PANTHER), PTHR13847:SF11 (PANTHER), SSF51971 (SUPERFAMILY)
SMAC_00714 scaffold_17:310543..311856	1314	0	987	329	NCU05501	conserved hypothetical protein	Expect = 1e-97	ref|XP_960463.1| hypothetical protein NCU05501 [Neurospora crassa OR74A]	[Neurospora crassa OR74A]	2e-97	No hits found			Methyltransf_12 (Methyltransferase domain)	cyto 10.5, cyto_nucl 10.5, nucl 9.5, mito 3, pero 3	Q	0	0	tam domain	2	F:methyltransferase activity; P:metabolic process		IPR013217; G3DSA:3.40.50.150 (GENE3D), PTHR18895 (PANTHER), SSF53335 (SUPERFAMILY)
SMAC_00715 scaffold_17:312780..317238	4459	0	3945	1315	NCU05502	conserved hypothetical protein	Expect = 0.0	ref|XP_960464.2| hypothetical protein NCU05502 [Neurospora crassa OR74A]	[Neurospora crassa OR74A]	0.0	sp|Q9S740	RecName: Full=Lysine-rich arabinogalactan protein 19;	Expect = 5e-008	no hits above thresholds	plas 19, nucl 5.5, cyto_nucl 4.5	Q	4	2	mg2+ transporter	3	P:metal ion transport; C:membrane; F:metal ion transmembrane transporter activity		IPR002523; tmhmm (TMHMM)
SMAC_00716 scaffold_17:325310..326581	1272	0	1272	424	NCU20588	conserved hypothetical protein	Expect = 0.0	ref|XP_960470.2| hypothetical protein NCU05508 [Neurospora crassa OR74A]	[Neurospora crassa OR74A]	0.0	No hits found			no hits above thresholds	nucl 20, cyto 6	Q	1	0	hypothetical protein NCU05508 [Neurospora crassa OR74A]	0
SMAC_00717 scaffold_17:338741..340411	1671	0	1671	557	NCU05510	hypothetical protein	Expect = 0.0	ref|XP_960472.1| hypothetical protein NCU05510 [Neurospora crassa OR74A]	[Neurospora crassa OR74A]	0.0	No hits found			no hits above thresholds	nucl 17, cyto_nucl 11, mito 7	Q	1	0	hypothetical protein NCU05510 [Neurospora crassa OR74A]	0
SMAC_00718 scaffold_17:complement(340780..341535)	756	0	756	252	NCU20589	conserved hypothetical protein	Expect = e-112	ref|XP_960473.2| hypothetical protein NCU05511 [Neurospora crassa OR74A]	[Neurospora crassa OR74A]	e-110	No hits found			no hits above thresholds	mito 16, nucl 6.5, cyto_nucl 6, cyto 4.5	Q	0	0	cmp dcmp deaminase zinc-binding protein	1	F:catalytic activity		IPR016193; G3DSA:3.40.140.10 (GENE3D)
SMAC_00719 scaffold_17:345632..346576	945	0	945	315	NCU21755	conserved hypothetical protein	Expect = e-156	ref|XP_001905837.1| unnamed protein product [Podospora anserina]	[Podospora anserina]	5e-80	sp|O13926	RecName: Full=UPF0665 family protein C23C4.06c	Expect = 8e-012	Methyltransf_16 (Putative methyltransferase)	cyto 9, cyto_nucl 9, mito 8, nucl 7	Q	0	0	upf0665 family protein c	3	F:molecular_function; P:biological_process; C:cellular_component		IPR010916; IPR019410
SMAC_00720 scaffold_17:347712..348555	844	0	339	113	NCU20590	related to Cu-binding metallothionein	Expect = 4e-51	ref|XP_960474.2| hypothetical protein NCU05512 [Neurospora crassa OR74A]	[Neurospora crassa OR74A]	6e-62	No hits found			no hits above thresholds	mito 16.5, cyto_mito 11.333, cyto 5, cyto_nucl 4.833, nucl 3.5	Q	0	0	copper resistance protein	3	F:molecular_function; P:biological_process; C:cellular_component
SMAC_00721 scaffold_17:348668..349561	894	0	894	298	NCU20590	related to Cu-binding metallothionein	Expect = e-116	No hits found			No hits found			no hits above thresholds	cyto 10.5, cyto_nucl 6.5, extr 5, plas 3, mito 2, pero 2, nucl 1.5	Q	3	2	---NA---	0
SMAC_00722 scaffold_17:350949..352907	1959	0	1863	621	NCU20591	related to GDP/GTP exchange factor for Gsp1p/Gsp2p	Expect = 0.0	ref|XP_960475.1| hypothetical protein NCU05513 [Neurospora crassa OR74A]	[Neurospora crassa OR74A]	0.0	sp|P28745	RecName: Full=Protein pim1; AltName: Full=Poly(A)+ RNA transport	Expect = 1e-090	RCC1 (Regulator of chromosome condensation (RCC1))	cyto 11.5, nucl 9, cyto_mito 8.5, mito 4.5	Q	1	0	ran exchange factor prp20	5	C:nucleosome; F:DNA binding; P:nucleosome assembly; P:growth or development of symbiont on or near host; C:nucleus		IPR000408; IPR009091; PTHR22870 (PANTHER), PTHR22870:SF17 (PANTHER)
SMAC_00723 scaffold_17:complement(354079..355219)	1141	0	1014	338	NCU05514	related to Golgi integral membrane protein	Expect = e-126	ref|XP_960476.1| hypothetical protein NCU05514 [Neurospora crassa OR74A]	[Neurospora crassa OR74A]	e-155	sp|O94348	RecName: Full=Protein transport protein yip1	Expect = 3e-040	Yip1 (Yip1 domain)	plas 23, E.R. 2	Q	6	4	golgi membrane	4	F:molecular_function; P:biological_process; C:outer membrane; C:cellular_component		IPR006977; PTHR21236 (PANTHER), PTHR21236:SF2 (PANTHER), tmhmm (TMHMM)
SMAC_00724 scaffold_17:355883..356807	925	0	540	180	NCU05515	probable mitochondria-associated signaling protein	Expect = 1e-72	ref|XP_960477.1| mitochondrial import inner membrane translocase subunit tim16	not specified	2e-67	sp|Q7S6S4	RecName: Full=Mitochondrial import inner membrane translocase	Expect = 1e-068	Pam16 (Pam16)	mito 25.5, cyto_mito 14	Q	1	0	cochaperone pam16	2	C:mitochondrial inner membrane; P:intracellular protein transmembrane transport		IPR005341
SMAC_00725 scaffold_17:complement(359038..361678)	2641	0	2397	799	NCU05516	related to biotin:apoprotein ligase	Expect = 0.0	ref|XP_960478.1| hypothetical protein NCU05516 [Neurospora crassa OR74A]	[Neurospora crassa OR74A]	0.0	sp|P48445	RecName: Full=Biotin--protein ligase; AltName: Full=Biotin	Expect = e-100	BPL_N (Biotin-protein ligase, N terminal), BPL_LipA_LipB (Biotin/lipoate A/B protein ligase famil)	cyto 11.5, cyto_nucl 6.5, extr 5, mito 3, plas 2, pero 2, E.R. 2	Q	0	0	biotin apo-protein	3	P:protein modification process; F:biotin-[acetyl-CoA-carboxylase] ligase activity; P:biotin metabolic process	EC:6.3.4.15	IPR004143; IPR004408; IPR019197; G3DSA:3.30.930.10 (GENE3D), tmhmm (TMHMM), SSF52317 (SUPERFAMILY), SSF55681 (SUPERFAMILY)
SMAC_00726 scaffold_17:362052..362577	526	0	216	72	No hits found			ref|XP_001905842.1| unnamed protein product [Podospora anserina]	[Podospora anserina]	1e-18	sp|Q05809	RecName: Full=Coiled-coil-helix-coiled-coil-helix domain-containing	Expect = 1e-006	no hits above thresholds	nucl 17.5, cyto_nucl 10, mito 4, pero 2	Q	0	0	protein	3	C:cytoplasm; P:biological_process; C:nucleus
SMAC_00727 scaffold_17:363271..364407	1137	0	1032	344	NCU05517	probable mitochondrial genome maintenance protein	Expect = e-166	ref|XP_960479.1| hypothetical protein NCU05517 [Neurospora crassa OR74A]	[Neurospora crassa OR74A]	e-160	sp|Q6C6V8	RecName: Full=Mitochondrial genome maintenance protein MGM101;	Expect = 2e-063	Mgm101p (Mitochondrial genome maintenance MGM101)	mito 24.5, cyto_mito 13.833	Q	0	0	mitochondrial genome maintenance protein mgm101	2	C:mitochondrial chromosome; P:mitochondrial genome maintenance		IPR009446
SMAC_00728 scaffold_17:complement(365201..366597)	1397	0	1206	402	NCU05521	conserved hypothetical protein	Expect = 0.0	ref|XP_960483.1| hypothetical protein NCU05521 [Neurospora crassa OR74A]	[Neurospora crassa OR74A]	0.0	sp|Q4QQW1	RecName: Full=Receptor expression-enhancing protein 4	Expect = 4e-019	TB2_DP1_HVA22 (TB2/DP1, HVA22 family)	extr 17, plas 9	A	3	2	hva22 domain membrane protein	0			IPR004345; PTHR12300:SF9 (PANTHER), SignalP (SIGNALP), tmhmm (TMHMM)
SMAC_00729 scaffold_17:371311..373092	1782	0	1518	506	NCU05519	conserved hypothetical protein	Expect = 0.0	ref|XP_960481.1| hypothetical protein NCU05519 [Neurospora crassa OR74A]	[Neurospora crassa OR74A]	0.0	sp|Q9US37	RecName: Full=Uncharacterized transporter C1039.04	Expect = 5e-063	MFS_1 (Major Facilitator Superfamily)	plas 26	Q	12	10	mfs transporter	3	P:transport; C:integral to membrane; F:transporter activity		IPR011701; IPR016196; PTHR11662 (PANTHER), PTHR11662:SF3 (PANTHER), PS50850 (PROFILE), tmhmm (TMHMM)
SMAC_00730 scaffold_17:376209..376961	753	0	663	221	No hits found			ref|XP_368999.1| hypothetical protein MGG_00245 [Magnaporthe grisea 70-15]	[Magnaporthe grisea 70-15]	2e-53	No hits found			no hits above thresholds	extr 20, cyto 3.5, mito 3	S	0	0	chitin binding	4	C:viral capsid; F:molecular_function; P:biological_process; C:cellular_component		IPR004302; SignalP (SIGNALP)
SMAC_00731 scaffold_17:378837..381534	2698	1	2127	709	NCU05518	probable peroxisomal amine oxidase (copper-containing)	Expect = 0.0	ref|XP_960480.1| peroxisomal copper amine oxidase [Neurospora crassa OR74A]	[Neurospora crassa OR74A]	0.0	sp|Q9P7F2	RecName: Full=Putative primary amine oxidase 2; AltName:	Expect = 0.0	Cu_amine_oxid (Copper amine oxidase, enzyme domain), Cu_amine_oxidN3 (Copper amine oxidase, N3 domain), Cu_amine_oxidN2 (Copper amine oxidase, N2 domain)	cyto 9.5, cyto_nucl 9.5, nucl 8.5, mito 3, plas 2, golg 2	Q	0	0	peroxisomal copper amine oxidase	5	F:copper ion binding; P:oxidation reduction; P:cellular amine metabolic process; F:amine oxidase activity; F:quinone binding	EC:1.4.3.4; EC:1.4.3.6	IPR000269; IPR015798; IPR015800; IPR015801; IPR015802; IPR016182; PTHR10638:SF12 (PANTHER)
SMAC_00732 scaffold_17:complement(381913..382797)	885	0	510	170	NCU05522	conserved hypothetical protein	Expect = 6e-69	ref|XP_960484.2| hypothetical protein NCU05522 [Neurospora crassa OR74A]	[Neurospora crassa OR74A]	4e-65	sp|P87304	RecName: Full=Putative esterase C31F10.02	Expect = 6e-027	4HBT (Thioesterase superfamily)	mito 19.5, cyto_mito 13.833, cyto 7	Q	1	0	_thioesterase family	0			IPR003736; IPR006683; G3DSA:3.10.129.10 (GENE3D), PTHR21660 (PANTHER), SSF54637 (SUPERFAMILY)
SMAC_00733 scaffold_17:383491..385069	1579	0	1491	497	NCU05523	related to transcription/repair factor TFIIH subunit	Expect = 0.0	ref|XP_960485.2| hypothetical protein NCU05523 [Neurospora crassa OR74A]	[Neurospora crassa OR74A]	0.0	sp|Q6BZX4	RecName: Full=RNA polymerase II transcription factor B subunit 2;	Expect = 8e-090	Tfb2 (Transcription factor Tfb2)	mito 9, cyto 8, cyto_nucl 8, nucl 6, pero 3	Q	1	0	tfiih and nucleotide excision repair factor 3 complexes subunit	5	P:mycelium development; F:RNA polymerase II transcription factor activity; P:DNA repair; C:transcription factor complex; P:regulation of transcription from RNA polymerase II promoter		IPR004598
SMAC_00734 scaffold_17:complement(386162..387573)	1412	0	1326	442	NCU20593	putative protein	Expect = e-152	ref|XP_960486.2| hypothetical protein NCU05524 [Neurospora crassa OR74A]	[Neurospora crassa OR74A]	e-161	No hits found			no hits above thresholds	nucl 23.5, cyto_nucl 14	Q	0	0	hypothetical protein NCU05524 [Neurospora crassa OR74A]	0
SMAC_00735 scaffold_17:complement(387963..388899)	937	0	876	292	No hits found			ref|XP_960486.2| hypothetical protein NCU05524 [Neurospora crassa OR74A]	[Neurospora crassa OR74A]	4e-51	No hits found			no hits above thresholds	extr 11, cyto 7.5, cyto_nucl 4.5, mito 2, pero 2, E.R. 2, golg 2	Q	2	0	hypothetical protein NCU05524 [Neurospora crassa OR74A]	0
SMAC_00736 scaffold_17:complement(390251..391369)	1119	0	1119	373	NCU05525	conserved hypothetical protein	Expect = 0.0	ref|XP_960487.1| hypothetical protein NCU05525 [Neurospora crassa OR74A]	[Neurospora crassa OR74A]	0.0	sp|Q6ICL3	RecName: Full=Uncharacterized protein C22orf25	Expect = 4e-012	DUF833 (Protein of unknown function (DUF833))	cyto 20.5, cyto_nucl 11.5, pero 5	Q	0	0	duf833 domain protein	3	F:molecular_function; P:biological_process; C:cellular_component		IPR008551
SMAC_00737 scaffold_17:393917..395932	2016	0	1218	406	NCU20594	probable homocitrate synthase, mitochondrial precursor	Expect = 0.0	ref|XP_001905745.1| unnamed protein product [Podospora anserina]	[Podospora anserina]	0.0	sp|O94225	RecName: Full=Homocitrate synthase, mitochondrial; Flags: Precursor	Expect = e-177	HMGL-like (HMGL-like)	cyto 17, cyto_nucl 15, nucl 7	Q	0	0	homocitrate synthase	6	P:lysine biosynthetic process; F:acyltransferase activity; F:homocitrate synthase activity; C:mitochondrion; P:acyl-carrier-protein biosynthetic process; P:pyruvate metabolic process	EC:2.3.3.14	IPR000891; IPR002034; IPR011872; IPR013785; PTHR10277 (PANTHER), SSF51569 (SUPERFAMILY)
SMAC_00738 scaffold_17:399695..401875	2181	0	1944	648	NCU20595	conserved hypothetical protein	Expect = e-174	ref|XP_960489.1| hypothetical protein NCU05527 [Neurospora crassa OR74A]	[Neurospora crassa OR74A]	0.0	sp|Q52KI8	RecName: Full=Serine/arginine repetitive matrix protein 1; AltName:	Expect = 1e-008	no hits above thresholds	nucl 24.5, cyto_nucl 14	Q	0	0	hypothetical protein NCU05527 [Neurospora crassa OR74A]	3	F:molecular_function; P:biological_process; C:cellular_component
SMAC_00740 scaffold_17:complement(403599..403916)	318	0	249	83	No hits found			No hits found			No hits found			no hits above thresholds	nucl 13, cyto_nucl 10, mito 8, cyto 5	Q	0	0	---NA---	0
SMAC_00741 scaffold_17:complement(405872..408161)	2290	0	1974	658	No hits found			ref|XP_360121.2| hypothetical protein MGG_13091 [Magnaporthe grisea 70-15]	[Magnaporthe grisea 70-15]	1e-51	No hits found			RnaseH (RNase H)	mito 14, cyto 7, nucl 4	Q	1	0	protein	8	F:nucleic acid binding; F:RNA binding; F:molecular_function; F:ribonuclease H activity; P:RNA-dependent DNA replication; P:biological_process; F:RNA-directed DNA polymerase activity; C:cellular_component		IPR002156; IPR012337; G3DSA:3.30.420.10 (GENE3D)
SMAC_00742 scaffold_17:complement(408770..409567)	798	0	798	266	No hits found			ref|XP_957933.1| hypothetical protein NCU09939 [Neurospora crassa OR74A]	[Neurospora crassa OR74A]	2e-13	No hits found			no hits above thresholds	nucl 13.5, cyto_nucl 12, cyto 7.5, mito 5	Q	0	0	protein	0
SMAC_00743 scaffold_17:complement(411418..412443)	1026	0	1026	342	NCU06992	conserved hypothetical protein	Expect = e-160	ref|XP_962632.1| hypothetical protein NCU06992 [Neurospora crassa OR74A]	[Neurospora crassa OR74A]	e-174	sp|Q3T0X7	RecName: Full=Non-structural maintenance of chromosomes element 1	Expect = 2e-010	SMC_Nse1 (Nse1 non-SMC component of SMC5-6 complex), zf-RING-like (RING-like domain)	nucl 15, mito 6, cyto 3, pero 2	Q	0	0	dna repair protein	1	F:binding		IPR011513; IPR014857; PTHR20973 (PANTHER), SSF57850 (SUPERFAMILY)
SMAC_00744 scaffold_17:414337..416135	1799	0	1494	498	NCU06991	conserved hypothetical protein	Expect = 3e-99	ref|XP_962631.1| hypothetical protein NCU06991 [Neurospora crassa OR74A]	[Neurospora crassa OR74A]	e-117	No hits found			no hits above thresholds	plas 18, E.R. 5, vacu 2	A	6	7	hypothetical protein NCU06991 [Neurospora crassa OR74A]	3	F:molecular_function; P:biological_process; C:cellular_component
SMAC_00745 scaffold_17:416882..417256	375	0	375	125	No hits found			ref|XP_001906299.1| unnamed protein product [Podospora anserina]	[Podospora anserina]	5e-08	No hits found			no hits above thresholds	mito 15, nucl 8, cyto 3	Q	0	0	---NA---	0
SMAC_00746 scaffold_17:complement(418044..422345)	4302	0	3177	1059	NCU06990	conserved hypothetical protein	Expect = 0.0	ref|XP_962630.2| hypothetical protein NCU06990 [Neurospora crassa OR74A]	[Neurospora crassa OR74A]	0.0	sp|Q9HDX1	RecName: Full=Uncharacterized transcriptional regulatory protein	Expect = 3e-029	Fungal_trans (Fungal specific transcription factor dom), Zn_clus (Fungal Zn(2)-Cys(6) binuclear cluster do)	plas 10, nucl 7, cyto 5, mito 4	Q	3	1	c6 transcription	7	P:regulation of transcription, DNA-dependent; F:metal ion binding; P:transcription; F:zinc ion binding; F:transcription factor activity; F:DNA binding; C:nucleus		IPR001138; IPR007219
SMAC_00747 spg20 SPG20 protein scaffold_17:425507..427284	1778	0	1557	519	NCU20911	conserved hypothetical protein	Expect = 0.0	ref|XP_962629.1| hypothetical protein NCU06989 [Neurospora crassa OR74A]	[Neurospora crassa OR74A]	0.0	sp|Q8R1X6	RecName: Full=Spartin	Expect = 4e-010	no hits above thresholds	mito 11.5, cyto_mito 9.333, cyto_nucl 6.833, nucl 6.5, cyto 6	Q	0	0	hypothetical protein NCU06989 [Neurospora crassa OR74A]	3	F:molecular_function; C:extracellular space; P:biological_process
SMAC_00748 scaffold_17:428268..431366	3099	0	2967	989	NCU06988	conserved hypothetical protein	Expect = 0.0	ref|XP_962628.1| hypothetical protein NCU06988 [Neurospora crassa OR74A]	[Neurospora crassa OR74A]	0.0	No hits found			Spc97_Spc98 (Spc97 / Spc98 family)	nucl 9, mito 7, cyto_nucl 7, cyto 5	S	1	0	spc97 spc98 family protein	3	C:microtubule organizing center; P:microtubule cytoskeleton organization; C:spindle pole		IPR007259; SignalP (SIGNALP)
SMAC_00749 scaffold_17:434929..436856	1928	0	1725	575	NCU06987	conserved hypothetical protein	Expect = 0.0	ref|XP_962627.1| hypothetical protein NCU06987 [Neurospora crassa OR74A]	[Neurospora crassa OR74A]	0.0	sp|Q54PI4	RecName: Full=Transmembrane protein 184 homolog DDB_G0284525	Expect = 1e-035	DUF300 (Domain of unknown function)	plas 22, E.R. 3	A	7	6	duf300 domain	3	F:hydrogen ion transmembrane transporter activity; C:membrane; P:proton transport		IPR005178; PTHR23423:SF2 (PANTHER), SignalP (SIGNALP), tmhmm (TMHMM)
SMAC_00750 scaffold_17:complement(437362..440186)	2825	0	2565	855	NCU06986	conserved hypothetical protein	Expect = 0.0	ref|XP_962626.1| hypothetical protein NCU06986 [Neurospora crassa OR74A]	[Neurospora crassa OR74A]	0.0	sp|Q03516	RecName: Full=Uncharacterized protein RSN1; AltName: Full=Rescuer	Expect = e-136	DUF221 (Domain of unknown function DUF221)	plas 21, E.R. 4	A	1	11	duf221 domain-containing protein	1	C:membrane		IPR003864; PTHR13018 (PANTHER), PTHR13018:SF5 (PANTHER), SignalP (SIGNALP), tmhmm (TMHMM)
SMAC_00751 scaffold_17:443958..445685	1728	0	1728	576	NCU06985	conserved hypothetical protein	Expect = 0.0	ref|XP_962625.2| hypothetical protein NCU06985 [Neurospora crassa OR74A]	[Neurospora crassa OR74A]	0.0	No hits found			no hits above thresholds	cyto_nucl 12.5, cyto 11.5, nucl 10.5, pero 3	Q	1	0	hypothetical protein NCU06985 [Neurospora crassa OR74A]	3	F:molecular_function; P:biological_process; C:cellular_component
SMAC_00752 scaffold_17:447959..452806	4848	0	4848	1616	NCU06984	conserved hypothetical protein	Expect = 0.0	ref|XP_962624.1| hypothetical protein NCU06984 [Neurospora crassa OR74A]	[Neurospora crassa OR74A]	0.0	sp|Q8VQ99	RecName: Full=Serine-rich adhesin for platelets; AltName:	Expect = 2e-013	no hits above thresholds	plas 13, nucl 6, mito 3, E.R. 2, vacu 2, cyto_mito 2	A	2	2	hypothetical protein NCU06984 [Neurospora crassa OR74A]	1	P:sporulation resulting in formation of a cellular spore		IPR001969; PTHR23258 (PANTHER), tmhmm (TMHMM)
SMAC_00753 scaffold_17:453779..455155	1377	0	1314	438	NCU06983	hypothetical protein	Expect = e-171	ref|XP_962623.1| hypothetical protein NCU06983 [Neurospora crassa OR74A]	[Neurospora crassa OR74A]	e-171	sp|Q6S6W0	RecName: Full=Glycoprotein X; Flags: Precursor	Expect = 2e-018	no hits above thresholds	extr 21, mito 3, cyto 3, cyto_mito 3	S	0	0	hypothetical protein NCU06983 [Neurospora crassa OR74A]	0
SMAC_00754 scaffold_17:461505..463058	1554	0	1239	413	NCU06981	conserved hypothetical protein	Expect = e-170	ref|XP_962621.1| hypothetical protein NCU06981 [Neurospora crassa OR74A]	[Neurospora crassa OR74A]	0.0	sp|P38739	RecName: Full=Cell wall integrity and stress response component 4;	Expect = 7e-025	WSC (WSC domain)	extr 17, plas 6, E.R. 2	S	2	1	er membrane protein	3	P:biological_process; F:serine-type endopeptidase inhibitor activity; C:cellular_component		IPR001412; IPR002889; SignalP (SIGNALP), tmhmm (TMHMM)
SMAC_00755 scaffold_17:complement(467002..470509)	3508	0	3006	1002	NCU06980	conserved hypothetical protein	Expect = 0.0	ref|XP_962620.1| hypothetical protein NCU06980 [Neurospora crassa OR74A]	[Neurospora crassa OR74A]	0.0	sp|Q68CJ6	RecName: Full=Uncharacterized protein C8orf80	Expect = 8e-007	no hits above thresholds	nucl 16.5, cyto_nucl 13.5, cyto 7.5	Q	1	0	protein	3	F:molecular_function; P:biological_process; C:cellular_component
SMAC_00758 scaffold_17:471847..472962	1116	0	1032	344	NCU06979	conserved hypothetical protein	Expect = e-176	ref|XP_962619.1| hypothetical protein NCU06979 [Neurospora crassa OR74A]	[Neurospora crassa OR74A]	e-172	sp|Q96S94	RecName: Full=Cyclin-L2; AltName: Full=Paneth cell-enhanced	Expect = 2e-016	no hits above thresholds	mito 19, nucl 4, cyto 3	Q	1	0	cyclin domain-containing protein	3	F:kinase activity; P:biological_process; C:cellular_component		IPR006670; IPR011028; IPR015429; IPR017975; PTHR10026:SF5 (PANTHER)
SMAC_00759 scaffold_17:476051..477114	1064	0	870	290	NCU06977	conserved hypothetical protein	Expect = e-162	ref|XP_962617.1| hypothetical protein NCU06977 [Neurospora crassa OR74A]	[Neurospora crassa OR74A]	e-162	sp|O94440	RecName: Full=Uncharacterized protein C637.03	Expect = 3e-007	DUF1774 (Fungal protein of unknown function (DUF1774))	plas 16, mito 4, E.R. 4, golg 3	A	6	7	hypothetical protein NCU06977 [Neurospora crassa OR74A]	3	F:molecular_function; C:membrane; P:biological_process		IPR013920; SignalP (SIGNALP), tmhmm (TMHMM)
SMAC_00760 scaffold_17:477724..479188	1465	0	1377	459	NCU06978	hypothetical protein	Expect = e-136	ref|XP_962618.1| hypothetical protein NCU06978 [Neurospora crassa OR74A]	[Neurospora crassa OR74A]	e-143	sp|Q06852	RecName: Full=Cell surface glycoprotein 1; AltName: Full=Outer layer	Expect = 2e-006	no hits above thresholds	mito 21, nucl 5.5, cyto_nucl 3.5	Q	0	0	hypothetical protein NCU06978 [Neurospora crassa OR74A]	5	F:holo-[acyl-carrier-protein] synthase activity; F:magnesium ion binding; P:fatty acid biosynthetic process; C:cellular_component; P:macromolecule biosynthetic process		IPR008278
SMAC_00761 scaffold_17:complement(480718..494817)	14100	0	13083	4361	NCU06976	dynein heavy chain, cytosolic	Expect = 0.0	ref|XP_962616.1| dynein heavy chain [Neurospora crassa OR74A]	[Neurospora crassa OR74A]	0.0	sp|P45443	RecName: Full=Dynein heavy chain, cytoplasmic; AltName: Full=Dynein	Expect = 0.0	DHC_N1 (Dynein heavy chain, N-terminal region 1), DHC_N2 (Dynein heavy chain, N-terminal region 2), AAA_5 (ATPase family associated with various ce), Dynein_heavy (Dynein heavy chain)	nucl 8.5, cyto_nucl 8, mito 7, cyto 6.5, plas 2	Q	0	0	dynein heavy chain	7	C:cytoplasm; P:microtubule-based movement; C:dynein complex; F:ATPase activity; F:ATP binding; F:microtubule motor activity; C:microtubule		IPR000169; IPR003593; IPR004273; IPR011704; IPR013594; IPR013602; PD936484 (PRODOM), G3DSA:3.40.50.300 (GENE3D), PTHR10676 (PANTHER), PTHR10676:SF28 (PANTHER), SSF52540 (SUPERFAMILY)
SMAC_00762 scaffold_17:complement(495706..497474)	1769	0	1632	544	NCU06975	conserved hypothetical protein	Expect = 0.0	ref|XP_962615.1| hypothetical protein NCU06975 [Neurospora crassa OR74A]	[Neurospora crassa OR74A]	0.0	sp|Q7SBU6	RecName: Full=Chromatin modification-related protein vid-21	Expect = 4e-012	no hits above thresholds	nucl 14, cyto_nucl 9.5, mito 9, cyto 3	Q	0	0	mutator-like element	1	F:binding		IPR004330
SMAC_00763 scaffold_17:complement(499391..500558)	1168	0	951	317	NCU06974	related to histidinol-phosphatase	Expect = e-175	ref|XP_962614.1| hypothetical protein NCU06974 [Neurospora crassa OR74A]	[Neurospora crassa OR74A]	e-170	sp|O14059	RecName: Full=Probable histidinol-phosphatase; Short=HolPase	Expect = 6e-054	PHP (PHP domain)	cyto 10.5, cyto_nucl 9, nucl 6.5, pero 4, mito 2, cysk 2	Q	1	0	histidinol-phosphatase	3	F:histidinol-phosphatase activity; P:growth or development of symbiont on or near host; P:histidine biosynthetic process	EC:3.1.3.15	IPR004013; IPR010140; IPR016195; G3DSA:3.20.20.140 (GENE3D)
SMAC_00764 scaffold_17:complement(501498..503939)	2442	0	1461	487	NCU06973	related to Mx protein	Expect = 3e-69	ref|XP_962613.1| hypothetical protein NCU06973 [Neurospora crassa OR74A]	[Neurospora crassa OR74A]	5e-65	sp|P20593	RecName: Full=Interferon-induced GTP-binding protein Mx; AltName:	Expect = 2e-010	no hits above thresholds	nucl 17.5, cyto_nucl 13, cyto 7.5	Q	0	0	interferon-induced gtp-binding protein mx2	3	F:GTP binding; F:GTPase activity; F:nucleotide binding		IPR001401; IPR020850; G3DSA:3.40.50.300 (GENE3D), PTHR11566 (PANTHER), PTHR11566:SF18 (PANTHER)
SMAC_00766 scaffold_17:complement(505079..507817)	2739	0	2301	767	NCU06973	related to Mx protein	Expect = 0.0	ref|XP_962613.1| hypothetical protein NCU06973 [Neurospora crassa OR74A]	[Neurospora crassa OR74A]	0.0	sp|A1E2I5	RecName: Full=Interferon-induced GTP-binding protein Mx2; AltName:	Expect = 2e-034	Dynamin_N (Dynamin family)	mito 21, cyto 4	Q	0	0	dynamin gtpase	4	F:GTP binding; F:GTPase activity; F:hydrolase activity; F:nucleotide binding		IPR001401; IPR020850; G3DSA:3.40.50.300 (GENE3D), PTHR11566 (PANTHER), PTHR11566:SF18 (PANTHER), SignalP (SIGNALP), SSF52540 (SUPERFAMILY)
SMAC_00767 scaffold_17:complement(508953..509984)	1032	0	804	268	No hits found			ref|XP_001223194.1| hypothetical protein CHGG_03980 [Chaetomium globosum CBS 148.51]	[Chaetomium globosum CBS 148.51]	2e-17	No hits found			no hits above thresholds	nucl 19.5, cyto_nucl 13.5, cyto 4.5	Q	0	0	dynamin gtpase	3	F:GTP binding; F:GTPase activity; F:nucleotide binding		IPR020850; PTHR11566 (PANTHER), PTHR11566:SF18 (PANTHER)
SMAC_00768 scaffold_17:complement(510745..513400)	2656	0	2181	727	NCU06973	related to Mx protein	Expect = 0.0	ref|XP_962613.1| hypothetical protein NCU06973 [Neurospora crassa OR74A]	[Neurospora crassa OR74A]	0.0	sp|Q6PW23	RecName: Full=Interferon-induced GTP-binding protein Mx; AltName:	Expect = 2e-034	Dynamin_N (Dynamin family)	cyto 11.5, cyto_nucl 11.5, nucl 10.5, mito 2	Q	0	0	dynamin gtpase	2	F:GTPase activity; F:GTP binding	EC:3.6.5.1; EC:3.6.5.2; EC:3.6.5.3; EC:3.6.5.4	IPR001401; IPR020850; G3DSA:3.40.50.300 (GENE3D), PTHR11566 (PANTHER), PTHR11566:SF18 (PANTHER), SSF52540 (SUPERFAMILY)
SMAC_00769 scaffold_17:complement(514481..516900)	2420	0	1635	545	NCU06973	related to Mx protein	Expect = 1e-31	ref|XP_962613.1| hypothetical protein NCU06973 [Neurospora crassa OR74A]	[Neurospora crassa OR74A]	5e-32	No hits found			no hits above thresholds	nucl 12, cyto 7, cysk 5, pero 2	Q	0	0	interferon-induced gtp-binding protein mx2	3	F:GTP binding; F:GTPase activity; F:nucleotide binding		IPR001401; IPR020850; G3DSA:3.40.50.300 (GENE3D), PTHR11566 (PANTHER), PTHR11566:SF18 (PANTHER)
[truncated: 10,035 more rows]

## Sheet: mitochondrial DNA
S. macrospora protein coding genes from mitochondrial DNA, summary
[truncated: 42 more rows]
