# Supplementary material for: De novo Assembly of a 40 Mb Eukaryotic Genome from Short Sequence Reads: Sordaria macrospora, a Model Organism for Fungal Morphogenesis
Source: PLoS Genet. 2010 Apr 8;6(4):e1000891. doi: 10.1371/journal.pgen.1000891 (PMC2851567; doi:10.1371/journal.pgen.1000891)
Supplement: Table S3 — Orthologs between S. macrospora and N. crassa. (1.02 MB XLS) [file pgen.1000891.s015.xls]

## Sheet: orthologs_Sm_Nc
Sm query	Nc subject	Nc query	Sm subject	ortholog?		Summary:
SMAC_00000	NCU08487	NCU08487	SMAC_00000	yes
SMAC_00001	NCU08485	NCU08485	SMAC_00001	yes		Blastp comparison of Sm vs Nc and Nc vs Sm with cutoff e-20.
SMAC_00002	NCU08484	NCU08484	SMAC_00002	yes		Results were formatted to give two lists with the best hits for each comparison.
SMAC_00003	NCU21250	NCU21250	SMAC_00003	yes		From these lists, all genes with a hit (and their best hits) were extracted,
SMAC_00004	NCU08478	NCU08478	SMAC_00004	yes		and the two lists were compared.
SMAC_00006	NCU08476	NCU08476	SMAC_00006	yes
SMAC_00007	NCU08475	NCU08475	SMAC_00007	yes		This is the resulting file that contains all combinations for which a Sordaria
SMAC_00008	NCU05842	NCU05842	SMAC_06301	no		protein had a hit in Neurospora and the Neurospora protein had a hit in Sordaria.
SMAC_00009	NCU21249	NCU21249	SMAC_00009	yes		In cases where the hits are reciprocal, the genes are labelled as orthologs,
SMAC_00010	NCU10142	NCU10142	SMAC_00010	yes		in case where there is a different hit with the Sordaria protein agains Neurospora
SMAC_00012	NCU21223	NCU21223	SMAC_09195	no		than in the reverse comparison, the proteins are labelled as not ortholog.
SMAC_00013	NCU09115	NCU09115	SMAC_04611	no
SMAC_00014	NCU08471	NCU08471	SMAC_00014	yes		Total number of proteins in Sordaria: 10789
SMAC_00015	NCU08472	NCU08472	SMAC_00015	yes
SMAC_00017	NCU08469	NCU08469	SMAC_00017	yes		Total number of Sordaria proteins that had a hit in Neurospora: 8597 (79.6 %)
SMAC_00018	NCU08468	NCU08468	SMAC_00018	yes		Total number of Neurospora proteins that had a hit in Sordaria: 8179
SMAC_00021	NCU08465	NCU08465	SMAC_00021	yes
SMAC_00023	NCU08456	NCU08456	SMAC_00023	yes		Total number of protein combinations that are orthologs: 7912 (73.3 %)
SMAC_00024	NCU08434	NCU08434	SMAC_00024	yes		Number of Sordaria proteins whithout a clear ortholog (reciprocal blast not same): 671 (6.2 %)
SMAC_00026	NCU08435	NCU08435	SMAC_00026	yes
SMAC_00027	NCU08436	NCU08436	SMAC_00027	yes
SMAC_00028	NCU09636	NCU09636	SMAC_00028	yes
SMAC_00029	NCU08433	NCU08433	SMAC_00029	yes
SMAC_00030	NCU08432	NCU08432	SMAC_00030	yes
SMAC_00032	NCU08431	NCU08431	SMAC_00032	yes
SMAC_00033	NCU08429	NCU08429	SMAC_00036	no
SMAC_00034	NCU08429	NCU08429	SMAC_00036	no
SMAC_00036	NCU08429	NCU08429	SMAC_00036	yes
SMAC_00037	NCU08716	NCU08716	SMAC_00037	yes
SMAC_00038	NCU08717	NCU08717	SMAC_00038	yes
SMAC_00039	NCU08718	NCU08718	SMAC_00039	yes
SMAC_00040	NCU08719	NCU08719	SMAC_00040	yes
SMAC_00041	NCU08720	NCU08720	SMAC_00041	yes
SMAC_00042	NCU08721	NCU08721	SMAC_00042	yes
SMAC_00043	NCU08722	NCU08722	SMAC_00043	yes
SMAC_00044	NCU08724	NCU08724	SMAC_00044	yes
SMAC_00045	NCU08724	NCU08724	SMAC_00044	no
SMAC_00046	NCU07923	NCU07923	SMAC_03039	no
SMAC_00047	NCU08726	NCU08726	SMAC_00047	yes
SMAC_00048	NCU08728	NCU08728	SMAC_00048	yes
SMAC_00049	NCU08729	NCU08729	SMAC_00049	yes
SMAC_00050	NCU08730	NCU08730	SMAC_00050	yes
SMAC_00054	NCU08266	NCU08266	SMAC_00054	yes
SMAC_00061	NCU08572	NCU08572	SMAC_00061	yes
SMAC_00063	NCU08570	NCU08570	SMAC_00063	yes
SMAC_00065	NCU20372	NCU20372	SMAC_00065	yes
SMAC_00066	NCU08560	NCU08560	SMAC_00066	yes
SMAC_00067	NCU06251	NCU06251	SMAC_00067	yes
SMAC_00068	NCU10721	NCU10721	SMAC_00068	yes
SMAC_00069	NCU06252	NCU06252	SMAC_00069	yes
SMAC_00070	NCU06253	NCU06253	SMAC_00070	yes
SMAC_00071	NCU06254	NCU06254	SMAC_00071	yes
SMAC_00072	NCU06255	NCU06255	SMAC_00072	yes
SMAC_00073	NCU06256	NCU06256	SMAC_00073	yes
SMAC_00074	NCU20674	NCU20674	SMAC_00074	yes
SMAC_00075	NCU06258	NCU06258	SMAC_00075	yes
SMAC_00076	NCU06259	NCU06259	SMAC_00076	yes
SMAC_00077	NCU06260	NCU06260	SMAC_00077	yes
SMAC_00078	NCU06261	NCU06261	SMAC_00078	yes
SMAC_00079	NCU06262	NCU06262	SMAC_00079	yes
SMAC_00081	NCU06263	NCU06263	SMAC_00081	yes
SMAC_00082	NCU06264	NCU06264	SMAC_00082	yes
SMAC_00083	NCU06266	NCU06266	SMAC_00083	yes
SMAC_00084	NCU06267	NCU06267	SMAC_00084	yes
SMAC_00085	NCU20675	NCU20675	SMAC_00085	yes
SMAC_00086	NCU20676	NCU20676	SMAC_00086	yes
SMAC_00087	NCU06270	NCU06270	SMAC_00087	yes
SMAC_00088	NCU06271	NCU06271	SMAC_00088	yes
SMAC_00089	NCU06272	NCU06272	SMAC_00089	yes
SMAC_00090	NCU06273	NCU06273	SMAC_00090	yes
SMAC_00091	NCU06275	NCU06275	SMAC_00091	yes
SMAC_00092	NCU06276	NCU06276	SMAC_00092	yes
SMAC_00093	NCU06277	NCU06277	SMAC_00093	yes
SMAC_00094	NCU06278	NCU06278	SMAC_00094	yes
SMAC_00095	NCU06279	NCU06279	SMAC_00095	yes
SMAC_00096	NCU20001	NCU20001	SMAC_00096	yes
SMAC_00097	NCU00005	NCU00005	SMAC_00097	yes
SMAC_00101	NCU00007	NCU00007	SMAC_00101	yes
SMAC_00102	NCU00008	NCU00008	SMAC_00102	yes
SMAC_00103	NCU20002	NCU20002	SMAC_00103	yes
SMAC_00106	NCU00014	NCU00014	SMAC_00106	yes
SMAC_00107	NCU00015	NCU00015	SMAC_00107	yes
SMAC_00108	NCU00017	NCU00017	SMAC_00108	yes
SMAC_00109	NCU20004	NCU20004	SMAC_00109	yes
SMAC_00110	NCU00019	NCU00019	SMAC_00110	yes
SMAC_00111	NCU20005	NCU20005	SMAC_00111	yes
SMAC_00112	NCU00022	NCU00022	SMAC_00112	yes
SMAC_00113	NCU00023	NCU00023	SMAC_00113	yes
SMAC_00114	NCU00024	NCU00024	SMAC_00114	yes
SMAC_00115	NCU00025	NCU00025	SMAC_00115	yes
SMAC_00116	NCU00026	NCU00026	SMAC_00116	yes
SMAC_00117	NCU00027	NCU00027	SMAC_00117	yes
SMAC_00118	NCU00028	NCU00028	SMAC_00118	yes
SMAC_00119	NCU00028	NCU00028	SMAC_00118	no
SMAC_00120	NCU00029	NCU00029	SMAC_00120	yes
SMAC_00121	NCU00030	NCU00030	SMAC_00121	yes
SMAC_00122	NCU00037	NCU00037	SMAC_00122	yes
SMAC_00123	NCU00035	NCU00035	SMAC_00123	yes
SMAC_00124	NCU00034	NCU00034	SMAC_00124	yes
SMAC_00125	NCU21710	NCU21710	SMAC_00125	yes
SMAC_00126	NCU20007	NCU20007	SMAC_00126	yes
SMAC_00128	NCU00038	NCU00038	SMAC_00128	yes
SMAC_00129	NCU11012	NCU11012	SMAC_00129	yes
SMAC_00130	NCU00039	NCU00039	SMAC_00130	yes
SMAC_00131	NCU20009	NCU20009	SMAC_00131	yes
SMAC_00132	NCU00041	NCU00041	SMAC_00132	yes
SMAC_00133	NCU20011	NCU20011	SMAC_00133	yes
SMAC_00134	NCU00043	NCU00043	SMAC_00134	yes
SMAC_00135	NCU00045	NCU00045	SMAC_00135	yes
SMAC_00136	NCU00046	NCU00046	SMAC_00136	yes
SMAC_00137	NCU20012	NCU20012	SMAC_00137	yes
SMAC_00138	NCU00051	NCU00051	SMAC_00138	yes
SMAC_00139	NCU00052	NCU00052	SMAC_00139	yes
SMAC_00140	NCU00054	NCU00054	SMAC_00140	yes
SMAC_00141	NCU00055	NCU00055	SMAC_00141	yes
SMAC_00142	NCU10763	NCU10763	SMAC_00142	yes
SMAC_00143	NCU00056	NCU00056	SMAC_00143	yes
SMAC_00144	NCU00057	NCU00057	SMAC_00144	yes
SMAC_00145	NCU20013	NCU20013	SMAC_00145	yes
SMAC_00146	NCU20014	NCU20014	SMAC_00146	yes
SMAC_00147	NCU00059	NCU00059	SMAC_00147	yes
SMAC_00148	NCU00060	NCU00060	SMAC_00148	yes
SMAC_00149	NCU00061	NCU00061	SMAC_00149	yes
SMAC_00150	NCU00064	NCU00064	SMAC_00150	yes
SMAC_00151	NCU00065	NCU00065	SMAC_00151	yes
SMAC_00152	NCU20016	NCU20016	SMAC_00152	yes
SMAC_00153	NCU00067	NCU00067	SMAC_00153	yes
SMAC_00154	NCU20018	NCU20018	SMAC_00154	yes
SMAC_00155	NCU21713	NCU21713	SMAC_00155	yes
SMAC_00156	NCU00070	NCU00070	SMAC_00157	no
SMAC_00157	NCU00070	NCU00070	SMAC_00157	yes
SMAC_00158	NCU20019	NCU20019	SMAC_00158	yes
SMAC_00159	NCU00072	NCU00072	SMAC_00159	yes
SMAC_00160	NCU20020	NCU20020	SMAC_00160	yes
SMAC_00161	NCU00074	NCU00074	SMAC_00161	yes
SMAC_00162	NCU00075	NCU00075	SMAC_00162	yes
SMAC_00163	NCU00076	NCU00076	SMAC_00163	yes
SMAC_00164	NCU20021	NCU20021	SMAC_00164	yes
SMAC_00165	NCU00078	NCU00078	SMAC_00165	yes
SMAC_00166	NCU00079	NCU00079	SMAC_00166	yes
SMAC_00167	NCU20022	NCU20022	SMAC_00167	yes
SMAC_00168	NCU20023	NCU20023	SMAC_00168	yes
SMAC_00169	NCU20024	NCU20024	SMAC_00169	yes
SMAC_00170	NCU00084	NCU00084	SMAC_00170	yes
SMAC_00172	NCU00085	NCU00085	SMAC_00172	yes
SMAC_00173	NCU00086	NCU00086	SMAC_00173	yes
SMAC_00174	NCU00087	NCU00087	SMAC_00174	yes
SMAC_00175	NCU09213	NCU09213	SMAC_01207	no
SMAC_00176	NCU09212	NCU09212	SMAC_00176	yes
SMAC_00177	NCU09211	NCU09211	SMAC_00177	yes
SMAC_00178	NCU09208	NCU09208	SMAC_00178	yes
SMAC_00179	NCU09207	NCU09207	SMAC_00179	yes
SMAC_00180	NCU09798	NCU09798	SMAC_03818	no
SMAC_00181	NCU09206	NCU09206	SMAC_00181	yes
SMAC_00182	NCU09205	NCU09205	SMAC_00182	yes
SMAC_00183	NCU00900	NCU00900	SMAC_00183	yes
SMAC_00184	NCU00901	NCU00901	SMAC_00184	yes
SMAC_00185	NCU00902	NCU00902	SMAC_00185	yes
SMAC_00186	NCU00903	NCU00903	SMAC_00186	yes
SMAC_00187	NCU00904	NCU00904	SMAC_00187	yes
SMAC_00188	NCU00905	NCU00905	SMAC_00188	yes
SMAC_00189	NCU00906	NCU00906	SMAC_00189	yes
SMAC_00190	NCU00911	NCU00911	SMAC_00190	yes
SMAC_00191	NCU20505	NCU20505	SMAC_00191	yes
SMAC_00192	NCU00914	NCU00914	SMAC_00192	yes
SMAC_00193	NCU00915	NCU00915	SMAC_00193	yes
SMAC_00194	NCU00916	NCU00916	SMAC_00194	yes
SMAC_00195	NCU00917	NCU00917	SMAC_00195	yes
SMAC_00196	NCU00918	NCU00918	SMAC_00196	yes
SMAC_00198	NCU00919	NCU00919	SMAC_00198	yes
SMAC_00199	NCU00920	NCU00920	SMAC_00199	yes
SMAC_00200	NCU00921	NCU00921	SMAC_00200	yes
SMAC_00201	NCU00923	NCU00923	SMAC_00201	yes
SMAC_00202	NCU20519	NCU20519	SMAC_00202	yes
SMAC_00203	NCU00925	NCU00925	SMAC_00203	yes
SMAC_00204	NCU00926	NCU00926	SMAC_00204	yes
SMAC_00205	NCU00927	NCU00927	SMAC_00205	yes
SMAC_00206	NCU00928	NCU00928	SMAC_00206	yes
SMAC_00207	NCU00929	NCU00929	SMAC_00207	yes
SMAC_00208	NCU00930	NCU00930	SMAC_00208	yes
SMAC_00209	NCU20517	NCU20517	SMAC_00209	yes
SMAC_00210	NCU00932	NCU00932	SMAC_00210	yes
SMAC_00211	NCU00935	NCU00935	SMAC_00211	yes
SMAC_00212	NCU00936	NCU00936	SMAC_00212	yes
SMAC_00213	NCU00937	NCU00937	SMAC_00213	yes
SMAC_00214	NCU00938	NCU00938	SMAC_00214	yes
SMAC_00215	NCU00939	NCU00939	SMAC_00215	yes
SMAC_00216	NCU00941	NCU00941	SMAC_00216	yes
SMAC_00217	NCU20450	NCU20450	SMAC_00217	yes
SMAC_00218	NCU20441	NCU20441	SMAC_00218	yes
SMAC_00220	NCU00943	NCU00943	SMAC_00220	yes
SMAC_00221	NCU20442	NCU20442	SMAC_00221	yes
SMAC_00222	NCU00945	NCU00945	SMAC_00222	yes
SMAC_00224	NCU00946	NCU00946	SMAC_00224	yes
SMAC_00226	NCU00949	NCU00949	SMAC_00226	yes
SMAC_00227	NCU00953	NCU00953	SMAC_00227	yes
SMAC_00228	NCU00952	NCU00952	SMAC_00228	yes
SMAC_00229	NCU00951	NCU00951	SMAC_00229	yes
SMAC_00230	NCU00950	NCU00950	SMAC_00230	yes
SMAC_00231	NCU00954	NCU00954	SMAC_00231	yes
SMAC_00232	NCU00955	NCU00955	SMAC_00232	yes
SMAC_00233	NCU00956	NCU00956	SMAC_00233	yes
SMAC_00234	NCU00957	NCU00957	SMAC_00234	yes
SMAC_00235	NCU00958	NCU00958	SMAC_00235	yes
SMAC_00236	NCU00959	NCU00959	SMAC_00236	yes
SMAC_00237	NCU00960	NCU00960	SMAC_00237	yes
SMAC_00238	NCU00962	NCU00962	SMAC_00238	yes
SMAC_00239	NCU00963	NCU00963	SMAC_00239	yes
SMAC_00240	NCU00964	NCU00964	SMAC_00240	yes
SMAC_00241	NCU00965	NCU00965	SMAC_00241	yes
SMAC_00242	NCU00966	NCU00966	SMAC_00242	yes
SMAC_00243	NCU11197	NCU11197	SMAC_00243	yes
SMAC_00244	NCU00967	NCU00967	SMAC_00244	yes
SMAC_00245	NCU00968	NCU00968	SMAC_00245	yes
SMAC_00246	NCU00969	NCU00969	SMAC_00246	yes
SMAC_00247	NCU20507	NCU20507	SMAC_00247	yes
SMAC_00248	NCU00971	NCU00971	SMAC_00248	yes
SMAC_00249	NCU20508	NCU20508	SMAC_00249	yes
SMAC_00250	NCU00973	NCU00973	SMAC_00250	yes
SMAC_00251	NCU00974	NCU00974	SMAC_00251	yes
SMAC_00252	NCU00975	NCU00975	SMAC_00252	yes
SMAC_00253	NCU00976	NCU00976	SMAC_00253	yes
SMAC_00254	NCU00977	NCU00977	SMAC_00254	yes
SMAC_00255	NCU00978	NCU00978	SMAC_00255	yes
SMAC_00256	NCU00979	NCU00979	SMAC_00256	yes
SMAC_00257	NCU00980	NCU00980	SMAC_00257	yes
SMAC_00258	NCU00981	NCU00981	SMAC_00258	yes
SMAC_00259	NCU00983	NCU00983	SMAC_00259	yes
SMAC_00261	NCU00984	NCU00984	SMAC_00261	yes
SMAC_00262	NCU00985	NCU00985	SMAC_00262	yes
SMAC_00263	NCU00986	NCU00986	SMAC_00263	yes
SMAC_00265	NCU00987	NCU00987	SMAC_00265	yes
SMAC_00267	NCU00992	NCU00992	SMAC_00267	yes
SMAC_00268	NCU00990	NCU00990	SMAC_00268	yes
SMAC_00269	NCU00988	NCU00988	SMAC_00269	yes
SMAC_00270	NCU20440	NCU20440	SMAC_00270	yes
SMAC_00271	NCU00993	NCU00993	SMAC_00271	yes
SMAC_00272	NCU09874	NCU09874	SMAC_00272	yes
SMAC_00273	NCU09875	NCU09875	SMAC_00273	yes
SMAC_00274	NCU09876	NCU09876	SMAC_00274	yes
SMAC_00275	NCU09877	NCU09877	SMAC_00275	yes
SMAC_00276	NCU09878	NCU09878	SMAC_00276	yes
SMAC_00277	NCU09879	NCU09879	SMAC_00277	yes
SMAC_00278	NCU09880	NCU09880	SMAC_00278	yes
SMAC_00279	NCU10125	NCU10125	SMAC_00279	yes
SMAC_00280	NCU09881	NCU09881	SMAC_00280	yes
SMAC_00281	NCU09882	NCU09882	SMAC_00281	yes
SMAC_00282	NCU09883	NCU09883	SMAC_00282	yes
SMAC_00284	NCU09885	NCU09885	SMAC_00284	yes
SMAC_00285	NCU09886	NCU09886	SMAC_00285	yes
SMAC_00286	NCU09887	NCU09887	SMAC_00286	yes
SMAC_00287	NCU09888	NCU09888	SMAC_00287	yes
SMAC_00288	NCU07345	NCU07345	SMAC_00288	yes
SMAC_00289	NCU20963	NCU20963	SMAC_00289	yes
SMAC_00290	NCU20964	NCU20964	SMAC_00290	yes
SMAC_00291	NCU07349	NCU07349	SMAC_00291	yes
SMAC_00292	NCU07350	NCU07350	SMAC_00292	yes
SMAC_00293	NCU07351	NCU07351	SMAC_00293	yes
SMAC_00294	NCU07352	NCU07352	SMAC_00294	yes
SMAC_00295	NCU04959	NCU04959	SMAC_05642	no
SMAC_00296	NCU07353	NCU07353	SMAC_00296	yes
SMAC_00298	NCU07354	NCU07354	SMAC_00298	yes
SMAC_00301	NCU02097	NCU02097	SMAC_04992	no
SMAC_00302	NCU07355	NCU07355	SMAC_00302	yes
SMAC_00304	NCU07358	NCU07358	SMAC_00304	yes
SMAC_00305	NCU07359	NCU07359	SMAC_00305	yes
SMAC_00306	NCU07360	NCU07360	SMAC_00306	yes
SMAC_00307	NCU07361	NCU07361	SMAC_00307	yes
SMAC_00308	NCU10658	NCU10658	SMAC_00309	no
SMAC_00309	NCU10658	NCU10658	SMAC_00309	yes
SMAC_00310	NCU07362	NCU07362	SMAC_00310	yes
SMAC_00311	NCU07363	NCU07363	SMAC_00311	yes
SMAC_00312	NCU11351	NCU11351	SMAC_00312	yes
SMAC_00313	NCU07365	NCU07365	SMAC_00313	yes
SMAC_00314	NCU20969	NCU20969	SMAC_00314	yes
SMAC_00315	NCU07367	NCU07367	SMAC_00315	yes
SMAC_00316	NCU07368	NCU07368	SMAC_00316	yes
SMAC_00317	NCU07369	NCU07369	SMAC_00317	yes
SMAC_00318	NCU07370	NCU07370	SMAC_00318	yes
SMAC_00325	NCU07374	NCU07374	SMAC_00325	yes
SMAC_00326	NCU07375	NCU07375	SMAC_00326	yes
SMAC_00327	NCU07378	NCU07378	SMAC_00327	yes
SMAC_00328	NCU07379	NCU07379	SMAC_00328	yes
SMAC_00329	NCU07380	NCU07380	SMAC_00329	yes
SMAC_00330	NCU20972	NCU20972	SMAC_00330	yes
SMAC_00331	NCU07383	NCU07383	SMAC_00331	yes
SMAC_00332	NCU07384	NCU07384	SMAC_00332	yes
SMAC_00333	NCU07385	NCU07385	SMAC_00333	yes
SMAC_00334	NCU07386	NCU07386	SMAC_00334	yes
SMAC_00335	NCU07387	NCU07387	SMAC_00335	yes
SMAC_00336	NCU07388	NCU07388	SMAC_00336	yes
SMAC_00337	NCU02923	NCU02923	SMAC_12125	no
SMAC_00338	NCU20957	NCU20957	SMAC_00338	yes
SMAC_00341	NCU07389	NCU07389	SMAC_00341	yes
SMAC_00342	NCU07393	NCU07393	SMAC_00342	yes
SMAC_00343	NCU07394	NCU07394	SMAC_00343	yes
SMAC_00344	NCU07395	NCU07395	SMAC_00344	yes
SMAC_00345	NCU07398	NCU07398	SMAC_00345	yes
SMAC_00346	NCU07399	NCU07399	SMAC_00346	yes
SMAC_00349	NCU07400	NCU07400	SMAC_00349	yes
SMAC_00350	NCU21820	NCU21820	SMAC_00350	yes
SMAC_00351	NCU07402	NCU07402	SMAC_00351	yes
SMAC_00352	NCU07403	NCU07403	SMAC_00352	yes
SMAC_00353	NCU07404	NCU07404	SMAC_00353	yes
SMAC_00354	NCU07405	NCU07405	SMAC_00354	yes
SMAC_00355	NCU20959	NCU20959	SMAC_00355	yes
SMAC_00356	NCU07408	NCU07408	SMAC_00356	yes
SMAC_00357	NCU07409	NCU07409	SMAC_00357	yes
SMAC_00358	NCU07410	NCU07410	SMAC_00358	yes
SMAC_00360	NCU20960	NCU20960	SMAC_00360	yes
SMAC_00361	NCU07412	NCU07412	SMAC_00362	no
SMAC_00362	NCU07412	NCU07412	SMAC_00362	yes
SMAC_00363	NCU07413	NCU07413	SMAC_00363	yes
SMAC_00364	NCU07414	NCU07414	SMAC_00364	yes
SMAC_00365	NCU07422	NCU07422	SMAC_00365	yes
SMAC_00366	NCU07421	NCU07421	SMAC_00366	yes
SMAC_00367	NCU07420	NCU07420	SMAC_00367	yes
SMAC_00368	NCU07419	NCU07419	SMAC_00368	yes
SMAC_00369	NCU07418	NCU07418	SMAC_00369	yes
SMAC_00370	NCU20961	NCU20961	SMAC_00370	yes
SMAC_00372	NCU07416	NCU07416	SMAC_00372	yes
SMAC_00373	NCU07415	NCU07415	SMAC_00373	yes
SMAC_00374	NCU07423	NCU07423	SMAC_00374	yes
SMAC_00375	NCU07424	NCU07424	SMAC_00375	yes
SMAC_00376	NCU07425	NCU07425	SMAC_00376	yes
SMAC_00377	NCU10044	NCU10044	SMAC_00377	yes
SMAC_00378	NCU10043	NCU10043	SMAC_00378	yes
SMAC_00379	NCU10042	NCU10042	SMAC_00379	yes
SMAC_00380	NCU09228	NCU09228	SMAC_00380	yes
SMAC_00381	NCU09227	NCU09227	SMAC_00381	yes
SMAC_00382	NCU09226	NCU09226	SMAC_00382	yes
SMAC_00383	NCU09225	NCU09225	SMAC_00383	yes
SMAC_00384	NCU09223	NCU09223	SMAC_00384	yes
SMAC_00385	NCU09222	NCU09222	SMAC_00385	yes
SMAC_00386	NCU09221	NCU09221	SMAC_00386	yes
SMAC_00388	NCU09220	NCU09220	SMAC_00388	yes
SMAC_00389	NCU09219	NCU09219	SMAC_00389	yes
SMAC_00390	NCU09218	NCU09218	SMAC_00390	yes
SMAC_00391	NCU09217	NCU09217	SMAC_00391	yes
SMAC_00392	NCU09216	NCU09216	SMAC_00392	yes
SMAC_00393	NCU09215	NCU09215	SMAC_00393	yes
SMAC_00394	NCU21374	NCU21374	SMAC_00394	yes
SMAC_00395	NCU21432	NCU21432	SMAC_09753	no
SMAC_00396	NCU03013	NCU03013	SMAC_00396	yes
SMAC_00397	NCU21434	NCU21434	SMAC_00397	yes
SMAC_00398	NCU03016	NCU03016	SMAC_00398	yes
SMAC_00399	NCU03017	NCU03017	SMAC_09171	no
SMAC_00400	NCU03018	NCU03018	SMAC_00400	yes
SMAC_00401	NCU03019	NCU03019	SMAC_00401	yes
SMAC_00402	NCU03020	NCU03020	SMAC_00402	yes
SMAC_00403	NCU06845	NCU06845	SMAC_04194	no
SMAC_00405	NCU03021	NCU03021	SMAC_00405	yes
SMAC_00406	NCU21426	NCU21426	SMAC_00406	yes
SMAC_00407	NCU03023	NCU03023	SMAC_00407	yes
SMAC_00408	NCU03024	NCU03024	SMAC_00408	yes
SMAC_00409	NCU03026	NCU03026	SMAC_00409	yes
SMAC_00410	NCU03028	NCU03028	SMAC_00410	yes
SMAC_00411	NCU21425	NCU21425	SMAC_00411	yes
SMAC_00412	NCU03030	NCU03030	SMAC_00412	yes
SMAC_00413	NCU03031	NCU03031	SMAC_00413	yes
SMAC_00414	NCU03037	NCU03037	SMAC_00414	yes
SMAC_00415	NCU03036	NCU03036	SMAC_00415	yes
SMAC_00416	NCU03035	NCU03035	SMAC_00416	yes
SMAC_00418	NCU03033	NCU03033	SMAC_00418	yes
SMAC_00419	NCU03032	NCU03032	SMAC_00419	yes
SMAC_00420	NCU03038	NCU03038	SMAC_00420	yes
SMAC_00421	NCU03039	NCU03039	SMAC_00421	yes
SMAC_00422	NCU03040	NCU03040	SMAC_00422	yes
SMAC_00423	NCU03041	NCU03041	SMAC_00423	yes
SMAC_00424	NCU03042	NCU03042	SMAC_00424	yes
SMAC_00425	NCU03043	NCU03043	SMAC_00425	yes
SMAC_00426	NCU03045	NCU03045	SMAC_00426	yes
SMAC_00427	NCU21415	NCU21415	SMAC_00427	yes
SMAC_00428	NCU11240	NCU11240	SMAC_00428	yes
SMAC_00429	NCU03047	NCU03047	SMAC_00429	yes
SMAC_00430	NCU03048	NCU03048	SMAC_00430	yes
SMAC_00431	NCU03049	NCU03049	SMAC_00431	yes
SMAC_00432	NCU03050	NCU03050	SMAC_00432	yes
SMAC_00433	NCU03051	NCU03051	SMAC_00433	yes
SMAC_00434	NCU00504	NCU00504	SMAC_00434	yes
SMAC_00436	NCU00503	NCU00503	SMAC_00436	yes
SMAC_00437	NCU00502	NCU00502	SMAC_00437	yes
SMAC_00438	NCU00501	NCU00501	SMAC_00438	yes
SMAC_00439	NCU00499	NCU00499	SMAC_00439	yes
SMAC_00440	NCU03054	NCU03054	SMAC_00440	yes
SMAC_00441	NCU03053	NCU03053	SMAC_00441	yes
SMAC_00442	NCU00505	NCU00505	SMAC_00442	yes
SMAC_00443	NCU00506	NCU00506	SMAC_00443	yes
SMAC_00446	NCU00513	NCU00513	SMAC_00446	yes
SMAC_00447	NCU20527	NCU20527	SMAC_00447	yes
SMAC_00448	NCU00515	NCU00515	SMAC_00448	yes
SMAC_00450	NCU00517	NCU00517	SMAC_00450	yes
SMAC_00451	NCU00518	NCU00518	SMAC_00451	yes
SMAC_00452	NCU00519	NCU00519	SMAC_00452	yes
SMAC_00453	NCU06526	NCU06526	SMAC_03083	no
SMAC_00456	NCU00520	NCU00520	SMAC_00456	yes
SMAC_00457	NCU00521	NCU00521	SMAC_00457	yes
SMAC_00458	NCU00522	NCU00522	SMAC_00458	yes
SMAC_00460	NCU02997	NCU02997	SMAC_00460	yes
SMAC_00461	NCU21429	NCU21429	SMAC_00461	yes
SMAC_00463	NCU02994	NCU02994	SMAC_00463	yes
SMAC_00464	NCU02988	NCU02988	SMAC_00464	yes
SMAC_00465	NCU02984	NCU02984	SMAC_00465	yes
SMAC_00466	NCU02983	NCU02983	SMAC_00466	yes
SMAC_00467	NCU02982	NCU02982	SMAC_00467	yes
SMAC_00468	NCU21437	NCU21437	SMAC_00468	yes
SMAC_00469	NCU02980	NCU02980	SMAC_00469	yes
SMAC_00470	NCU02979	NCU02979	SMAC_00470	yes
SMAC_00471	NCU02978	NCU02978	SMAC_00471	yes
SMAC_00472	NCU02977	NCU02977	SMAC_00472	yes
SMAC_00473	NCU02975	NCU02975	SMAC_00473	yes
SMAC_00474	NCU02976	NCU02976	SMAC_00475	no
SMAC_00475	NCU02976	NCU02976	SMAC_00475	yes
SMAC_00476	NCU02975	NCU02975	SMAC_00473	no
SMAC_00477	NCU02974	NCU02974	SMAC_00477	yes
SMAC_00478	NCU02973	NCU02973	SMAC_00478	yes
SMAC_00479	NCU02972	NCU02972	SMAC_00479	yes
SMAC_00480	NCU02970	NCU02970	SMAC_00480	yes
SMAC_00481	NCU02969	NCU02969	SMAC_00481	yes
SMAC_00482	NCU02968	NCU02968	SMAC_00482	yes
SMAC_00483	NCU02967	NCU02967	SMAC_00483	yes
SMAC_00484	NCU21435	NCU21435	SMAC_00484	yes
SMAC_00485	NCU02965	NCU02965	SMAC_00485	yes
SMAC_00486	NCU02964	NCU02964	SMAC_00486	yes
SMAC_00487	NCU02963	NCU02963	SMAC_00487	yes
SMAC_00488	NCU02962	NCU02962	SMAC_00488	yes
SMAC_00489	NCU02961	NCU02961	SMAC_00489	yes
SMAC_00490	NCU21422	NCU21422	SMAC_00490	yes
SMAC_00491	NCU21421	NCU21421	SMAC_00491	yes
SMAC_00493	NCU02957	NCU02957	SMAC_00493	yes
SMAC_00494	NCU02956	NCU02956	SMAC_00494	yes
SMAC_00495	NCU02955	NCU02955	SMAC_00495	yes
SMAC_00496	NCU02954	NCU02954	SMAC_00496	yes
SMAC_00497	NCU02952	NCU02952	SMAC_00497	yes
SMAC_00498	NCU21417	NCU21417	SMAC_00498	yes
SMAC_00499	NCU02950	NCU02950	SMAC_00499	yes
SMAC_00500	NCU02949	NCU02949	SMAC_00500	yes
SMAC_00501	NCU02948	NCU02948	SMAC_00501	yes
SMAC_00502	NCU08719	NCU08719	SMAC_00040	no
SMAC_00503	NCU02945	NCU02945	SMAC_00503	yes
SMAC_00504	NCU21412	NCU21412	SMAC_00504	yes
SMAC_00505	NCU02941	NCU02941	SMAC_00505	yes
SMAC_00506	NCU02942	NCU02942	SMAC_00506	yes
SMAC_00507	NCU02943	NCU02943	SMAC_00507	yes
SMAC_00508	NCU02944	NCU02944	SMAC_00508	yes
SMAC_00509	NCU02940	NCU02940	SMAC_00509	yes
SMAC_00510	NCU02938	NCU02938	SMAC_00510	yes
SMAC_00511	NCU02937	NCU02937	SMAC_00511	yes
SMAC_00512	NCU02936	NCU02936	SMAC_00512	yes
SMAC_00513	NCU02935	NCU02935	SMAC_00513	yes
SMAC_00514	NCU02934	NCU02934	SMAC_00514	yes
SMAC_00515	NCU02932	NCU02932	SMAC_00515	yes
SMAC_00517	NCU02931	NCU02931	SMAC_00517	yes
SMAC_00518	NCU02930	NCU02930	SMAC_00518	yes
SMAC_00519	NCU02926	NCU02926	SMAC_00521	no
SMAC_00520	NCU02927	NCU02927	SMAC_00520	yes
SMAC_00521	NCU02926	NCU02926	SMAC_00521	yes
SMAC_00522	NCU02925	NCU02925	SMAC_00522	yes
SMAC_00523	NCU02922	NCU02922	SMAC_00523	yes
SMAC_00524	NCU02921	NCU02921	SMAC_00524	yes
SMAC_00525	NCU02920	NCU02920	SMAC_00525	yes
SMAC_00526	NCU02919	NCU02919	SMAC_00526	yes
SMAC_00527	NCU02918	NCU02918	SMAC_00527	yes
SMAC_00528	NCU02917	NCU02917	SMAC_00528	yes
SMAC_00529	NCU02916	NCU02916	SMAC_00529	yes
SMAC_00530	NCU02915	NCU02915	SMAC_00530	yes
SMAC_00531	NCU21411	NCU21411	SMAC_00531	yes
SMAC_00532	NCU02879	NCU02879	SMAC_00532	yes
SMAC_00533	NCU02880	NCU02880	SMAC_00533	yes
SMAC_00534	NCU21404	NCU21404	SMAC_00534	yes
SMAC_00535	NCU02883	NCU02883	SMAC_00535	yes
SMAC_00537	NCU02884	NCU02884	SMAC_00537	yes
SMAC_00538	NCU02885	NCU02885	SMAC_00538	yes
SMAC_00539	NCU02886	NCU02886	SMAC_00539	yes
SMAC_00541	NCU02887	NCU02887	SMAC_09634	no
SMAC_00542	NCU02888	NCU02888	SMAC_09635	no
SMAC_00543	NCU02889	NCU02889	SMAC_09636	no
SMAC_00544	NCU02890	NCU02890	SMAC_00544	yes
SMAC_00546	NCU02894	NCU02894	SMAC_00546	yes
SMAC_00549	NCU02895	NCU02895	SMAC_00549	yes
SMAC_00550	NCU02896	NCU02896	SMAC_00550	yes
SMAC_00551	NCU08565	NCU08565	SMAC_08827	no
SMAC_00553	NCU02897	NCU02897	SMAC_00553	yes
SMAC_00554	NCU02898	NCU02898	SMAC_00554	yes
SMAC_00555	NCU02899	NCU02899	SMAC_00555	yes
SMAC_00556	NCU02900	NCU02900	SMAC_00556	yes
SMAC_00557	NCU21406	NCU21406	SMAC_00557	yes
SMAC_00559	NCU02902	NCU02902	SMAC_00559	yes
SMAC_00560	NCU02903	NCU02903	SMAC_00560	yes
SMAC_00561	NCU02904	NCU02904	SMAC_00561	yes
SMAC_00562	NCU02905	NCU02905	SMAC_00562	yes
SMAC_00563	NCU21407	NCU21407	SMAC_00563	yes
SMAC_00565	NCU02908	NCU02908	SMAC_00565	yes
SMAC_00566	NCU21409	NCU21409	SMAC_00566	yes
SMAC_00568	NCU02910	NCU02910	SMAC_00568	yes
SMAC_00571	NCU02913	NCU02913	SMAC_00571	yes
SMAC_00572	NCU02878	NCU02878	SMAC_00572	yes
SMAC_00573	NCU02877	NCU02877	SMAC_00573	yes
SMAC_00577	NCU02875	NCU02875	SMAC_00577	yes
SMAC_00578	NCU02873	NCU02873	SMAC_00578	yes
SMAC_00579	NCU02872	NCU02872	SMAC_00580	no
SMAC_00580	NCU02872	NCU02872	SMAC_00580	yes
SMAC_00581	NCU02870	NCU02870	SMAC_00582	no
SMAC_00582	NCU02870	NCU02870	SMAC_00582	yes
SMAC_00583	NCU02872	NCU02872	SMAC_00580	no
SMAC_00584	NCU02869	NCU02869	SMAC_00583	no
SMAC_00585	NCU02868	NCU02868	SMAC_00585	yes
SMAC_00586	NCU02866	NCU02866	SMAC_00586	yes
SMAC_00587	NCU02865	NCU02865	SMAC_00587	yes
SMAC_00589	NCU10229	NCU10229	SMAC_00589	yes
SMAC_00591	NCU02861	NCU02861	SMAC_00591	yes
SMAC_00592	NCU02860	NCU02860	SMAC_00592	yes
SMAC_00593	NCU02857	NCU02857	SMAC_00593	yes
SMAC_00594	NCU02857	NCU02857	SMAC_00593	no
SMAC_00595	NCU02855	NCU02855	SMAC_00595	yes
SMAC_00597	NCU02853	NCU02853	SMAC_00597	yes
SMAC_00598	NCU11242	NCU11242	SMAC_00598	yes
SMAC_00599	NCU11243	NCU11243	SMAC_00599	yes
SMAC_00600	NCU02849	NCU02849	SMAC_00600	yes
SMAC_00601	NCU02846	NCU02846	SMAC_00601	yes
SMAC_00603	NCU02842	NCU02842	SMAC_00603	yes
SMAC_00604	NCU02840	NCU02840	SMAC_00604	yes
SMAC_00605	NCU02839	NCU02839	SMAC_00605	yes
SMAC_00606	NCU21416	NCU21416	SMAC_00606	yes
SMAC_00607	NCU02837	NCU02837	SMAC_00607	yes
SMAC_00608	NCU02834	NCU02834	SMAC_00608	yes
SMAC_00609	NCU02833	NCU02833	SMAC_00609	yes
SMAC_00610	NCU02830	NCU02830	SMAC_00610	yes
SMAC_00611	NCU02829	NCU02829	SMAC_00611	yes
SMAC_00613	NCU02828	NCU02828	SMAC_00613	yes
SMAC_00614	NCU02826	NCU02826	SMAC_00614	yes
SMAC_00615	NCU02819	NCU02819	SMAC_00615	yes
SMAC_00616	NCU02815	NCU02815	SMAC_00616	yes
SMAC_00619	NCU21401	NCU21401	SMAC_00619	yes
SMAC_00620	NCU02801	NCU02801	SMAC_00620	yes
SMAC_00621	NCU02802	NCU02802	SMAC_00621	yes
SMAC_00622	NCU02803	NCU02803	SMAC_00622	yes
SMAC_00623	NCU02804	NCU02804	SMAC_00623	yes
SMAC_00624	NCU02805	NCU02805	SMAC_00624	yes
SMAC_00625	NCU02806	NCU02806	SMAC_00625	yes
SMAC_00626	NCU02807	NCU02807	SMAC_00626	yes
SMAC_00627	NCU02808	NCU02808	SMAC_00627	yes
SMAC_00628	NCU02809	NCU02809	SMAC_00629	no
SMAC_00629	NCU02809	NCU02809	SMAC_00629	yes
SMAC_00630	NCU21398	NCU21398	SMAC_00630	yes
SMAC_00631	NCU02811	NCU02811	SMAC_00631	yes
SMAC_00632	NCU02812	NCU02812	SMAC_00632	yes
SMAC_00633	NCU02813	NCU02813	SMAC_00633	yes
SMAC_00634	NCU21397	NCU21397	SMAC_00634	yes
SMAC_00635	NCU04049	NCU04049	SMAC_00635	yes
SMAC_00637	NCU04050	NCU04050	SMAC_00637	yes
SMAC_00638	NCU04051	NCU04051	SMAC_00638	yes
SMAC_00639	NCU04053	NCU04053	SMAC_00639	yes
SMAC_00640	NCU04054	NCU04054	SMAC_00640	yes
SMAC_00641	NCU20235	NCU20235	SMAC_00641	yes
SMAC_00642	NCU04059	NCU04059	SMAC_00642	yes
SMAC_00643	NCU04060	NCU04060	SMAC_00643	yes
SMAC_00644	NCU04061	NCU04061	SMAC_00644	yes
SMAC_00645	NCU04062	NCU04062	SMAC_00645	yes
SMAC_00646	NCU04063	NCU04063	SMAC_00646	yes
SMAC_00647	NCU04064	NCU04064	SMAC_00647	yes
SMAC_00648	NCU04065	NCU04065	SMAC_00648	yes
SMAC_00649	NCU04066	NCU04066	SMAC_00649	yes
SMAC_00650	NCU04067	NCU04067	SMAC_00650	yes
SMAC_00651	NCU20224	NCU20224	SMAC_00651	yes
SMAC_00652	NCU04069	NCU04069	SMAC_00652	yes
SMAC_00653	NCU04070	NCU04070	SMAC_00653	yes
SMAC_00654	NCU04071	NCU04071	SMAC_00654	yes
SMAC_00655	NCU04072	NCU04072	SMAC_00655	yes
SMAC_00656	NCU04074	NCU04074	SMAC_00656	yes
SMAC_00657	NCU20225	NCU20225	SMAC_00657	yes
SMAC_00659	NCU04075	NCU04075	SMAC_00659	yes
SMAC_00660	NCU20226	NCU20226	SMAC_00660	yes
SMAC_00661	NCU04077	NCU04077	SMAC_00661	yes
SMAC_00662	NCU04078	NCU04078	SMAC_00662	yes
SMAC_00664	NCU04079	NCU04079	SMAC_00664	yes
SMAC_00665	NCU04080	NCU04080	SMAC_00665	yes
SMAC_00666	NCU04081	NCU04081	SMAC_00666	yes
SMAC_00667	NCU04082	NCU04082	SMAC_00667	yes
SMAC_00668	NCU20227	NCU20227	SMAC_00668	yes
SMAC_00669	NCU04089	NCU04089	SMAC_00669	yes
SMAC_00670	NCU04088	NCU04088	SMAC_00670	yes
SMAC_00671	NCU04087	NCU04087	SMAC_00671	yes
SMAC_00672	NCU04086	NCU04086	SMAC_00672	yes
SMAC_00673	NCU04085	NCU04085	SMAC_00674	no
SMAC_00674	NCU04085	NCU04085	SMAC_00674	yes
SMAC_00675	NCU04084	NCU04084	SMAC_00675	yes
SMAC_00676	NCU20228	NCU20228	SMAC_00676	yes
SMAC_00677	NCU20229	NCU20229	SMAC_00677	yes
SMAC_00678	NCU04092	NCU04092	SMAC_00678	yes
SMAC_00679	NCU09859	NCU09859	SMAC_00679	yes
SMAC_00680	NCU09860	NCU09860	SMAC_00680	yes
SMAC_00681	NCU09861	NCU09861	SMAC_00681	yes
SMAC_00682	NCU09862	NCU09862	SMAC_00682	yes
SMAC_00683	NCU09863	NCU09863	SMAC_00683	yes
SMAC_00684	NCU09864	NCU09864	SMAC_00684	yes
SMAC_00685	NCU09865	NCU09865	SMAC_00685	yes
SMAC_00686	NCU09866	NCU09866	SMAC_00687	no
SMAC_00687	NCU09866	NCU09866	SMAC_00687	yes
SMAC_00688	NCU09867	NCU09867	SMAC_00688	yes
SMAC_00690	NCU09869	NCU09869	SMAC_00690	yes
SMAC_00691	NCU09870	NCU09870	SMAC_00691	yes
SMAC_00692	NCU09871	NCU09871	SMAC_00692	yes
SMAC_00693	NCU08753	NCU08753	SMAC_00693	yes
SMAC_00694	NCU09872	NCU09872	SMAC_00694	yes
SMAC_00695	NCU09873	NCU09873	SMAC_00695	yes
SMAC_00696	NCU10012	NCU10012	SMAC_00696	yes
SMAC_00697	NCU10011	NCU10011	SMAC_00697	yes
SMAC_00698	NCU10010	NCU10010	SMAC_00698	yes
SMAC_00699	NCU10009	NCU10009	SMAC_00699	yes
SMAC_00700	NCU05485	NCU05485	SMAC_00700	yes
SMAC_00702	NCU05488	NCU05488	SMAC_00702	yes
SMAC_00703	NCU05490	NCU05490	SMAC_00703	yes
SMAC_00704	NCU05491	NCU05491	SMAC_00704	yes
SMAC_00705	NCU05492	NCU05492	SMAC_00705	yes
SMAC_00706	NCU05493	NCU05493	SMAC_00706	yes
SMAC_00707	NCU05494	NCU05494	SMAC_00707	yes
SMAC_00708	NCU05495	NCU05495	SMAC_00708	yes
SMAC_00710	NCU11304	NCU11304	SMAC_00710	yes
SMAC_00711	NCU05498	NCU05498	SMAC_00711	yes
SMAC_00712	NCU05499	NCU05499	SMAC_00712	yes
SMAC_00713	NCU05500	NCU05500	SMAC_00713	yes
SMAC_00714	NCU05501	NCU05501	SMAC_10052	no
SMAC_00715	NCU05502	NCU05502	SMAC_00715	yes
SMAC_00716	NCU20588	NCU20588	SMAC_00716	yes
SMAC_00717	NCU05510	NCU05510	SMAC_00717	yes
SMAC_00718	NCU20589	NCU20589	SMAC_00718	yes
SMAC_00719	NCU21755	NCU21755	SMAC_00719	yes
SMAC_00720	NCU20590	NCU20590	SMAC_00721	no
SMAC_00721	NCU20590	NCU20590	SMAC_00721	yes
SMAC_00722	NCU20591	NCU20591	SMAC_00722	yes
SMAC_00723	NCU05514	NCU05514	SMAC_00723	yes
SMAC_00724	NCU05515	NCU05515	SMAC_00724	yes
SMAC_00725	NCU05516	NCU05516	SMAC_00725	yes
SMAC_00727	NCU05517	NCU05517	SMAC_00727	yes
SMAC_00728	NCU05521	NCU05521	SMAC_00728	yes
SMAC_00729	NCU05519	NCU05519	SMAC_00729	yes
SMAC_00731	NCU05518	NCU05518	SMAC_00731	yes
SMAC_00732	NCU05522	NCU05522	SMAC_00732	yes
SMAC_00733	NCU05523	NCU05523	SMAC_00733	yes
SMAC_00734	NCU20593	NCU20593	SMAC_00734	yes
SMAC_00736	NCU05525	NCU05525	SMAC_00736	yes
SMAC_00737	NCU20594	NCU20594	SMAC_00737	yes
SMAC_00738	NCU20595	NCU20595	SMAC_00738	yes
SMAC_00743	NCU06992	NCU06992	SMAC_00743	yes
SMAC_00744	NCU06991	NCU06991	SMAC_00744	yes
SMAC_00746	NCU06990	NCU06990	SMAC_00746	yes
SMAC_00747	NCU20911	NCU20911	SMAC_00747	yes
SMAC_00748	NCU06988	NCU06988	SMAC_00748	yes
SMAC_00749	NCU06987	NCU06987	SMAC_00749	yes
SMAC_00750	NCU06986	NCU06986	SMAC_00750	yes
SMAC_00751	NCU06985	NCU06985	SMAC_00751	yes
SMAC_00752	NCU06984	NCU06984	SMAC_00752	yes
SMAC_00753	NCU06983	NCU06983	SMAC_00753	yes
SMAC_00754	NCU06981	NCU06981	SMAC_00754	yes
SMAC_00755	NCU06980	NCU06980	SMAC_00755	yes
SMAC_00758	NCU06979	NCU06979	SMAC_00758	yes
SMAC_00759	NCU06977	NCU06977	SMAC_00759	yes
SMAC_00760	NCU06978	NCU06978	SMAC_00760	yes
SMAC_00761	NCU06976	NCU06976	SMAC_00761	yes
SMAC_00762	NCU06975	NCU06975	SMAC_00762	yes
SMAC_00763	NCU06974	NCU06974	SMAC_00763	yes
SMAC_00764	NCU06973	NCU06973	SMAC_00768	no
SMAC_00766	NCU06973	NCU06973	SMAC_00768	no
SMAC_00768	NCU06973	NCU06973	SMAC_00768	yes
SMAC_00769	NCU06973	NCU06973	SMAC_00768	no
SMAC_00770	NCU06971	NCU06971	SMAC_00770	yes
SMAC_00772	NCU06970	NCU06970	SMAC_00772	yes
SMAC_00773	NCU06969	NCU06969	SMAC_00773	yes
SMAC_00774	NCU06968	NCU06968	SMAC_00774	yes
SMAC_00775	NCU06967	NCU06967	SMAC_00775	yes
SMAC_00776	NCU06966	NCU06966	SMAC_00776	yes
SMAC_00777	NCU06965	NCU06965	SMAC_00777	yes
SMAC_00778	NCU20908	NCU20908	SMAC_00778	yes
SMAC_00779	NCU06963	NCU06963	SMAC_00779	yes
SMAC_00781	NCU20907	NCU20907	SMAC_00781	yes
SMAC_00782	NCU06961	NCU06961	SMAC_00782	yes
SMAC_00783	NCU06960	NCU06960	SMAC_00783	yes
SMAC_00784	NCU06959	NCU06959	SMAC_00784	yes
SMAC_00785	NCU06958	NCU06958	SMAC_00785	yes
SMAC_00786	NCU06957	NCU06957	SMAC_00786	yes
SMAC_00787	NCU07252	NCU07252	SMAC_00787	yes
SMAC_00788	NCU07253	NCU07253	SMAC_00788	yes
SMAC_00789	NCU20923	NCU20923	SMAC_00789	yes
SMAC_00790	NCU07255	NCU07255	SMAC_09701	no
SMAC_00791	NCU11347	NCU11347	SMAC_00791	yes
SMAC_00792	NCU20925	NCU20925	SMAC_00792	yes
SMAC_00793	NCU07258	NCU07258	SMAC_00793	yes
SMAC_00794	NCU07259	NCU07259	SMAC_00794	yes
SMAC_00795	NCU07260	NCU07260	SMAC_00795	yes
SMAC_00796	NCU07261	NCU07261	SMAC_00796	yes
SMAC_00797	NCU07262	NCU07262	SMAC_00797	yes
SMAC_00798	NCU07263	NCU07263	SMAC_00798	yes
SMAC_00799	NCU07264	NCU07264	SMAC_00799	yes
SMAC_00800	NCU07265	NCU07265	SMAC_00800	yes
SMAC_00801	NCU07266	NCU07266	SMAC_00801	yes
SMAC_00802	NCU20927	NCU20927	SMAC_00802	yes
SMAC_00803	NCU07268	NCU07268	SMAC_00803	yes
SMAC_00804	NCU07269	NCU07269	SMAC_00804	yes
SMAC_00805	NCU07270	NCU07270	SMAC_00805	yes
SMAC_00807	NCU07272	NCU07272	SMAC_00807	yes
SMAC_00808	NCU07273	NCU07273	SMAC_00808	yes
SMAC_00809	NCU07274	NCU07274	SMAC_00809	yes
SMAC_00811	NCU07275	NCU07275	SMAC_00811	yes
SMAC_00812	NCU20928	NCU20928	SMAC_00812	yes
SMAC_00813	NCU07277	NCU07277	SMAC_00813	yes
SMAC_00814	NCU07279	NCU07279	SMAC_00814	yes
SMAC_00815	NCU07280	NCU07280	SMAC_00815	yes
SMAC_00816	NCU07281	NCU07281	SMAC_00816	yes
SMAC_00817	NCU20930	NCU20930	SMAC_00817	yes
SMAC_00818	NCU07283	NCU07283	SMAC_00818	yes
SMAC_00819	NCU07284	NCU07284	SMAC_00819	yes
SMAC_00820	NCU07285	NCU07285	SMAC_00820	yes
SMAC_00822	NCU07286	NCU07286	SMAC_00822	yes
SMAC_00823	NCU07287	NCU07287	SMAC_00823	yes
SMAC_00825	NCU07289	NCU07289	SMAC_00825	yes
SMAC_00826	NCU07290	NCU07290	SMAC_00826	yes
SMAC_00827	NCU07293	NCU07293	SMAC_00827	yes
SMAC_00828	NCU07294	NCU07294	SMAC_00828	yes
SMAC_00829	NCU20931	NCU20931	SMAC_00829	yes
SMAC_00830	NCU07296	NCU07296	SMAC_00830	yes
SMAC_00831	NCU07297	NCU07297	SMAC_00831	yes
SMAC_00832	NCU07298	NCU07298	SMAC_00832	yes
SMAC_00833	NCU07299	NCU07299	SMAC_00833	yes
SMAC_00834	NCU07302	NCU07302	SMAC_00834	yes
SMAC_00836	NCU20932	NCU20932	SMAC_00836	yes
SMAC_00837	NCU07300	NCU07300	SMAC_00837	yes
SMAC_00839	NCU07305	NCU07305	SMAC_00839	yes
SMAC_00840	NCU07307	NCU07307	SMAC_00840	yes
SMAC_00841	NCU07308	NCU07308	SMAC_00841	yes
SMAC_00842	NCU07309	NCU07309	SMAC_00842	yes
SMAC_00843	NCU21129	NCU21129	SMAC_00843	yes
SMAC_00844	NCU07709	NCU07709	SMAC_00844	yes
SMAC_00845	NCU07707	NCU07707	SMAC_00845	yes
SMAC_00846	NCU07706	NCU07706	SMAC_00846	yes
SMAC_00847	NCU07705	NCU07705	SMAC_00847	yes
SMAC_00848	NCU07703	NCU07703	SMAC_00848	yes
SMAC_00849	NCU07702	NCU07702	SMAC_00850	no
SMAC_00850	NCU07702	NCU07702	SMAC_00850	yes
SMAC_00851	NCU07701	NCU07701	SMAC_00851	yes
SMAC_00852	NCU07700	NCU07700	SMAC_00852	yes
SMAC_00853	NCU07699	NCU07699	SMAC_00853	yes
SMAC_00854	NCU07698	NCU07698	SMAC_00854	yes
SMAC_00855	NCU07697	NCU07697	SMAC_00855	yes
SMAC_00856	NCU07696	NCU07696	SMAC_00856	yes
SMAC_00857	NCU07695	NCU07695	SMAC_00857	yes
SMAC_00858	NCU21127	NCU21127	SMAC_00858	yes
SMAC_00859	NCU07693	NCU07693	SMAC_00859	yes
SMAC_00860	NCU21126	NCU21126	SMAC_00860	yes
SMAC_00861	NCU07691	NCU07691	SMAC_00861	yes
SMAC_00862	NCU07690	NCU07690	SMAC_00862	yes
SMAC_00863	NCU07688	NCU07688	SMAC_00863	yes
SMAC_00865	NCU07687	NCU07687	SMAC_00865	yes
SMAC_00867	NCU07685	NCU07685	SMAC_00867	yes
SMAC_00868	NCU07684	NCU07684	SMAC_00868	yes
SMAC_00869	NCU07683	NCU07683	SMAC_00869	yes
SMAC_00870	NCU07682	NCU07682	SMAC_00870	yes
SMAC_00871	NCU21124	NCU21124	SMAC_00871	yes
SMAC_00872	NCU21123	NCU21123	SMAC_00872	yes
SMAC_00874	NCU07679	NCU07679	SMAC_00874	yes
SMAC_00875	NCU07678	NCU07678	SMAC_00875	yes
SMAC_00876	NCU21122	NCU21122	SMAC_00876	yes
SMAC_00877	NCU07674	NCU07674	SMAC_00877	yes
SMAC_00878	NCU11371	NCU11371	SMAC_00878	yes
SMAC_00879	NCU07672	NCU07672	SMAC_00879	yes
SMAC_00880	NCU07671	NCU07671	SMAC_00880	yes
SMAC_00881	NCU07670	NCU07670	SMAC_00881	yes
SMAC_00882	NCU21120	NCU21120	SMAC_00882	yes
SMAC_00883	NCU21119	NCU21119	SMAC_00883	yes
SMAC_00884	NCU21118	NCU21118	SMAC_00884	yes
SMAC_00885	NCU07665	NCU07665	SMAC_00885	yes
SMAC_00886	NCU21725	NCU21725	SMAC_00886	yes
SMAC_00887	NCU07663	NCU07663	SMAC_00887	yes
SMAC_00888	NCU07662	NCU07662	SMAC_00888	yes
SMAC_00889	NCU07661	NCU07661	SMAC_00889	yes
SMAC_00890	NCU07660	NCU07660	SMAC_00890	yes
SMAC_00891	NCU08331	NCU08331	SMAC_00891	yes
SMAC_00892	NCU08330	NCU08330	SMAC_00892	yes
SMAC_00893	NCU08329	NCU08329	SMAC_00893	yes
SMAC_00894	NCU08328	NCU08328	SMAC_00894	yes
SMAC_00895	NCU21239	NCU21239	SMAC_00895	yes
SMAC_00896	NCU08325	NCU08325	SMAC_00896	yes
SMAC_00897	NCU08324	NCU08324	SMAC_00897	yes
SMAC_00898	NCU08323	NCU08323	SMAC_00898	yes
SMAC_00900	NCU21237	NCU21237	SMAC_00900	yes
SMAC_00901	NCU21236	NCU21236	SMAC_00901	yes
SMAC_00903	NCU21235	NCU21235	SMAC_00903	yes
SMAC_00904	NCU08316	NCU08316	SMAC_00904	yes
SMAC_00905	NCU08315	NCU08315	SMAC_00905	yes
SMAC_00907	NCU08313	NCU08313	SMAC_00907	yes
SMAC_00908	NCU08312	NCU08312	SMAC_00908	yes
SMAC_00909	NCU08310	NCU08310	SMAC_04399	no
SMAC_00910	NCU08309	NCU08309	SMAC_00910	yes
SMAC_00912	NCU08303	NCU08303	SMAC_00912	yes
SMAC_00914	NCU08302	NCU08302	SMAC_00914	yes
SMAC_00915	NCU08301	NCU08301	SMAC_04756	no
SMAC_00916	NCU08300	NCU08300	SMAC_00916	yes
SMAC_00917	NCU08299	NCU08299	SMAC_00917	yes
SMAC_00918	NCU08298	NCU08298	SMAC_00918	yes
SMAC_00919	NCU08297	NCU08297	SMAC_00919	yes
SMAC_00920	NCU08296	NCU08296	SMAC_00920	yes
SMAC_00921	NCU08295	NCU08295	SMAC_00921	yes
SMAC_00922	NCU08294	NCU08294	SMAC_00922	yes
SMAC_00923	NCU08294	NCU08294	SMAC_00922	no
SMAC_00924	NCU08293	NCU08293	SMAC_00924	yes
SMAC_00925	NCU08292	NCU08292	SMAC_00925	yes
SMAC_00926	NCU08291	NCU08291	SMAC_00926	yes
SMAC_00927	NCU08290	NCU08290	SMAC_00927	yes
SMAC_00928	NCU08289	NCU08289	SMAC_00928	yes
SMAC_00929	NCU08288	NCU08288	SMAC_00929	yes
SMAC_00930	NCU08287	NCU08287	SMAC_00930	yes
SMAC_00931	NCU08283	NCU08283	SMAC_00931	yes
SMAC_00932	NCU08282	NCU08282	SMAC_00932	yes
SMAC_00933	NCU08281	NCU08281	SMAC_00933	yes
SMAC_00934	NCU08280	NCU08280	SMAC_00934	yes
SMAC_00935	NCU08279	NCU08279	SMAC_00935	yes
SMAC_00936	NCU08278	NCU08278	SMAC_00936	yes
SMAC_00938	NCU08277	NCU08277	SMAC_00938	yes
SMAC_00939	NCU08276	NCU08276	SMAC_00939	yes
SMAC_00940	NCU08275	NCU08275	SMAC_00940	yes
SMAC_00943	NCU08273	NCU08273	SMAC_00943	yes
SMAC_00944	NCU08272	NCU08272	SMAC_00944	yes
SMAC_00945	NCU08271	NCU08271	SMAC_00945	yes
SMAC_00946	NCU08270	NCU08270	SMAC_00946	yes
SMAC_00947	NCU08269	NCU08269	SMAC_00947	yes
SMAC_00948	NCU08268	NCU08268	SMAC_00948	yes
SMAC_00949	NCU08267	NCU08267	SMAC_00949	yes
SMAC_00950	NCU06404	NCU06404	SMAC_00950	yes
SMAC_00951	NCU06403	NCU06403	SMAC_00951	yes
SMAC_00952	NCU06402	NCU06402	SMAC_00952	yes
SMAC_00953	NCU06401	NCU06401	SMAC_00953	yes
SMAC_00955	NCU06399	NCU06399	SMAC_00955	yes
SMAC_00957	NCU06398	NCU06398	SMAC_00957	yes
SMAC_00958	NCU06397	NCU06397	SMAC_00958	yes
SMAC_00959	NCU06396	NCU06396	SMAC_00959	yes
SMAC_00960	NCU06395	NCU06395	SMAC_00960	yes
SMAC_00961	NCU06394	NCU06394	SMAC_00961	yes
SMAC_00962	NCU06393	NCU06393	SMAC_00962	yes
SMAC_00963	NCU06391	NCU06391	SMAC_00963	yes
SMAC_00965	NCU06390	NCU06390	SMAC_00965	yes
SMAC_00966	NCU11315	NCU11315	SMAC_00966	yes
SMAC_00967	NCU06387	NCU06387	SMAC_00967	yes
SMAC_00968	NCU06386	NCU06386	SMAC_00968	yes
SMAC_00970	NCU06382	NCU06382	SMAC_00970	yes
SMAC_00971	NCU06381	NCU06381	SMAC_00971	yes
SMAC_00972	NCU06380	NCU06380	SMAC_00972	yes
SMAC_00973	NCU06376	NCU06376	SMAC_00973	yes
SMAC_00974	NCU06375	NCU06375	SMAC_00974	yes
SMAC_00975	NCU06374	NCU06374	SMAC_00975	yes
SMAC_00976	NCU06373	NCU06373	SMAC_00976	yes
SMAC_00977	NCU06372	NCU06372	SMAC_00977	yes
SMAC_00978	NCU06371	NCU06371	SMAC_00978	yes
SMAC_00979	NCU06370	NCU06370	SMAC_00979	yes
SMAC_00980	NCU06369	NCU06369	SMAC_00980	yes
SMAC_00981	NCU06368	NCU06368	SMAC_00981	yes
SMAC_00982	NCU06367	NCU06367	SMAC_00982	yes
SMAC_00983	NCU20700	NCU20700	SMAC_00983	yes
SMAC_00984	NCU06365	NCU06365	SMAC_00984	yes
SMAC_00985	NCU20699	NCU20699	SMAC_00985	yes
SMAC_00986	NCU06363	NCU06363	SMAC_00986	yes
SMAC_00987	NCU20698	NCU20698	SMAC_00987	yes
SMAC_00989	NCU06361	NCU06361	SMAC_00989	yes
SMAC_00990	NCU06360	NCU06360	SMAC_00990	yes
SMAC_00991	NCU21539	NCU21539	SMAC_09688	no
SMAC_00992	NCU06358	NCU06358	SMAC_00992	yes
SMAC_00993	NCU06355	NCU06355	SMAC_00993	yes
SMAC_00994	NCU06354	NCU06354	SMAC_00994	yes
SMAC_00995	NCU06353	NCU06353	SMAC_00995	yes
SMAC_00996	NCU20695	NCU20695	SMAC_00996	yes
SMAC_00997	NCU20694	NCU20694	SMAC_00997	yes
SMAC_00998	NCU06349	NCU06349	SMAC_00998	yes
SMAC_00999	NCU06348	NCU06348	SMAC_00999	yes
SMAC_01000	NCU20693	NCU20693	SMAC_01000	yes
SMAC_01001	NCU06346	NCU06346	SMAC_01001	yes
SMAC_01002	NCU20692	NCU20692	SMAC_01002	yes
SMAC_01003	NCU06344	NCU06344	SMAC_01003	yes
SMAC_01004	NCU06343	NCU06343	SMAC_01004	yes
SMAC_01005	NCU06342	NCU06342	SMAC_01204	no
SMAC_01006	NCU06340	NCU06340	SMAC_01006	yes
SMAC_01007	NCU06341	NCU06341	SMAC_01007	yes
SMAC_01008	NCU20691	NCU20691	SMAC_01009	no
SMAC_01009	NCU20691	NCU20691	SMAC_01009	yes
SMAC_01010	NCU06338	NCU06338	SMAC_01010	yes
SMAC_01011	NCU06337	NCU06337	SMAC_01011	yes
SMAC_01012	NCU06336	NCU06336	SMAC_01012	yes
SMAC_01013	NCU06335	NCU06335	SMAC_01013	yes
SMAC_01014	NCU06334	NCU06334	SMAC_01014	yes
SMAC_01015	NCU06333	NCU06333	SMAC_01015	yes
SMAC_01016	NCU06332	NCU06332	SMAC_01016	yes
SMAC_01017	NCU06331	NCU06331	SMAC_01017	yes
SMAC_01018	NCU06330	NCU06330	SMAC_01018	yes
SMAC_01019	NCU06329	NCU06329	SMAC_01020	no
SMAC_01020	NCU06329	NCU06329	SMAC_01020	yes
SMAC_01022	NCU06328	NCU06328	SMAC_01022	yes
SMAC_01023	NCU20689	NCU20689	SMAC_01023	yes
SMAC_01024	NCU20688	NCU20688	SMAC_01024	yes
SMAC_01025	NCU11318	NCU11318	SMAC_01025	yes
SMAC_01027	NCU06322	NCU06322	SMAC_01027	yes
SMAC_01028	NCU06321	NCU06321	SMAC_01028	yes
SMAC_01030	NCU06320	NCU06320	SMAC_01030	yes
SMAC_01031	NCU06319	NCU06319	SMAC_01031	yes
SMAC_01032	NCU06318	NCU06318	SMAC_01032	yes
SMAC_01033	NCU06317	NCU06317	SMAC_01033	yes
SMAC_01034	NCU06316	NCU06316	SMAC_01034	yes
SMAC_01035	NCU06315	NCU06315	SMAC_01035	yes
SMAC_01036	NCU06314	NCU06314	SMAC_01036	yes
SMAC_01037	NCU06312	NCU06312	SMAC_01037	yes
SMAC_01038	NCU06311	NCU06311	SMAC_01038	yes
SMAC_01039	NCU06310	NCU06310	SMAC_01039	yes
SMAC_01040	NCU06309	NCU06309	SMAC_01040	yes
SMAC_01041	NCU20684	NCU20684	SMAC_01041	yes
SMAC_01042	NCU06307	NCU06307	SMAC_01042	yes
SMAC_01043	NCU20683	NCU20683	SMAC_01043	yes
SMAC_01044	NCU06305	NCU06305	SMAC_01044	yes
SMAC_01045	NCU20682	NCU20682	SMAC_00010	no
SMAC_01046	NCU06303	NCU06303	SMAC_01046	yes
SMAC_01047	NCU06302	NCU06302	SMAC_01047	yes
SMAC_01049	NCU06301	NCU06301	SMAC_01049	yes
SMAC_01050	NCU06300	NCU06300	SMAC_01050	yes
SMAC_01051	NCU05853	NCU05853	SMAC_09292	no
SMAC_01052	NCU21735	NCU21735	SMAC_01052	yes
SMAC_01053	NCU06293	NCU06293	SMAC_01056	no
SMAC_01054	NCU06294	NCU06294	SMAC_01054	yes
SMAC_01055	NCU06296	NCU06296	SMAC_01055	yes
SMAC_01056	NCU06293	NCU06293	SMAC_01056	yes
SMAC_01058	NCU06290	NCU06290	SMAC_01058	yes
SMAC_01062	NCU20679	NCU20679	SMAC_01062	yes
SMAC_01063	NCU06285	NCU06285	SMAC_01063	yes
SMAC_01064	NCU06284	NCU06284	SMAC_01064	yes
SMAC_01065	NCU06284	NCU06284	SMAC_01064	no
SMAC_01066	NCU20678	NCU20678	SMAC_01066	yes
SMAC_01067	NCU20677	NCU20677	SMAC_01067	yes
SMAC_01068	NCU06281	NCU06281	SMAC_01068	yes
SMAC_01069	NCU04526	NCU04526	SMAC_01069	yes
SMAC_01070	NCU04525	NCU04525	SMAC_01070	yes
SMAC_01071	NCU04523	NCU04523	SMAC_01071	yes
SMAC_01072	NCU04522	NCU04522	SMAC_01072	yes
SMAC_01073	NCU04521	NCU04521	SMAC_01073	yes
SMAC_01074	NCU04520	NCU04520	SMAC_01074	yes
SMAC_01075	NCU04519	NCU04519	SMAC_01075	yes
SMAC_01076	NCU04518	NCU04518	SMAC_01076	yes
SMAC_01078	NCU11295	NCU11295	SMAC_01078	yes
SMAC_01080	NCU04514	NCU04514	SMAC_01080	yes
SMAC_01081	NCU04513	NCU04513	SMAC_01081	yes
SMAC_01083	NCU04020	NCU04020	SMAC_01083	yes
SMAC_01084	NCU20205	NCU20205	SMAC_01084	yes
SMAC_01085	NCU04022	NCU04022	SMAC_01085	yes
SMAC_01086	NCU04024	NCU04024	SMAC_01086	yes
SMAC_01088	NCU04512	NCU04512	SMAC_01088	yes
SMAC_01089	NCU04511	NCU04511	SMAC_01089	yes
SMAC_01090	NCU04510	NCU04510	SMAC_01090	yes
SMAC_01091	NCU04509	NCU04509	SMAC_01091	yes
SMAC_01092	NCU04508	NCU04508	SMAC_01092	yes
SMAC_01093	NCU04507	NCU04507	SMAC_01093	yes
SMAC_01094	NCU04506	NCU04506	SMAC_01094	yes
SMAC_01095	NCU04505	NCU04505	SMAC_01095	yes
SMAC_01096	NCU04504	NCU04504	SMAC_01096	yes
SMAC_01097	NCU04503	NCU04503	SMAC_01097	yes
SMAC_01098	NCU04502	NCU04502	SMAC_01098	yes
SMAC_01100	NCU04500	NCU04500	SMAC_01100	yes
SMAC_01101	NCU04499	NCU04499	SMAC_01101	yes
SMAC_01102	NCU04498	NCU04498	SMAC_01102	yes
SMAC_01103	NCU04497	NCU04497	SMAC_01103	yes
SMAC_01104	NCU04496	NCU04496	SMAC_01105	no
SMAC_01105	NCU04496	NCU04496	SMAC_01105	yes
SMAC_01106	NCU04495	NCU04495	SMAC_01106	yes
SMAC_01107	NCU04494	NCU04494	SMAC_01107	yes
SMAC_01108	NCU04493	NCU04493	SMAC_01108	yes
SMAC_01110	NCU04492	NCU04492	SMAC_01110	yes
SMAC_01111	NCU21881	NCU21881	SMAC_01111	yes
SMAC_01112	NCU04491	NCU04491	SMAC_01112	yes
SMAC_01113	NCU04490	NCU04490	SMAC_01113	yes
SMAC_01116	NCU04489	NCU04489	SMAC_01116	yes
SMAC_01118	NCU04487	NCU04487	SMAC_01118	yes
SMAC_01119	NCU04485	NCU04485	SMAC_01119	yes
SMAC_01120	NCU04484	NCU04484	SMAC_01120	yes
SMAC_01121	NCU04483	NCU04483	SMAC_01121	yes
SMAC_01122	NCU04482	NCU04482	SMAC_01122	yes
SMAC_01123	NCU04481	NCU04481	SMAC_01124	no
SMAC_01124	NCU04481	NCU04481	SMAC_01124	yes
SMAC_01125	NCU04480	NCU04480	SMAC_01125	yes
SMAC_01126	NCU04479	NCU04479	SMAC_01126	yes
SMAC_01127	NCU04478	NCU04478	SMAC_01127	yes
SMAC_01128	NCU04477	NCU04477	SMAC_01129	no
SMAC_01129	NCU04477	NCU04477	SMAC_01129	yes
SMAC_01130	NCU04476	NCU04476	SMAC_01130	yes
SMAC_01131	NCU04475	NCU04475	SMAC_01131	yes
SMAC_01132	NCU04474	NCU04474	SMAC_01132	yes
SMAC_01133	NCU04473	NCU04473	SMAC_01133	yes
SMAC_01134	NCU04472	NCU04472	SMAC_01134	yes
SMAC_01135	NCU04471	NCU04471	SMAC_01135	yes
SMAC_01136	NCU04470	NCU04470	SMAC_01136	yes
SMAC_01137	NCU04469	NCU04469	SMAC_01137	yes
SMAC_01138	NCU04468	NCU04468	SMAC_01138	yes
SMAC_01139	NCU04467	NCU04467	SMAC_01139	yes
SMAC_01140	NCU04466	NCU04466	SMAC_01140	yes
SMAC_01142	NCU04465	NCU04465	SMAC_01142	yes
SMAC_01143	NCU07240	NCU07240	SMAC_09251	no
SMAC_01144	NCU04464	NCU04464	SMAC_01144	yes
SMAC_01145	NCU11296	NCU11296	SMAC_01145	yes
SMAC_01146	NCU11297	NCU11297	SMAC_01146	yes
SMAC_01147	NCU04461	NCU04461	SMAC_01147	yes
SMAC_01148	NCU04460	NCU04460	SMAC_01148	yes
SMAC_01149	NCU04459	NCU04459	SMAC_01149	yes
SMAC_01150	NCU04457	NCU04457	SMAC_01150	yes
SMAC_01151	NCU10270	NCU10270	SMAC_01151	yes
SMAC_01152	NCU04456	NCU04456	SMAC_01152	yes
SMAC_01153	NCU04455	NCU04455	SMAC_01153	yes
SMAC_01154	NCU04454	NCU04454	SMAC_01154	yes
SMAC_01156	NCU04451	NCU04451	SMAC_09795	no
SMAC_01157	NCU04450	NCU04450	SMAC_01157	yes
SMAC_01158	NCU04449	NCU04449	SMAC_01158	yes
SMAC_01159	NCU04448	NCU04448	SMAC_01159	yes
SMAC_01160	NCU04447	NCU04447	SMAC_01160	yes
SMAC_01161	NCU04446	NCU04446	SMAC_01161	yes
SMAC_01162	NCU04445	NCU04445	SMAC_01819	no
SMAC_01163	NCU04444	NCU04444	SMAC_01163	yes
SMAC_01164	NCU04444	NCU04444	SMAC_01163	no
SMAC_01165	NCU04443	NCU04443	SMAC_01165	yes
SMAC_01166	NCU04442	NCU04442	SMAC_01166	yes
SMAC_01167	NCU04440	NCU04440	SMAC_01167	yes
SMAC_01168	NCU04439	NCU04439	SMAC_01168	yes
SMAC_01169	NCU04437	NCU04437	SMAC_01169	yes
SMAC_01170	NCU04437	NCU04437	SMAC_01169	no
SMAC_01171	NCU04437	NCU04437	SMAC_01169	no
SMAC_01172	NCU04437	NCU04437	SMAC_01169	no
SMAC_01173	NCU04436	NCU04436	SMAC_01173	yes
SMAC_01174	NCU04435	NCU04435	SMAC_01174	yes
SMAC_01176	NCU04433	NCU04433	SMAC_01176	yes
SMAC_01179	NCU04431	NCU04431	SMAC_01179	yes
SMAC_01180	NCU04430	NCU04430	SMAC_01180	yes
SMAC_01181	NCU04429	NCU04429	SMAC_01181	yes
SMAC_01182	NCU04428	NCU04428	SMAC_01182	yes
SMAC_01183	NCU04425	NCU04425	SMAC_01183	yes
SMAC_01184	NCU07937	NCU07937	SMAC_01184	yes
SMAC_01185	NCU07938	NCU07938	SMAC_01185	yes
SMAC_01186	NCU07939	NCU07939	SMAC_01186	yes
SMAC_01187	NCU05390	NCU05390	SMAC_04143	no
SMAC_01188	NCU04865	NCU04865	SMAC_09261	no
SMAC_01190	NCU01553	NCU01553	SMAC_02313	no
SMAC_01192	NCU07195	NCU07195	SMAC_06898	no
SMAC_01194	NCU08315	NCU08315	SMAC_00905	no
SMAC_01195	NCU11242	NCU11242	SMAC_00598	no
SMAC_01196	NCU09391	NCU09391	SMAC_05651	no
SMAC_01197	NCU09635	NCU09635	SMAC_09677	no
SMAC_01198	NCU08399	NCU08399	SMAC_05695	no
SMAC_01202	NCU07942	NCU07942	SMAC_01202	yes
SMAC_01203	NCU07941	NCU07941	SMAC_01203	yes
SMAC_01204	NCU21157	NCU21157	SMAC_01204	yes
SMAC_01205	NCU07947	NCU07947	SMAC_01205	yes
SMAC_01206	NCU07948	NCU07948	SMAC_01206	yes
SMAC_01207	NCU09213	NCU09213	SMAC_01207	yes
SMAC_01209	NCU09992	NCU09992	SMAC_09286	no
SMAC_01210	NCU03010	NCU03010	SMAC_01210	yes
SMAC_01211	NCU21431	NCU21431	SMAC_01211	yes
SMAC_01212	NCU03008	NCU03008	SMAC_01212	yes
SMAC_01213	NCU21430	NCU21430	SMAC_01213	yes
SMAC_01214	NCU03006	NCU03006	SMAC_01214	yes
SMAC_01215	NCU03004	NCU03004	SMAC_01215	yes
SMAC_01216	NCU03003	NCU03003	SMAC_01216	yes
SMAC_01217	NCU03000	NCU03000	SMAC_01217	yes
SMAC_01218	NCU03001	NCU03001	SMAC_01218	yes
SMAC_01219	NCU00523	NCU00523	SMAC_01219	yes
SMAC_01220	NCU20499	NCU20499	SMAC_01220	yes
SMAC_01221	NCU00525	NCU00525	SMAC_01221	yes
SMAC_01222	NCU00526	NCU00526	SMAC_01222	yes
SMAC_01223	NCU00527	NCU00527	SMAC_01223	yes
SMAC_01224	NCU00528	NCU00528	SMAC_01224	yes
SMAC_01227	NCU00533	NCU00533	SMAC_01227	yes
SMAC_01229	NCU00535	NCU00535	SMAC_01229	yes
SMAC_01230	NCU00536	NCU00536	SMAC_01230	yes
SMAC_01231	NCU00537	NCU00537	SMAC_01231	yes
SMAC_01232	NCU20496	NCU20496	SMAC_01232	yes
SMAC_01233	NCU20498	NCU20498	SMAC_01233	yes
SMAC_01234	NCU00542	NCU00542	SMAC_01234	yes
SMAC_01235	NCU09339	NCU09339	SMAC_01235	yes
SMAC_01237	NCU20489	NCU20489	SMAC_01237	yes
SMAC_01238	NCU20490	NCU20490	SMAC_01238	yes
SMAC_01239	NCU20491	NCU20491	SMAC_01239	yes
SMAC_01241	NCU00549	NCU00549	SMAC_01241	yes
SMAC_01242	NCU00550	NCU00550	SMAC_01242	yes
SMAC_01243	NCU00551	NCU00551	SMAC_01243	yes
SMAC_01244	NCU00552	NCU00552	SMAC_01244	yes
SMAC_01245	NCU00553	NCU00553	SMAC_01245	yes
SMAC_01246	NCU00554	NCU00554	SMAC_01246	yes
SMAC_01248	NCU00556	NCU00556	SMAC_01248	yes
SMAC_01249	NCU00558	NCU00558	SMAC_01249	yes
SMAC_01250	NCU00559	NCU00559	SMAC_01250	yes
SMAC_01251	NCU00560	NCU00560	SMAC_01251	yes
SMAC_01252	NCU00561	NCU00561	SMAC_01252	yes
SMAC_01254	NCU00563	NCU00563	SMAC_01254	yes
SMAC_01255	NCU00564	NCU00564	SMAC_01255	yes
SMAC_01256	NCU00565	NCU00565	SMAC_01256	yes
SMAC_01257	NCU00566	NCU00566	SMAC_01257	yes
SMAC_01258	NCU00567	NCU00567	SMAC_01258	yes
SMAC_01259	NCU07124	NCU07124	SMAC_01259	yes
SMAC_01260	NCU00580	NCU00580	SMAC_01260	yes
SMAC_01261	NCU00579	NCU00579	SMAC_01261	yes
SMAC_01262	NCU20515	NCU20515	SMAC_01262	yes
SMAC_01263	NCU00577	NCU00577	SMAC_01263	yes
SMAC_01264	NCU00576	NCU00576	SMAC_01264	yes
SMAC_01265	NCU00575	NCU00575	SMAC_01265	yes
SMAC_01267	NCU20516	NCU20516	SMAC_01267	yes
SMAC_01268	NCU00571	NCU00571	SMAC_01268	yes
SMAC_01269	NCU00570	NCU00570	SMAC_01269	yes
SMAC_01270	NCU00569	NCU00569	SMAC_01270	yes
SMAC_01271	NCU00568	NCU00568	SMAC_01271	yes
SMAC_01272	NCU00581	NCU00581	SMAC_01272	yes
SMAC_01274	NCU00582	NCU00582	SMAC_01274	yes
SMAC_01275	NCU00582	NCU00582	SMAC_01274	no
SMAC_01276	NCU00584	NCU00584	SMAC_01276	yes
SMAC_01277	NCU00585	NCU00585	SMAC_01277	yes
SMAC_01278	NCU00586	NCU00586	SMAC_01278	yes
SMAC_01279	NCU00587	NCU00587	SMAC_01279	yes
SMAC_01280	NCU00589	NCU00589	SMAC_01280	yes
SMAC_01281	NCU00590	NCU00590	SMAC_01281	yes
SMAC_01282	NCU00591	NCU00591	SMAC_01282	yes
SMAC_01283	NCU00592	NCU00592	SMAC_01283	yes
SMAC_01284	NCU00593	NCU00593	SMAC_01284	yes
SMAC_01286	NCU00596	NCU00596	SMAC_01286	yes
SMAC_01287	NCU00597	NCU00597	SMAC_01287	yes
SMAC_01288	NCU00598	NCU00598	SMAC_01288	yes
SMAC_01289	NCU00599	NCU00599	SMAC_01289	yes
SMAC_01290	NCU00600	NCU00600	SMAC_01290	yes
SMAC_01291	NCU20511	NCU20511	SMAC_01291	yes
SMAC_01292	NCU00604	NCU00604	SMAC_01292	yes
SMAC_01293	NCU00605	NCU00605	SMAC_01293	yes
SMAC_01294	NCU00606	NCU00606	SMAC_01294	yes
SMAC_01295	NCU00607	NCU00607	SMAC_01295	yes
SMAC_01296	NCU00608	NCU00608	SMAC_01296	yes
SMAC_01297	NCU00609	NCU00609	SMAC_01297	yes
SMAC_01298	NCU00611	NCU00611	SMAC_01298	yes
SMAC_01299	NCU00614	NCU00614	SMAC_01299	yes
SMAC_01301	NCU00617	NCU00617	SMAC_01301	yes
SMAC_01302	NCU00618	NCU00618	SMAC_01302	yes
SMAC_01303	NCU00619	NCU00619	SMAC_01303	yes
SMAC_01304	NCU00620	NCU00620	SMAC_01304	yes
SMAC_01305	NCU00621	NCU00621	SMAC_01305	yes
SMAC_01306	NCU00622	NCU00622	SMAC_01306	yes
SMAC_01307	NCU00623	NCU00623	SMAC_01307	yes
SMAC_01308	NCU00624	NCU00624	SMAC_01308	yes
SMAC_01309	NCU11187	NCU11187	SMAC_01309	yes
SMAC_01310	NCU11188	NCU11188	SMAC_01310	yes
SMAC_01312	NCU00627	NCU00627	SMAC_01312	yes
SMAC_01313	NCU00628	NCU00628	SMAC_01313	yes
SMAC_01314	NCU00629	NCU00629	SMAC_01314	yes
SMAC_01315	NCU00630	NCU00630	SMAC_01315	yes
SMAC_01316	NCU20476	NCU20476	SMAC_01316	yes
SMAC_01317	NCU00632	NCU00632	SMAC_01317	yes
SMAC_01318	NCU00633	NCU00633	SMAC_01318	yes
SMAC_01319	NCU00634	NCU00634	SMAC_01319	yes
SMAC_01320	NCU00635	NCU00635	SMAC_01320	yes
SMAC_01321	NCU00636	NCU00636	SMAC_01321	yes
SMAC_01323	NCU00641	NCU00641	SMAC_01323	yes
SMAC_01324	NCU00638	NCU00638	SMAC_01324	yes
SMAC_01325	NCU00642	NCU00642	SMAC_01325	yes
SMAC_01326	NCU00643	NCU00643	SMAC_01326	yes
SMAC_01327	NCU00644	NCU00644	SMAC_01327	yes
SMAC_01329	NCU00648	NCU00648	SMAC_01329	yes
SMAC_01330	NCU00649	NCU00649	SMAC_01330	yes
SMAC_01331	NCU00650	NCU00650	SMAC_01331	yes
SMAC_01332	NCU00651	NCU00651	SMAC_01332	yes
SMAC_01333	NCU00652	NCU00652	SMAC_01333	yes
SMAC_01334	NCU20478	NCU20478	SMAC_01334	yes
SMAC_01335	NCU00654	NCU00654	SMAC_01335	yes
SMAC_01336	NCU00655	NCU00655	SMAC_01336	yes
SMAC_01337	NCU00656	NCU00656	SMAC_01337	yes
SMAC_01338	NCU20480	NCU20480	SMAC_01338	yes
SMAC_01339	NCU00658	NCU00658	SMAC_01339	yes
SMAC_01340	NCU00659	NCU00659	SMAC_01340	yes
SMAC_01341	NCU00660	NCU00660	SMAC_01341	yes
SMAC_01342	NCU00663	NCU00663	SMAC_01342	yes
SMAC_01343	NCU00664	NCU00664	SMAC_01343	yes
SMAC_01344	NCU00665	NCU00665	SMAC_01344	yes
SMAC_01345	NCU00666	NCU00666	SMAC_01345	yes
SMAC_01346	NCU00667	NCU00667	SMAC_01346	yes
SMAC_01347	NCU20482	NCU20482	SMAC_01347	yes
SMAC_01348	NCU00669	NCU00669	SMAC_01348	yes
SMAC_01349	NCU20483	NCU20483	SMAC_01349	yes
SMAC_01350	NCU20484	NCU20484	SMAC_01350	yes
SMAC_01351	NCU07159	NCU07159	SMAC_06932	no
SMAC_01352	NCU20485	NCU20485	SMAC_01352	yes
SMAC_01353	NCU00675	NCU00675	SMAC_01353	yes
SMAC_01354	NCU00676	NCU00676	SMAC_01354	yes
SMAC_01355	NCU21683	NCU21683	SMAC_01355	yes
SMAC_01356	NCU00677	NCU00677	SMAC_01356	yes
SMAC_01357	NCU20486	NCU20486	SMAC_01357	yes
SMAC_01358	NCU20487	NCU20487	SMAC_01358	yes
SMAC_01359	NCU00680	NCU00680	SMAC_01359	yes
SMAC_01360	NCU00681	NCU00681	SMAC_01360	yes
SMAC_01361	NCU00682	NCU00682	SMAC_01361	yes
SMAC_01362	NCU00684	NCU00684	SMAC_01362	yes
SMAC_01363	NCU20488	NCU20488	SMAC_01363	yes
SMAC_01364	NCU00687	NCU00687	SMAC_01364	yes
SMAC_01365	NCU00688	NCU00688	SMAC_01365	yes
SMAC_01366	NCU00688	NCU00688	SMAC_01365	no
SMAC_01367	NCU00695	NCU00695	SMAC_01367	yes
SMAC_01368	NCU00694	NCU00694	SMAC_01368	yes
SMAC_01369	NCU00693	NCU00693	SMAC_01369	yes
SMAC_01370	NCU00692	NCU00692	SMAC_01370	yes
SMAC_01371	NCU00691	NCU00691	SMAC_01371	yes
SMAC_01372	NCU00690	NCU00690	SMAC_01372	yes
SMAC_01373	NCU00689	NCU00689	SMAC_01373	yes
SMAC_01374	NCU00696	NCU00696	SMAC_01374	yes
SMAC_01375	NCU00697	NCU00697	SMAC_01375	yes
SMAC_01376	NCU07462	NCU07462	SMAC_05183	no
SMAC_01377	NCU10264	NCU10264	SMAC_01377	yes
SMAC_01378	NCU00698	NCU00698	SMAC_01378	yes
SMAC_01379	NCU20465	NCU20465	SMAC_01379	yes
SMAC_01380	NCU00700	NCU00700	SMAC_01380	yes
SMAC_01381	NCU00701	NCU00701	SMAC_01381	yes
SMAC_01382	NCU09022	NCU09022	SMAC_09227	no
SMAC_01384	NCU00704	NCU00704	SMAC_01384	yes
SMAC_01386	NCU00706	NCU00706	SMAC_01386	yes
SMAC_01387	NCU00707	NCU00707	SMAC_01387	yes
SMAC_01388	NCU00708	NCU00708	SMAC_01388	yes
SMAC_01389	NCU20467	NCU20467	SMAC_01389	yes
SMAC_01390	NCU00710	NCU00710	SMAC_01390	yes
SMAC_01391	NCU00711	NCU00711	SMAC_01391	yes
SMAC_01392	NCU00712	NCU00712	SMAC_01392	yes
SMAC_01393	NCU00713	NCU00713	SMAC_01393	yes
SMAC_01394	NCU00714	NCU00714	SMAC_01394	yes
SMAC_01395	NCU00715	NCU00715	SMAC_01396	no
SMAC_01396	NCU00715	NCU00715	SMAC_01396	yes
SMAC_01397	NCU00716	NCU00716	SMAC_01397	yes
SMAC_01399	NCU00732	NCU00732	SMAC_01399	yes
SMAC_01400	NCU00730	NCU00730	SMAC_01400	yes
SMAC_01401	NCU00729	NCU00729	SMAC_01401	yes
SMAC_01402	NCU00728	NCU00728	SMAC_01402	yes
SMAC_01403	NCU00727	NCU00727	SMAC_01403	yes
SMAC_01404	NCU00726	NCU00726	SMAC_01404	yes
SMAC_01405	NCU00725	NCU00725	SMAC_01405	yes
SMAC_01406	NCU20470	NCU20470	SMAC_01406	yes
SMAC_01407	NCU20470	NCU20470	SMAC_01406	no
SMAC_01408	NCU20469	NCU20469	SMAC_01408	yes
SMAC_01410	NCU00722	NCU00722	SMAC_01410	yes
SMAC_01411	NCU00721	NCU00721	SMAC_01411	yes
SMAC_01412	NCU00720	NCU00720	SMAC_01412	yes
SMAC_01413	NCU20468	NCU20468	SMAC_01413	yes
SMAC_01414	NCU20327	NCU20327	SMAC_03160	no
SMAC_01415	NCU05584	NCU05584	SMAC_03297	no
SMAC_01416	NCU00717	NCU00717	SMAC_01416	yes
SMAC_01419	NCU00738	NCU00738	SMAC_01419	yes
SMAC_01420	NCU00737	NCU00737	SMAC_01420	yes
SMAC_01421	NCU00736	NCU00736	SMAC_01421	yes
SMAC_01422	NCU00735	NCU00735	SMAC_01422	yes
SMAC_01423	NCU20472	NCU20472	SMAC_01423	yes
SMAC_01425	NCU00740	NCU00740	SMAC_01425	yes
SMAC_01426	NCU00741	NCU00741	SMAC_01426	yes
SMAC_01427	NCU00742	NCU00742	SMAC_01427	yes
SMAC_01428	NCU00743	NCU00743	SMAC_01428	yes
SMAC_01429	NCU00744	NCU00744	SMAC_01429	yes
SMAC_01431	NCU00746	NCU00746	SMAC_01431	yes
SMAC_01433	NCU00748	NCU00748	SMAC_01433	yes
SMAC_01434	NCU00749	NCU00749	SMAC_01434	yes
SMAC_01435	NCU05848	NCU05848	SMAC_09297	no
SMAC_01436	NCU09026	NCU09026	SMAC_09230	no
SMAC_01437	NCU00753	NCU00753	SMAC_01437	yes
SMAC_01438	NCU20463	NCU20463	SMAC_01438	yes
SMAC_01439	NCU00755	NCU00755	SMAC_01439	yes
SMAC_01440	NCU00757	NCU00757	SMAC_01440	yes
SMAC_01441	NCU00758	NCU00758	SMAC_01441	yes
SMAC_01442	NCU08624	NCU08624	SMAC_04913	no
SMAC_01443	NCU00759	NCU00759	SMAC_01443	yes
SMAC_01444	NCU20504	NCU20504	SMAC_01444	yes
SMAC_01445	NCU00762	NCU00762	SMAC_01445	yes
SMAC_01446	NCU00763	NCU00763	SMAC_01446	yes
SMAC_01447	NCU00764	NCU00764	SMAC_01447	yes
SMAC_01449	NCU20503	NCU20503	SMAC_01449	yes
SMAC_01450	NCU00766	NCU00766	SMAC_01450	yes
SMAC_01453	NCU00768	NCU00768	SMAC_01453	yes
SMAC_01454	NCU00770	NCU00770	SMAC_01454	yes
SMAC_01455	NCU00771	NCU00771	SMAC_01455	yes
SMAC_01456	NCU00772	NCU00772	SMAC_01456	yes
SMAC_01457	NCU00773	NCU00773	SMAC_01457	yes
SMAC_01458	NCU00775	NCU00775	SMAC_01458	yes
SMAC_01459	NCU00776	NCU00776	SMAC_01459	yes
SMAC_01460	NCU00777	NCU00777	SMAC_01460	yes
SMAC_01461	NCU00778	NCU00778	SMAC_01461	yes
SMAC_01462	NCU00779	NCU00779	SMAC_01462	yes
SMAC_01463	NCU20949	NCU20949	SMAC_09247	no
SMAC_01464	NCU00780	NCU00780	SMAC_01464	yes
SMAC_01466	NCU00782	NCU00782	SMAC_01466	yes
SMAC_01467	NCU00784	NCU00784	SMAC_01467	yes
SMAC_01468	NCU00786	NCU00786	SMAC_01468	yes
SMAC_01469	NCU00788	NCU00788	SMAC_01469	yes
SMAC_01470	NCU00789	NCU00789	SMAC_01470	yes
SMAC_01471	NCU10895	NCU10895	SMAC_01471	yes
SMAC_01472	NCU00790	NCU00790	SMAC_01472	yes
SMAC_01473	NCU20459	NCU20459	SMAC_01473	yes
SMAC_01474	NCU00793	NCU00793	SMAC_01474	yes
SMAC_01475	NCU00794	NCU00794	SMAC_01475	yes
SMAC_01476	NCU20460	NCU20460	SMAC_01476	yes
SMAC_01477	NCU00797	NCU00797	SMAC_01477	yes
SMAC_01478	NCU00798	NCU00798	SMAC_01478	yes
SMAC_01479	NCU00799	NCU00799	SMAC_01479	yes
SMAC_01480	NCU00801	NCU00801	SMAC_01480	yes
SMAC_01483	NCU00802	NCU00802	SMAC_01483	yes
SMAC_01485	NCU00803	NCU00803	SMAC_01485	yes
SMAC_01486	NCU00805	NCU00805	SMAC_01486	yes
SMAC_01489	NCU00808	NCU00808	SMAC_01489	yes
SMAC_01490	NCU00809	NCU00809	SMAC_01490	yes
SMAC_01491	NCU00810	NCU00810	SMAC_01491	yes
SMAC_01492	NCU00811	NCU00811	SMAC_01492	yes
SMAC_01493	NCU00812	NCU00812	SMAC_01493	yes
SMAC_01494	NCU00813	NCU00813	SMAC_01494	yes
SMAC_01495	NCU00814	NCU00814	SMAC_01495	yes
SMAC_01498	NCU00818	NCU00818	SMAC_01498	yes
SMAC_01499	NCU00821	NCU00821	SMAC_01499	yes
SMAC_01500	NCU01380	NCU01380	SMAC_04067	no
SMAC_01502	NCU00823	NCU00823	SMAC_01502	yes
SMAC_01503	NCU00824	NCU00824	SMAC_01503	yes
SMAC_01504	NCU00825	NCU00825	SMAC_01504	yes
SMAC_01505	NCU21223	NCU21223	SMAC_09195	no
SMAC_01506	NCU00826	NCU00826	SMAC_01506	yes
SMAC_01507	NCU00827	NCU00827	SMAC_01507	yes
SMAC_01508	NCU00828	NCU00828	SMAC_01508	yes
SMAC_01509	NCU00829	NCU00829	SMAC_01509	yes
SMAC_01510	NCU00830	NCU00830	SMAC_01510	yes
SMAC_01511	NCU20454	NCU20454	SMAC_01511	yes
SMAC_01512	NCU00832	NCU00832	SMAC_01512	yes
SMAC_01513	NCU07736	NCU07736	SMAC_05073	no
SMAC_01514	NCU00835	NCU00835	SMAC_01514	yes
SMAC_01515	NCU00836	NCU00836	SMAC_01515	yes
SMAC_01516	NCU20453	NCU20453	SMAC_01516	yes
SMAC_01517	NCU00838	NCU00838	SMAC_01517	yes
SMAC_01519	NCU00839	NCU00839	SMAC_01519	yes
SMAC_01520	NCU20451	NCU20451	SMAC_01520	yes
SMAC_01522	NCU00841	NCU00841	SMAC_01522	yes
SMAC_01524	NCU00843	NCU00843	SMAC_01524	yes
SMAC_01525	NCU00844	NCU00844	SMAC_01525	yes
SMAC_01526	NCU00845	NCU00845	SMAC_01526	yes
SMAC_01527	NCU00846	NCU00846	SMAC_01527	yes
SMAC_01528	NCU00847	NCU00847	SMAC_01528	yes
SMAC_01529	NCU00848	NCU00848	SMAC_01529	yes
SMAC_01532	NCU00850	NCU00850	SMAC_01532	yes
SMAC_01537	NCU00852	NCU00852	SMAC_01537	yes
SMAC_01538	NCU07938	NCU07938	SMAC_01185	no
SMAC_01539	NCU00873	NCU00873	SMAC_01539	yes
SMAC_01540	NCU20445	NCU20445	SMAC_04689	no
SMAC_01541	NCU10889	NCU10889	SMAC_01541	yes
SMAC_01543	NCU00853	NCU00853	SMAC_01543	yes
SMAC_01544	NCU00854	NCU00854	SMAC_01544	yes
SMAC_01545	NCU00855	NCU00855	SMAC_01545	yes
SMAC_01546	NCU00856	NCU00856	SMAC_01546	yes
SMAC_01547	NCU00857	NCU00857	SMAC_01547	yes
SMAC_01548	NCU20443	NCU20443	SMAC_01548	yes
SMAC_01549	NCU09445	NCU09445	SMAC_08618	no
SMAC_01550	NCU00860	NCU00860	SMAC_01550	yes
SMAC_01551	NCU00861	NCU00861	SMAC_01551	yes
SMAC_01552	NCU00864	NCU00864	SMAC_01552	yes
SMAC_01553	NCU00863	NCU00863	SMAC_01553	yes
SMAC_01554	NCU00862	NCU00862	SMAC_01554	yes
SMAC_01555	NCU00865	NCU00865	SMAC_01555	yes
SMAC_01556	NCU00866	NCU00866	SMAC_01556	yes
SMAC_01557	NCU20444	NCU20444	SMAC_01557	yes
SMAC_01558	NCU00868	NCU00868	SMAC_01558	yes
SMAC_01559	NCU00869	NCU00869	SMAC_01559	yes
SMAC_01560	NCU00870	NCU00870	SMAC_01560	yes
SMAC_01561	NCU00871	NCU00871	SMAC_01561	yes
SMAC_01562	NCU00872	NCU00872	SMAC_01562	yes
SMAC_01563	NCU00875	NCU00875	SMAC_01185	no
SMAC_01564	NCU00876	NCU00876	SMAC_01564	yes
SMAC_01565	NCU00878	NCU00878	SMAC_01565	yes
SMAC_01566	NCU20447	NCU20447	SMAC_01566	yes
SMAC_01567	NCU20448	NCU20448	SMAC_01567	yes
SMAC_01568	NCU00881	NCU00881	SMAC_01568	yes
SMAC_01569	NCU00882	NCU00882	SMAC_01569	yes
SMAC_01570	NCU00884	NCU00884	SMAC_01570	yes
SMAC_01571	NCU00885	NCU00885	SMAC_01571	yes
SMAC_01573	NCU11195	NCU11195	SMAC_01573	yes
SMAC_01574	NCU11196	NCU11196	SMAC_01574	yes
SMAC_01575	NCU20449	NCU20449	SMAC_01575	yes
SMAC_01576	NCU00890	NCU00890	SMAC_01576	yes
SMAC_01577	NCU00891	NCU00891	SMAC_01577	yes
SMAC_01578	NCU00892	NCU00892	SMAC_01578	yes
SMAC_01579	NCU00893	NCU00893	SMAC_01579	yes
SMAC_01580	NCU00893	NCU00893	SMAC_01579	no
SMAC_01581	NCU00894	NCU00894	SMAC_01581	yes
SMAC_01582	NCU00895	NCU00895	SMAC_01582	yes
SMAC_01583	NCU00896	NCU00896	SMAC_01583	yes
SMAC_01584	NCU00897	NCU00897	SMAC_01584	yes
SMAC_01585	NCU00898	NCU00898	SMAC_01585	yes
SMAC_01586	NCU00899	NCU00899	SMAC_01586	yes
SMAC_01587	NCU09204	NCU09204	SMAC_01587	yes
SMAC_01588	NCU09203	NCU09203	SMAC_01588	yes
SMAC_01589	NCU09202	NCU09202	SMAC_01589	yes
SMAC_01590	NCU09201	NCU09201	SMAC_01382	no
SMAC_01591	NCU09200	NCU09200	SMAC_01591	yes
SMAC_01592	NCU09199	NCU09199	SMAC_01592	yes
SMAC_01593	NCU09197	NCU09197	SMAC_01593	yes
SMAC_01594	NCU21370	NCU21370	SMAC_01594	yes
SMAC_01595	NCU09195	NCU09195	SMAC_01595	yes
SMAC_01596	NCU21369	NCU21369	SMAC_01596	yes
SMAC_01597	NCU09193	NCU09193	SMAC_01597	yes
SMAC_01599	NCU09192	NCU09192	SMAC_01599	yes
SMAC_01600	NCU09191	NCU09191	SMAC_01600	yes
SMAC_01601	NCU08332	NCU08332	SMAC_01601	yes
SMAC_01602	NCU08333	NCU08333	SMAC_01602	yes
SMAC_01603	NCU08334	NCU08334	SMAC_01603	yes
SMAC_01604	NCU11324	NCU11324	SMAC_01604	yes
SMAC_01605	NCU08336	NCU08336	SMAC_01605	yes
SMAC_01606	NCU08337	NCU08337	SMAC_01606	yes
SMAC_01607	NCU08338	NCU08338	SMAC_01607	yes
SMAC_01608	NCU20749	NCU20749	SMAC_01608	yes
SMAC_01609	NCU08340	NCU08340	SMAC_01609	yes
SMAC_01610	NCU08341	NCU08341	SMAC_01610	yes
SMAC_01611	NCU20750	NCU20750	SMAC_01611	yes
SMAC_01612	NCU08343	NCU08343	SMAC_01612	yes
SMAC_01613	NCU08344	NCU08344	SMAC_01613	yes
SMAC_01614	NCU02113	NCU02113	SMAC_05013	no
SMAC_01615	NCU08346	NCU08346	SMAC_01615	yes
SMAC_01616	NCU08347	NCU08347	SMAC_01616	yes
SMAC_01617	NCU08348	NCU08348	SMAC_01617	yes
SMAC_01618	NCU08349	NCU08349	SMAC_01619	no
SMAC_01619	NCU08349	NCU08349	SMAC_01619	yes
SMAC_01620	NCU01285	NCU01285	SMAC_03980	no
SMAC_01621	NCU08350	NCU08350	SMAC_01621	yes
SMAC_01623	NCU08352	NCU08352	SMAC_01623	yes
SMAC_01624	NCU11325	NCU11325	SMAC_01624	yes
SMAC_01625	NCU08353	NCU08353	SMAC_01625	yes
SMAC_01626	NCU08354	NCU08354	SMAC_01626	yes
SMAC_01627	NCU08355	NCU08355	SMAC_01627	yes
SMAC_01628	NCU08356	NCU08356	SMAC_01628	yes
SMAC_01629	NCU08357	NCU08357	SMAC_01629	yes
SMAC_01630	NCU08358	NCU08358	SMAC_01630	yes
SMAC_01631	NCU07737	NCU07737	SMAC_05072	no
SMAC_01632	NCU08361	NCU08361	SMAC_01632	yes
SMAC_01633	NCU00728	NCU00728	SMAC_01402	no
SMAC_01634	NCU11326	NCU11326	SMAC_01634	yes
SMAC_01635	NCU11327	NCU11327	SMAC_01635	yes
SMAC_01636	NCU08364	NCU08364	SMAC_01636	yes
SMAC_01638	NCU08377	NCU08377	SMAC_01638	yes
SMAC_01639	NCU08376	NCU08376	SMAC_01639	yes
SMAC_01640	NCU20752	NCU20752	SMAC_01640	yes
SMAC_01641	NCU20752	NCU20752	SMAC_01640	no
SMAC_01642	NCU08374	NCU08374	SMAC_01642	yes
SMAC_01643	NCU08373	NCU08373	SMAC_01643	yes
SMAC_01644	NCU08372	NCU08372	SMAC_01644	yes
SMAC_01645	NCU08371	NCU08371	SMAC_01645	yes
SMAC_01646	NCU08370	NCU08370	SMAC_01646	yes
SMAC_01647	NCU08368	NCU08368	SMAC_01647	yes
SMAC_01649	NCU08366	NCU08366	SMAC_01649	yes
SMAC_01651	NCU08365	NCU08365	SMAC_01651	yes
SMAC_01654	NCU09939	NCU09939	SMAC_01654	yes
SMAC_01656	NCU09937	NCU09937	SMAC_01656	yes
SMAC_01657	NCU09935	NCU09935	SMAC_01657	yes
SMAC_01660	NCU09933	NCU09933	SMAC_01660	yes
SMAC_01661	NCU09931	NCU09931	SMAC_01661	yes
SMAC_01662	NCU09930	NCU09930	SMAC_01662	yes
SMAC_01663	NCU09929	NCU09929	SMAC_01663	yes
SMAC_01665	NCU09922	NCU09922	SMAC_01665	yes
SMAC_01666	NCU09915	NCU09915	SMAC_01666	yes
SMAC_01668	NCU05321	NCU05321	SMAC_01668	yes
SMAC_01671	NCU05318	NCU05318	SMAC_09585	no
SMAC_01673	NCU21539	NCU21539	SMAC_09688	no
SMAC_01675	NCU05315	NCU05315	SMAC_01675	yes
SMAC_01676	NCU05314	NCU05314	SMAC_01676	yes
SMAC_01677	NCU20431	NCU20431	SMAC_01677	yes
SMAC_01679	NCU05311	NCU05311	SMAC_01679	yes
SMAC_01680	NCU05309	NCU05309	SMAC_01680	yes
SMAC_01681	NCU05308	NCU05308	SMAC_01681	yes
SMAC_01682	NCU05307	NCU05307	SMAC_01682	yes
SMAC_01683	NCU05306	NCU05306	SMAC_01683	yes
SMAC_01684	NCU05305	NCU05305	SMAC_01684	yes
SMAC_01685	NCU05304	NCU05304	SMAC_01685	yes
SMAC_01686	NCU05303	NCU05303	SMAC_01686	yes
SMAC_01687	NCU05302	NCU05302	SMAC_01687	yes
SMAC_01688	NCU05301	NCU05301	SMAC_01688	yes
SMAC_01689	NCU21739	NCU21739	SMAC_01689	yes
SMAC_01690	NCU05300	NCU05300	SMAC_01690	yes
SMAC_01691	NCU05299	NCU05299	SMAC_01691	yes
SMAC_01692	NCU05298	NCU05298	SMAC_01692	yes
SMAC_01693	NCU05296	NCU05296	SMAC_01693	yes
SMAC_01694	NCU05295	NCU05295	SMAC_01694	yes
SMAC_01695	NCU05294	NCU05294	SMAC_01695	yes
SMAC_01696	NCU05294	NCU05294	SMAC_01695	no
SMAC_01697	NCU05293	NCU05293	SMAC_01697	yes
SMAC_01698	NCU20428	NCU20428	SMAC_01698	yes
SMAC_01699	NCU05290	NCU05290	SMAC_01699	yes
SMAC_01700	NCU05289	NCU05289	SMAC_01700	yes
SMAC_01701	NCU05288	NCU05288	SMAC_01701	yes
SMAC_01702	NCU20426	NCU20426	SMAC_01702	yes
SMAC_01703	NCU05286	NCU05286	SMAC_01703	yes
SMAC_01704	NCU05285	NCU05285	SMAC_01705	no
SMAC_01705	NCU05285	NCU05285	SMAC_01705	yes
SMAC_01706	NCU05282	NCU05282	SMAC_01706	yes
SMAC_01707	NCU05281	NCU05281	SMAC_01707	yes
SMAC_01708	NCU05280	NCU05280	SMAC_01708	yes
SMAC_01709	NCU05279	NCU05279	SMAC_01709	yes
SMAC_01710	NCU05278	NCU05278	SMAC_01710	yes
SMAC_01712	NCU05276	NCU05276	SMAC_01712	yes
SMAC_01713	NCU21738	NCU21738	SMAC_01713	yes
SMAC_01714	NCU05274	NCU05274	SMAC_01714	yes
SMAC_01715	NCU05273	NCU05273	SMAC_01715	yes
SMAC_01716	NCU05272	NCU05272	SMAC_01716	yes
SMAC_01717	NCU05271	NCU05271	SMAC_01717	yes
SMAC_01718	NCU05270	NCU05270	SMAC_01718	yes
SMAC_01719	NCU04424	NCU04424	SMAC_01719	yes
SMAC_01720	NCU09760	NCU09760	SMAC_01720	yes
SMAC_01721	NCU05269	NCU05269	SMAC_01721	yes
SMAC_01722	NCU20423	NCU20423	SMAC_01722	yes
SMAC_01723	NCU05267	NCU05267	SMAC_01723	yes
SMAC_01724	NCU05266	NCU05266	SMAC_01724	yes
SMAC_01725	NCU05265	NCU05265	SMAC_01725	yes
SMAC_01726	NCU05264	NCU05264	SMAC_01726	yes
SMAC_01727	NCU05263	NCU05263	SMAC_01727	yes
SMAC_01729	NCU05262	NCU05262	SMAC_01729	yes
SMAC_01730	NCU05261	NCU05261	SMAC_01730	yes
SMAC_01731	NCU05261	NCU05261	SMAC_01730	no
SMAC_01732	NCU05260	NCU05260	SMAC_01732	yes
SMAC_01733	NCU05259	NCU05259	SMAC_01733	yes
SMAC_01734	NCU05250	NCU05250	SMAC_01734	yes
SMAC_01735	NCU05251	NCU05251	SMAC_01735	yes
SMAC_01736	NCU05252	NCU05252	SMAC_01736	yes
SMAC_01737	NCU05252	NCU05252	SMAC_01736	no
SMAC_01738	NCU20422	NCU20422	SMAC_01738	yes
SMAC_01739	NCU05254	NCU05254	SMAC_01739	yes
SMAC_01741	NCU05255	NCU05255	SMAC_01741	yes
SMAC_01742	NCU05256	NCU05256	SMAC_01742	yes
SMAC_01743	NCU05257	NCU05257	SMAC_01743	yes
SMAC_01744	NCU05248	NCU05248	SMAC_01744	yes
SMAC_01745	NCU05246	NCU05246	SMAC_01745	yes
SMAC_01746	NCU05245	NCU05245	SMAC_01746	yes
SMAC_01747	NCU05244	NCU05244	SMAC_01747	yes
SMAC_01748	NCU05243	NCU05243	SMAC_01748	yes
SMAC_01749	NCU05242	NCU05242	SMAC_01749	yes
SMAC_01750	NCU05240	NCU05240	SMAC_01750	yes
SMAC_01751	NCU05196	NCU05196	SMAC_01751	yes
SMAC_01752	NCU01517	NCU01517	SMAC_06215	no
SMAC_01753	NCU04391	NCU04391	SMAC_01753	yes
SMAC_01754	NCU04390	NCU04390	SMAC_01754	yes
SMAC_01755	NCU04389	NCU04389	SMAC_01755	yes
SMAC_01756	NCU04388	NCU04388	SMAC_01756	yes
SMAC_01757	NCU04387	NCU04387	SMAC_01757	yes
SMAC_01758	NCU04386	NCU04386	SMAC_01758	yes
SMAC_01759	NCU04384	NCU04384	SMAC_01759	yes
SMAC_01760	NCU04385	NCU04385	SMAC_01760	yes
SMAC_01761	NCU04383	NCU04383	SMAC_01761	yes
SMAC_01762	NCU04382	NCU04382	SMAC_01762	yes
SMAC_01763	NCU04381	NCU04381	SMAC_01763	yes
SMAC_01764	NCU04380	NCU04380	SMAC_01764	yes
SMAC_01765	NCU04379	NCU04379	SMAC_01765	yes
SMAC_01766	NCU04378	NCU04378	SMAC_01766	yes
SMAC_01767	NCU07193	NCU07193	SMAC_06901	no
SMAC_01769	NCU10762	NCU10762	SMAC_01769	yes
SMAC_01770	NCU04375	NCU04375	SMAC_01770	yes
SMAC_01771	NCU04374	NCU04374	SMAC_01771	yes
SMAC_01772	NCU04373	NCU04373	SMAC_01772	yes
SMAC_01774	NCU04370	NCU04370	SMAC_01774	yes
SMAC_01775	NCU04369	NCU04369	SMAC_01775	yes
SMAC_01776	NCU04368	NCU04368	SMAC_01776	yes
SMAC_01777	NCU04367	NCU04367	SMAC_01777	yes
SMAC_01780	NCU04364	NCU04364	SMAC_01780	yes
SMAC_01781	NCU04363	NCU04363	SMAC_01781	yes
SMAC_01782	NCU04362	NCU04362	SMAC_01782	yes
SMAC_01783	NCU04360	NCU04360	SMAC_01783	yes
SMAC_01784	NCU04359	NCU04359	SMAC_01784	yes
SMAC_01785	NCU04358	NCU04358	SMAC_01785	yes
SMAC_01786	NCU04357	NCU04357	SMAC_01787	no
SMAC_01787	NCU04357	NCU04357	SMAC_01787	yes
SMAC_01788	NCU04355	NCU04355	SMAC_01788	yes
SMAC_01790	NCU04354	NCU04354	SMAC_01790	yes
SMAC_01791	NCU04353	NCU04353	SMAC_01791	yes
SMAC_01794	NCU11050	NCU11050	SMAC_01794	yes
SMAC_01795	NCU04347	NCU04347	SMAC_01795	yes
SMAC_01796	NCU04346	NCU04346	SMAC_01796	yes
SMAC_01797	NCU04345	NCU04345	SMAC_01797	yes
SMAC_01798	NCU04344	NCU04344	SMAC_01798	yes
SMAC_01799	NCU04350	NCU04350	SMAC_01799	yes
SMAC_01800	NCU04352	NCU04352	SMAC_01800	yes
SMAC_01801	NCU04348	NCU04348	SMAC_01801	yes
SMAC_01802	NCU04349	NCU04349	SMAC_01802	yes
SMAC_01803	NCU21882	NCU21882	SMAC_01803	yes
SMAC_01804	NCU04342	NCU04342	SMAC_01804	yes
SMAC_01805	NCU04341	NCU04341	SMAC_01805	yes
SMAC_01806	NCU04340	NCU04340	SMAC_01806	yes
SMAC_01807	NCU04339	NCU04339	SMAC_01807	yes
SMAC_01808	NCU07974	NCU07974	SMAC_01808	yes
SMAC_01809	NCU04334	NCU04334	SMAC_01809	yes
SMAC_01810	NCU04335	NCU04335	SMAC_01810	yes
SMAC_01811	NCU04336	NCU04336	SMAC_01811	yes
SMAC_01812	NCU04337	NCU04337	SMAC_01812	yes
SMAC_01814	NCU07982	NCU07982	SMAC_01814	yes
SMAC_01815	NCU07981	NCU07981	SMAC_01815	yes
SMAC_01816	NCU21196	NCU21196	SMAC_01816	yes
SMAC_01817	NCU07977	NCU07977	SMAC_01817	yes
SMAC_01818	NCU07976	NCU07976	SMAC_01818	yes
SMAC_01819	NCU07975	NCU07975	SMAC_01819	yes
SMAC_01821	NCU07984	NCU07984	SMAC_01821	yes
SMAC_01822	NCU07985	NCU07985	SMAC_01822	yes
SMAC_01823	NCU07986	NCU07986	SMAC_01823	yes
SMAC_01824	NCU07987	NCU07987	SMAC_01824	yes
SMAC_01825	NCU07988	NCU07988	SMAC_01825	yes
SMAC_01826	NCU07989	NCU07989	SMAC_01826	yes
SMAC_01827	NCU07990	NCU07990	SMAC_01827	yes
SMAC_01828	NCU07991	NCU07991	SMAC_01828	yes
SMAC_01829	NCU21197	NCU21197	SMAC_01829	yes
SMAC_01830	NCU21198	NCU21198	SMAC_01830	yes
SMAC_01831	NCU07994	NCU07994	SMAC_01831	yes
SMAC_01832	NCU07995	NCU07995	SMAC_01832	yes
SMAC_01835	NCU08001	NCU08001	SMAC_01835	yes
SMAC_01836	NCU08000	NCU08000	SMAC_01836	yes
SMAC_01837	NCU07999	NCU07999	SMAC_01837	yes
SMAC_01838	NCU07998	NCU07998	SMAC_01838	yes
SMAC_01839	NCU07997	NCU07997	SMAC_01839	yes
SMAC_01840	NCU07996	NCU07996	SMAC_01840	yes
SMAC_01841	NCU08006	NCU08006	SMAC_01841	yes
SMAC_01842	NCU08005	NCU08005	SMAC_01842	yes
SMAC_01843	NCU08004	NCU08004	SMAC_01843	yes
SMAC_01844	NCU08003	NCU08003	SMAC_01844	yes
SMAC_01845	NCU08002	NCU08002	SMAC_01845	yes
SMAC_01846	NCU08007	NCU08007	SMAC_01846	yes
SMAC_01847	NCU08008	NCU08008	SMAC_01847	yes
SMAC_01848	NCU08009	NCU08009	SMAC_01848	yes
SMAC_01849	NCU08011	NCU08011	SMAC_01849	yes
SMAC_01850	NCU08012	NCU08012	SMAC_01850	yes
SMAC_01851	NCU08017	NCU08017	SMAC_01851	yes
SMAC_01852	NCU08018	NCU08018	SMAC_01852	yes
SMAC_01854	NCU08021	NCU08021	SMAC_01854	yes
SMAC_01855	NCU08021	NCU08021	SMAC_01854	no
SMAC_01858	NCU00420	NCU00420	SMAC_01858	yes
SMAC_01859	NCU00421	NCU00421	SMAC_01859	yes
SMAC_01860	NCU00422	NCU00422	SMAC_01860	yes
SMAC_01861	NCU00423	NCU00423	SMAC_01861	yes
SMAC_01862	NCU00424	NCU00424	SMAC_01862	yes
SMAC_01863	NCU00425	NCU00425	SMAC_01863	yes
SMAC_01866	NCU00426	NCU00426	SMAC_01866	yes
SMAC_01867	NCU00427	NCU00427	SMAC_01867	yes
SMAC_01868	NCU00428	NCU00428	SMAC_01868	yes
SMAC_01869	NCU00430	NCU00430	SMAC_01869	yes
SMAC_01870	NCU00431	NCU00431	SMAC_01870	yes
SMAC_01871	NCU00432	NCU00432	SMAC_01871	yes
SMAC_01872	NCU00435	NCU00435	SMAC_01872	yes
SMAC_01873	NCU00436	NCU00436	SMAC_01873	yes
SMAC_01874	NCU00437	NCU00437	SMAC_01874	yes
SMAC_01875	NCU20086	NCU20086	SMAC_01875	yes
SMAC_01876	NCU00440	NCU00440	SMAC_01876	yes
SMAC_01877	NCU00441	NCU00441	SMAC_01877	yes
SMAC_01878	NCU00442	NCU00442	SMAC_01878	yes
SMAC_01879	NCU00443	NCU00443	SMAC_01879	yes
SMAC_01880	NCU20085	NCU20085	SMAC_01880	yes
SMAC_01881	NCU00445	NCU00445	SMAC_01881	yes
SMAC_01882	NCU00446	NCU00446	SMAC_01882	yes
SMAC_01883	NCU00447	NCU00447	SMAC_01883	yes
SMAC_01884	NCU00448	NCU00448	SMAC_01884	yes
SMAC_01885	NCU00449	NCU00449	SMAC_01885	yes
SMAC_01886	NCU00450	NCU00450	SMAC_01886	yes
SMAC_01887	NCU00451	NCU00451	SMAC_08783	no
SMAC_01888	NCU00453	NCU00453	SMAC_01888	yes
SMAC_01889	NCU00454	NCU00454	SMAC_01889	yes
SMAC_01890	NCU00455	NCU00455	SMAC_01890	yes
SMAC_01891	NCU00456	NCU00456	SMAC_01891	yes
SMAC_01892	NCU00457	NCU00457	SMAC_01892	yes
SMAC_01894	NCU00458	NCU00458	SMAC_01894	yes
SMAC_01895	NCU00459	NCU00459	SMAC_01895	yes
SMAC_01896	NCU00461	NCU00461	SMAC_01896	yes
SMAC_01897	NCU00463	NCU00463	SMAC_01897	yes
SMAC_01898	NCU21825	NCU21825	SMAC_01898	yes
SMAC_01899	NCU00465	NCU00465	SMAC_01899	yes
SMAC_01900	NCU20092	NCU20092	SMAC_01900	yes
SMAC_01901	NCU00467	NCU00467	SMAC_01901	yes
SMAC_01902	NCU00468	NCU00468	SMAC_01902	yes
SMAC_01903	NCU00469	NCU00469	SMAC_01903	yes
SMAC_01904	NCU00470	NCU00470	SMAC_01904	yes
SMAC_01905	NCU00471	NCU00471	SMAC_01905	yes
SMAC_01906	NCU00472	NCU00472	SMAC_01906	yes
SMAC_01907	NCU00473	NCU00473	SMAC_01907	yes
SMAC_01908	NCU00474	NCU00474	SMAC_01908	yes
SMAC_01909	NCU00475	NCU00475	SMAC_01909	yes
SMAC_01910	NCU00476	NCU00476	SMAC_01910	yes
SMAC_01911	NCU00477	NCU00477	SMAC_01911	yes
SMAC_01912	NCU00478	NCU00478	SMAC_01913	no
SMAC_01913	NCU00478	NCU00478	SMAC_01913	yes
SMAC_01914	NCU00480	NCU00480	SMAC_01914	yes
SMAC_01915	NCU00484	NCU00484	SMAC_01915	yes
SMAC_01916	NCU00486	NCU00486	SMAC_01917	no
SMAC_01917	NCU00486	NCU00486	SMAC_01917	yes
SMAC_01918	NCU00487	NCU00487	SMAC_01918	yes
SMAC_01919	NCU00488	NCU00488	SMAC_01919	yes
SMAC_01920	NCU11185	NCU11185	SMAC_01920	yes
SMAC_01921	NCU00489	NCU00489	SMAC_01921	yes
SMAC_01922	NCU00490	NCU00490	SMAC_01922	yes
SMAC_01923	NCU00492	NCU00492	SMAC_01923	yes
SMAC_01924	NCU00493	NCU00493	SMAC_01924	yes
SMAC_01925	NCU00494	NCU00494	SMAC_01925	yes
SMAC_01926	NCU00495	NCU00495	SMAC_01926	yes
SMAC_01927	NCU00496	NCU00496	SMAC_01927	yes
SMAC_01928	NCU00497	NCU00497	SMAC_01928	yes
SMAC_01929	NCU20084	NCU20084	SMAC_01929	yes
SMAC_01930	NCU08973	NCU08973	SMAC_01930	yes
SMAC_01931	NCU08974	NCU08974	SMAC_01931	yes
SMAC_01932	NCU08976	NCU08976	SMAC_01932	yes
SMAC_01933	NCU08977	NCU08977	SMAC_01933	yes
SMAC_01935	NCU11397	NCU11397	SMAC_01935	yes
SMAC_01936	NCU11398	NCU11398	SMAC_01936	yes
SMAC_01937	NCU08982	NCU08982	SMAC_01937	yes
SMAC_01938	NCU08983	NCU08983	SMAC_01938	yes
SMAC_01939	NCU08984	NCU08984	SMAC_01939	yes
SMAC_01940	NCU08985	NCU08985	SMAC_01940	yes
SMAC_01941	NCU08986	NCU08986	SMAC_01941	yes
SMAC_01942	NCU08988	NCU08988	SMAC_01942	yes
SMAC_01943	NCU08989	NCU08989	SMAC_01943	yes
SMAC_01944	NCU08991	NCU08991	SMAC_01944	yes
SMAC_01945	NCU21383	NCU21383	SMAC_01945	yes
SMAC_01946	NCU08992	NCU08992	SMAC_01946	yes
SMAC_01947	NCU10169	NCU10169	SMAC_01947	yes
SMAC_01948	NCU08993	NCU08993	SMAC_01948	yes
SMAC_01949	NCU08994	NCU08994	SMAC_01949	yes
SMAC_01950	NCU21385	NCU21385	SMAC_01950	yes
SMAC_01951	NCU08996	NCU08996	SMAC_01951	yes
SMAC_01952	NCU08997	NCU08997	SMAC_01952	yes
SMAC_01953	NCU08998	NCU08998	SMAC_01953	yes
SMAC_01954	NCU08999	NCU08999	SMAC_01954	yes
SMAC_01955	NCU09000	NCU09000	SMAC_01955	yes
SMAC_01956	NCU09001	NCU09001	SMAC_01956	yes
SMAC_01957	NCU09002	NCU09002	SMAC_01957	yes
SMAC_01958	NCU09003	NCU09003	SMAC_01958	yes
SMAC_01959	NCU09004	NCU09004	SMAC_01959	yes
SMAC_01960	NCU09005	NCU09005	SMAC_01960	yes
SMAC_01961	NCU09006	NCU09006	SMAC_01961	yes
SMAC_01962	NCU09007	NCU09007	SMAC_01962	yes
SMAC_01963	NCU09008	NCU09008	SMAC_01963	yes
SMAC_01964	NCU09010	NCU09010	SMAC_01964	yes
SMAC_01965	NCU09012	NCU09012	SMAC_01965	yes
SMAC_01966	NCU09012	NCU09012	SMAC_01965	no
SMAC_01967	NCU09013	NCU09013	SMAC_01967	yes
SMAC_01968	NCU09014	NCU09014	SMAC_01968	yes
SMAC_01969	NCU21387	NCU21387	SMAC_01969	yes
SMAC_01970	NCU09017	NCU09017	SMAC_01970	yes
SMAC_01971	NCU09018	NCU09018	SMAC_01971	yes
SMAC_01972	NCU07579	NCU07579	SMAC_01972	yes
SMAC_01973	NCU07579	NCU07579	SMAC_01972	no
SMAC_01974	NCU07578	NCU07578	SMAC_01974	yes
SMAC_01975	NCU07577	NCU07577	SMAC_01975	yes
SMAC_01976	NCU07576	NCU07576	SMAC_01976	yes
SMAC_01977	NCU07574	NCU07574	SMAC_01977	yes
SMAC_01978	NCU07575	NCU07575	SMAC_01978	yes
SMAC_01980	NCU07572	NCU07572	SMAC_01980	yes
SMAC_01981	NCU07571	NCU07571	SMAC_01982	no
SMAC_01982	NCU07571	NCU07571	SMAC_01982	yes
SMAC_01984	NCU07569	NCU07569	SMAC_01984	yes
SMAC_01987	NCU21106	NCU21106	SMAC_01987	yes
SMAC_01988	NCU07567	NCU07567	SMAC_01988	yes
SMAC_01989	NCU07565	NCU07565	SMAC_01989	yes
SMAC_01990	NCU07564	NCU07564	SMAC_01990	yes
SMAC_01991	NCU07563	NCU07563	SMAC_01991	yes
SMAC_01992	NCU07562	NCU07562	SMAC_01992	yes
SMAC_01993	NCU07561	NCU07561	SMAC_01993	yes
SMAC_01994	NCU07560	NCU07560	SMAC_01994	yes
SMAC_01995	NCU07559	NCU07559	SMAC_01995	yes
SMAC_01996	NCU07558	NCU07558	SMAC_01996	yes
SMAC_01997	NCU07557	NCU07557	SMAC_01998	no
SMAC_01998	NCU07557	NCU07557	SMAC_01998	yes
SMAC_01999	NCU07554	NCU07554	SMAC_01999	yes
SMAC_02000	NCU07556	NCU07556	SMAC_02000	yes
SMAC_02001	NCU07553	NCU07553	SMAC_02001	yes
SMAC_02002	NCU07552	NCU07552	SMAC_02002	yes
SMAC_02003	NCU07551	NCU07551	SMAC_02003	yes
SMAC_02004	NCU07550	NCU07550	SMAC_02004	yes
SMAC_02005	NCU07549	NCU07549	SMAC_02005	yes
SMAC_02006	NCU07548	NCU07548	SMAC_02006	yes
SMAC_02008	NCU07547	NCU07547	SMAC_02008	yes
SMAC_02009	NCU07546	NCU07546	SMAC_02009	yes
SMAC_02010	NCU07545	NCU07545	SMAC_02010	yes
SMAC_02011	NCU07544	NCU07544	SMAC_02011	yes
SMAC_02012	NCU07543	NCU07543	SMAC_02012	yes
SMAC_02013	NCU07542	NCU07542	SMAC_02013	yes
SMAC_02014	NCU07542	NCU07542	SMAC_02013	no
SMAC_02015	NCU07541	NCU07541	SMAC_02015	yes
SMAC_02016	NCU21104	NCU21104	SMAC_02016	yes
SMAC_02017	NCU07537	NCU07537	SMAC_02017	yes
SMAC_02018	NCU07538	NCU07538	SMAC_02018	yes
SMAC_02019	NCU07534	NCU07534	SMAC_02019	yes
SMAC_02020	NCU07535	NCU07535	SMAC_02020	yes
SMAC_02021	NCU07536	NCU07536	SMAC_02021	yes
SMAC_02022	NCU05098	NCU05098	SMAC_02022	yes
SMAC_02023	NCU05106	NCU05106	SMAC_08666	no
SMAC_02024	NCU05107	NCU05107	SMAC_08667	no
SMAC_02031	NCU05676	NCU05676	SMAC_02031	yes
SMAC_02032	NCU05677	NCU05677	SMAC_02032	yes
SMAC_02036	NCU05679	NCU05679	SMAC_02036	yes
SMAC_02037	NCU05680	NCU05680	SMAC_02037	yes
SMAC_02038	NCU05681	NCU05681	SMAC_02038	yes
SMAC_02039	NCU21063	NCU21063	SMAC_02039	yes
SMAC_02040	NCU05685	NCU05685	SMAC_02040	yes
SMAC_02041	NCU05686	NCU05686	SMAC_02041	yes
SMAC_02042	NCU05687	NCU05687	SMAC_02042	yes
SMAC_02045	NCU05688	NCU05688	SMAC_02045	yes
SMAC_02046	NCU05689	NCU05689	SMAC_02046	yes
SMAC_02048	NCU05691	NCU05691	SMAC_02048	yes
SMAC_02049	NCU05692	NCU05692	SMAC_02049	yes
SMAC_02050	NCU05693	NCU05693	SMAC_02050	yes
SMAC_02051	NCU05694	NCU05694	SMAC_02051	yes
SMAC_02053	NCU05695	NCU05695	SMAC_02053	yes
SMAC_02057	NCU11356	NCU11356	SMAC_02057	yes
SMAC_02058	NCU11357	NCU11357	SMAC_02058	yes
SMAC_02059	NCU05697	NCU05697	SMAC_02059	yes
SMAC_02060	NCU09844	NCU09844	SMAC_02060	yes
SMAC_02061	NCU05698	NCU05698	SMAC_02061	yes
SMAC_02062	NCU05699	NCU05699	SMAC_02062	yes
SMAC_02064	NCU05705	NCU05705	SMAC_02064	yes
SMAC_02065	NCU05700	NCU05700	SMAC_02065	yes
SMAC_02066	NCU07341	NCU07341	SMAC_02066	yes
SMAC_02068	NCU21065	NCU21065	SMAC_02068	yes
SMAC_02070	NCU05708	NCU05708	SMAC_02070	yes
SMAC_02072	NCU05706	NCU05706	SMAC_02072	yes
SMAC_02073	NCU05712	NCU05712	SMAC_02073	yes
SMAC_02074	NCU05853	NCU05853	SMAC_09292	no
SMAC_02075	NCU05714	NCU05714	SMAC_02075	yes
SMAC_02076	NCU21067	NCU21067	SMAC_02076	yes
SMAC_02077	NCU05716	NCU05716	SMAC_02077	yes
SMAC_02078	NCU05717	NCU05717	SMAC_02078	yes
SMAC_02079	NCU05718	NCU05718	SMAC_02079	yes
SMAC_02080	NCU01814	NCU01814	SMAC_02080	yes
SMAC_02081	NCU05721	NCU05721	SMAC_02081	yes
SMAC_02082	NCU05722	NCU05722	SMAC_02082	yes
SMAC_02083	NCU05723	NCU05723	SMAC_02083	yes
SMAC_02084	NCU05726	NCU05726	SMAC_02084	yes
SMAC_02085	NCU06478	NCU06478	SMAC_02092	no
SMAC_02086	NCU05730	NCU05730	SMAC_02086	yes
SMAC_02087	NCU05731	NCU05731	SMAC_02087	yes
SMAC_02088	NCU05732	NCU05732	SMAC_02088	yes
SMAC_02089	NCU05733	NCU05733	SMAC_02089	yes
SMAC_02090	NCU05735	NCU05735	SMAC_02090	yes
SMAC_02091	NCU10596	NCU10596	SMAC_02091	yes
SMAC_02092	NCU07815	NCU07815	SMAC_02092	yes
SMAC_02093	NCU07816	NCU07816	SMAC_02093	yes
SMAC_02094	NCU07817	NCU07817	SMAC_02094	yes
SMAC_02096	NCU07818	NCU07818	SMAC_02096	yes
SMAC_02097	NCU07820	NCU07820	SMAC_02097	yes
SMAC_02098	NCU07821	NCU07821	SMAC_02098	yes
SMAC_02099	NCU21204	NCU21204	SMAC_02099	yes
SMAC_02100	NCU07822	NCU07822	SMAC_02100	yes
SMAC_02101	NCU07823	NCU07823	SMAC_02101	yes
SMAC_02102	NCU07824	NCU07824	SMAC_02102	yes
SMAC_02104	NCU07825	NCU07825	SMAC_02104	yes
SMAC_02105	NCU07826	NCU07826	SMAC_02105	yes
SMAC_02106	NCU07827	NCU07827	SMAC_02106	yes
SMAC_02107	NCU07828	NCU07828	SMAC_02107	yes
SMAC_02108	NCU07829	NCU07829	SMAC_02108	yes
SMAC_02109	NCU07830	NCU07830	SMAC_02109	yes
SMAC_02110	NCU07831	NCU07831	SMAC_02110	yes
SMAC_02111	NCU07832	NCU07832	SMAC_02111	yes
SMAC_02112	NCU07834	NCU07834	SMAC_02112	yes
SMAC_02113	NCU07836	NCU07836	SMAC_02113	yes
SMAC_02114	NCU07837	NCU07837	SMAC_02114	yes
SMAC_02116	NCU07839	NCU07839	SMAC_02116	yes
SMAC_02117	NCU07846	NCU07846	SMAC_02117	yes
SMAC_02118	NCU07844	NCU07844	SMAC_02118	yes
SMAC_02119	NCU07843	NCU07843	SMAC_02119	yes
SMAC_02120	NCU07842	NCU07842	SMAC_02120	yes
SMAC_02121	NCU07841	NCU07841	SMAC_02121	yes
SMAC_02122	NCU07840	NCU07840	SMAC_02122	yes
SMAC_02123	NCU07849	NCU07849	SMAC_02123	yes
SMAC_02124	NCU07850	NCU07850	SMAC_02124	yes
SMAC_02125	NCU07851	NCU07851	SMAC_02125	yes
SMAC_02126	NCU07852	NCU07852	SMAC_02126	yes
SMAC_02127	NCU07853	NCU07853	SMAC_02127	yes
SMAC_02128	NCU07854	NCU07854	SMAC_02128	yes
SMAC_02129	NCU07855	NCU07855	SMAC_02129	yes
SMAC_02130	NCU07856	NCU07856	SMAC_02130	yes
SMAC_02131	NCU07857	NCU07857	SMAC_02131	yes
SMAC_02132	NCU07858	NCU07858	SMAC_02132	yes
SMAC_02133	NCU07859	NCU07859	SMAC_02133	yes
SMAC_02134	NCU07860	NCU07860	SMAC_02134	yes
SMAC_02135	NCU07861	NCU07861	SMAC_02135	yes
SMAC_02136	NCU07862	NCU07862	SMAC_02136	yes
SMAC_02137	NCU07863	NCU07863	SMAC_02137	yes
SMAC_02139	NCU07864	NCU07864	SMAC_02139	yes
SMAC_02140	NCU07865	NCU07865	SMAC_02140	yes
SMAC_02141	NCU07866	NCU07866	SMAC_02141	yes
SMAC_02142	NCU07868	NCU07868	SMAC_02142	yes
SMAC_02143	NCU07869	NCU07869	SMAC_02143	yes
SMAC_02144	NCU07870	NCU07870	SMAC_02144	yes
SMAC_02145	NCU07871	NCU07871	SMAC_02145	yes
SMAC_02146	NCU07872	NCU07872	SMAC_02146	yes
SMAC_02147	NCU07874	NCU07874	SMAC_02147	yes
SMAC_02148	NCU07875	NCU07875	SMAC_02148	yes
SMAC_02149	NCU07876	NCU07876	SMAC_02149	yes
SMAC_02150	NCU07877	NCU07877	SMAC_02151	no
SMAC_02151	NCU07877	NCU07877	SMAC_02151	yes
SMAC_02152	NCU07878	NCU07878	SMAC_02152	yes
SMAC_02154	NCU07879	NCU07879	SMAC_02154	yes
SMAC_02155	NCU07880	NCU07880	SMAC_02155	yes
SMAC_02156	NCU07881	NCU07881	SMAC_02156	yes
SMAC_02157	NCU07883	NCU07883	SMAC_02157	yes
SMAC_02158	NCU07884	NCU07884	SMAC_02158	yes
SMAC_02159	NCU07885	NCU07885	SMAC_02159	yes
SMAC_02160	NCU07886	NCU07886	SMAC_02160	yes
SMAC_02161	NCU07887	NCU07887	SMAC_02161	yes
SMAC_02162	NCU07888	NCU07888	SMAC_02162	yes
SMAC_02163	NCU07889	NCU07889	SMAC_02163	yes
SMAC_02164	NCU11353	NCU11353	SMAC_02164	yes
SMAC_02165	NCU11352	NCU11352	SMAC_02165	yes
SMAC_02166	NCU06405	NCU06405	SMAC_02166	yes
SMAC_02167	NCU06406	NCU06406	SMAC_02167	yes
SMAC_02168	NCU10675	NCU10675	SMAC_02168	yes
SMAC_02169	NCU10397	NCU10397	SMAC_02169	yes
SMAC_02170	NCU06407	NCU06407	SMAC_02170	yes
SMAC_02171	NCU06409	NCU06409	SMAC_02171	yes
SMAC_02172	NCU06410	NCU06410	SMAC_02172	yes
SMAC_02173	NCU06411	NCU06411	SMAC_02173	yes
SMAC_02174	NCU05131	NCU05131	SMAC_01525	no
SMAC_02175	NCU06412	NCU06412	SMAC_02175	yes
SMAC_02176	NCU06413	NCU06413	SMAC_02176	yes
SMAC_02178	NCU06414	NCU06414	SMAC_02178	yes
SMAC_02179	NCU06415	NCU06415	SMAC_02179	yes
SMAC_02180	NCU06416	NCU06416	SMAC_02180	yes
SMAC_02181	NCU06417	NCU06417	SMAC_02181	yes
SMAC_02182	NCU06418	NCU06418	SMAC_02182	yes
SMAC_02183	NCU06419	NCU06419	SMAC_02183	yes
SMAC_02185	NCU06422	NCU06422	SMAC_02185	yes
SMAC_02186	NCU06425	NCU06425	SMAC_02186	yes
SMAC_02188	NCU06424	NCU06424	SMAC_02188	yes
SMAC_02190	NCU06428	NCU06428	SMAC_02190	yes
SMAC_02191	NCU20705	NCU20705	SMAC_02191	yes
SMAC_02192	NCU06430	NCU06430	SMAC_02192	yes
SMAC_02193	NCU06431	NCU06431	SMAC_02193	yes
SMAC_02194	NCU06432	NCU06432	SMAC_02194	yes
SMAC_02195	NCU20706	NCU20706	SMAC_02195	yes
SMAC_02197	NCU06437	NCU06437	SMAC_02198	no
SMAC_02198	NCU06437	NCU06437	SMAC_02198	yes
SMAC_02199	NCU20707	NCU20707	SMAC_02199	yes
SMAC_02200	NCU06435	NCU06435	SMAC_02200	yes
SMAC_02201	NCU06443	NCU06443	SMAC_02201	yes
SMAC_02202	NCU06441	NCU06441	SMAC_02202	yes
SMAC_02203	NCU06440	NCU06440	SMAC_02203	yes
SMAC_02204	NCU06439	NCU06439	SMAC_02204	yes
SMAC_02205	NCU06438	NCU06438	SMAC_02205	yes
SMAC_02206	NCU06444	NCU06444	SMAC_02206	yes
SMAC_02207	NCU06445	NCU06445	SMAC_02207	yes
SMAC_02208	NCU06446	NCU06446	SMAC_02208	yes
SMAC_02209	NCU06447	NCU06447	SMAC_02209	yes
SMAC_02210	NCU06448	NCU06448	SMAC_02210	yes
SMAC_02211	NCU06449	NCU06449	SMAC_02211	yes
SMAC_02212	NCU06450	NCU06450	SMAC_02212	yes
SMAC_02213	NCU06451	NCU06451	SMAC_02213	yes
SMAC_02214	NCU06452	NCU06452	SMAC_02214	yes
SMAC_02215	NCU06453	NCU06453	SMAC_02215	yes
SMAC_02216	NCU20708	NCU20708	SMAC_02216	yes
SMAC_02217	NCU11319	NCU11319	SMAC_02217	yes
SMAC_02218	NCU06457	NCU06457	SMAC_02218	yes
SMAC_02219	NCU20049	NCU20049	SMAC_02219	yes
SMAC_02221	NCU00218	NCU00218	SMAC_02221	yes
SMAC_02222	NCU00219	NCU00219	SMAC_02222	yes
SMAC_02223	NCU00206	NCU00206	SMAC_02223	yes
SMAC_02224	NCU00205	NCU00205	SMAC_02224	yes
SMAC_02225	NCU00204	NCU00204	SMAC_02225	yes
SMAC_02226	NCU20047	NCU20047	SMAC_02226	yes
SMAC_02227	NCU00202	NCU00202	SMAC_02227	yes
SMAC_02229	NCU00200	NCU00200	SMAC_02229	yes
SMAC_02230	NCU00199	NCU00199	SMAC_02230	yes
SMAC_02231	NCU00198	NCU00198	SMAC_02231	yes
SMAC_02232	NCU00196	NCU00196	SMAC_02232	yes
SMAC_02233	NCU00195	NCU00195	SMAC_02233	yes
SMAC_02234	NCU00194	NCU00194	SMAC_02234	yes
SMAC_02235	NCU00193	NCU00193	SMAC_02235	yes
SMAC_02237	NCU00188	NCU00188	SMAC_02237	yes
SMAC_02238	NCU00187	NCU00187	SMAC_02238	yes
SMAC_02239	NCU00186	NCU00186	SMAC_02239	yes
SMAC_02240	NCU00185	NCU00185	SMAC_02240	yes
SMAC_02242	NCU00184	NCU00184	SMAC_02242	yes
SMAC_02243	NCU00183	NCU00183	SMAC_02243	yes
SMAC_02244	NCU00182	NCU00182	SMAC_02244	yes
SMAC_02245	NCU00181	NCU00181	SMAC_02245	yes
SMAC_02246	NCU00180	NCU00180	SMAC_02246	yes
SMAC_02247	NCU00178	NCU00178	SMAC_02247	yes
SMAC_02248	NCU00177	NCU00177	SMAC_02248	yes
SMAC_02249	NCU00175	NCU00175	SMAC_02249	yes
SMAC_02250	NCU21716	NCU21716	SMAC_02250	yes
SMAC_02251	NCU00173	NCU00173	SMAC_02251	yes
SMAC_02252	NCU00172	NCU00172	SMAC_02252	yes
SMAC_02253	NCU00171	NCU00171	SMAC_02253	yes
SMAC_02254	NCU00170	NCU00170	SMAC_02254	yes
SMAC_02255	NCU00169	NCU00169	SMAC_02255	yes
SMAC_02256	NCU00168	NCU00168	SMAC_02256	yes
SMAC_02257	NCU20042	NCU20042	SMAC_02257	yes
SMAC_02259	NCU11172	NCU11172	SMAC_02259	yes
SMAC_02260	NCU20039	NCU20039	SMAC_02260	yes
SMAC_02261	NCU20041	NCU20041	SMAC_02261	yes
SMAC_02262	NCU00163	NCU00163	SMAC_02262	yes
SMAC_02263	NCU00164	NCU00164	SMAC_02263	yes
SMAC_02264	NCU00166	NCU00166	SMAC_02264	yes
SMAC_02265	NCU11173	NCU11173	SMAC_02265	yes
SMAC_02266	NCU00155	NCU00155	SMAC_02266	yes
SMAC_02267	NCU00157	NCU00157	SMAC_02267	yes
SMAC_02268	NCU00158	NCU00158	SMAC_02268	yes
SMAC_02269	NCU00159	NCU00159	SMAC_02269	yes
SMAC_02270	NCU00161	NCU00161	SMAC_02270	yes
SMAC_02271	NCU00153	NCU00153	SMAC_02271	yes
SMAC_02272	NCU20038	NCU20038	SMAC_02272	yes
SMAC_02273	NCU00150	NCU00150	SMAC_02273	yes
SMAC_02274	NCU00151	NCU00151	SMAC_02274	yes
SMAC_02276	NCU00148	NCU00148	SMAC_02276	yes
SMAC_02277	NCU00147	NCU00147	SMAC_02277	yes
SMAC_02278	NCU00146	NCU00146	SMAC_02278	yes
SMAC_02279	NCU00145	NCU00145	SMAC_02279	yes
SMAC_02280	NCU20036	NCU20036	SMAC_02280	yes
[truncated: 6,584 more rows]
