# Supplementary material for: De novo Assembly of a 40 Mb Eukaryotic Genome from Short Sequence Reads: Sordaria macrospora, a Model Organism for Fungal Morphogenesis
Source: PLoS Genet. 2010 Apr 8;6(4):e1000891. doi: 10.1371/journal.pgen.1000891 (PMC2851567; doi:10.1371/journal.pgen.1000891)
Supplement: Table S4 — Orphan genes. (0.37 MB XLS) [file pgen.1000891.s016.xls]

## Sheet: Ncrassa_orphans_vs_Sm_v3_blastp
Summary:
Homologs of predicted N. crassa orphan genes in S. macrospora
2219 orphan genes in N. crassa (Kasuga et al. 2009)
2112 of these retrieved from current list of annotated MIPS proteins
(the ones not retrieved are not in current list most likely due to correction
of annotation, e.g. deletion or splitting of genes etc.).
2109 of these genes have NCU numbers (three with mito number for mitochondrial genes)
With e-value cutoff at e-5:
471 of 2109 (22.3 %) have no hit against Sm v3 with either blastp or tblastn (e-5),
therefore these genes seem to be still orphans
364 of 2109 (17.2 %) have a tblastn hit but no blastp hit, indicating that
there might be genes to be annotated in Sordaria for those (or it might be spurious
homology due to the overall high sequence homology in these two fungi)
1274 of 2109 (60.4 %) have a blastp and tblastn hit, indicating that
there is a homolog in S. macrospora, therefore these genes are not
orphans any more.
With e-value cutoff at e-20:
870 of 2109 (41.3 %) have no hit against Sm v3 with either blastp or tblastn (e-20),
182 of 2109 (8.6 %) have a tblastn hit but no blastp hit, indicating that
there might be genes to be annotated in Sordaria for those (or it might be spurious
homology due to the overall high sequence homology in these two fungi)
1057 of 2109 (50.1 %) have a blastp and tblastn hit, indicating that
there is a homolog in S. macrospora, therefore these genes are not
orphans any more.
Query	blastp (e-5) against Sm peptides best hit	e-value blastp (cutoff e-5)	tblastn (e-5) against Sm genome best hit	e-value tblastn (cutoff e-5)	blastp (e-20) against Sm peptides best hit	e-value blastp (cutoff e-20)	tblastn (e-20) against Sm genome best hit	e-value tblastn (cutoff e-20)
NCU00009	SMAC_00104	Expect = 4e-10	scaffold_7	Expect = 1e-09	No hits found		No hits found
NCU00011	No hits found		scaffold_7	Expect = 1e-23	No hits found		scaffold_7	Expect = 1e-23
NCU00013	No hits found		No hits found		No hits found		No hits found
NCU00014	SMAC_00106	Expect = e-147	scaffold_7	Expect(2) = 3e-74	SMACT_00106	Expect = e-147	scaffold_7	Expect(2) = 3e-74
NCU00031	SMAC_00127	Expect = 1e-12	scaffold_7	Expect = 9e-10	No hits found		No hits found
NCU00069	No hits found		scaffold_7	Expect(2) = 3e-15	No hits found		No hits found
NCU00079	SMAC_00166	Expect = 3e-54	scaffold_7	Expect = 1e-53	SMACT_00166	Expect = 3e-54	scaffold_7	Expect = 1e-53
NCU00082	No hits found		scaffold_7	Expect = 6e-12	No hits found		No hits found
NCU00084	SMAC_00170	Expect = e-125	scaffold_7	Expect = 0.0	SMACT_00170	Expect = e-125	scaffold_7	Expect = 0.0
NCU00085	SMAC_00172	Expect = 0.0	scaffold_7	Expect = 0.0	SMACT_00172	Expect = 0.0	scaffold_7	Expect = 0.0
NCU00093	No hits found		scaffold_50	Expect = 4e-45	No hits found		scaffold_50	Expect = 4e-45
NCU00096	No hits found		scaffold_50	Expect = 3e-11	No hits found		No hits found
NCU00097	SMAC_08102	Expect = e-154	scaffold_50	Expect = e-110	SMACT_08102	Expect = e-154	scaffold_50	Expect = e-110
NCU00123	No hits found		No hits found		No hits found		No hits found
NCU00125	SMAC_08076	Expect = 7e-90	scaffold_50	Expect(3) = 2e-93	SMACT_08076	Expect = 7e-90	scaffold_50	Expect(3) = 2e-93
NCU00143	No hits found		scaffold_16	Expect = 5e-13	No hits found		No hits found
NCU00149	No hits found		No hits found		No hits found		No hits found
NCU00176	No hits found		scaffold_16	Expect(2) = 4e-16	No hits found		No hits found
NCU00189	No hits found		scaffold_16	Expect = 3e-09	No hits found		No hits found
NCU00192	SMAC_02236	Expect = 5e-10	scaffold_16	Expect = 1e-08	No hits found		No hits found
NCU00197	No hits found		No hits found		No hits found		No hits found
NCU00201	SMAC_02228	Expect = 1e-14	scaffold_16	Expect = 2e-32	No hits found		scaffold_16	Expect = 2e-32
NCU00208	SMAC_05281	Expect = 2e-36	scaffold_59	Expect = 2e-36	SMACT_05281	Expect = 2e-36	scaffold_59	Expect = 2e-36
NCU00224	No hits found		No hits found		No hits found		No hits found
NCU00231	SMAC_05299	Expect = e-177	scaffold_59	Expect = e-161	SMACT_05299	Expect = e-177	scaffold_59	Expect = e-161
NCU00238	SMAC_08031	Expect = e-131	scaffold_32	Expect = e-131	SMACT_08031	Expect = e-131	scaffold_32	Expect = e-131
NCU00247	SMAC_06662	Expect = 5e-29	scaffold_37	Expect = 1e-28	SMACT_06662	Expect = 5e-29	scaffold_37	Expect = 1e-28
NCU00248	SMAC_06663	Expect = 3e-06	scaffold_37	Expect = 5e-06	No hits found		No hits found
NCU00252	SMAC_06667	Expect = e-159	scaffold_37	Expect = e-158	SMACT_06667	Expect = e-159	scaffold_37	Expect = e-158
NCU00254	No hits found		No hits found		No hits found		No hits found
NCU00255	No hits found		scaffold_37	Expect = e-141	No hits found		scaffold_37	Expect = e-141
NCU00256	No hits found		scaffold_37	Expect(2) = e-123	No hits found		scaffold_37	Expect(2) = e-123
NCU00265	SMAC_06678	Expect = e-103	scaffold_37	Expect(2) = 2e-99	SMACT_06678	Expect = e-103	scaffold_37	Expect(2) = 2e-99
NCU00267	SMAC_06680	Expect = 2e-77	scaffold_37	Expect = 5e-72	SMACT_06680	Expect = 2e-77	scaffold_37	Expect = 5e-72
NCU00271	No hits found		No hits found		No hits found		No hits found
NCU00284	No hits found		scaffold_37	Expect(2) = 4e-32	No hits found		scaffold_37	Expect(2) = 4e-32
NCU00288	No hits found		scaffold_37	Expect(2) = 8e-17	No hits found		No hits found
NCU00297	SMAC_06708	Expect = 7e-34	scaffold_37	Expect = 4e-34	SMACT_06708	Expect = 7e-34	scaffold_37	Expect = 4e-34
NCU00307	No hits found		scaffold_37	Expect = 8e-22	No hits found		No hits found
NCU00312	No hits found		No hits found		No hits found		No hits found
NCU00313	SMAC_06503	Expect = e-113	scaffold_111	Expect = e-113	SMACT_06503	Expect = e-113	scaffold_111	Expect = e-113
NCU00314	SMAC_06502	Expect = 7e-81	scaffold_111	Expect(2) = 5e-88	SMACT_06502	Expect = 7e-81	scaffold_111	Expect(2) = 5e-88
NCU00318	SMAC_06498	Expect = 6e-34	scaffold_111	Expect = 3e-24	SMACT_06498	Expect = 6e-34	scaffold_111	Expect = 3e-24
NCU00327	No hits found		scaffold_111	Expect(2) = 3e-20	No hits found		No hits found
NCU00331	SMAC_06487	Expect = 0.0	scaffold_111	Expect(2) = 0.0	SMACT_06487	Expect = 0.0	scaffold_111	Expect(2) = 0.0
NCU00339	SMAC_06480	Expect = 6e-34	scaffold_111	Expect = 6e-37	SMACT_06480	Expect = 6e-34	scaffold_111	Expect = 6e-37
NCU00343	No hits found		scaffold_111	Expect(2) = 4e-13	No hits found		No hits found
NCU00353	No hits found		No hits found		No hits found		No hits found
NCU00362	SMAC_06462	Expect = 0.0	scaffold_111	Expect = 0.0	SMACT_06462	Expect = 0.0	scaffold_111	Expect = 0.0
NCU00367	SMAC_06458	Expect = e-146	scaffold_111	Expect = e-145	SMACT_06458	Expect = e-146	scaffold_111	Expect = e-145
NCU00368	SMAC_06458	Expect = 6e-27	scaffold_111	Expect(2) = 1e-28	SMACT_06458	Expect = 6e-27	scaffold_111	Expect(2) = 1e-28
NCU00374	No hits found		scaffold_111	Expect = 3e-09	No hits found		No hits found
NCU00375	No hits found		No hits found		No hits found		No hits found
NCU00380	SMAC_06447	Expect = 3e-72	scaffold_111	Expect = 2e-89	SMACT_06447	Expect = 3e-72	scaffold_111	Expect = 2e-89
NCU00384	No hits found		scaffold_111	Expect = 1e-28	No hits found		scaffold_111	Expect = 1e-28
NCU00391	No hits found		No hits found		No hits found		No hits found
NCU00425	SMAC_01863	Expect = 1e-51	scaffold_29	Expect(2) = 4e-53	SMACT_01863	Expect = 1e-51	scaffold_29	Expect(2) = 4e-53
NCU00429	No hits found		No hits found		No hits found		No hits found
NCU00471	SMAC_01905	Expect = 3e-57	scaffold_29	Expect = e-118	SMACT_01905	Expect = 3e-57	scaffold_29	Expect = e-118
NCU00474	SMAC_01908	Expect = 4e-72	scaffold_29	Expect = 1e-71	SMACT_01908	Expect = 4e-72	scaffold_29	Expect = 1e-71
NCU00479	No hits found		scaffold_29	Expect = 4e-06	No hits found		No hits found
NCU00485	No hits found		No hits found		No hits found		No hits found
NCU00491	No hits found		scaffold_29	Expect = 6e-09	No hits found		No hits found
NCU00492	SMAC_01923	Expect = 0.0	scaffold_29	Expect = 0.0	SMACT_01923	Expect = 0.0	scaffold_29	Expect = 0.0
NCU00496	SMAC_01927	Expect = 0.0	scaffold_29	Expect(2) = 0.0	SMACT_01927	Expect = 0.0	scaffold_29	Expect(2) = 0.0
NCU00500	No hits found		scaffold_7	Expect(2) = 1e-16	No hits found		No hits found
NCU00510	No hits found		No hits found		No hits found		No hits found
NCU00515	SMAC_00448	Expect = e-121	scaffold_7	Expect = e-107	SMACT_00448	Expect = e-121	scaffold_7	Expect = e-107
NCU00516	No hits found		No hits found		No hits found		No hits found
NCU00525	SMAC_01221	Expect = 1e-46	scaffold_4	Expect = 3e-46	SMACT_01221	Expect = 1e-46	scaffold_4	Expect = 3e-46
NCU00529	SMAC_01225	Expect = 1e-09	scaffold_4	Expect = 1e-07	No hits found		No hits found
NCU00530	SMAC_01225	Expect = 2e-15	scaffold_4	Expect = 5e-14	No hits found		No hits found
NCU00533	SMAC_01227	Expect = 7e-33	scaffold_4	Expect(2) = 2e-29	SMACT_01227	Expect = 7e-33	scaffold_4	Expect(2) = 2e-29
NCU00534	SMAC_01228	Expect = 9e-17	scaffold_4	Expect = 4e-16	No hits found		No hits found
NCU00557	No hits found		scaffold_4	Expect = 1e-10	No hits found		No hits found
NCU00574	No hits found		No hits found		No hits found		No hits found
NCU00583	No hits found		No hits found		No hits found		No hits found
NCU00594	No hits found		scaffold_4	Expect(2) = 4e-25	No hits found		scaffold_4	Expect(2) = 4e-25
NCU00603	No hits found		No hits found		No hits found		No hits found
NCU00640	No hits found		scaffold_4	Expect(2) = 8e-08	No hits found		No hits found
NCU00645	No hits found		scaffold_4	Expect = 6e-07	No hits found		No hits found
NCU00652	SMAC_01333	Expect = 0.0	scaffold_4	Expect = 0.0	SMACT_01333	Expect = 0.0	scaffold_4	Expect = 0.0
NCU00658	SMAC_01339	Expect = 0.0	scaffold_4	Expect = 0.0	SMACT_01339	Expect = 0.0	scaffold_4	Expect = 0.0
NCU00663	SMAC_01342	Expect = 1e-25	scaffold_4	Expect = 5e-25	SMACT_01342	Expect = 1e-25	scaffold_4	Expect = 5e-25
NCU00666	SMAC_01345	Expect = e-129	scaffold_4	Expect = 4e-83	SMACT_01345	Expect = e-129	scaffold_4	Expect = 4e-83
NCU00688	SMAC_01365	Expect = 1e-53	scaffold_4	Expect = e-121	SMACT_01365	Expect = 1e-53	scaffold_4	Expect = e-121
NCU00697	SMAC_01375	Expect = e-101	scaffold_4	Expect(2) = e-117	SMACT_01375	Expect = e-101	scaffold_4	Expect(2) = e-117
NCU00698	SMAC_01378	Expect = 0.0	scaffold_4	Expect(2) = 0.0	SMACT_01378	Expect = 0.0	scaffold_4	Expect(2) = 0.0
NCU00708	SMAC_01388	Expect = 2e-53	scaffold_4	Expect = 1e-42	SMACT_01388	Expect = 2e-53	scaffold_4	Expect = 1e-42
NCU00718	No hits found		scaffold_4	Expect(2) = 4e-23	No hits found		scaffold_4	Expect(2) = 4e-23
NCU00730	SMAC_01400	Expect = 0.0	scaffold_4	Expect(2) = 0.0	SMACT_01400	Expect = 0.0	scaffold_4	Expect(2) = 0.0
NCU00733	No hits found		No hits found		No hits found		No hits found
NCU00739	SMAC_01398	Expect = 8e-11	scaffold_4	Expect = 1e-19	No hits found		No hits found
NCU00740	SMAC_01425	Expect = 0.0	scaffold_4	Expect = 0.0	SMACT_01425	Expect = 0.0	scaffold_4	Expect = 0.0
NCU00746	SMAC_01431	Expect = 1e-87	scaffold_4	Expect = 2e-91	SMACT_01431	Expect = 1e-87	scaffold_4	Expect = 2e-91
NCU00747	SMAC_01432	Expect = 2e-10	scaffold_4	Expect = 4e-10	No hits found		No hits found
NCU00748	SMAC_01433	Expect = e-123	scaffold_4	Expect = e-123	SMACT_01433	Expect = e-123	scaffold_4	Expect = e-123
NCU00749	SMAC_01434	Expect = e-173	scaffold_4	Expect = e-165	SMACT_01434	Expect = e-173	scaffold_4	Expect = e-165
NCU00752	SMAC_01436	Expect = 7e-81	scaffold_4	Expect = 7e-81	SMACT_01436	Expect = 7e-81	scaffold_4	Expect = 7e-81
NCU00759	SMAC_01443	Expect = 0.0	scaffold_4	Expect = 0.0	SMACT_01443	Expect = 0.0	scaffold_4	Expect = 0.0
NCU00760	No hits found		No hits found		No hits found		No hits found
NCU00763	SMAC_01446	Expect = e-130	scaffold_4	Expect(2) = 0.0	SMACT_01446	Expect = e-130	scaffold_4	Expect(2) = 0.0
NCU00764	SMAC_01447	Expect = 6e-35	scaffold_4	Expect = 1e-40	SMACT_01447	Expect = 6e-35	scaffold_4	Expect = 1e-40
NCU00766	SMAC_01450	Expect = 4e-69	scaffold_4	Expect = 1e-68	SMACT_01450	Expect = 4e-69	scaffold_4	Expect = 1e-68
NCU00767	No hits found		scaffold_4	Expect(2) = 2e-54	No hits found		scaffold_4	Expect(2) = 2e-54
NCU00769	No hits found		scaffold_4	Expect = 3e-18	No hits found		No hits found
NCU00773	SMAC_01457	Expect = 1e-88	scaffold_4	Expect = 4e-83	SMACT_01457	Expect = 1e-88	scaffold_4	Expect = 4e-83
NCU00774	SMAC_01457	Expect = 9e-54	scaffold_4	Expect(2) = 8e-90	SMACT_01457	Expect = 2e-48	scaffold_4	Expect(2) = 8e-90
NCU00779	SMAC_01462	Expect = 7e-81	scaffold_4	Expect = 5e-89	SMACT_01462	Expect = 7e-81	scaffold_4	Expect = 5e-89
NCU00781	SMAC_01465	Expect = 1e-21	scaffold_4	Expect = 1e-31	SMACT_01465	Expect = 1e-21	scaffold_4	Expect = 1e-31
NCU00783	No hits found		No hits found		No hits found		No hits found
NCU00798	SMAC_01478	Expect = 5e-95	scaffold_4	Expect = 1e-94	SMACT_01478	Expect = 5e-95	scaffold_4	Expect = 1e-94
NCU00800	No hits found		scaffold_4	Expect = 0.0	No hits found		scaffold_4	Expect = 0.0
NCU00807	No hits found		No hits found		No hits found		No hits found
NCU00815	SMAC_01496	Expect = 2e-17	scaffold_4	Expect = 9e-18	No hits found		No hits found
NCU00817	SMAC_01497	Expect = 6e-08	scaffold_4	Expect(2) = 2e-16	No hits found		No hits found
NCU00826	SMAC_01506	Expect = e-153	scaffold_4	Expect(2) = e-146	SMACT_01506	Expect = e-153	scaffold_4	Expect(2) = e-146
NCU00827	SMAC_01507	Expect = e-138	scaffold_4	Expect = e-138	SMACT_01507	Expect = e-138	scaffold_4	Expect = e-138
NCU00833	No hits found		No hits found		No hits found		No hits found
NCU00834	SMAC_01513	Expect = e-111	scaffold_4	Expect(2) = e-110	SMACT_01513	Expect = e-111	scaffold_4	Expect(2) = e-110
NCU00839	SMAC_01519	Expect = 5e-51	scaffold_4	Expect = 1e-38	SMACT_01519	Expect = 5e-51	scaffold_4	Expect = 1e-38
NCU00841	SMAC_01522	Expect = 7e-62	scaffold_4	Expect(2) = e-100	SMACT_01522	Expect = 7e-62	scaffold_4	Expect(2) = e-100
NCU00842	SMAC_07830	Expect = 3e-12	scaffold_61	Expect = 1e-11	No hits found		No hits found
NCU00844	SMAC_01525	Expect = e-162	scaffold_4	Expect = e-159	SMACT_01525	Expect = e-162	scaffold_4	Expect = e-159
NCU00846	SMAC_01527	Expect = e-160	scaffold_4	Expect = 3e-81	SMACT_01527	Expect = e-160	scaffold_4	Expect = 3e-81
NCU00849	No hits found		No hits found		No hits found		No hits found
NCU00850	SMAC_01532	Expect = 6e-40	scaffold_4	Expect(2) = 2e-46	SMACT_01532	Expect = 6e-40	scaffold_4	Expect(2) = 2e-46
NCU00851	No hits found		No hits found		No hits found		No hits found
NCU00856	SMAC_01546	Expect = e-160	scaffold_4	Expect(2) = e-173	SMACT_01546	Expect = e-160	scaffold_4	Expect(2) = e-173
NCU00862	SMAC_01554	Expect = e-144	scaffold_4	Expect(2) = e-157	SMACT_01554	Expect = e-144	scaffold_4	Expect(2) = e-157
NCU00869	SMAC_01559	Expect = 0.0	scaffold_4	Expect = 0.0	SMACT_01559	Expect = 0.0	scaffold_4	Expect = 0.0
NCU00871	SMAC_01561	Expect = 7e-68	scaffold_4	Expect(2) = e-134	SMACT_01561	Expect = 7e-68	scaffold_4	Expect(2) = e-134
NCU00883	SMAC_01569	Expect = 3e-53	scaffold_4	Expect = 3e-51	SMACT_01569	Expect = 3e-53	scaffold_4	Expect = 3e-51
NCU00885	SMAC_01571	Expect = e-149	scaffold_4	Expect = e-167	SMACT_01571	Expect = e-149	scaffold_4	Expect = e-167
NCU00887	No hits found		No hits found		No hits found		No hits found
NCU00907	No hits found		scaffold_7	Expect = 1e-26	No hits found		scaffold_7	Expect = 1e-26
NCU00922	No hits found		scaffold_7	Expect(2) = 9e-16	No hits found		No hits found
NCU00932	SMAC_00210	Expect = 0.0	scaffold_7	Expect(2) = 0.0	SMACT_00210	Expect = 0.0	scaffold_7	Expect(2) = 0.0
NCU00934	No hits found		scaffold_7	Expect = 2e-10	No hits found		No hits found
NCU00940	No hits found		scaffold_7	Expect(2) = 2e-09	No hits found		No hits found
NCU00941	SMAC_00216	Expect = 0.0	scaffold_7	Expect(2) = 0.0	SMACT_00216	Expect = 0.0	scaffold_7	Expect(2) = 0.0
NCU00948	No hits found		No hits found		No hits found		No hits found
NCU00949	SMAC_00226	Expect = 0.0	scaffold_7	Expect = 0.0	SMACT_00226	Expect = 0.0	scaffold_7	Expect = 0.0
NCU00961	No hits found		No hits found		No hits found		No hits found
NCU00975	SMAC_00252	Expect = e-137	scaffold_7	Expect = e-137	SMACT_00252	Expect = e-137	scaffold_7	Expect = e-137
NCU00976	SMAC_00253	Expect = 1e-54	scaffold_7	Expect = 9e-59	SMACT_00253	Expect = 1e-54	scaffold_7	Expect = 9e-59
NCU00989	No hits found		No hits found		No hits found		No hits found
NCU00992	SMAC_00267	Expect = e-114	scaffold_7	Expect(2) = e-134	SMACT_00267	Expect = e-114	scaffold_7	Expect(2) = e-134
NCU00995	No hits found		scaffold_7	Expect = 5e-17	No hits found		No hits found
NCU00996	SMAC_03164	Expect = 5e-07	scaffold_16	Expect = e-114	No hits found		scaffold_16	Expect = e-114
NCU01003	No hits found		scaffold_6	Expect = 7e-09	No hits found		No hits found
NCU01026	SMAC_02713	Expect = e-114	scaffold_6	Expect = e-113	SMACT_02713	Expect = e-114	scaffold_6	Expect = e-113
NCU01027	SMAC_02714	Expect = 4e-44	scaffold_6	Expect = 8e-44	SMACT_02714	Expect = 4e-44	scaffold_6	Expect = 8e-44
NCU01032	SMAC_02715	Expect = e-158	scaffold_6	Expect = e-157	SMACT_02715	Expect = e-158	scaffold_6	Expect = e-157
NCU01039	SMAC_02718	Expect = 0.0	scaffold_6	Expect(2) = 0.0	SMACT_02718	Expect = 0.0	scaffold_6	Expect(2) = 0.0
NCU01042	SMAC_02720	Expect = e-151	scaffold_6	Expect = e-113	SMACT_02720	Expect = e-151	scaffold_6	Expect = e-113
NCU01046	SMAC_02725	Expect = e-138	scaffold_6	Expect = e-137	SMACT_02725	Expect = e-138	scaffold_6	Expect = e-137
NCU01048	SMAC_02727	Expect = e-138	scaffold_6	Expect = e-137	SMACT_02727	Expect = e-138	scaffold_6	Expect = e-137
NCU01052	No hits found		No hits found		No hits found		No hits found
NCU01054	SMAC_02732	Expect = 3e-51	scaffold_6	Expect = 1e-55	SMACT_02732	Expect = 3e-51	scaffold_6	Expect = 1e-55
NCU01056	SMAC_02738	Expect = 3e-65	scaffold_6	Expect(2) = 9e-58	SMACT_02738	Expect = 3e-65	scaffold_6	Expect(2) = 9e-58
NCU01058	SMAC_02736	Expect = 0.0	scaffold_6	Expect = 0.0	SMACT_02736	Expect = 0.0	scaffold_6	Expect = 0.0
NCU01073	SMAC_03148	Expect = 1e-34	scaffold_20	Expect = 5e-34	SMACT_03148	Expect = 1e-34	scaffold_20	Expect = 5e-34
NCU01075	SMAC_03150	Expect = 2e-47	scaffold_20	Expect = 2e-47	SMACT_03150	Expect = 2e-47	scaffold_20	Expect = 2e-47
NCU01077	SMAC_03151	Expect = 1e-80	scaffold_20	Expect = 5e-80	SMACT_03151	Expect = 1e-80	scaffold_20	Expect = 5e-80
NCU01079	SMAC_03153	Expect = 1e-30	scaffold_20	Expect = 1e-30	SMACT_03153	Expect = 1e-30	scaffold_20	Expect = 1e-30
NCU01082	SMAC_03156	Expect = e-116	scaffold_20	Expect(2) = e-127	SMACT_03156	Expect = e-116	scaffold_20	Expect(2) = e-127
NCU01087	SMAC_03161	Expect = 1e-35	scaffold_20	Expect = 4e-92	SMACT_03161	Expect = 1e-35	scaffold_20	Expect = 4e-92
NCU01088	SMAC_03162	Expect = 2e-94	scaffold_20	Expect(2) = 3e-59	SMACT_03162	Expect = 2e-94	scaffold_20	Expect = 4e-47
NCU01090	SMAC_03165	Expect = 1e-24	scaffold_20	Expect = 2e-71	SMACT_03165	Expect = 1e-24	scaffold_20	Expect = 2e-71
NCU01091	SMAC_03166	Expect = e-180	scaffold_20	Expect(2) = 0.0	SMACT_03166	Expect = e-180	scaffold_20	Expect(2) = 0.0
NCU01096	No hits found		No hits found		No hits found		No hits found
NCU01105	SMAC_03181	Expect = e-164	scaffold_20	Expect = e-164	SMACT_03181	Expect = e-164	scaffold_20	Expect = e-164
NCU01113	SMAC_03188	Expect = 0.0	scaffold_20	Expect(2) = 0.0	SMACT_03188	Expect = 0.0	scaffold_20	Expect(2) = 0.0
NCU01124	SMAC_03201	Expect = e-137	scaffold_20	Expect(3) = e-125	SMACT_03201	Expect = e-137	scaffold_20	Expect(3) = e-125
NCU01135	SMAC_00065	Expect = 9e-07	scaffold_20	Expect = 5e-81	No hits found		scaffold_20	Expect = 5e-81
NCU01144	SMAC_03215	Expect = 0.0	scaffold_20	Expect = 0.0	SMACT_03215	Expect = 0.0	scaffold_20	Expect = 0.0
NCU01153	No hits found		scaffold_20	Expect = 3e-16	No hits found		No hits found
NCU01176	SMAC_03245	Expect = 0.0	scaffold_20	Expect(2) = 0.0	SMACT_03245	Expect = 0.0	scaffold_20	Expect(2) = 0.0
NCU01191	SMAC_07549	Expect = 2e-85	scaffold_101	Expect(2) = 2e-79	SMACT_07549	Expect = 2e-85	scaffold_101	Expect = 3e-66
NCU01209	SMAC_07531	Expect = e-136	scaffold_101	Expect = e-141	SMACT_07531	Expect = e-136	scaffold_101	Expect = e-141
NCU01214	SMAC_03914	Expect = 2e-85	scaffold_33	Expect = e-143	SMACT_03914	Expect = 2e-85	scaffold_33	Expect = e-143
NCU01223	SMAC_03925	Expect = 2e-18	scaffold_33	Expect = 8e-18	No hits found		No hits found
NCU01262	No hits found		No hits found		No hits found		No hits found
NCU01283	SMAC_03978	Expect = 0.0	scaffold_33	Expect = 0.0	SMACT_03978	Expect = 0.0	scaffold_33	Expect = 0.0
NCU01289	SMAC_03983	Expect = e-172	scaffold_33	Expect(2) = e-164	SMACT_03983	Expect = e-172	scaffold_33	Expect(2) = e-164
NCU01296	SMAC_03991	Expect = 2e-24	scaffold_33	Expect = 1e-41	SMACT_03991	Expect = 2e-24	scaffold_33	Expect = 1e-41
NCU01298	SMAC_03993	Expect = 1e-66	scaffold_33	Expect(2) = 2e-62	SMACT_03993	Expect = 1e-66	scaffold_33	Expect(2) = 2e-62
NCU01306	SMAC_04000	Expect = 1e-71	scaffold_33	Expect = 6e-71	SMACT_04000	Expect = 1e-71	scaffold_33	Expect = 6e-71
NCU01311	SMAC_04004	Expect = 0.0	scaffold_33	Expect(3) = 0.0	SMACT_04004	Expect = 0.0	scaffold_33	Expect(3) = 0.0
NCU01314	No hits found		scaffold_33	Expect = 6e-08	No hits found		No hits found
NCU01325	SMAC_04015	Expect = 4e-14	scaffold_33	Expect = 2e-17	No hits found		No hits found
NCU01334	SMAC_04023	Expect = 5e-16	scaffold_33	Expect = 2e-13	No hits found		No hits found
NCU01350	No hits found		No hits found		No hits found		No hits found
NCU01351	SMAC_04041	Expect = 8e-40	scaffold_33	Expect = 5e-37	SMACT_04041	Expect = 8e-40	scaffold_33	Expect = 5e-37
NCU01366	SMAC_04053	Expect = 0.0	scaffold_33	Expect = 0.0	SMACT_04053	Expect = 0.0	scaffold_33	Expect = 0.0
NCU01373	SMAC_04059	Expect = e-155	scaffold_33	Expect = e-147	SMACT_04059	Expect = e-155	scaffold_33	Expect = e-147
NCU01375	No hits found		No hits found		No hits found		No hits found
NCU01382	SMAC_08361	Expect = 0.0	scaffold_133	Expect(2) = 0.0	SMACT_08361	Expect = 0.0	scaffold_133	Expect(2) = 0.0
NCU01385	No hits found		scaffold_133	Expect = 6e-14	No hits found		No hits found
NCU01407	SMAC_08381	Expect = 0.0	scaffold_133	Expect(2) = 0.0	SMACT_08381	Expect = 0.0	scaffold_133	Expect(2) = 0.0
NCU01416	No hits found		No hits found		No hits found		No hits found
NCU01432	SMAC_04498	Expect = 1e-64	scaffold_142	Expect = 6e-62	SMACT_04498	Expect = 1e-64	scaffold_142	Expect = 6e-62
NCU01436	SMAC_04503	Expect = 5e-23	scaffold_142	Expect = 2e-26	SMACT_04503	Expect = 5e-23	scaffold_142	Expect = 2e-26
NCU01448	No hits found		scaffold_19	Expect = 4e-08	No hits found		No hits found
NCU01462	SMAC_07028	Expect = 9e-74	scaffold_19	Expect(2) = 6e-68	SMACT_07028	Expect = 9e-74	scaffold_19	Expect(2) = 6e-68
NCU01472	SMAC_07042	Expect = 0.0	scaffold_19	Expect(2) = 0.0	SMACT_07042	Expect = 0.0	scaffold_19	Expect = 0.0
NCU01488	No hits found		scaffold_74	Expect(2) = 3e-13	No hits found		No hits found
NCU01493	SMAC_06232	Expect = 4e-60	scaffold_74	Expect = 3e-73	SMACT_06232	Expect = 4e-60	scaffold_74	Expect = 3e-73
NCU01495	SMAC_06230	Expect = 0.0	scaffold_74	Expect = 0.0	SMACT_06230	Expect = 0.0	scaffold_74	Expect = 0.0
NCU01496	SMAC_06229	Expect = e-153	scaffold_74	Expect(3) = e-131	SMACT_06229	Expect = e-153	scaffold_74	Expect(3) = e-131
NCU01520	No hits found		No hits found		No hits found		No hits found
NCU01526	No hits found		No hits found		No hits found		No hits found
NCU01529	No hits found		scaffold_74	Expect = 1e-22	No hits found		scaffold_74	Expect = 1e-22
NCU01530	SMAC_06202	Expect = 1e-47	scaffold_74	Expect = 3e-47	SMACT_06202	Expect = 1e-47	scaffold_74	Expect = 3e-47
NCU01531	SMAC_06200	Expect = e-164	scaffold_74	Expect = 2e-95	SMACT_06200	Expect = e-164	scaffold_74	Expect = 2e-95
NCU01532	No hits found		No hits found		No hits found		No hits found
NCU01536	No hits found		scaffold_74	Expect = 1e-06	No hits found		No hits found
NCU01537	SMAC_06196	Expect = 1e-26	scaffold_74	Expect = 2e-26	SMACT_06196	Expect = 1e-26	scaffold_74	Expect = 2e-26
NCU01560	No hits found		scaffold_14	Expect = 2e-27	No hits found		scaffold_14	Expect = 2e-27
NCU01561	SMAC_02317	Expect = 0.0	scaffold_14	Expect(2) = 0.0	SMACT_02317	Expect = 0.0	scaffold_14	Expect(2) = 0.0
NCU01566	No hits found		No hits found		No hits found		No hits found
NCU01567	SMAC_02322	Expect = e-134	scaffold_14	Expect = 2e-64	SMACT_02322	Expect = e-134	scaffold_14	Expect = 2e-64
NCU01579	SMAC_02331	Expect = 8e-29	scaffold_14	Expect = 2e-28	SMACT_02331	Expect = 8e-29	scaffold_14	Expect = 2e-28
NCU01591	No hits found		scaffold_14	Expect = e-168	No hits found		scaffold_14	Expect = e-168
NCU01592	SMAC_02338	Expect = 6e-60	scaffold_14	Expect = e-104	SMACT_02338	Expect = 6e-60	scaffold_14	Expect = e-104
NCU01593	SMAC_09462	Expect = 1e-31	scaffold_14	Expect = 9e-51	SMACT_02338	Expect = 3e-31	scaffold_14	Expect = 7e-51
NCU01597	SMAC_02341	Expect = 0.0	scaffold_14	Expect = 0.0	SMACT_02341	Expect = 0.0	scaffold_14	Expect = 0.0
NCU01623	SMAC_02357	Expect = 0.0	scaffold_14	Expect = 0.0	SMACT_02357	Expect = 0.0	scaffold_14	Expect = 0.0
NCU01631	No hits found		scaffold_14	Expect(2) = 3e-18	No hits found		No hits found
NCU01639	No hits found		No hits found		No hits found		No hits found
NCU01649	SMAC_02374	Expect = e-130	scaffold_14	Expect = e-117	SMACT_02374	Expect = e-130	scaffold_14	Expect = e-117
NCU01660	No hits found		No hits found		No hits found		No hits found
NCU01684	No hits found		scaffold_14	Expect = 1e-21	No hits found		scaffold_14	Expect = 1e-21
NCU01686	No hits found		scaffold_14	Expect = 1e-25	No hits found		scaffold_14	Expect = 1e-25
NCU01688	No hits found		No hits found		No hits found		No hits found
NCU01710	No hits found		scaffold_14	Expect(2) = 4e-14	No hits found		No hits found
NCU01726	No hits found		scaffold_14	Expect(2) = 2e-16	No hits found		No hits found
NCU01729	SMAC_02422	Expect = 0.0	scaffold_14	Expect = 0.0	SMACT_02422	Expect = 0.0	scaffold_14	Expect = 0.0
NCU01755	No hits found		No hits found		No hits found		No hits found
NCU01778	No hits found		No hits found		No hits found		No hits found
NCU01780	SMAC_02462	Expect = e-129	scaffold_14	Expect(2) = e-123	SMACT_02462	Expect = e-129	scaffold_14	Expect(2) = e-123
NCU01781	SMAC_02463	Expect = 5e-93	scaffold_14	Expect(2) = e-131	SMACT_02463	Expect = 5e-93	scaffold_14	Expect(2) = e-131
NCU01794	SMAC_02478	Expect = 1e-23	scaffold_14	Expect = 2e-22	SMACT_02478	Expect = 1e-23	scaffold_14	Expect = 2e-22
NCU01798	SMAC_02482	Expect = 0.0	scaffold_14	Expect = 0.0	SMACT_02482	Expect = 0.0	scaffold_14	Expect = 0.0
NCU01802	SMAC_02486	Expect = e-174	scaffold_14	Expect = 0.0	SMACT_02486	Expect = e-174	scaffold_14	Expect = 0.0
NCU01811	No hits found		scaffold_14	Expect = 3e-49	No hits found		scaffold_14	Expect = 3e-49
NCU01812	SMAC_02494	Expect = 1e-93	scaffold_14	Expect(3) = e-102	SMACT_02494	Expect = 1e-93	scaffold_14	Expect(3) = e-102
NCU01819	No hits found		No hits found		No hits found		No hits found
NCU01832	No hits found		scaffold_14	Expect = 1e-16	No hits found		No hits found
NCU01834	No hits found		scaffold_14	Expect = 3e-12	No hits found		No hits found
NCU01837	No hits found		scaffold_14	Expect = 8e-10	No hits found		No hits found
NCU01848	No hits found		No hits found		No hits found		No hits found
NCU01863	No hits found		scaffold_27	Expect(2) = 3e-09	No hits found		No hits found
NCU01869	SMAC_06843	Expect = 1e-34	scaffold_27	Expect = 1e-64	SMACT_06843	Expect = 1e-34	scaffold_27	Expect = 1e-64
NCU01872	No hits found		scaffold_27	Expect(3) = 2e-14	No hits found		No hits found
NCU01874	No hits found		scaffold_27	Expect = 2e-23	No hits found		scaffold_27	Expect = 2e-23
NCU01876	No hits found		No hits found		No hits found		No hits found
NCU01877	SMAC_06838	Expect = 6e-11	scaffold_27	Expect = 5e-21	No hits found		scaffold_27	Expect = 5e-21
NCU01880	No hits found		scaffold_27	Expect(2) = 9e-72	No hits found		scaffold_27	Expect(2) = 9e-72
NCU01881	SMAC_06835	Expect = e-155	scaffold_27	Expect(3) = 0.0	SMACT_06835	Expect = e-155	scaffold_27	Expect(3) = 0.0
NCU01898	SMAC_06819	Expect = e-123	scaffold_27	Expect(2) = e-116	SMACT_06819	Expect = e-123	scaffold_27	Expect(2) = e-116
NCU01899	SMAC_06818	Expect = e-116	scaffold_27	Expect = e-116	SMACT_06818	Expect = e-116	scaffold_27	Expect = e-116
NCU01920	SMAC_06799	Expect = 2e-26	scaffold_27	Expect = 3e-18	SMACT_06799	Expect = 2e-26	No hits found
NCU01935	SMAC_05385	Expect = 7e-71	scaffold_51	Expect = 5e-70	SMACT_05385	Expect = 7e-71	scaffold_51	Expect = 5e-70
NCU01937	No hits found		scaffold_51	Expect(2) = 4e-25	No hits found		scaffold_51	Expect(2) = 4e-25
NCU01942	No hits found		scaffold_51	Expect(2) = 1e-08	No hits found		No hits found
NCU01960	SMAC_07212	Expect = 9e-07	scaffold_51	Expect = 2e-36	No hits found		scaffold_51	Expect = 2e-36
NCU01972	SMAC_05416	Expect = e-121	scaffold_51	Expect = 5e-74	SMACT_05416	Expect = e-121	scaffold_51	Expect = 5e-74
NCU01976	SMAC_05420	Expect = 0.0	scaffold_51	Expect = e-175	SMACT_05420	Expect = 0.0	scaffold_51	Expect = e-175
NCU01982	SMAC_05426	Expect = e-141	scaffold_51	Expect(3) = e-140	SMACT_05426	Expect = e-141	scaffold_51	Expect(3) = e-140
NCU01983	SMAC_05427	Expect = e-122	scaffold_51	Expect(2) = e-115	SMACT_05427	Expect = e-122	scaffold_51	Expect(2) = e-115
NCU01988	SMAC_05431	Expect = 6e-34	scaffold_51	Expect(2) = 3e-44	SMACT_05431	Expect = 6e-34	scaffold_51	Expect(2) = 3e-44
NCU02008	No hits found		No hits found		No hits found		No hits found
NCU02021	SMAC_05465	Expect = 5e-66	scaffold_51	Expect = 2e-65	SMACT_05465	Expect = 5e-66	scaffold_51	Expect = 2e-65
NCU02029	SMAC_05473	Expect = 4e-11	scaffold_51	Expect(2) = 5e-14	No hits found		No hits found
NCU02030	SMAC_05474	Expect = 4e-50	scaffold_51	Expect = 1e-49	SMACT_05474	Expect = 4e-50	scaffold_51	Expect = 1e-49
NCU02037	SMAC_03065	Expect = 7e-09	scaffold_20	Expect = 5e-08	No hits found		No hits found
NCU02058	SMAC_04950	Expect = 2e-36	scaffold_3	Expect = 2e-36	SMACT_04950	Expect = 2e-36	scaffold_3	Expect = 2e-36
NCU02062	SMAC_04957	Expect = 2e-39	scaffold_3	Expect = 2e-61	SMACT_04957	Expect = 2e-39	scaffold_3	Expect = 2e-61
NCU02068	SMAC_04964	Expect = 0.0	scaffold_3	Expect = 0.0	SMACT_04964	Expect = 0.0	scaffold_3	Expect = 0.0
NCU02077	SMAC_04974	Expect = 0.0	scaffold_3	Expect(2) = 0.0	SMACT_04974	Expect = 0.0	scaffold_3	Expect(2) = 0.0
NCU02085	SMAC_04982	Expect = 0.0	scaffold_3	Expect = e-165	SMACT_04982	Expect = 0.0	scaffold_3	Expect = e-165
NCU02087	SMAC_04984	Expect = 2e-44	scaffold_3	Expect = 7e-44	SMACT_04984	Expect = 2e-44	scaffold_3	Expect = 7e-44
NCU02088	SMAC_04985	Expect = e-144	scaffold_3	Expect(2) = e-138	SMACT_04985	Expect = e-144	scaffold_3	Expect(2) = e-138
NCU02095	SMAC_04991	Expect = 1e-45	scaffold_3	Expect(2) = 3e-55	SMACT_04991	Expect = 1e-45	scaffold_3	Expect = 2e-39
NCU02132	SMAC_05036	Expect = 6e-28	scaffold_3	Expect = 1e-27	SMACT_05036	Expect = 6e-28	scaffold_3	Expect = 1e-27
NCU02138	SMAC_05030	Expect = 8e-83	scaffold_3	Expect(2) = 5e-77	SMACT_05030	Expect = 8e-83	scaffold_3	Expect(2) = 5e-77
NCU02144	No hits found		scaffold_3	Expect = 2e-12	No hits found		No hits found
NCU02145	No hits found		scaffold_3	Expect(2) = 1e-07	No hits found		No hits found
NCU02150	SMAC_09059	Expect = e-154	scaffold_123	Expect = e-153	SMACT_09059	Expect = e-154	scaffold_123	Expect = e-153
NCU02154	SMAC_09064	Expect = 3e-78	scaffold_123	Expect(3) = 1e-66	SMACT_09064	Expect = 3e-78	scaffold_123	Expect(3) = 1e-66
NCU02170	SMAC_09080	Expect = 5e-70	scaffold_123	Expect = 3e-66	SMACT_09080	Expect = 5e-70	scaffold_123	Expect = 3e-66
NCU02173	SMAC_05275	Expect = 0.0	scaffold_52	Expect(2) = 0.0	SMACT_05275	Expect = 0.0	scaffold_52	Expect(2) = 0.0
NCU02174	No hits found		scaffold_52	Expect(3) = 3e-55	No hits found		scaffold_52	Expect(3) = 3e-55
NCU02184	SMAC_05265	Expect = e-119	scaffold_52	Expect(2) = e-107	SMACT_05265	Expect = e-119	scaffold_52	Expect(2) = e-107
NCU02192	SMAC_03632	Expect = 2e-44	scaffold_9	Expect = 8e-44	SMACT_03632	Expect = 2e-44	scaffold_9	Expect = 8e-44
NCU02194	SMAC_01540	Expect = 7e-14	scaffold_9	Expect(2) = e-145	No hits found		scaffold_9	Expect(2) = e-145
NCU02198	SMAC_03637	Expect = e-108	scaffold_9	Expect = e-108	SMACT_03637	Expect = e-108	scaffold_9	Expect = e-108
NCU02205	No hits found		No hits found		No hits found		No hits found
NCU02212	SMAC_03651	Expect = 1e-06	scaffold_9	Expect(2) = 3e-12	No hits found		No hits found
NCU02215	SMAC_03658	Expect = e-157	scaffold_9	Expect = e-141	SMACT_03658	Expect = e-157	scaffold_9	Expect = e-141
NCU02239	SMAC_03678	Expect = e-102	scaffold_9	Expect(3) = e-160	SMACT_03678	Expect = e-102	scaffold_9	Expect(3) = e-160
NCU02243	SMAC_03683	Expect = e-146	scaffold_9	Expect = 3e-78	SMACT_03683	Expect = e-146	scaffold_9	Expect = 3e-78
NCU02251	No hits found		scaffold_9	Expect = 1e-11	No hits found		No hits found
NCU02266	No hits found		No hits found		No hits found		No hits found
NCU02275	SMAC_03715	Expect = 2e-25	scaffold_9	Expect = 7e-25	SMACT_03715	Expect = 2e-25	scaffold_9	Expect = 7e-25
NCU02292	SMAC_08736	Expect = 2e-61	scaffold_102	Expect(2) = e-157	SMACT_08736	Expect = 2e-61	scaffold_102	Expect(2) = e-157
NCU02298	SMAC_08729	Expect = 5e-13	scaffold_102	Expect = 2e-12	No hits found		No hits found
NCU02300	No hits found		No hits found		No hits found		No hits found
NCU02301	SMAC_08728	Expect = 8e-26	scaffold_102	Expect = 4e-25	SMACT_08728	Expect = 8e-26	scaffold_102	Expect = 4e-25
NCU02308	No hits found		scaffold_121	Expect = 3e-19	No hits found		No hits found
NCU02309	No hits found		No hits found		No hits found		No hits found
NCU02311	No hits found		No hits found		No hits found		No hits found
NCU02312	No hits found		No hits found		No hits found		No hits found
NCU02314	SMAC_09357	Expect = e-159	scaffold_121	Expect = e-157	SMACT_09357	Expect = e-159	scaffold_121	Expect = e-157
NCU02315	SMAC_09358	Expect = 0.0	scaffold_121	Expect = 0.0	SMACT_09358	Expect = 0.0	scaffold_121	Expect = 0.0
NCU02320	SMAC_09170	Expect = 0.0	scaffold_42	Expect(3) = 0.0	SMACT_09170	Expect = 0.0	scaffold_42	Expect(2) = 0.0
NCU02323	SMAC_09165	Expect = 1e-21	scaffold_42	Expect = 3e-20	SMACT_09165	Expect = 1e-21	No hits found
NCU02324	SMAC_09164	Expect = 0.0	scaffold_42	Expect = 0.0	SMACT_09164	Expect = 0.0	scaffold_42	Expect = 0.0
NCU02326	SMAC_09162	Expect = e-106	scaffold_42	Expect = e-105	SMACT_09162	Expect = e-106	scaffold_42	Expect = e-105
NCU02330	SMAC_03561	Expect = 1e-21	scaffold_9	Expect = 4e-21	SMACT_03561	Expect = 1e-21	scaffold_9	Expect = 4e-21
NCU02331	No hits found		No hits found		No hits found		No hits found
NCU02339	SMAC_03547	Expect = 0.0	scaffold_9	Expect = 0.0	SMACT_03547	Expect = 0.0	scaffold_9	Expect = 0.0
NCU02340	SMAC_03547	Expect = 1e-34	scaffold_9	Expect = 5e-34	No hits found		No hits found
NCU02345	SMAC_03540	Expect = e-142	scaffold_9	Expect = e-140	SMACT_03540	Expect = e-142	scaffold_9	Expect = e-140
NCU02346	SMAC_03539	Expect = e-145	scaffold_9	Expect = e-144	SMACT_03539	Expect = e-145	scaffold_9	Expect = e-144
NCU02350	No hits found		No hits found		No hits found		No hits found
NCU02365	No hits found		scaffold_9	Expect = 4e-16	No hits found		No hits found
NCU02377	No hits found		No hits found		No hits found		No hits found
NCU02436	No hits found		scaffold_108	Expect(2) = 4e-24	No hits found		scaffold_108	Expect(2) = 4e-24
NCU02488	SMAC_05982	Expect = 9e-53	scaffold_11	Expect = 5e-54	SMACT_05982	Expect = 9e-53	scaffold_11	Expect = 5e-54
NCU02501	No hits found		scaffold_11	Expect = 1e-10	No hits found		No hits found
NCU02517	No hits found		scaffold_11	Expect(2) = 5e-09	No hits found		No hits found
NCU02523	SMAC_05950	Expect = 1e-19	scaffold_11	Expect = 5e-19	No hits found		No hits found
NCU02527	SMAC_05946	Expect = 0.0	scaffold_11	Expect(2) = 0.0	SMACT_05946	Expect = 0.0	scaffold_11	Expect(2) = 0.0
NCU02529	SMAC_05944	Expect = 4e-76	scaffold_11	Expect(2) = 1e-33	SMACT_05944	Expect = 4e-76	scaffold_11	Expect(2) = 1e-33
NCU02584	SMAC_05779	Expect = 3e-10	scaffold_63	Expect(2) = 5e-08	No hits found		No hits found
NCU02593	SMAC_05769	Expect = 1e-65	scaffold_63	Expect = 8e-47	SMACT_05769	Expect = 1e-65	scaffold_63	Expect = 8e-47
NCU02594	SMAC_05768	Expect = 0.0	scaffold_63	Expect(3) = 0.0	SMACT_05768	Expect = 0.0	scaffold_63	Expect(3) = 0.0
NCU02607	No hits found		scaffold_63	Expect = 5e-07	No hits found		No hits found
NCU02622	No hits found		scaffold_63	Expect = 2e-11	No hits found		No hits found
NCU02628	SMAC_05734	Expect = 0.0	scaffold_63	Expect = 0.0	SMACT_05734	Expect = 0.0	scaffold_63	Expect = 0.0
NCU02652	SMAC_04310	Expect = e-108	scaffold_12	Expect(2) = e-116	SMACT_04310	Expect = e-108	scaffold_12	Expect(2) = e-116
NCU02672	No hits found		scaffold_12	Expect = 3e-14	No hits found		No hits found
NCU02673	No hits found		scaffold_12	Expect = 4e-29	No hits found		scaffold_12	Expect = 4e-29
NCU02698	No hits found		scaffold_12	Expect = 2e-11	No hits found		No hits found
NCU02703	SMAC_04360	Expect = 2e-25	scaffold_12	Expect = 3e-25	SMACT_04360	Expect = 2e-25	scaffold_12	Expect = 3e-25
NCU02714	No hits found		scaffold_12	Expect = 1e-12	No hits found		No hits found
NCU02721	No hits found		scaffold_12	Expect = 2e-10	No hits found		No hits found
NCU02722	SMAC_04296	Expect = 9e-21	scaffold_12	Expect(2) = 5e-26	No hits found		scaffold_12	Expect(2) = 5e-26
NCU02732	SMAC_04286	Expect = e-109	scaffold_12	Expect = e-127	SMACT_04286	Expect = e-109	scaffold_12	Expect = e-127
NCU02759	SMAC_04255	Expect = e-115	scaffold_12	Expect = e-115	SMACT_04255	Expect = e-115	scaffold_12	Expect = e-115
NCU02761	SMAC_04253	Expect = 2e-37	scaffold_12	Expect = 5e-37	SMACT_04253	Expect = 2e-37	scaffold_12	Expect = 5e-37
NCU02768	SMAC_00550	Expect = 2e-40	scaffold_40	Expect(2) = 0.0	SMACT_00550	Expect = 2e-40	scaffold_40	Expect(2) = 0.0
NCU02769	No hits found		scaffold_40	Expect = 1e-06	No hits found		No hits found
NCU02770	SMAC_04820	Expect = 0.0	scaffold_40	Expect = 0.0	SMACT_04820	Expect = 0.0	scaffold_40	Expect = 0.0
NCU02772	SMAC_04822	Expect = e-144	scaffold_40	Expect = e-104	SMACT_04822	Expect = e-144	scaffold_40	Expect = e-104
NCU02774	No hits found		No hits found		No hits found		No hits found
NCU02790	SMAC_04829	Expect = 0.0	scaffold_40	Expect(2) = 0.0	SMACT_04829	Expect = 0.0	scaffold_40	Expect(2) = 0.0
NCU02793	SMAC_04816	Expect = 0.0	scaffold_40	Expect = 0.0	SMACT_04816	Expect = 0.0	scaffold_40	Expect = 0.0
NCU02799	No hits found		scaffold_40	Expect(2) = 5e-47	No hits found		scaffold_40	Expect(2) = 5e-47
NCU02817	SMAC_00617	Expect = 5e-14	scaffold_7	Expect(2) = 7e-29	No hits found		scaffold_7	Expect(2) = 7e-29
NCU02818	No hits found		No hits found		No hits found		No hits found
NCU02825	No hits found		scaffold_7	Expect = 5e-13	No hits found		No hits found
NCU02849	SMAC_00600	Expect = e-152	scaffold_7	Expect = e-152	SMACT_00600	Expect = e-152	scaffold_7	Expect = e-152
NCU02854	No hits found		No hits found		No hits found		No hits found
NCU02856	No hits found		scaffold_7	Expect = 2e-85	No hits found		scaffold_7	Expect = 2e-85
NCU02857	SMAC_00593	Expect = 3e-88	scaffold_7	Expect = e-111	SMACT_00593	Expect = 3e-88	scaffold_7	Expect = e-111
NCU02858	No hits found		scaffold_7	Expect = 6e-94	No hits found		scaffold_7	Expect = 6e-94
NCU02860	SMAC_00592	Expect = 6e-51	scaffold_7	Expect = 7e-49	SMACT_00592	Expect = 6e-51	scaffold_7	Expect = 7e-49
NCU02861	SMAC_00591	Expect = 2e-37	scaffold_7	Expect = 1e-19	SMACT_00591	Expect = 2e-37	No hits found
NCU02864	SMAC_00588	Expect = 4e-06	scaffold_7	Expect = 3e-08	No hits found		No hits found
NCU02865	SMAC_00587	Expect = 1e-26	scaffold_7	Expect = 1e-36	SMACT_00587	Expect = 1e-26	scaffold_7	Expect = 1e-36
NCU02866	SMAC_00586	Expect = 3e-46	scaffold_7	Expect(2) = 3e-44	SMACT_00586	Expect = 3e-46	scaffold_7	Expect(2) = 3e-44
NCU02867	No hits found		No hits found		No hits found		No hits found
NCU02868	SMAC_00585	Expect = 5e-41	scaffold_7	Expect = 1e-54	SMACT_00585	Expect = 5e-41	scaffold_7	Expect = 1e-54
NCU02869	SMAC_00583	Expect = 5e-46	scaffold_7	Expect = 8e-41	SMACT_00583	Expect = 5e-46	scaffold_7	Expect = 8e-41
NCU02870	SMAC_00582	Expect = 8e-60	scaffold_7	Expect(2) = e-107	SMACT_00582	Expect = 8e-60	scaffold_7	Expect(2) = e-107
NCU02872	SMAC_00580	Expect = e-155	scaffold_7	Expect(2) = e-144	SMACT_00580	Expect = e-155	scaffold_7	Expect(2) = e-144
NCU02873	SMAC_00578	Expect = 1e-92	scaffold_7	Expect = 1e-56	SMACT_00578	Expect = 1e-92	scaffold_7	Expect = 1e-56
NCU02875	SMAC_00577	Expect = e-137	scaffold_7	Expect(2) = e-130	SMACT_00577	Expect = e-137	scaffold_7	Expect(2) = e-130
NCU02876	No hits found		No hits found		No hits found		No hits found
NCU02878	SMAC_00572	Expect = 5e-95	scaffold_7	Expect = 9e-86	SMACT_00572	Expect = 5e-95	scaffold_7	Expect = 9e-86
NCU02883	SMAC_00535	Expect = 7e-79	scaffold_7	Expect = e-106	SMACT_00535	Expect = 7e-79	scaffold_7	Expect = e-106
NCU02889	SMAC_09636	Expect = 0.0	scaffold_7	Expect(2) = 0.0	SMACT_09636	Expect = 0.0	scaffold_7	Expect(2) = 0.0
NCU02893	No hits found		scaffold_7	Expect = 6e-10	No hits found		No hits found
NCU02897	SMAC_00553	Expect = 0.0	scaffold_7	Expect(2) = 0.0	SMACT_00553	Expect = 0.0	scaffold_7	Expect(2) = 0.0
NCU02902	SMAC_00559	Expect = 1e-98	scaffold_7	Expect = 1e-96	SMACT_00559	Expect = 1e-98	scaffold_7	Expect = 1e-96
NCU02907	No hits found		scaffold_7	Expect = 1e-17	No hits found		No hits found
NCU02908	SMAC_00565	Expect = 4e-53	scaffold_7	Expect(2) = 5e-60	SMACT_00565	Expect = 4e-53	scaffold_7	Expect(2) = 5e-60
NCU02910	SMAC_00568	Expect = 2e-32	scaffold_7	Expect(2) = 2e-31	SMACT_00568	Expect = 2e-32	scaffold_7	Expect(2) = 2e-31
NCU02928	No hits found		No hits found		No hits found		No hits found
NCU02931	SMAC_00517	Expect = 0.0	scaffold_7	Expect = e-114	SMACT_00517	Expect = 0.0	scaffold_7	Expect = e-114
NCU02932	SMAC_00515	Expect = 2e-34	scaffold_7	Expect = 9e-31	SMACT_00515	Expect = 2e-34	scaffold_7	Expect = 9e-31
NCU02944	SMAC_00508	Expect = e-133	scaffold_7	Expect = 1e-95	SMACT_00508	Expect = e-133	scaffold_7	Expect = 1e-95
NCU02947	SMAC_00502	Expect = 4e-37	scaffold_7	Expect = 2e-36	SMACT_00502	Expect = 4e-37	scaffold_7	Expect = 2e-36
NCU02953	No hits found		No hits found		No hits found		No hits found
NCU02976	SMAC_00475	Expect = e-115	scaffold_7	Expect = e-114	SMACT_00475	Expect = e-115	scaffold_7	Expect = e-114
NCU02989	SMAC_07300	Expect = 1e-20	scaffold_7	Expect = 1e-68	No hits found		scaffold_7	Expect = 1e-68
NCU02990	No hits found		scaffold_7	Expect = e-127	No hits found		scaffold_7	Expect = e-127
NCU02991	SMAC_04440	Expect = 5e-56	scaffold_142	Expect = 2e-55	SMACT_04440	Expect = 5e-56	scaffold_142	Expect = 2e-55
NCU02999	No hits found		No hits found		No hits found		No hits found
NCU03016	SMAC_00398	Expect = e-142	scaffold_7	Expect = e-142	SMACT_00398	Expect = e-142	scaffold_7	Expect = e-142
NCU03034	No hits found		scaffold_7	Expect(3) = 8e-35	No hits found		scaffold_7	Expect(2) = 2e-27
NCU03044	No hits found		No hits found		No hits found		No hits found
NCU03052	No hits found		scaffold_7	Expect = 2e-38	No hits found		scaffold_7	Expect = 2e-38
NCU03056	SMAC_02785	Expect = e-109	scaffold_31	Expect = e-109	SMACT_02785	Expect = e-109	scaffold_31	Expect = e-109
NCU03067	SMAC_02798	Expect = 0.0	scaffold_31	Expect = 0.0	SMACT_02798	Expect = 0.0	scaffold_31	Expect = 0.0
NCU03104	No hits found		No hits found		No hits found		No hits found
NCU03106	SMAC_02838	Expect = e-130	scaffold_31	Expect = e-131	SMACT_02838	Expect = e-130	scaffold_31	Expect = e-131
NCU03109	SMAC_02841	Expect = 3e-77	scaffold_31	Expect = 2e-25	SMACT_02841	Expect = 3e-77	scaffold_31	Expect = 2e-25
NCU03123	SMAC_02853	Expect = 0.0	scaffold_31	Expect = 0.0	SMACT_02853	Expect = 0.0	scaffold_31	Expect = 0.0
NCU03157	SMAC_02886	Expect = 1e-69	scaffold_31	Expect = 4e-69	SMACT_02886	Expect = 1e-69	scaffold_31	Expect = 4e-69
NCU03160	SMAC_02903	Expect = 4e-57	scaffold_31	Expect(2) = 2e-81	SMACT_02903	Expect = 4e-57	scaffold_31	Expect(2) = 2e-81
NCU03161	SMAC_02903	Expect = 8e-34	scaffold_31	Expect = 1e-65	SMACT_02903	Expect = 8e-34	scaffold_31	Expect = 1e-65
NCU03162	SMAC_02889	Expect = 1e-60	scaffold_31	Expect = 4e-60	SMACT_02889	Expect = 1e-60	scaffold_31	Expect = 4e-60
NCU03165	No hits found		No hits found		No hits found		No hits found
NCU03172	SMAC_02897	Expect = e-113	scaffold_31	Expect = e-112	SMACT_02897	Expect = e-113	scaffold_31	Expect = e-112
NCU03180	No hits found		scaffold_31	Expect = 2e-07	No hits found		No hits found
NCU03183	No hits found		No hits found		No hits found		No hits found
NCU03189	SMAC_02910	Expect = e-141	scaffold_31	Expect = e-141	SMACT_02910	Expect = e-141	scaffold_31	Expect = e-141
NCU03210	SMAC_02929	Expect = 5e-81	scaffold_31	Expect = 3e-69	SMACT_02929	Expect = 5e-81	scaffold_31	Expect = 3e-69
NCU03249	No hits found		No hits found		No hits found		No hits found
NCU03265	SMAC_02982	Expect = e-128	scaffold_31	Expect(2) = e-135	SMACT_02982	Expect = e-128	scaffold_31	Expect(2) = e-135
NCU03271	No hits found		scaffold_31	Expect = 6e-21	No hits found		scaffold_31	Expect = 6e-21
NCU03279	SMAC_02993	Expect = e-156	scaffold_31	Expect = e-172	SMACT_02993	Expect = e-156	scaffold_31	Expect = e-172
NCU03323	SMAC_04600	Expect = 9e-91	scaffold_81	Expect = 2e-89	SMACT_04600	Expect = 9e-91	scaffold_81	Expect = 2e-89
NCU03329	SMAC_04104	Expect = 7e-98	scaffold_57	Expect(2) = 2e-65	SMACT_04104	Expect = 7e-98	scaffold_57	Expect(2) = 2e-65
NCU03331	SMAC_04101	Expect = e-124	scaffold_57	Expect = e-122	SMACT_04101	Expect = e-124	scaffold_57	Expect = e-122
NCU03338	SMAC_04095	Expect = 0.0	scaffold_57	Expect = 0.0	SMACT_04095	Expect = 0.0	scaffold_57	Expect = 0.0
NCU03361	SMAC_04072	Expect = e-127	scaffold_57	Expect = e-127	SMACT_04072	Expect = e-127	scaffold_57	Expect = e-127
NCU03390	No hits found		scaffold_82	Expect = 9e-19	No hits found		No hits found
NCU03398	SMAC_08270	Expect = 6e-37	scaffold_82	Expect(4) = 1e-81	SMACT_08270	Expect = 6e-37	scaffold_82	Expect(4) = 1e-81
NCU03411	SMAC_08285	Expect = e-131	scaffold_82	Expect = e-135	SMACT_08285	Expect = e-131	scaffold_82	Expect = e-135
NCU03412	SMAC_08287	Expect = e-126	scaffold_82	Expect = e-126	SMACT_08287	Expect = e-126	scaffold_82	Expect = e-126
NCU03414	No hits found		No hits found		No hits found		No hits found
NCU03418	No hits found		No hits found		No hits found		No hits found
NCU03421	SMAC_08865	Expect = e-138	scaffold_119	Expect(2) = e-130	SMACT_08865	Expect = e-138	scaffold_119	Expect(2) = e-130
NCU03424	SMAC_08872	Expect = 4e-52	scaffold_119	Expect = 1e-33	SMACT_08872	Expect = 4e-52	scaffold_119	Expect = 1e-33
NCU03428	SMAC_08875	Expect = 0.0	scaffold_119	Expect(4) = 0.0	SMACT_08875	Expect = 0.0	scaffold_119	Expect(4) = 0.0
NCU03429	No hits found		scaffold_66	Expect = 3e-07	No hits found		No hits found
NCU03446	SMAC_08452	Expect = 2e-66	scaffold_43	Expect = 1e-55	SMACT_08452	Expect = 2e-66	scaffold_43	Expect = 1e-55
NCU03448	No hits found		No hits found		No hits found		No hits found
NCU03449	No hits found		scaffold_43	Expect = 2e-37	No hits found		scaffold_43	Expect = 2e-37
NCU03453	No hits found		No hits found		No hits found		No hits found
NCU03456	SMAC_08449	Expect = 7e-13	No hits found		No hits found		No hits found
NCU03472	SMAC_08426	Expect = 9e-09	scaffold_43	Expect = 9e-09	No hits found		No hits found
NCU03474	SMAC_07213	Expect = 1e-16	scaffold_98	Expect = 3e-28	No hits found		scaffold_98	Expect = 3e-28
NCU03475	No hits found		contig_4206	Expect = 2e-10	No hits found		No hits found
NCU03477	SMAC_09928	Expect = 6e-71	contig_1184	Expect = 8e-71	SMACT_09928	Expect = 6e-71	contig_1184	Expect = 8e-71
NCU03481	SMAC_07212	Expect = 0.0	scaffold_98	Expect(2) = 0.0	SMACT_07212	Expect = 0.0	scaffold_98	Expect(2) = 0.0
NCU03490	SMAC_07223	Expect = 0.0	scaffold_98	Expect(2) = 0.0	SMACT_07223	Expect = 0.0	scaffold_98	Expect(2) = 0.0
NCU03494	SMAC_07219	Expect = 0.0	scaffold_98	Expect = 0.0	SMACT_07219	Expect = 0.0	scaffold_98	Expect = 0.0
NCU03499	No hits found		No hits found		No hits found		No hits found
NCU03502	SMAC_07236	Expect = e-116	scaffold_98	Expect = e-116	SMACT_07236	Expect = e-116	scaffold_98	Expect = e-116
NCU03511	SMAC_07246	Expect = 3e-95	scaffold_98	Expect = 1e-94	SMACT_07246	Expect = 3e-95	scaffold_98	Expect = 1e-94
NCU03513	SMAC_07248	Expect = 2e-47	scaffold_98	Expect(2) = 5e-64	SMACT_07248	Expect = 2e-47	scaffold_98	Expect(2) = 5e-64
NCU03514	SMAC_07249	Expect = 0.0	scaffold_98	Expect(2) = 3e-98	SMACT_07249	Expect = 0.0	scaffold_98	Expect = 2e-95
NCU03518	SMAC_07253	Expect = e-103	scaffold_98	Expect = 2e-81	SMACT_07253	Expect = e-103	scaffold_98	Expect = 2e-81
NCU03519	No hits found		No hits found		No hits found		No hits found
NCU03529	SMAC_07260	Expect = 2e-71	scaffold_98	Expect = 8e-61	SMACT_07260	Expect = 2e-71	scaffold_98	Expect = 8e-61
NCU03531	No hits found		No hits found		No hits found		No hits found
NCU03532	SMAC_08565	Expect = 2e-22	scaffold_18	Expect = 4e-22	SMACT_08565	Expect = 2e-22	scaffold_18	Expect = 4e-22
NCU03534	SMAC_03379	Expect = 1e-28	scaffold_2	Expect = 4e-28	SMACT_03379	Expect = 1e-28	scaffold_2	Expect = 4e-28
NCU03540	SMAC_07778	Expect = 4e-07	scaffold_5	Expect = 9e-13	No hits found		No hits found
NCU03541	SMAC_07780	Expect = 6e-35	scaffold_5	Expect = 3e-34	SMACT_07780	Expect = 6e-35	scaffold_5	Expect = 3e-34
NCU03544	SMAC_07784	Expect = 0.0	scaffold_5	Expect = 0.0	SMACT_07784	Expect = 0.0	scaffold_5	Expect = 0.0
NCU03547	No hits found		No hits found		No hits found		No hits found
NCU03551	SMAC_07790	Expect = 0.0	scaffold_5	Expect = 0.0	SMACT_07790	Expect = 0.0	scaffold_5	Expect = 0.0
NCU03553	No hits found		No hits found		No hits found		No hits found
NCU03570	SMAC_07807	Expect = e-128	scaffold_5	Expect = e-127	SMACT_07807	Expect = e-128	scaffold_5	Expect = e-127
NCU03577	No hits found		No hits found		No hits found		No hits found
NCU03580	No hits found		scaffold_4	Expect = 7e-07	No hits found		No hits found
NCU03581	No hits found		No hits found		No hits found		No hits found
NCU03582	SMAC_09363	Expect = 1e-15	scaffold_83	Expect = 2e-14	No hits found		No hits found
NCU03599	SMAC_03120	Expect = 1e-30	scaffold_20	Expect = 1e-30	SMACT_03120	Expect = 1e-30	scaffold_20	Expect = 1e-30
NCU03614	No hits found		No hits found		No hits found		No hits found
NCU03618	SMAC_03105	Expect = 0.0	scaffold_20	Expect = e-157	SMACT_03105	Expect = 0.0	scaffold_20	Expect = e-157
NCU03620	No hits found		scaffold_20	Expect = 7e-27	No hits found		scaffold_20	Expect = 7e-27
NCU03626	SMAC_03102	Expect = e-164	scaffold_20	Expect(3) = e-160	SMACT_03102	Expect = e-164	scaffold_20	Expect(3) = e-160
NCU03634	SMAC_03090	Expect = e-108	scaffold_20	Expect = e-108	SMACT_03090	Expect = e-108	scaffold_20	Expect = e-108
NCU03640	No hits found		scaffold_20	Expect(2) = 7e-07	No hits found		No hits found
NCU03654	SMAC_02531	Expect = 3e-42	scaffold_6	Expect = 2e-44	SMACT_02531	Expect = 3e-42	scaffold_6	Expect = 2e-44
NCU03655	No hits found		scaffold_6	Expect = 1e-06	No hits found		No hits found
NCU03665	No hits found		scaffold_6	Expect = 1e-07	No hits found		No hits found
NCU03689	No hits found		scaffold_6	Expect = 1e-09	No hits found		No hits found
NCU03700	No hits found		scaffold_6	Expect = 3e-21	No hits found		scaffold_6	Expect = 3e-21
NCU03701	No hits found		scaffold_6	Expect = 2e-07	No hits found		No hits found
NCU03706	No hits found		No hits found		No hits found		No hits found
NCU03707	No hits found		No hits found		No hits found		No hits found
NCU03709	SMAC_02567	Expect = 0.0	scaffold_6	Expect = 0.0	SMACT_02567	Expect = 0.0	scaffold_6	Expect = 0.0
NCU03721	No hits found		No hits found		No hits found		No hits found
NCU03746	No hits found		scaffold_6	Expect = 2e-42	No hits found		scaffold_6	Expect = 2e-42
NCU03775	No hits found		scaffold_6	Expect(2) = 1e-61	No hits found		scaffold_6	Expect = 1e-50
NCU03785	SMAC_02629	Expect = 1e-27	scaffold_6	Expect = 5e-39	SMACT_02629	Expect = 1e-27	scaffold_6	Expect = 5e-39
NCU03825	SMAC_02670	Expect = e-116	scaffold_6	Expect = e-116	SMACT_02670	Expect = e-116	scaffold_6	Expect = e-116
NCU03828	No hits found		scaffold_6	Expect(2) = 3e-18	No hits found		No hits found
NCU03831	No hits found		scaffold_6	Expect = 4e-13	No hits found		No hits found
NCU03835	No hits found		scaffold_6	Expect(2) = 1e-13	No hits found		No hits found
NCU03856	No hits found		scaffold_68	Expect(2) = 1e-19	No hits found		No hits found
NCU03869	No hits found		scaffold_68	Expect(2) = 9e-29	No hits found		scaffold_68	Expect(2) = 9e-29
NCU03895	No hits found		No hits found		No hits found		No hits found
NCU03915	SMAC_06337	Expect = e-172	scaffold_68	Expect(2) = 0.0	SMACT_06337	Expect = e-172	scaffold_68	Expect(2) = 0.0
NCU03928	SMAC_06346	Expect = e-147	scaffold_68	Expect = 1e-98	SMACT_06346	Expect = e-147	scaffold_68	Expect = 1e-98
NCU03934	SMAC_06350	Expect = 3e-63	scaffold_68	Expect = 2e-44	SMACT_06350	Expect = 3e-63	scaffold_68	Expect = 2e-44
NCU03940	No hits found		scaffold_92	Expect = 2e-11	No hits found		No hits found
NCU03983	No hits found		scaffold_92	Expect = 1e-16	No hits found		No hits found
NCU03984	No hits found		No hits found		No hits found		No hits found
NCU04023	No hits found		No hits found		No hits found		No hits found
NCU04025	SMAC_07137	Expect = 8e-65	scaffold_70	Expect = 4e-64	SMACT_07137	Expect = 8e-65	scaffold_70	Expect = 4e-64
NCU04026	SMAC_02282	Expect = 1e-31	scaffold_16	Expect = 5e-32	SMACT_02282	Expect = 1e-31	scaffold_16	Expect = 5e-32
NCU04028	SMAC_07133	Expect = 3e-81	scaffold_70	Expect = 3e-81	SMACT_07133	Expect = 3e-81	scaffold_70	Expect = 3e-81
NCU04045	SMAC_07116	Expect = e-127	scaffold_70	Expect(2) = 1e-94	SMACT_07116	Expect = e-127	scaffold_70	Expect(2) = 1e-94
NCU04046	SMAC_07115	Expect = 2e-52	scaffold_70	Expect = 2e-48	SMACT_07115	Expect = 2e-52	scaffold_70	Expect = 2e-48
NCU04052	No hits found		scaffold_17	Expect = 4e-18	No hits found		No hits found
NCU04064	SMAC_00647	Expect = e-118	scaffold_17	Expect = 1e-99	SMACT_00647	Expect = e-118	scaffold_17	Expect = 1e-99
NCU04079	SMAC_00664	Expect = 0.0	scaffold_17	Expect(2) = 0.0	SMACT_00664	Expect = 0.0	scaffold_17	Expect = 0.0
NCU04085	SMAC_00674	Expect = 1e-83	scaffold_17	Expect(2) = e-165	SMACT_00674	Expect = 1e-83	scaffold_17	Expect(2) = e-165
NCU04093	No hits found		scaffold_142	Expect = 8e-53	No hits found		scaffold_142	Expect = 8e-53
NCU04103	No hits found		No hits found		No hits found		No hits found
NCU04107	No hits found		No hits found		No hits found		No hits found
NCU04113	SMAC_04473	Expect = 0.0	scaffold_142	Expect = 0.0	SMACT_04473	Expect = 0.0	scaffold_142	Expect = 0.0
NCU04123	No hits found		No hits found		No hits found		No hits found
NCU04128	SMAC_04458	Expect = e-127	scaffold_142	Expect = 9e-89	SMACT_04458	Expect = e-127	scaffold_142	Expect = 9e-89
NCU04146	No hits found		scaffold_142	Expect = 8e-08	No hits found		No hits found
NCU04170	SMAC_04419	Expect = 0.0	scaffold_142	Expect = 0.0	SMACT_04419	Expect = 0.0	scaffold_142	Expect = 0.0
NCU04178	No hits found		No hits found		No hits found		No hits found
NCU04208	SMAC_04387	Expect = 0.0	scaffold_142	Expect = 0.0	SMACT_04387	Expect = 0.0	scaffold_142	Expect = 0.0
NCU04209	SMAC_04566	Expect = 2e-09	scaffold_81	Expect = 4e-09	No hits found		No hits found
NCU04210	No hits found		No hits found		No hits found		No hits found
NCU04222	No hits found		No hits found		No hits found		No hits found
NCU04253	No hits found		No hits found		No hits found		No hits found
NCU04255	SMAC_07831	Expect = 0.0	scaffold_61	Expect(3) = 0.0	SMACT_07831	Expect = 0.0	scaffold_61	Expect(3) = 0.0
NCU04257	No hits found		No hits found		No hits found		No hits found
NCU04267	SMAC_07839	Expect = 2e-28	scaffold_61	Expect = e-103	SMACT_07839	Expect = 2e-28	scaffold_61	Expect = e-103
NCU04278	SMAC_07849	Expect = 3e-86	scaffold_61	Expect(2) = 0.0	SMACT_07849	Expect = 3e-86	scaffold_61	Expect(2) = 0.0
NCU04282	No hits found		scaffold_22	Expect(2) = 4e-13	No hits found		No hits found
NCU04284	SMAC_06154	Expect = 2e-24	scaffold_92	Expect = 4e-24	No hits found		No hits found
NCU04285	SMAC_05600	Expect = e-119	scaffold_22	Expect = 1e-70	SMACT_05600	Expect = e-119	scaffold_22	Expect = 1e-70
NCU04286	No hits found		No hits found		No hits found		No hits found
NCU04294	SMAC_05592	Expect = 0.0	scaffold_22	Expect(2) = 0.0	SMACT_05592	Expect = 0.0	scaffold_22	Expect(2) = 0.0
NCU04299	SMAC_05587	Expect = 0.0	scaffold_22	Expect = 0.0	SMACT_05587	Expect = 0.0	scaffold_22	Expect = 0.0
NCU04305	SMAC_05581	Expect = e-125	scaffold_22	Expect = 1e-84	SMACT_05581	Expect = e-125	scaffold_22	Expect = 1e-84
NCU04346	SMAC_01796	Expect = e-119	scaffold_29	Expect(2) = e-130	SMACT_01796	Expect = e-119	scaffold_29	Expect(2) = e-130
NCU04356	SMAC_01793	Expect = 6e-26	scaffold_29	Expect(2) = 6e-52	No hits found		scaffold_29	Expect(2) = 6e-52
NCU04357	SMAC_01787	Expect = 6e-89	scaffold_29	Expect = 1e-88	SMACT_01787	Expect = 6e-89	scaffold_29	Expect = 1e-88
NCU04359	SMAC_01784	Expect = e-112	scaffold_29	Expect = 1e-82	SMACT_01784	Expect = e-112	scaffold_29	Expect = 1e-82
NCU04365	SMAC_01792	Expect = 1e-16	scaffold_29	Expect = 7e-55	No hits found		scaffold_29	Expect = 7e-55
NCU04366	SMAC_01792	Expect = 7e-17	scaffold_29	Expect = 2e-25	No hits found		scaffold_29	Expect = 2e-25
NCU04367	SMAC_01777	Expect = 1e-80	scaffold_29	Expect = 4e-71	SMACT_01777	Expect = 1e-80	scaffold_29	Expect = 4e-71
NCU04369	SMAC_01775	Expect = e-147	scaffold_29	Expect(2) = 2e-92	SMACT_01775	Expect = e-147	scaffold_29	Expect(2) = 2e-92
NCU04384	SMAC_01759	Expect = 0.0	scaffold_29	Expect = 0.0	SMACT_01759	Expect = 0.0	scaffold_29	Expect = 0.0
NCU04394	SMAC_07361	Expect = 2e-54	scaffold_35	Expect = 7e-57	SMACT_07361	Expect = 2e-54	scaffold_35	Expect = 7e-57
NCU04397	SMAC_07357	Expect = 2e-42	scaffold_35	Expect(2) = 8e-40	SMACT_07357	Expect = 2e-42	scaffold_35	Expect(2) = 8e-40
NCU04417	SMAC_07330	Expect = e-129	scaffold_35	Expect = e-125	SMACT_07330	Expect = e-129	scaffold_35	Expect = e-125
NCU04420	No hits found		No hits found		No hits found		No hits found
NCU04423	SMAC_07325	Expect = 0.0	scaffold_35	Expect(2) = 0.0	SMACT_07325	Expect = 0.0	scaffold_35	Expect(2) = 0.0
NCU04424	SMAC_01719	Expect = 7e-60	scaffold_29	Expect = 1e-98	SMACT_01719	Expect = 7e-60	scaffold_29	Expect = 1e-98
NCU04432	SMAC_01178	Expect = 8e-14	scaffold_17	Expect = 2e-13	No hits found		No hits found
NCU04436	SMAC_01173	Expect = 3e-56	scaffold_17	Expect = 2e-57	SMACT_01173	Expect = 3e-56	scaffold_17	Expect = 2e-57
NCU04437	SMAC_01169	Expect = e-108	scaffold_17	Expect(2) = e-101	SMACT_01169	Expect = e-108	scaffold_17	Expect(2) = e-101
NCU04438	SMAC_04935	Expect = 4e-22	scaffold_17	Expect(2) = 3e-90	SMACT_04935	Expect = 4e-22	scaffold_17	Expect(2) = 3e-90
NCU04445	SMAC_07864	Expect = 6e-36	scaffold_17	Expect = 1e-38	SMACT_03412	Expect = 9e-33	scaffold_17	Expect = 1e-38
NCU04451	SMAC_09795	Expect = e-99	contig_985	Expect(2) = 5e-62	SMACT_09795	Expect = e-99	contig_985	Expect(2) = 5e-62
NCU04453	SMAC_08253	Expect = e-116	scaffold_82	Expect = e-116	SMACT_08253	Expect = e-116	scaffold_82	Expect = e-116
NCU04464	SMAC_01144	Expect = 6e-46	scaffold_17	Expect = 3e-87	SMACT_01144	Expect = 6e-46	scaffold_17	Expect = 3e-87
NCU04476	SMAC_01130	Expect = e-144	scaffold_17	Expect = e-133	SMACT_01130	Expect = e-144	scaffold_17	Expect = e-133
NCU04477	SMAC_01129	Expect = 9e-60	scaffold_17	Expect = 5e-70	SMACT_01129	Expect = 9e-60	scaffold_17	Expect = 5e-70
NCU04482	SMAC_01122	Expect = 1e-96	scaffold_17	Expect = 3e-97	SMACT_01122	Expect = 1e-96	scaffold_17	Expect = 3e-97
NCU04484	SMAC_01120	Expect = e-178	scaffold_17	Expect = e-178	SMACT_01120	Expect = e-178	scaffold_17	Expect = e-178
NCU04486	SMAC_01112	Expect = 1e-07	scaffold_17	Expect(2) = 2e-34	No hits found		No hits found
NCU04487	SMAC_01118	Expect = 2e-70	scaffold_17	Expect(4) = 5e-52	SMACT_01118	Expect = 2e-70	scaffold_17	Expect(4) = 5e-52
NCU04488	No hits found		scaffold_17	Expect = 1e-08	No hits found		No hits found
NCU04489	SMAC_01116	Expect = 3e-30	scaffold_17	Expect = 3e-30	SMACT_01116	Expect = 3e-30	scaffold_17	Expect = 3e-30
NCU04490	SMAC_01113	Expect = 6e-93	scaffold_17	Expect(2) = 2e-36	SMACT_01113	Expect = 6e-93	scaffold_17	Expect(2) = 2e-36
NCU04491	SMAC_01112	Expect = 2e-45	scaffold_17	Expect = 2e-18	SMACT_01112	Expect = 2e-45	No hits found
NCU04497	SMAC_01103	Expect = e-175	scaffold_17	Expect(2) = e-168	SMACT_01103	Expect = e-175	scaffold_17	Expect(2) = e-168
NCU04499	SMAC_01101	Expect = e-102	scaffold_17	Expect = e-105	SMACT_01101	Expect = e-102	scaffold_17	Expect = e-105
NCU04501	No hits found		No hits found		No hits found		No hits found
NCU04515	No hits found		No hits found		No hits found		No hits found
NCU04516	SMAC_01079	Expect = 8e-22	scaffold_17	Expect = 1e-07	SMACT_01079	Expect = 8e-22	No hits found
NCU04518	SMAC_01076	Expect = e-109	scaffold_17	Expect(2) = e-106	SMACT_01076	Expect = e-109	scaffold_17	Expect(2) = e-106
NCU04524	No hits found		No hits found		No hits found		No hits found
NCU04525	SMAC_01070	Expect = e-105	scaffold_17	Expect = 1e-98	SMACT_01070	Expect = e-105	scaffold_17	Expect = 1e-98
NCU04527	SMAC_06100	Expect = e-134	scaffold_21	Expect(2) = 0.0	SMACT_06100	Expect = e-134	scaffold_21	Expect(2) = 0.0
NCU04538	SMAC_06091	Expect = 0.0	scaffold_21	Expect = 0.0	SMACT_06091	Expect = 0.0	scaffold_21	Expect = 0.0
NCU04542	SMAC_06087	Expect = 6e-65	scaffold_21	Expect = 5e-62	SMACT_06087	Expect = 6e-65	scaffold_21	Expect = 5e-62
NCU04544	SMAC_06085	Expect = 0.0	scaffold_21	Expect = 0.0	SMACT_06085	Expect = 0.0	scaffold_21	Expect = 0.0
NCU04546	SMAC_06083	Expect = e-152	scaffold_21	Expect = e-151	SMACT_06083	Expect = e-152	scaffold_21	Expect = e-151
NCU04547	SMAC_06081	Expect = 5e-74	scaffold_21	Expect(3) = e-102	SMACT_06081	Expect = 5e-74	scaffold_21	Expect(3) = e-102
NCU04551	No hits found		No hits found		No hits found		No hits found
NCU04555	SMAC_06075	Expect = 2e-19	scaffold_21	Expect = 6e-19	No hits found		No hits found
NCU04557	SMAC_06077	Expect = 0.0	scaffold_21	Expect = e-129	SMACT_06077	Expect = 0.0	scaffold_21	Expect = e-129
NCU04561	SMAC_03132	Expect = 3e-73	scaffold_20	Expect(2) = 3e-64	SMACT_03132	Expect = 3e-73	scaffold_20	Expect(2) = 3e-64
NCU04563	No hits found		scaffold_20	Expect = 5e-08	No hits found		No hits found
NCU04573	SMAC_03139	Expect = 1e-26	scaffold_20	Expect = 8e-26	SMACT_03139	Expect = 1e-26	scaffold_20	Expect = 8e-26
NCU04574	SMAC_03140	Expect = e-160	scaffold_20	Expect = e-159	SMACT_03140	Expect = e-160	scaffold_20	Expect = e-159
NCU04577	SMAC_02746	Expect = 0.0	scaffold_6	Expect = 0.0	SMACT_02746	Expect = 0.0	scaffold_6	Expect = 0.0
NCU04586	No hits found		No hits found		No hits found		No hits found
NCU04608	SMAC_01463	Expect = 9e-28	scaffold_74	Expect(2) = 5e-29	SMACT_01463	Expect = 9e-28	scaffold_74	Expect(2) = 5e-29
NCU04609	SMAC_06524	Expect = 0.0	scaffold_67	Expect = 0.0	SMACT_06524	Expect = 0.0	scaffold_67	Expect = 0.0
NCU04616	No hits found		scaffold_33	Expect = 2e-08	No hits found		No hits found
NCU04630	SMAC_07524	Expect = 0.0	scaffold_101	Expect = 0.0	SMACT_07524	Expect = 0.0	scaffold_101	Expect = 0.0
NCU04631	SMAC_07523	Expect = 0.0	scaffold_101	Expect = 0.0	SMACT_07523	Expect = 0.0	scaffold_101	Expect = 0.0
NCU04632	SMAC_07522	Expect = 8e-33	scaffold_101	Expect = 1e-32	SMACT_07522	Expect = 8e-33	scaffold_101	Expect = 3e-32
NCU04675	SMAC_08331	Expect = e-112	scaffold_45	Expect(2) = 2e-77	SMACT_08331	Expect = e-112	scaffold_45	Expect(2) = 2e-77
NCU04689	No hits found		No hits found		No hits found		No hits found
NCU04700	No hits found		No hits found		No hits found		No hits found
NCU04701	No hits found		scaffold_72	Expect = 7e-10	No hits found		No hits found
NCU04702	SMAC_03847	Expect = 3e-16	scaffold_39	Expect = 2e-15	No hits found		No hits found
NCU04703	No hits found		No hits found		No hits found		No hits found
NCU04704	No hits found		No hits found		No hits found		No hits found
NCU04706	SMAC_03847	Expect = 1e-82	scaffold_39	Expect = 3e-82	SMACT_03847	Expect = 1e-82	scaffold_39	Expect = 3e-82
NCU04707	SMAC_03847	Expect = 4e-19	scaffold_39	Expect = 2e-18	No hits found		No hits found
NCU04708	No hits found		No hits found		No hits found		No hits found
NCU04710	No hits found		No hits found		No hits found		No hits found
NCU04714	No hits found		No hits found		No hits found		No hits found
NCU04719	No hits found		No hits found		No hits found		No hits found
NCU04722	SMAC_03840	Expect = 0.0	scaffold_39	Expect(3) = 0.0	SMACT_03840	Expect = 0.0	scaffold_39	Expect(3) = 0.0
NCU04723	SMAC_03839	Expect = 0.0	scaffold_39	Expect = 0.0	SMACT_03839	Expect = 0.0	scaffold_39	Expect = 0.0
NCU04734	SMAC_08522	Expect = 8e-34	scaffold_2	Expect = 3e-47	SMACT_08522	Expect = 8e-34	scaffold_2	Expect = 3e-47
NCU04735	SMAC_03382	Expect = 7e-67	scaffold_2	Expect = 1e-84	SMACT_03382	Expect = 7e-67	scaffold_2	Expect = 1e-84
NCU04746	No hits found		scaffold_39	Expect = 9e-12	No hits found		No hits found
NCU04752	SMAC_03389	Expect = 8e-74	scaffold_2	Expect = 8e-91	SMACT_03389	Expect = 8e-74	scaffold_2	Expect = 8e-91
NCU04774	SMAC_03409	Expect = 0.0	scaffold_2	Expect = 0.0	SMACT_03409	Expect = 0.0	scaffold_2	Expect = 0.0
NCU04804	No hits found		scaffold_2	Expect = 1e-28	No hits found		scaffold_2	Expect = 1e-28
NCU04812	SMAC_03448	Expect = e-179	scaffold_2	Expect = e-108	SMACT_03448	Expect = e-179	scaffold_2	Expect = e-108
NCU04813	SMAC_03449	Expect = e-107	scaffold_2	Expect = e-106	SMACT_03449	Expect = e-107	scaffold_2	Expect = e-106
NCU04816	SMAC_03453	Expect = 6e-39	scaffold_2	Expect = 9e-38	SMACT_03453	Expect = 6e-39	scaffold_2	Expect = 9e-38
NCU04820	SMAC_03459	Expect = 1e-19	scaffold_2	Expect = 3e-19	No hits found		No hits found
NCU04822	SMAC_07163	Expect = 1e-11	scaffold_47	Expect = 4e-11	No hits found		No hits found
NCU04827	SMAC_03466	Expect = 0.0	scaffold_2	Expect(2) = 0.0	SMACT_03466	Expect = 0.0	scaffold_2	Expect(2) = 0.0
NCU04852	SMAC_09044	Expect = 1e-19	scaffold_28	Expect = 7e-19	No hits found		No hits found
NCU04853	No hits found		scaffold_28	Expect = 2e-13	No hits found		No hits found
NCU04858	No hits found		No hits found		No hits found		No hits found
NCU04861	SMAC_09259	Expect = 0.0	scaffold_117	Expect = 0.0	SMACT_09259	Expect = 0.0	scaffold_117	Expect = 0.0
NCU04867	No hits found		No hits found		No hits found		No hits found
NCU04869	No hits found		scaffold_91	Expect = 6e-24	No hits found		scaffold_91	Expect = 6e-24
NCU04871	SMAC_08421	Expect = 3e-84	scaffold_91	Expect(2) = 3e-90	SMACT_08421	Expect = 3e-84	scaffold_91	Expect(2) = 3e-90
NCU04873	No hits found		No hits found		No hits found		No hits found
NCU04875	No hits found		scaffold_49	Expect = 4e-10	No hits found		No hits found
NCU04876	No hits found		No hits found		No hits found		No hits found
NCU04877	SMAC_08417	Expect = 4e-51	scaffold_91	Expect(2) = 9e-96	SMACT_08417	Expect = 4e-51	scaffold_91	Expect(2) = 9e-96
NCU04882	SMAC_08408	Expect = 2e-33	scaffold_91	Expect = 3e-32	SMACT_08408	Expect = 2e-33	scaffold_91	Expect = 3e-32
NCU04889	SMAC_08403	Expect = 4e-42	scaffold_91	Expect = 1e-41	SMACT_08403	Expect = 4e-42	scaffold_91	Expect = 1e-41
NCU04890	SMAC_08403	Expect = 3e-43	scaffold_91	Expect = 9e-43	SMACT_08403	Expect = 3e-43	scaffold_91	Expect = 9e-43
NCU04891	SMAC_08403	Expect = 2e-37	scaffold_91	Expect = 6e-37	SMACT_08403	Expect = 2e-37	scaffold_91	Expect = 6e-37
NCU04892	No hits found		No hits found		No hits found		No hits found
NCU04894	SMAC_08403	Expect = 2e-41	scaffold_91	Expect = 9e-41	SMACT_08403	Expect = 2e-41	scaffold_91	Expect = 9e-41
NCU04896	SMAC_08403	Expect = 5e-31	scaffold_91	Expect = 3e-30	SMACT_08403	Expect = 5e-31	scaffold_91	Expect = 3e-30
NCU04897	SMAC_08402	Expect = 2e-38	scaffold_91	Expect = 8e-77	SMACT_08402	Expect = 2e-38	scaffold_91	Expect = 8e-77
NCU04900	No hits found		No hits found		No hits found		No hits found
NCU04901	SMAC_08398	Expect = 4e-17	scaffold_91	Expect = 2e-16	No hits found		No hits found
NCU04911	SMAC_08782	Expect = e-110	scaffold_80	Expect = e-110	SMACT_08782	Expect = e-110	scaffold_80	Expect = e-110
NCU04914	No hits found		scaffold_80	Expect = e-121	No hits found		scaffold_80	Expect = e-121
NCU04915	No hits found		No hits found		No hits found		No hits found
NCU04916	SMAC_09632	Expect = 1e-77	scaffold_107	Expect(2) = 2e-80	SMACT_09632	Expect = 1e-77	scaffold_107	Expect(2) = 2e-80
NCU04918	SMAC_00081	Expect = 8e-26	scaffold_107	Expect = 2e-56	SMACT_09632	Expect = 4e-25	scaffold_107	Expect = 2e-56
NCU04920	SMAC_05605	Expect = 9e-25	scaffold_30	Expect = 8e-47	SMACT_05605	Expect = 9e-25	scaffold_30	Expect = 8e-47
NCU04925	No hits found		No hits found		No hits found		No hits found
NCU04926	SMAC_05612	Expect = 1e-35	scaffold_30	Expect = 4e-35	SMACT_05612	Expect = 1e-35	scaffold_30	Expect = 4e-35
NCU04934	SMAC_05623	Expect = e-164	scaffold_30	Expect = e-159	SMACT_05623	Expect = e-164	scaffold_30	Expect = e-159
NCU04941	SMAC_05629	Expect = 4e-76	scaffold_30	Expect(2) = 3e-75	SMACT_05629	Expect = 4e-76	scaffold_30	Expect(2) = 3e-75
NCU04949	SMAC_09607	Expect = e-137	scaffold_127	Expect = e-132	SMACT_09607	Expect = e-137	scaffold_127	Expect = e-132
NCU04950	SMAC_05637	Expect = 7e-40	scaffold_30	Expect = 6e-39	SMACT_05637	Expect = 7e-40	scaffold_30	Expect = 6e-39
NCU04960	SMAC_05644	Expect = 4e-27	scaffold_30	Expect = 2e-26	SMACT_05644	Expect = 4e-27	scaffold_30	Expect = 2e-26
NCU04962	No hits found		scaffold_30	Expect = 3e-06	No hits found		No hits found
NCU04969	No hits found		No hits found		No hits found		No hits found
NCU04974	No hits found		No hits found		No hits found		No hits found
NCU04992	SMAC_07660	Expect = 3e-40	scaffold_13	Expect = 6e-51	SMACT_07660	Expect = 3e-40	scaffold_13	Expect = 6e-51
NCU04998	SMAC_07669	Expect = 1e-25	scaffold_13	Expect = 1e-26	SMACT_07669	Expect = 1e-25	scaffold_13	Expect = 1e-26
NCU04999	No hits found		scaffold_13	Expect = 4e-33	No hits found		scaffold_13	Expect = 4e-33
NCU05015	SMAC_07690	Expect = 5e-46	scaffold_13	Expect = 1e-28	SMACT_07690	Expect = 5e-46	scaffold_13	Expect = 1e-28
NCU05018	SMAC_07694	Expect = 5e-22	scaffold_13	Expect = 2e-21	SMACT_07694	Expect = 5e-22	No hits found
NCU05019	SMAC_07696	Expect = 4e-61	scaffold_13	Expect = 4e-68	SMACT_07696	Expect = 4e-61	scaffold_13	Expect = 4e-68
NCU05022	SMAC_07699	Expect = 3e-38	scaffold_13	Expect = 1e-28	SMACT_07699	Expect = 3e-38	scaffold_13	Expect = 1e-28
NCU05024	SMAC_07701	Expect = 1e-56	scaffold_13	Expect = 9e-54	SMACT_07701	Expect = 1e-56	scaffold_13	Expect = 9e-54
NCU05025	SMAC_07702	Expect = 1e-08	scaffold_13	Expect = 4e-08	No hits found		No hits found
NCU05030	SMAC_07709	Expect = 9e-47	scaffold_13	Expect = 3e-46	SMACT_07709	Expect = 9e-47	scaffold_13	Expect = 3e-46
NCU05031	SMAC_07708	Expect = 1e-24	scaffold_13	Expect = 3e-24	SMACT_07708	Expect = 1e-24	scaffold_13	Expect = 3e-24
NCU05033	SMAC_07707	Expect = 0.0	scaffold_13	Expect(2) = 0.0	SMACT_07707	Expect = 0.0	scaffold_13	Expect(2) = 0.0
NCU05034	SMAC_07706	Expect = e-160	scaffold_13	Expect(3) = e-148	SMACT_07706	Expect = e-160	scaffold_13	Expect(3) = e-148
NCU05047	SMAC_07598	Expect = 0.0	scaffold_34	Expect(2) = 0.0	SMACT_07598	Expect = 0.0	scaffold_34	Expect(2) = 0.0
NCU05048	No hits found		No hits found		No hits found		No hits found
NCU05049	SMAC_07596	Expect = 2e-78	scaffold_34	Expect = 2e-77	SMACT_07596	Expect = 2e-78	scaffold_34	Expect = 2e-77
NCU05052	No hits found		No hits found		No hits found		No hits found
NCU05054	SMAC_07592	Expect = 0.0	scaffold_34	Expect(2) = 0.0	SMACT_07592	Expect = 0.0	scaffold_34	Expect(2) = 0.0
NCU05055	No hits found		scaffold_34	Expect(2) = e-151	No hits found		scaffold_34	Expect(2) = e-151
NCU05056	SMAC_07591	Expect = e-163	scaffold_34	Expect = e-110	SMACT_07591	Expect = e-163	scaffold_34	Expect = e-110
NCU05058	No hits found		No hits found		No hits found		No hits found
NCU05061	SMAC_07586	Expect = 6e-16	scaffold_34	Expect = 2e-30	No hits found		scaffold_34	Expect = 2e-30
NCU05063	No hits found		scaffold_34	Expect = 6e-47	No hits found		scaffold_34	Expect = 6e-47
NCU05070	SMAC_07574	Expect = 5e-61	scaffold_34	Expect = 6e-61	SMACT_07574	Expect = 5e-61	scaffold_34	Expect = 6e-61
NCU05072	No hits found		No hits found		No hits found		No hits found
NCU05073	No hits found		No hits found		No hits found		No hits found
NCU05074	SMAC_07562	Expect = e-119	scaffold_34	Expect(2) = e-109	SMACT_07562	Expect = e-119	scaffold_34	Expect(2) = e-109
NCU05080	No hits found		No hits found		No hits found		No hits found
NCU05081	SMAC_09404	Expect = 1e-59	scaffold_116	Expect = 3e-55	SMACT_09404	Expect = 1e-59	scaffold_116	Expect = 3e-55
NCU05082	SMAC_09404	Expect = 2e-08	scaffold_116	Expect = 2e-39	No hits found		scaffold_116	Expect = 2e-39
NCU05083	SMAC_09402	Expect = 4e-12	scaffold_116	Expect = 3e-18	No hits found		No hits found
NCU05084	SMAC_09402	Expect = 2e-37	scaffold_116	Expect = 7e-37	SMACT_09402	Expect = 2e-37	scaffold_116	Expect = 7e-37
NCU05085	SMAC_09402	Expect = 1e-10	scaffold_116	Expect = 4e-49	No hits found		scaffold_116	Expect = 4e-49
NCU05086	SMAC_09401	Expect = 0.0	scaffold_116	Expect(2) = 0.0	SMACT_09401	Expect = 0.0	scaffold_116	Expect(2) = 0.0
NCU05087	No hits found		No hits found		No hits found		No hits found
NCU05091	No hits found		scaffold_44	Expect = 2e-12	No hits found		No hits found
NCU05092	No hits found		No hits found		No hits found		No hits found
NCU05096	SMAC_09395	Expect = 6e-25	scaffold_116	Expect = 2e-24	SMACT_09395	Expect = 6e-25	scaffold_116	Expect = 2e-24
NCU05097	SMAC_02023	Expect = 2e-09	scaffold_16	Expect = 3e-16	No hits found		No hits found
NCU05100	No hits found		No hits found		No hits found		No hits found
NCU05101	SMAC_09486	Expect = e-107	scaffold_129	Expect(2) = e-103	SMACT_09486	Expect = e-107	scaffold_129	Expect(2) = e-103
NCU05102	SMAC_08668	Expect = 2e-14	scaffold_129	Expect(3) = 3e-54	No hits found		scaffold_129	Expect(3) = 3e-54
NCU05106	SMAC_08666	Expect = 3e-61	scaffold_44	Expect = 4e-81	SMACT_08666	Expect = 3e-61	scaffold_44	Expect = 4e-81
NCU05107	SMAC_08667	Expect = 3e-25	scaffold_44	Expect = 2e-27	SMACT_08667	Expect = 3e-25	scaffold_44	Expect = 2e-27
NCU05109	No hits found		No hits found		No hits found		No hits found
NCU05110	No hits found		scaffold_44	Expect = 4e-07	No hits found		No hits found
NCU05111	SMAC_09488	Expect = 4e-19	scaffold_129	Expect = 2e-18	No hits found		No hits found
NCU05112	SMAC_09489	Expect = 6e-76	scaffold_129	Expect = 1e-75	SMACT_09489	Expect = 6e-76	scaffold_129	Expect = 1e-75
NCU05114	SMAC_08670	Expect = 1e-18	scaffold_44	Expect = 3e-16	No hits found		No hits found
NCU05115	SMAC_08674	Expect = 0.0	scaffold_44	Expect = 0.0	SMACT_08674	Expect = 0.0	scaffold_44	Expect = 0.0
NCU05125	SMAC_08683	Expect = 0.0	scaffold_44	Expect = 0.0	SMACT_08683	Expect = 0.0	scaffold_44	Expect = 0.0
NCU05127	SMAC_08692	Expect = e-153	scaffold_44	Expect(2) = e-166	SMACT_08692	Expect = e-153	scaffold_44	Expect(2) = e-166
NCU05131	SMAC_01525	Expect = 7e-67	scaffold_4	Expect(3) = 5e-91	SMACT_01525	Expect = 7e-67	scaffold_4	Expect(3) = 2e-91
NCU05135	SMAC_08772	Expect = 9e-80	scaffold_110	Expect(2) = 1e-88	SMACT_08772	Expect = 9e-80	scaffold_110	Expect = 6e-71
NCU05142	SMAC_08764	Expect = 3e-82	scaffold_110	Expect = 1e-52	SMACT_08764	Expect = 3e-82	scaffold_110	Expect = 1e-52
NCU05145	SMAC_08762	Expect = 0.0	scaffold_110	Expect = 0.0	SMACT_08762	Expect = 0.0	scaffold_110	Expect = 0.0
NCU05146	SMAC_02082	Expect = 3e-27	scaffold_110	Expect(2) = 2e-70	SMACT_02082	Expect = 3e-27	scaffold_110	Expect(2) = 2e-70
NCU05147	SMAC_08759	Expect = 4e-67	scaffold_110	Expect(2) = 2e-38	SMACT_08759	Expect = 4e-67	scaffold_110	Expect(2) = 2e-38
NCU05148	SMAC_08760	Expect = 3e-32	scaffold_110	Expect = 1e-25	SMACT_08760	Expect = 3e-32	scaffold_110	Expect = 1e-25
NCU05149	SMAC_08758	Expect = e-155	scaffold_110	Expect(2) = 5e-72	SMACT_08758	Expect = e-155	scaffold_110	Expect(2) = 5e-72
NCU05150	No hits found		No hits found		No hits found		No hits found
NCU05152	SMAC_08754	Expect = 5e-24	scaffold_110	Expect = 3e-47	SMACT_08754	Expect = 5e-24	scaffold_110	Expect = 3e-47
NCU05153	SMAC_08755	Expect = 0.0	scaffold_110	Expect = 3e-98	SMACT_08755	Expect = 0.0	scaffold_110	Expect = 3e-98
NCU05155	SMAC_08977	Expect = 9e-26	scaffold_73	Expect = 7e-25	SMACT_08977	Expect = 9e-26	scaffold_73	Expect = 7e-25
NCU05158	SMAC_08974	Expect = 3e-25	scaffold_73	Expect = 8e-25	SMACT_08974	Expect = 3e-25	scaffold_73	Expect = 8e-25
NCU05163	SMAC_07894	Expect = 9e-54	scaffold_84	Expect = 3e-53	SMACT_07894	Expect = 9e-54	scaffold_84	Expect = 3e-53
NCU05173	No hits found		No hits found		No hits found		No hits found
NCU05178	SMAC_09524	Expect = 1e-39	scaffold_141	Expect = e-115	SMACT_09524	Expect = 1e-39	scaffold_141	Expect = e-115
NCU05179	No hits found		No hits found		No hits found		No hits found
NCU05197	No hits found		No hits found		No hits found		No hits found
NCU05229	SMAC_07175	Expect = 1e-89	scaffold_47	Expect = 4e-89	SMACT_07175	Expect = 1e-89	scaffold_47	Expect = 4e-89
NCU05244	SMAC_01747	Expect = 3e-84	scaffold_29	Expect = 3e-64	SMACT_01747	Expect = 3e-84	scaffold_29	Expect = 3e-64
NCU05255	SMAC_01741	Expect = e-117	scaffold_29	Expect = e-140	SMACT_01741	Expect = e-117	scaffold_29	Expect = e-140
NCU05277	SMAC_01711	Expect = 3e-16	scaffold_29	Expect = 9e-16	No hits found		No hits found
NCU05284	No hits found		scaffold_29	Expect(2) = 1e-22	No hits found		No hits found
NCU05310	No hits found		No hits found		No hits found		No hits found
NCU05315	SMAC_01675	Expect = 0.0	scaffold_29	Expect = 0.0	SMACT_01675	Expect = 0.0	scaffold_29	Expect = 0.0
NCU05320	SMAC_09588	Expect = 2e-16	scaffold_29	Expect = 1e-16	No hits found		No hits found
NCU05321	SMAC_01668	Expect = 3e-75	scaffold_29	Expect = 4e-53	SMACT_01668	Expect = 3e-75	scaffold_29	Expect = 4e-53
NCU05339	No hits found		scaffold_57	Expect = 8e-10	No hits found		No hits found
NCU05346	SMAC_04115	Expect = 2e-74	scaffold_57	Expect = 3e-74	SMACT_04115	Expect = 2e-74	scaffold_57	Expect = 3e-74
NCU05348	No hits found		No hits found		No hits found		No hits found
NCU05351	No hits found		scaffold_57	Expect = 3e-15	No hits found		No hits found
NCU05354	SMAC_04122	Expect = 2e-29	scaffold_57	Expect = 7e-21	SMACT_04122	Expect = 2e-29	No hits found
NCU05356	SMAC_04121	Expect = e-120	scaffold_57	Expect = 7e-68	SMACT_04121	Expect = e-120	scaffold_57	Expect = 7e-68
NCU05368	No hits found		scaffold_57	Expect(2) = 4e-12	No hits found		No hits found
NCU05370	No hits found		scaffold_57	Expect = 4e-09	No hits found		No hits found
NCU05378	SMAC_04131	Expect = 0.0	scaffold_57	Expect = 0.0	SMACT_04131	Expect = 0.0	scaffold_57	Expect = 0.0
NCU05379	No hits found		scaffold_57	Expect(2) = 6e-12	No hits found		No hits found
NCU05388	SMAC_04140	Expect = 6e-25	scaffold_57	Expect = 3e-23	SMACT_04140	Expect = 6e-25	scaffold_57	Expect = 3e-23
NCU05391	SMAC_04143	Expect = 2e-21	scaffold_57	Expect = 3e-21	No hits found		No hits found
NCU05395	SMAC_04146	Expect = 7e-41	scaffold_57	Expect = 1e-40	SMACT_04146	Expect = 7e-41	scaffold_57	Expect = 1e-40
NCU05408	No hits found		No hits found		No hits found		No hits found
NCU05437	No hits found		scaffold_57	Expect = 3e-12	No hits found		No hits found
NCU05445	No hits found		No hits found		No hits found		No hits found
NCU05448	No hits found		scaffold_57	Expect = 1e-26	No hits found		scaffold_57	Expect = 1e-26
NCU05467	SMAC_04180	Expect = 8e-25	scaffold_57	Expect = 2e-24	SMACT_04180	Expect = 8e-25	scaffold_57	Expect = 2e-24
NCU05469	SMAC_04181	Expect = 9e-52	scaffold_57	Expect = 3e-51	SMACT_04181	Expect = 9e-52	scaffold_57	Expect = 3e-51
NCU05470	SMAC_04181	Expect = 3e-16	scaffold_57	Expect = 1e-15	No hits found		No hits found
NCU05472	SMAC_04182	Expect = 1e-70	scaffold_57	Expect = 3e-70	SMACT_04182	Expect = 1e-70	scaffold_57	Expect = 3e-70
NCU05476	No hits found		No hits found		No hits found		No hits found
NCU05479	SMAC_04185	Expect = 1e-65	scaffold_57	Expect = 3e-60	SMACT_04185	Expect = 1e-65	scaffold_57	Expect = 3e-60
NCU05480	SMAC_05246	Expect = 2e-38	scaffold_52	Expect = 1e-37	SMACT_05246	Expect = 2e-38	scaffold_52	Expect = 1e-37
NCU05481	SMAC_05246	Expect = 2e-08	contig_3247	Expect = 2e-11	No hits found		No hits found
NCU05482	No hits found		No hits found		No hits found		No hits found
NCU05483	SMAC_06583	Expect = 8e-14	scaffold_64	Expect = 8e-19	No hits found		No hits found
NCU05494	SMAC_00707	Expect = 2e-61	scaffold_17	Expect = 3e-50	SMACT_00707	Expect = 2e-61	scaffold_17	Expect = 3e-50
NCU05502	SMAC_00715	Expect = 0.0	scaffold_17	Expect(3) = 0.0	SMACT_00715	Expect = 0.0	scaffold_17	Expect(3) = 0.0
NCU05504	SMAC_09532	Expect = 2e-10	contig_4013	Expect = 6e-10	No hits found		No hits found
NCU05506	No hits found		No hits found		No hits found		No hits found
NCU05507	No hits found		No hits found		No hits found		No hits found
NCU05510	SMAC_00717	Expect = 0.0	scaffold_17	Expect = 0.0	SMACT_00717	Expect = 0.0	scaffold_17	Expect = 0.0
NCU05520	No hits found		scaffold_17	Expect(2) = 2e-10	No hits found		No hits found
NCU05528	No hits found		No hits found		No hits found		No hits found
NCU05529	No hits found		No hits found		No hits found		No hits found
NCU05530	SMAC_03249	Expect = 2e-28	scaffold_2	Expect = 3e-17	SMACT_03249	Expect = 2e-28	No hits found
NCU05531	SMAC_03253	Expect = 3e-35	scaffold_2	Expect = 4e-31	SMACT_03253	Expect = 3e-35	scaffold_2	Expect = 4e-31
NCU05532	No hits found		No hits found		No hits found		No hits found
NCU05538	SMAC_03258	Expect = 3e-40	scaffold_2	Expect = 6e-27	SMACT_03258	Expect = 3e-40	scaffold_2	Expect = 6e-27
NCU05552	SMAC_03272	Expect = 0.0	scaffold_2	Expect = 0.0	SMACT_03272	Expect = 0.0	scaffold_2	Expect = 0.0
NCU05556	No hits found		No hits found		No hits found		No hits found
NCU05557	SMAC_03276	Expect = 0.0	scaffold_2	Expect(2) = 0.0	SMACT_03276	Expect = 0.0	scaffold_2	Expect(2) = 0.0
NCU05563	SMAC_03281	Expect = e-136	scaffold_2	Expect = 2e-89	SMACT_03281	Expect = e-136	scaffold_2	Expect = 2e-89
NCU05565	SMAC_03282	Expect = 0.0	scaffold_2	Expect = e-145	SMACT_03282	Expect = 0.0	scaffold_2	Expect = e-145
NCU05568	No hits found		No hits found		No hits found		No hits found
NCU05570	No hits found		No hits found		No hits found		No hits found
NCU05571	SMAC_03286	Expect = 3e-73	scaffold_2	Expect = 1e-72	SMACT_03286	Expect = 3e-73	scaffold_2	Expect = 1e-72
NCU05572	SMAC_03287	Expect = 3e-66	scaffold_2	Expect(2) = 5e-71	SMACT_03287	Expect = 3e-66	scaffold_2	Expect = 1e-65
NCU05576	No hits found		No hits found		No hits found		No hits found
NCU05583	SMAC_03296	Expect = 2e-53	scaffold_2	Expect = 4e-51	SMACT_03296	Expect = 2e-53	scaffold_2	Expect = 4e-51
NCU05603	SMAC_03317	Expect = 0.0	scaffold_2	Expect = 0.0	SMACT_03317	Expect = 0.0	scaffold_2	Expect = 0.0
NCU05610	No hits found		No hits found		No hits found		No hits found
NCU05612	SMAC_03327	Expect = 9e-67	scaffold_2	Expect = 4e-66	SMACT_03327	Expect = 9e-67	scaffold_2	Expect = 4e-66
NCU05615	SMAC_03330	Expect = 8e-12	scaffold_2	Expect = 5e-11	No hits found		No hits found
NCU05617	SMAC_03333	Expect = e-155	scaffold_2	Expect = e-163	SMACT_03333	Expect = e-155	scaffold_2	Expect = e-163
NCU05621	SMAC_03337	Expect = 9e-84	scaffold_2	Expect = 2e-83	SMACT_03337	Expect = 9e-84	scaffold_2	Expect = 2e-83
NCU05628	SMAC_03345	Expect = 1e-26	scaffold_2	Expect = 2e-34	SMACT_03345	Expect = 1e-26	scaffold_2	Expect = 2e-34
NCU05629	SMAC_03345	Expect = 2e-54	scaffold_2	Expect = 1e-53	SMACT_03345	Expect = 2e-54	scaffold_2	Expect = 1e-53
NCU05632	SMAC_03352	Expect = 0.0	scaffold_2	Expect(2) = 0.0	SMACT_03352	Expect = 0.0	scaffold_2	Expect(2) = 0.0
NCU05639	SMAC_03359	Expect = 4e-10	scaffold_2	Expect = 9e-10	No hits found		No hits found
NCU05640	SMAC_03360	Expect = e-170	scaffold_2	Expect(2) = e-137	SMACT_03360	Expect = e-170	scaffold_2	Expect(2) = e-130
NCU05648	SMAC_03369	Expect = 0.0	scaffold_2	Expect = 0.0	SMACT_03369	Expect = 0.0	scaffold_2	Expect = 0.0
NCU05656	SMAC_09596	Expect = 1e-27	scaffold_137	Expect(3) = 1e-45	SMACT_09596	Expect = 1e-27	scaffold_137	Expect(3) = 1e-45
NCU05657	No hits found		No hits found		No hits found		No hits found
NCU05659	SMAC_09369	Expect = 3e-20	scaffold_112	Expect = 2e-20	No hits found		No hits found
NCU05661	SMAC_09369	Expect = 2e-29	scaffold_112	Expect(2) = 2e-31	SMACT_09369	Expect = 2e-29	scaffold_112	Expect(2) = 2e-31
NCU05662	No hits found		No hits found		No hits found		No hits found
NCU05663	SMAC_05907	Expect = 2e-30	scaffold_71	Expect = 4e-30	SMACT_05907	Expect = 2e-30	scaffold_71	Expect = 4e-30
NCU05666	No hits found		No hits found		No hits found		No hits found
NCU05668	SMAC_09374	Expect = e-100	scaffold_112	Expect = e-120	SMACT_09374	Expect = e-100	scaffold_112	Expect = e-120
NCU05669	SMAC_09377	Expect = 8e-61	scaffold_112	Expect(2) = 3e-56	SMACT_09377	Expect = 8e-61	scaffold_112	Expect(2) = 3e-56
NCU05672	No hits found		No hits found		No hits found		No hits found
NCU05673	SMAC_02028	Expect = 2e-12	scaffold_16	Expect = 5e-12	No hits found		No hits found
NCU05676	SMAC_02031	Expect = 2e-21	scaffold_16	Expect = 6e-21	SMACT_02031	Expect = 2e-21	scaffold_16	Expect = 6e-21
NCU05677	SMAC_02032	Expect = 8e-29	scaffold_16	Expect = 3e-28	SMACT_02032	Expect = 8e-29	scaffold_16	Expect = 3e-28
NCU05678	No hits found		No hits found		No hits found		No hits found
NCU05679	SMAC_02036	Expect = 2e-28	scaffold_16	Expect = 1e-21	SMACT_02036	Expect = 2e-28	scaffold_16	Expect = 1e-21
NCU05687	SMAC_02042	Expect = 7e-92	scaffold_16	Expect(2) = e-155	SMACT_02042	Expect = 7e-92	scaffold_16	Expect(2) = e-155
NCU05695	SMAC_02053	Expect = 0.0	scaffold_16	Expect = 0.0	SMACT_02053	Expect = 0.0	scaffold_16	Expect = 0.0
NCU05697	SMAC_02059	Expect = e-174	scaffold_16	Expect(2) = e-167	SMACT_02059	Expect = e-174	scaffold_16	Expect(2) = e-167
NCU05698	SMAC_02061	Expect = 2e-86	scaffold_16	Expect = e-115	SMACT_02061	Expect = 2e-86	scaffold_16	Expect = e-115
NCU05703	No hits found		scaffold_16	Expect = 1e-17	No hits found		No hits found
NCU05704	No hits found		scaffold_16	Expect = 2e-44	No hits found		scaffold_16	Expect = 2e-44
NCU05705	SMAC_02064	Expect = 4e-53	scaffold_16	Expect = 2e-52	SMACT_02064	Expect = 4e-53	scaffold_16	Expect = 2e-52
NCU05707	SMAC_02071	Expect = 6e-18	scaffold_16	Expect = 6e-14	No hits found		No hits found
NCU05711	No hits found		No hits found		No hits found		No hits found
NCU05713	No hits found		scaffold_16	Expect(2) = 5e-35	No hits found		scaffold_16	Expect(2) = 5e-35
NCU05722	SMAC_02082	Expect = 0.0	scaffold_16	Expect(4) = e-152	SMACT_02082	Expect = 0.0	scaffold_16	Expect(4) = e-152
NCU05728	No hits found		No hits found		No hits found		No hits found
NCU05732	SMAC_02088	Expect = e-104	scaffold_16	Expect = e-104	SMACT_02088	Expect = e-104	scaffold_16	Expect = e-104
NCU05736	No hits found		No hits found		No hits found		No hits found
NCU05742	No hits found		No hits found		No hits found		No hits found
NCU05743	No hits found		No hits found		No hits found		No hits found
NCU05749	SMAC_08987	Expect = 4e-19	scaffold_106	Expect = 6e-08	No hits found		No hits found
NCU05754	SMAC_08992	Expect = 0.0	scaffold_106	Expect = 0.0	SMACT_08992	Expect = 0.0	scaffold_106	Expect = 0.0
NCU05759	No hits found		No hits found		No hits found		No hits found
NCU05760	SMAC_09001	Expect = 2e-10	scaffold_106	Expect = 3e-10	No hits found		No hits found
NCU05761	SMAC_09002	Expect = 5e-62	scaffold_106	Expect = 2e-60	SMACT_09002	Expect = 5e-62	scaffold_106	Expect = 2e-60
NCU05769	SMAC_09035	Expect = 5e-14	scaffold_131	Expect = 2e-13	No hits found		No hits found
NCU05774	SMAC_09028	Expect = e-145	scaffold_131	Expect(2) = 1e-71	SMACT_09028	Expect = e-145	scaffold_131	Expect(2) = 1e-71
NCU05779	No hits found		No hits found		No hits found		No hits found
NCU05784	SMAC_09014	Expect = 2e-23	scaffold_131	Expect = 3e-23	No hits found		scaffold_131	Expect = 3e-23
NCU05787	No hits found		No hits found		No hits found		No hits found
NCU05793	No hits found		No hits found		No hits found		No hits found
NCU05794	No hits found		No hits found		No hits found		No hits found
NCU05811	No hits found		No hits found		No hits found		No hits found
NCU05823	SMAC_07627	Expect = 1e-28	scaffold_8	Expect = 3e-23	SMACT_07627	Expect = 1e-28	scaffold_8	Expect = 3e-23
NCU05825	SMAC_07626	Expect = 4e-63	scaffold_8	Expect(2) = 9e-43	SMACT_07626	Expect = 4e-63	scaffold_8	Expect(2) = 9e-43
NCU05827	SMAC_09540	Expect = 2e-52	scaffold_147	Expect(2) = 7e-47	SMACT_09540	Expect = 2e-52	scaffold_147	Expect(2) = 7e-47
NCU05839	No hits found		No hits found		No hits found		No hits found
NCU05856	SMAC_09289	Expect = 0.0	scaffold_38	Expect = 0.0	SMACT_09289	Expect = 0.0	scaffold_38	Expect = 0.0
NCU05860	No hits found		No hits found		No hits found		No hits found
NCU05866	No hits found		scaffold_95	Expect = 3e-30	No hits found		scaffold_95	Expect = 3e-30
NCU05867	No hits found		scaffold_38	Expect = 1e-16	No hits found		No hits found
NCU05872	No hits found		scaffold_66	Expect = 9e-15	No hits found		No hits found
NCU05880	SMAC_08561	Expect = 0.0	scaffold_66	Expect = 0.0	SMACT_08561	Expect = 0.0	scaffold_66	Expect = 0.0
NCU05892	No hits found		scaffold_66	Expect = 4e-08	No hits found		No hits found
NCU05896	SMAC_08707	Expect = 2e-49	scaffold_66	Expect = 4e-79	SMACT_08707	Expect = 2e-49	scaffold_66	Expect = 4e-79
NCU05903	SMAC_09579	Expect = e-100	scaffold_143	Expect = 3e-96	SMACT_09579	Expect = e-100	scaffold_143	Expect = 3e-96
NCU05907	SMAC_09425	Expect = 3e-15	contig_3147	Expect = 8e-15	No hits found		No hits found
NCU05909	SMAC_06146	Expect = 9e-06	scaffold_73	Expect = 4e-41	No hits found		scaffold_73	Expect = 4e-41
NCU05910	SMAC_08969	Expect = 2e-10	No hits found		No hits found		No hits found
NCU05911	No hits found		No hits found		No hits found		No hits found
NCU05912	SMAC_08969	Expect = 4e-97	scaffold_73	Expect(3) = e-120	SMACT_08969	Expect = 4e-97	scaffold_73	Expect(3) = e-120
NCU05914	SMAC_08968	Expect = e-141	scaffold_73	Expect(2) = e-104	SMACT_08968	Expect = e-141	scaffold_73	Expect(2) = e-104
NCU05917	SMAC_08965	Expect = 8e-70	scaffold_73	Expect(2) = 2e-75	SMACT_08965	Expect = 8e-70	scaffold_73	Expect(2) = 2e-75
NCU05918	SMAC_08963	Expect = 6e-85	scaffold_73	Expect = 2e-85	SMACT_08963	Expect = 6e-85	scaffold_73	Expect = 2e-85
NCU05921	SMAC_06943	Expect = 1e-47	scaffold_24	Expect = 3e-58	SMACT_06943	Expect = 1e-47	scaffold_24	Expect = 3e-58
NCU05928	SMAC_06945	Expect = 1e-95	scaffold_24	Expect = 2e-79	SMACT_06945	Expect = 1e-95	scaffold_24	Expect = 2e-79
NCU05929	SMAC_06944	Expect = e-140	scaffold_24	Expect = e-118	SMACT_06944	Expect = e-140	scaffold_24	Expect = e-118
NCU05934	SMAC_06959	Expect = e-120	scaffold_24	Expect = e-119	SMACT_06959	Expect = e-120	scaffold_24	Expect = e-119
NCU05938	SMAC_06964	Expect = 0.0	scaffold_24	Expect(2) = 0.0	SMACT_06964	Expect = 0.0	scaffold_24	Expect(2) = 0.0
NCU05946	No hits found		No hits found		No hits found		No hits found
NCU05947	No hits found		scaffold_24	Expect(2) = 9e-22	No hits found		scaffold_24	Expect(2) = 9e-22
NCU05949	No hits found		No hits found		No hits found		No hits found
NCU05954	SMAC_06978	Expect = 0.0	scaffold_24	Expect = 0.0	SMACT_06978	Expect = 0.0	scaffold_24	Expect = 0.0
NCU05957	SMAC_07178	Expect = 4e-74	scaffold_24	Expect = 0.0	SMACT_07178	Expect = 4e-74	scaffold_24	Expect = 0.0
NCU05962	SMAC_06988	Expect = 5e-07	scaffold_24	Expect = 2e-06	No hits found		No hits found
NCU05968	SMAC_06993	Expect = 0.0	scaffold_24	Expect = 0.0	SMACT_06993	Expect = 0.0	scaffold_24	Expect = 0.0
NCU05972	SMAC_07001	Expect = 1e-40	scaffold_24	Expect = 2e-41	SMACT_07001	Expect = 1e-40	scaffold_24	Expect = 2e-41
NCU05975	No hits found		No hits found		No hits found		No hits found
NCU05976	No hits found		scaffold_15	Expect = 7e-15	No hits found		No hits found
NCU05981	No hits found		No hits found		No hits found		No hits found
NCU06000	No hits found		scaffold_15	Expect = 3e-21	No hits found		scaffold_15	Expect = 3e-21
NCU06008	SMAC_07933	Expect = e-140	scaffold_15	Expect = e-139	SMACT_07933	Expect = e-140	scaffold_15	Expect = e-139
NCU06019	SMAC_07396	Expect = 5e-48	scaffold_86	Expect = 3e-47	SMACT_07396	Expect = 5e-48	scaffold_86	Expect = 3e-47
NCU06069	SMAC_07446	Expect = 3e-51	scaffold_86	Expect = 2e-46	SMACT_07446	Expect = 3e-51	scaffold_86	Expect = 2e-46
NCU06070	SMAC_07445	Expect = 8e-65	scaffold_86	Expect = 2e-64	SMACT_07445	Expect = 8e-65	scaffold_86	Expect = 2e-64
NCU06074	SMAC_04928	Expect = e-140	scaffold_40	Expect(2) = e-150	SMACT_04928	Expect = e-140	scaffold_40	Expect(2) = e-150
NCU06078	SMAC_04924	Expect = e-145	scaffold_40	Expect = e-144	SMACT_04924	Expect = e-145	scaffold_40	Expect = e-144
NCU06082	SMAC_06433	Expect = 6e-85	scaffold_96	Expect(2) = 3e-80	SMACT_06433	Expect = 6e-85	scaffold_96	Expect(2) = 3e-80
NCU06083	SMAC_06432	Expect = e-128	scaffold_96	Expect = e-128	SMACT_06432	Expect = e-128	scaffold_96	Expect = e-128
NCU06087	No hits found		No hits found		No hits found		No hits found
NCU06094	No hits found		No hits found		No hits found		No hits found
NCU06096	No hits found		No hits found		No hits found		No hits found
NCU06116	SMAC_06404	Expect = e-106	scaffold_96	Expect(2) = e-100	SMACT_06404	Expect = e-106	scaffold_96	Expect(2) = e-100
NCU06119	SMAC_06401	Expect = e-119	scaffold_96	Expect = 3e-86	SMACT_06401	Expect = e-119	scaffold_96	Expect = 3e-86
NCU06121	SMAC_06398	Expect = e-111	scaffold_96	Expect = e-110	SMACT_06398	Expect = e-111	scaffold_96	Expect = e-110
NCU06124	No hits found		No hits found		No hits found		No hits found
NCU06126	SMAC_06394	Expect = 3e-66	scaffold_96	Expect = 1e-65	SMACT_06394	Expect = 3e-66	scaffold_96	Expect = 1e-65
NCU06127	SMAC_06391	Expect = 9e-21	scaffold_96	Expect(2) = 1e-69	No hits found		scaffold_96	Expect(2) = 1e-69
NCU06128	SMAC_06393	Expect = 9e-44	scaffold_96	Expect = 1e-43	SMACT_06393	Expect = 9e-44	scaffold_96	Expect = 1e-43
NCU06129	SMAC_06389	Expect = e-117	scaffold_96	Expect = 6e-73	SMACT_06389	Expect = e-117	scaffold_96	Expect = 6e-73
NCU06134	SMAC_06382	Expect = 1e-44	scaffold_96	Expect(2) = 4e-58	SMACT_06382	Expect = 1e-44	scaffold_96	Expect = 2e-55
NCU06139	No hits found		scaffold_96	Expect = 4e-10	No hits found		No hits found
NCU06146	SMAC_06369	Expect = 1e-98	scaffold_96	Expect = 4e-98	SMACT_06369	Expect = 1e-98	scaffold_96	Expect = 4e-98
NCU06147	SMAC_06368	Expect = e-117	scaffold_96	Expect = 2e-72	SMACT_06368	Expect = e-117	scaffold_96	Expect = 2e-72
NCU06154	SMAC_06356	Expect = 1e-14	scaffold_3	Expect = 6e-15	No hits found		No hits found
NCU06155	SMAC_05036	Expect = 2e-10	scaffold_3	Expect = 3e-10	No hits found		No hits found
NCU06156	SMAC_09663	Expect = 8e-12	contig_1040	Expect = 3e-09	No hits found		No hits found
NCU06157	SMAC_09550	Expect = 2e-43	scaffold_136	Expect = 9e-58	SMACT_09550	Expect = 2e-43	scaffold_136	Expect = 9e-58
NCU06160	SMAC_06110	Expect = 8e-86	scaffold_21	Expect = 2e-85	SMACT_06110	Expect = 8e-86	scaffold_21	Expect = 2e-85
NCU06161	SMAC_06109	Expect = 1e-40	scaffold_21	Expect = 3e-40	SMACT_06109	Expect = 1e-40	scaffold_21	Expect = 3e-40
NCU06169	SMAC_06103	Expect = 3e-58	scaffold_21	Expect = 1e-70	SMACT_06103	Expect = 3e-58	scaffold_21	Expect = 1e-70
NCU06197	No hits found		No hits found		No hits found		No hits found
NCU06204	SMAC_07112	Expect = 1e-98	scaffold_70	Expect = 1e-48	SMACT_07112	Expect = 1e-98	scaffold_70	Expect = 1e-48
NCU06206	SMAC_07110	Expect = 7e-56	scaffold_70	Expect = 6e-52	SMACT_07110	Expect = 7e-56	scaffold_70	Expect = 6e-52
NCU06220	SMAC_07098	Expect = 0.0	scaffold_70	Expect = 0.0	SMACT_07098	Expect = 0.0	scaffold_70	Expect = 0.0
NCU06221	No hits found		scaffold_70	Expect(2) = 1e-47	No hits found		scaffold_70	Expect = 2e-44
NCU06229	No hits found		scaffold_70	Expect = 3e-07	No hits found		No hits found
NCU06234	No hits found		No hits found		No hits found		No hits found
NCU06236	No hits found		scaffold_70	Expect(2) = 2e-37	No hits found		scaffold_70	Expect(2) = 2e-37
NCU06247	SMAC_07073	Expect = 0.0	scaffold_70	Expect(2) = 0.0	SMACT_07073	Expect = 0.0	scaffold_70	Expect(2) = 0.0
NCU06255	SMAC_00072	Expect = e-136	scaffold_7	Expect(2) = 0.0	SMACT_00072	Expect = e-136	scaffold_7	Expect(2) = 0.0
NCU06263	SMAC_00081	Expect = 0.0	scaffold_7	Expect = 0.0	SMACT_00081	Expect = 0.0	scaffold_7	Expect = 0.0
NCU06287	No hits found		No hits found		No hits found		No hits found
NCU06288	No hits found		No hits found		No hits found		No hits found
NCU06289	No hits found		scaffold_17	Expect = 2e-08	No hits found		No hits found
NCU06293	SMAC_01056	Expect = 9e-59	scaffold_17	Expect = 4e-34	SMACT_01056	Expect = 9e-59	scaffold_17	Expect = 4e-34
NCU06295	SMAC_01055	Expect = 9e-11	scaffold_17	Expect = 3e-10	No hits found		No hits found
NCU06298	No hits found		No hits found		No hits found		No hits found
NCU06299	No hits found		No hits found		No hits found		No hits found
NCU06302	SMAC_01047	Expect = e-169	scaffold_17	Expect = e-166	SMACT_01047	Expect = e-169	scaffold_17	Expect = e-166
NCU06313	No hits found		scaffold_17	Expect(2) = 2e-18	No hits found		No hits found
NCU06320	SMAC_01030	Expect = e-139	scaffold_17	Expect = e-135	SMACT_01030	Expect = e-139	scaffold_17	Expect = e-135
NCU06321	SMAC_01028	Expect = e-166	scaffold_17	Expect = e-166	SMACT_01028	Expect = e-166	scaffold_17	Expect = e-166
NCU06323	SMAC_01026	Expect = 4e-07	scaffold_17	Expect = 9e-07	No hits found		No hits found
NCU06350	No hits found		No hits found		No hits found		No hits found
NCU06373	SMAC_00976	Expect = e-136	scaffold_17	Expect(3) = 0.0	SMACT_00976	Expect = e-136	scaffold_17	Expect(3) = 0.0
NCU06391	SMAC_00963	Expect = 0.0	scaffold_17	Expect(2) = e-165	SMACT_00963	Expect = 0.0	scaffold_17	Expect(2) = e-165
NCU06401	SMAC_00953	Expect = 4e-50	scaffold_17	Expect = 3e-37	SMACT_00953	Expect = 4e-50	scaffold_17	Expect = 3e-37
NCU06412	SMAC_02175	Expect = e-154	scaffold_16	Expect = e-132	SMACT_02175	Expect = e-154	scaffold_16	Expect = e-132
NCU06420	No hits found		No hits found		No hits found		No hits found
NCU06421	SMAC_02185	Expect = 7e-47	scaffold_16	Expect(2) = 5e-46	SMACT_02185	Expect = 7e-47	scaffold_16	Expect(2) = 5e-46
NCU06422	SMAC_02185	Expect = 5e-96	scaffold_16	Expect(2) = 3e-38	SMACT_02185	Expect = 5e-96	scaffold_16	Expect(2) = 3e-38
NCU06426	No hits found		No hits found		No hits found		No hits found
NCU06427	SMAC_02184	Expect = 1e-14	scaffold_16	Expect(2) = 2e-18	No hits found		No hits found
NCU06434	SMAC_02196	Expect = 6e-19	scaffold_16	Expect = 8e-36	No hits found		scaffold_16	Expect = 8e-36
NCU06455	No hits found		scaffold_16	Expect(2) = 4e-12	No hits found		No hits found
NCU06458	No hits found		No hits found		No hits found		No hits found
NCU06474	SMAC_08894	Expect = 8e-24	scaffold_23	Expect(2) = 1e-31	No hits found		scaffold_23	Expect(2) = 1e-31
NCU06475	SMAC_08897	Expect = 2e-43	scaffold_23	Expect = 3e-46	SMACT_08897	Expect = 2e-43	scaffold_23	Expect = 3e-46
NCU06476	SMAC_08896	Expect = 4e-07	scaffold_23	Expect(2) = 4e-37	No hits found		scaffold_23	Expect(2) = 4e-37
NCU06486	SMAC_05321	Expect = e-139	scaffold_59	Expect(3) = 0.0	SMACT_05321	Expect = e-139	scaffold_59	Expect(3) = 0.0
NCU06499	SMAC_05335	Expect = 1e-80	scaffold_59	Expect = 7e-85	SMACT_05335	Expect = 1e-80	scaffold_59	Expect = 7e-85
NCU06506	SMAC_05340	Expect = e-171	scaffold_59	Expect = 3e-87	SMACT_05340	Expect = e-171	scaffold_59	Expect = 3e-87
NCU06507	No hits found		No hits found		No hits found		No hits found
NCU06516	SMAC_03072	Expect = e-121	scaffold_20	Expect = e-121	SMACT_03072	Expect = e-121	scaffold_20	Expect = e-121
NCU06517	No hits found		No hits found		No hits found		No hits found
NCU06525	SMAC_03082	Expect = 3e-98	scaffold_20	Expect(2) = 1e-62	SMACT_03082	Expect = 3e-98	scaffold_20	Expect(2) = 1e-62
NCU06529	No hits found		No hits found		No hits found		No hits found
NCU06538	SMAC_04913	Expect = 4e-42	scaffold_58	Expect(2) = 4e-98	SMACT_04913	Expect = 4e-42	scaffold_58	Expect(2) = 4e-98
NCU06547	SMAC_04668	Expect = 2e-97	scaffold_58	Expect(2) = 1e-95	SMACT_04668	Expect = 2e-97	scaffold_58	Expect(2) = 1e-95
NCU06570	No hits found		No hits found		No hits found		No hits found
NCU06571	SMAC_04694	Expect = e-103	scaffold_58	Expect = 2e-51	SMACT_04694	Expect = e-103	scaffold_58	Expect = 2e-51
NCU06574	No hits found		scaffold_58	Expect = e-156	No hits found		scaffold_58	Expect = e-156
NCU06575	No hits found		scaffold_58	Expect = e-120	No hits found		scaffold_58	Expect = e-120
NCU06581	SMAC_04709	Expect = 7e-20	scaffold_58	Expect = 2e-39	No hits found		scaffold_58	Expect = 2e-39
NCU06588	SMAC_04716	Expect = 1e-23	scaffold_58	Expect = 2e-23	SMACT_04716	Expect = 1e-23	scaffold_58	Expect = 2e-23
NCU06590	SMAC_04717	Expect = 6e-10	scaffold_58	Expect = 8e-09	No hits found		No hits found
NCU06591	SMAC_04718	Expect = 1e-11	scaffold_58	Expect(3) = 3e-24	No hits found		No hits found
NCU06598	SMAC_03360	Expect = 5e-13	scaffold_58	Expect(2) = 0.0	No hits found		scaffold_58	Expect(2) = 0.0
NCU06604	SMAC_04730	Expect = 0.0	scaffold_58	Expect = e-180	SMACT_04730	Expect = 0.0	scaffold_58	Expect = e-180
NCU06608	SMAC_04734	Expect = 0.0	scaffold_58	Expect = 0.0	SMACT_04734	Expect = 0.0	scaffold_58	Expect = 0.0
NCU06640	No hits found		scaffold_67	Expect = 5e-17	No hits found		No hits found
NCU06645	SMAC_06563	Expect = e-152	scaffold_67	Expect = e-152	SMACT_06563	Expect = e-152	scaffold_67	Expect = e-152
NCU06657	No hits found		scaffold_67	Expect = 1e-13	No hits found		No hits found
NCU06683	No hits found		scaffold_64	Expect = 2e-06	No hits found		No hits found
NCU06686	No hits found		No hits found		No hits found		No hits found
NCU06690	No hits found		No hits found		No hits found		No hits found
NCU06693	SMAC_06642	Expect = e-109	scaffold_64	Expect = e-109	SMACT_06642	Expect = e-109	scaffold_64	Expect = e-109
NCU06707	SMAC_06626	Expect = e-135	scaffold_64	Expect(2) = e-109	SMACT_06626	Expect = e-135	scaffold_64	Expect(2) = e-109
NCU06725	SMAC_06608	Expect = e-139	scaffold_64	Expect = 7e-98	SMACT_06608	Expect = e-139	scaffold_64	Expect = 7e-98
NCU06730	SMAC_06604	Expect = 3e-46	scaffold_64	Expect = 3e-32	SMACT_06604	Expect = 4e-33	scaffold_64	Expect = 3e-32
NCU06744	SMAC_06735	Expect = 0.0	scaffold_90	Expect = 0.0	SMACT_06735	Expect = 0.0	scaffold_90	Expect = 0.0
NCU06759	SMAC_06750	Expect = e-141	scaffold_90	Expect = e-103	SMACT_06750	Expect = e-141	scaffold_90	Expect = e-103
NCU06765	SMAC_06756	Expect = e-115	scaffold_90	Expect = 4e-65	SMACT_06756	Expect = e-115	scaffold_90	Expect = 4e-65
NCU06772	SMAC_06762	Expect = 3e-83	scaffold_90	Expect = 4e-82	SMACT_06762	Expect = 3e-83	scaffold_90	Expect = 4e-82
NCU06773	SMAC_06763	Expect = 7e-67	scaffold_90	Expect = 1e-66	SMACT_06763	Expect = 7e-67	scaffold_90	Expect = 1e-66
NCU06778	SMAC_06769	Expect = 0.0	scaffold_90	Expect = 0.0	SMACT_06769	Expect = 0.0	scaffold_90	Expect = 0.0
NCU06793	SMAC_06783	Expect = 0.0	scaffold_90	Expect(2) = 0.0	SMACT_06783	Expect = 0.0	scaffold_90	Expect(2) = 0.0
NCU06794	No hits found		No hits found		No hits found		No hits found
NCU06795	No hits found		scaffold_90	Expect(2) = 2e-48	No hits found		scaffold_90	Expect(2) = 2e-48
NCU06797	No hits found		scaffold_90	Expect = 8e-17	No hits found		No hits found
NCU06806	SMAC_08790	Expect = 6e-93	scaffold_90	Expect = e-139	SMACT_08790	Expect = 6e-93	scaffold_90	Expect = e-139
NCU06807	SMAC_06787	Expect = 2e-20	scaffold_90	Expect = 5e-36	No hits found		scaffold_90	Expect = 5e-36
NCU06810	No hits found		scaffold_80	Expect = 1e-06	No hits found		No hits found
NCU06811	SMAC_08799	Expect = e-117	scaffold_80	Expect(2) = e-111	SMACT_08799	Expect = e-117	scaffold_80	Expect(2) = e-111
NCU06815	SMAC_08801	Expect = 0.0	scaffold_80	Expect = 0.0	SMACT_08801	Expect = 0.0	scaffold_80	Expect = 0.0
NCU06817	SMAC_08803	Expect = 2e-65	scaffold_80	Expect = 6e-63	SMACT_08803	Expect = 2e-65	scaffold_80	Expect = 6e-63
NCU06822	SMAC_04214	Expect = 1e-77	scaffold_57	Expect = 3e-84	SMACT_04214	Expect = 1e-77	scaffold_57	Expect = 3e-84
NCU06823	SMAC_04214	Expect = 8e-09	scaffold_57	Expect = 3e-08	No hits found		No hits found
NCU06835	No hits found		No hits found		No hits found		No hits found
NCU06837	SMAC_04202	Expect = 3e-41	scaffold_57	Expect = 8e-19	SMACT_04202	Expect = 3e-41	No hits found
NCU06840	No hits found		No hits found		No hits found		No hits found
NCU06852	No hits found		scaffold_57	Expect(2) = 1e-13	No hits found		No hits found
NCU06853	SMAC_04190	Expect = 0.0	scaffold_57	Expect = 0.0	SMACT_04190	Expect = 0.0	scaffold_57	Expect = 0.0
NCU06872	No hits found		scaffold_71	Expect = 9e-12	No hits found		No hits found
NCU06885	SMAC_05906	Expect = 3e-10	scaffold_71	Expect = 8e-09	No hits found		No hits found
NCU06886	SMAC_05905	Expect = 7e-42	scaffold_71	Expect = 2e-41	SMACT_05905	Expect = 7e-42	scaffold_71	Expect = 2e-41
NCU06887	SMAC_05903	Expect = 2e-09	scaffold_71	Expect = 7e-06	No hits found		No hits found
NCU06888	SMAC_09194	Expect = 1e-06	scaffold_71	Expect = 4e-10	No hits found		No hits found
NCU06889	SMAC_05901	Expect = 3e-49	scaffold_71	Expect = 4e-50	SMACT_05901	Expect = 3e-49	scaffold_71	Expect = 4e-50
NCU06890	SMAC_05899	Expect = 2e-12	scaffold_71	Expect(2) = 3e-13	No hits found		No hits found
NCU06896	No hits found		No hits found		No hits found		No hits found
NCU06897	No hits found		No hits found		No hits found		No hits found
NCU06898	No hits found		No hits found		No hits found		No hits found
NCU06899	No hits found		No hits found		No hits found		No hits found
NCU06901	SMAC_05887	Expect = 3e-25	scaffold_71	Expect = 2e-26	SMACT_05887	Expect = 3e-25	scaffold_71	Expect = 2e-26
NCU06902	No hits found		No hits found		No hits found		No hits found
NCU06903	SMAC_05883	Expect = 3e-44	scaffold_71	Expect = 9e-44	SMACT_05883	Expect = 3e-44	scaffold_71	Expect = 9e-44
NCU06906	SMAC_05879	Expect = e-106	scaffold_71	Expect(3) = 0.0	SMACT_05879	Expect = e-106	scaffold_71	Expect(3) = 0.0
NCU06912	SMAC_05875	Expect = 4e-64	scaffold_71	Expect = 8e-48	SMACT_05875	Expect = 4e-64	scaffold_71	Expect = 8e-48
NCU06913	SMAC_05874	Expect = 4e-77	scaffold_71	Expect(2) = 1e-68	SMACT_05874	Expect = 4e-77	scaffold_71	Expect = 9e-59
NCU06916	SMAC_05871	Expect = 1e-97	scaffold_71	Expect = 3e-99	SMACT_05871	Expect = 1e-97	scaffold_71	Expect = 3e-99
NCU06917	SMAC_05870	Expect = 0.0	scaffold_71	Expect(3) = 0.0	SMACT_05870	Expect = 0.0	scaffold_71	Expect(3) = 0.0
NCU06930	No hits found		scaffold_77	Expect(2) = 0.0	No hits found		scaffold_77	Expect(2) = 0.0
NCU06935	SMAC_07462	Expect = e-157	scaffold_77	Expect = 0.0	SMACT_07462	Expect = e-157	scaffold_77	Expect = 0.0
NCU06937	SMAC_07464	Expect = 7e-60	scaffold_77	Expect = 3e-59	SMACT_07464	Expect = 7e-60	scaffold_77	Expect = 3e-59
NCU06938	SMAC_07465	Expect = 4e-76	scaffold_77	Expect = 2e-76	SMACT_07465	Expect = 4e-76	scaffold_77	Expect = 2e-76
NCU06953	No hits found		No hits found		No hits found		No hits found
NCU06954	No hits found		No hits found		No hits found		No hits found
NCU06955	No hits found		No hits found		No hits found		No hits found
NCU06963	SMAC_00779	Expect = e-121	scaffold_17	Expect(2) = 6e-98	SMACT_00779	Expect = e-121	scaffold_17	Expect(2) = 6e-98
NCU06965	SMAC_00777	Expect = e-159	scaffold_17	Expect = e-155	SMACT_00777	Expect = e-159	scaffold_17	Expect = e-155
NCU06978	SMAC_00760	Expect = e-136	scaffold_17	Expect = e-105	SMACT_00760	Expect = e-136	scaffold_17	Expect = e-105
NCU06991	SMAC_00744	Expect = e-121	scaffold_17	Expect(2) = e-113	SMACT_00744	Expect = e-121	scaffold_17	Expect(2) = e-113
NCU06995	SMAC_07060	Expect = 5e-43	scaffold_19	Expect = 2e-54	SMACT_07060	Expect = 5e-43	scaffold_19	Expect = 2e-54
NCU07032	SMAC_09124	Expect = 0.0	scaffold_130	Expect = 0.0	SMACT_09124	Expect = 0.0	scaffold_130	Expect = 0.0
NCU07037	SMAC_09743	Expect = e-102	contig_480	Expect = e-101	SMACT_09743	Expect = e-102	contig_480	Expect = e-101
NCU07038	No hits found		No hits found		No hits found		No hits found
NCU07040	SMAC_09133	Expect = 1e-34	scaffold_130	Expect = 2e-27	SMACT_09133	Expect = 1e-34	scaffold_130	Expect = 2e-27
NCU07047	No hits found		No hits found		No hits found		No hits found
NCU07048	No hits found		No hits found		No hits found		No hits found
NCU07061	SMAC_03887	Expect = 3e-58	scaffold_39	Expect = 6e-58	SMACT_03887	Expect = 3e-58	scaffold_39	Expect = 6e-58
NCU07065	SMAC_03882	Expect = 3e-67	scaffold_39	Expect = 2e-66	SMACT_03882	Expect = 3e-67	scaffold_39	Expect = 2e-66
NCU07084	SMAC_07754	Expect = e-108	scaffold_65	Expect = e-109	SMACT_07754	Expect = e-108	scaffold_65	Expect = e-109
NCU07085	No hits found		No hits found		No hits found		No hits found
NCU07086	No hits found		scaffold_65	Expect = 9e-16	No hits found		No hits found
NCU07087	No hits found		No hits found		No hits found		No hits found
NCU07090	SMAC_07757	Expect = e-106	scaffold_65	Expect = e-105	SMACT_07757	Expect = e-106	scaffold_65	Expect = e-105
NCU07095	SMAC_07762	Expect = 1e-48	scaffold_65	Expect(2) = 5e-75	SMACT_07762	Expect = 1e-48	scaffold_65	Expect(2) = 5e-75
NCU07098	SMAC_07763	Expect = e-176	scaffold_65	Expect = e-175	SMACT_07763	Expect = e-176	scaffold_65	Expect = e-175
NCU07110	SMAC_07749	Expect = 0.0	scaffold_65	Expect = 0.0	SMACT_07749	Expect = 0.0	scaffold_65	Expect = 0.0
NCU07115	SMAC_07741	Expect = 4e-69	scaffold_65	Expect(2) = e-123	SMACT_07741	Expect = 4e-69	scaffold_65	Expect(2) = e-123
NCU07116	SMAC_07742	Expect = 0.0	scaffold_65	Expect = 0.0	SMACT_07742	Expect = 0.0	scaffold_65	Expect = 0.0
NCU07122	No hits found		No hits found		No hits found		No hits found
NCU07124	SMAC_01259	Expect = 7e-37	scaffold_4	Expect = 5e-12	SMACT_01259	Expect = 7e-37	No hits found
NCU07126	SMAC_07746	Expect = e-103	scaffold_65	Expect = e-106	SMACT_07746	Expect = e-103	scaffold_65	Expect = e-106
NCU07136	SMAC_07723	Expect = 8e-71	scaffold_65	Expect(3) = 8e-62	SMACT_07723	Expect = 8e-71	scaffold_65	Expect(3) = 8e-62
NCU07144	No hits found		No hits found		No hits found		No hits found
NCU07146	SMAC_02750	Expect = 3e-06	No hits found		No hits found		No hits found
NCU07147	SMAC_09092	Expect = 2e-09	scaffold_145	Expect = 9e-08	No hits found		No hits found
NCU07150	SMAC_06082	Expect = 3e-12	scaffold_21	Expect = 1e-11	No hits found		No hits found
NCU07151	No hits found		No hits found		No hits found		No hits found
NCU07152	No hits found		No hits found		No hits found		No hits found
NCU07161	No hits found		scaffold_100	Expect = 5e-07	No hits found		No hits found
NCU07164	No hits found		No hits found		No hits found		No hits found
NCU07177	SMAC_06918	Expect = 1e-48	scaffold_100	Expect = 6e-43	SMACT_06918	Expect = 1e-48	scaffold_100	Expect = 6e-43
NCU07183	SMAC_06910	Expect = 2e-23	scaffold_100	Expect = 7e-23	SMACT_06910	Expect = 2e-23	scaffold_100	Expect = 7e-23
NCU07184	SMAC_06909	Expect = 6e-29	scaffold_100	Expect = 2e-28	SMACT_06909	Expect = 6e-29	scaffold_100	Expect = 3e-28
NCU07186	SMAC_06908	Expect = 6e-24	scaffold_100	Expect = 2e-23	SMACT_06908	Expect = 6e-24	scaffold_100	Expect = 2e-23
NCU07189	No hits found		scaffold_100	Expect(2) = 4e-51	No hits found		scaffold_100	Expect(2) = 4e-51
NCU07192	SMAC_06902	Expect = 0.0	scaffold_100	Expect(2) = 0.0	SMACT_06902	Expect = 0.0	scaffold_100	Expect(2) = 0.0
NCU07194	SMAC_06900	Expect = e-163	scaffold_100	Expect = 9e-85	SMACT_06900	Expect = e-163	scaffold_100	Expect = 9e-85
NCU07198	SMAC_06895	Expect = 1e-07	scaffold_100	Expect = 4e-22	No hits found		scaffold_100	Expect = 4e-22
NCU07201	SMAC_06892	Expect = e-110	scaffold_100	Expect = e-106	SMACT_06892	Expect = e-110	scaffold_100	Expect = e-106
NCU07202	SMAC_06891	Expect = 4e-64	scaffold_100	Expect(2) = 2e-94	SMACT_06891	Expect = 4e-64	scaffold_100	Expect(2) = 2e-94
NCU07203	SMAC_06890	Expect = 1e-08	scaffold_100	Expect = 4e-08	No hits found		No hits found
NCU07204	SMAC_06889	Expect = 1e-26	scaffold_100	Expect = 3e-40	SMACT_06889	Expect = 1e-26	scaffold_100	Expect = 3e-40
NCU07207	SMAC_06883	Expect = 1e-37	scaffold_100	Expect = 4e-37	SMACT_06883	Expect = 1e-37	scaffold_100	Expect = 4e-37
NCU07208	SMAC_06884	Expect = 4e-19	scaffold_100	Expect(2) = 4e-18	No hits found		No hits found
NCU07209	No hits found		No hits found		No hits found		No hits found
NCU07210	No hits found		No hits found		No hits found		No hits found
NCU07211	SMAC_06881	Expect = 2e-14	scaffold_100	Expect = 3e-11	No hits found		No hits found
NCU07212	No hits found		No hits found		No hits found		No hits found
NCU07213	No hits found		No hits found		No hits found		No hits found
NCU07214	SMAC_06877	Expect = 7e-29	scaffold_100	Expect = 6e-43	SMACT_06877	Expect = 7e-29	scaffold_100	Expect = 6e-43
NCU07215	SMAC_06876	Expect = 5e-09	scaffold_100	Expect = 2e-08	No hits found		No hits found
NCU07216	SMAC_06875	Expect = 5e-31	scaffold_100	Expect = 2e-30	SMACT_06875	Expect = 5e-31	scaffold_100	Expect = 2e-30
NCU07217	No hits found		No hits found		No hits found		No hits found
NCU07218	SMAC_06874	Expect = 6e-30	scaffold_100	Expect = 4e-29	SMACT_06874	Expect = 6e-30	scaffold_100	Expect = 4e-29
NCU07220	No hits found		No hits found		No hits found		No hits found
NCU07229	No hits found		No hits found		No hits found		No hits found
NCU07237	No hits found		No hits found		No hits found		No hits found
NCU07239	No hits found		No hits found		No hits found		No hits found
NCU07243	No hits found		No hits found		No hits found		No hits found
NCU07244	No hits found		scaffold_26	Expect = 1e-07	No hits found		No hits found
NCU07245	No hits found		No hits found		No hits found		No hits found
NCU07249	SMAC_09618	Expect = 3e-35	scaffold_26	Expect = 1e-36	SMACT_09618	Expect = 3e-35	scaffold_26	Expect = 1e-36
NCU07252	SMAC_00787	Expect = 2e-43	scaffold_17	Expect(2) = 5e-71	SMACT_00787	Expect = 2e-43	scaffold_17	Expect(2) = 5e-71
NCU07270	SMAC_00805	Expect = e-123	scaffold_17	Expect = e-123	SMACT_00805	Expect = e-123	scaffold_17	Expect = e-123
NCU07272	SMAC_00807	Expect = 1e-29	scaffold_17	Expect = 2e-29	SMACT_00807	Expect = 1e-29	scaffold_17	Expect = 2e-29
NCU07274	SMAC_00809	Expect = 0.0	scaffold_17	Expect = 0.0	SMACT_00809	Expect = 0.0	scaffold_17	Expect = 0.0
NCU07288	SMAC_00824	Expect = 2e-17	scaffold_17	Expect = 1e-16	No hits found		No hits found
NCU07304	No hits found		scaffold_17	Expect = 3e-13	No hits found		No hits found
NCU07306	No hits found		scaffold_17	Expect = 1e-15	No hits found		No hits found
NCU07312	SMAC_03006	Expect = 0.0	scaffold_20	Expect = 0.0	SMACT_03006	Expect = 0.0	scaffold_20	Expect = 0.0
NCU07316	No hits found		No hits found		No hits found		No hits found
NCU07317	No hits found		scaffold_20	Expect = 2e-09	No hits found		No hits found
NCU07323	No hits found		No hits found		No hits found		No hits found
NCU07324	SMAC_03017	Expect = e-140	scaffold_20	Expect(3) = e-135	SMACT_03017	Expect = e-140	scaffold_20	Expect(3) = e-135
NCU07333	SMAC_08959	Expect = 1e-33	scaffold_73	Expect = 4e-30	SMACT_08959	Expect = 1e-33	scaffold_73	Expect = 4e-30
NCU07336	No hits found		No hits found		No hits found		No hits found
NCU07339	SMAC_03723	Expect = 3e-57	scaffold_39	Expect = 1e-56	SMACT_03723	Expect = 3e-57	scaffold_39	Expect = 1e-56
NCU07342	SMAC_09247	Expect = 2e-70	scaffold_67	Expect = 1e-87	SMACT_09247	Expect = 2e-70	scaffold_67	Expect = 1e-87
NCU07354	SMAC_00298	Expect = e-149	scaffold_7	Expect = e-149	SMACT_00298	Expect = e-145	scaffold_7	Expect = e-144
NCU07357	No hits found		No hits found		No hits found		No hits found
NCU07370	SMAC_00318	Expect = 4e-57	scaffold_7	Expect = 3e-52	SMACT_00318	Expect = 4e-57	scaffold_7	Expect = 3e-52
NCU07371	SMAC_00321	Expect = 2e-15	scaffold_7	Expect = 2e-11	No hits found		No hits found
NCU07372	No hits found		No hits found		No hits found		No hits found
NCU07396	No hits found		No hits found		No hits found		No hits found
NCU07406	No hits found		scaffold_7	Expect = 1e-23	No hits found		scaffold_7	Expect = 1e-23
NCU07423	SMAC_00374	Expect = 0.0	scaffold_7	Expect(2) = 0.0	SMACT_00374	Expect = 0.0	scaffold_7	Expect(2) = 0.0
NCU07424	SMAC_00375	Expect = 7e-34	scaffold_7	Expect = 4e-33	SMACT_00375	Expect = 7e-34	scaffold_7	Expect = 4e-33
NCU07427	No hits found		scaffold_52	Expect = 4e-16	No hits found		No hits found
NCU07429	No hits found		scaffold_52	Expect = 2e-17	No hits found		No hits found
NCU07431	No hits found		No hits found		No hits found		No hits found
NCU07433	SMAC_05202	Expect = 0.0	scaffold_52	Expect = 0.0	SMACT_05202	Expect = 0.0	scaffold_52	Expect = 0.0
NCU07475	SMAC_05165	Expect = 8e-22	scaffold_52	Expect = 6e-14	SMACT_05165	Expect = 8e-22	No hits found
NCU07480	No hits found		scaffold_52	Expect = 1e-27	No hits found		scaffold_52	Expect = 1e-27
NCU07496	SMAC_08061	Expect = 0.0	scaffold_41	Expect = 0.0	SMACT_08061	Expect = 0.0	scaffold_41	Expect = 0.0
NCU07502	SMAC_08054	Expect = e-126	scaffold_41	Expect(2) = e-130	SMACT_08054	Expect = e-126	scaffold_41	Expect(2) = e-130
NCU07525	SMAC_09386	Expect = 0.0	scaffold_135	Expect = e-144	SMACT_09386	Expect = 0.0	scaffold_135	Expect = e-144
NCU07529	SMAC_09381	Expect = 4e-36	scaffold_135	Expect(2) = 2e-38	SMACT_09381	Expect = 4e-36	scaffold_135	Expect(2) = 2e-38
NCU07532	SMAC_09393	Expect = 6e-07	scaffold_135	Expect = 2e-06	No hits found		No hits found
NCU07533	SMAC_09390	Expect = e-152	scaffold_135	Expect(2) = 0.0	SMACT_09390	Expect = e-152	scaffold_135	Expect(2) = 0.0
NCU07537	SMAC_02017	Expect = 1e-64	scaffold_29	Expect = e-159	SMACT_02017	Expect = 1e-64	scaffold_29	Expect = e-159
NCU07540	No hits found		No hits found		No hits found		No hits found
NCU07552	SMAC_02002	Expect = e-175	scaffold_29	Expect = e-175	SMACT_02002	Expect = e-175	scaffold_29	Expect = e-175
NCU07555	No hits found		scaffold_29	Expect = 4e-09	No hits found		No hits found
NCU07557	SMAC_01998	Expect = 2e-76	scaffold_29	Expect = 5e-78	SMACT_01998	Expect = 2e-76	scaffold_29	Expect = 5e-78
NCU07559	SMAC_01995	Expect = e-180	scaffold_29	Expect = e-113	SMACT_01995	Expect = e-180	scaffold_29	Expect = e-113
NCU07566	No hits found		No hits found		No hits found		No hits found
NCU07582	SMAC_07288	Expect = 3e-94	scaffold_36	Expect = 4e-94	SMACT_07288	Expect = 3e-94	scaffold_36	Expect = 4e-94
NCU07583	SMAC_07289	Expect = e-136	scaffold_36	Expect = e-135	SMACT_07289	Expect = e-136	scaffold_36	Expect = e-135
NCU07592	SMAC_07299	Expect = 0.0	scaffold_36	Expect(2) = e-114	SMACT_07299	Expect = 0.0	scaffold_36	Expect(2) = e-114
NCU07594	SMAC_07286	Expect = 9e-06	scaffold_36	Expect = 3e-10	No hits found		No hits found
NCU07595	SMAC_09669	Expect = 5e-09	contig_3190	Expect = 9e-09	No hits found		No hits found
NCU07599	SMAC_07305	Expect = 3e-15	scaffold_36	Expect = 2e-31	No hits found		scaffold_36	Expect = 2e-31
NCU07600	No hits found		No hits found		No hits found		No hits found
NCU07602	SMAC_09443	Expect = 5e-09	scaffold_54	Expect = 9e-06	No hits found		No hits found
NCU07606	No hits found		No hits found		No hits found		No hits found
NCU07613	No hits found		No hits found		No hits found		No hits found
NCU07614	No hits found		scaffold_36	Expect = 7e-17	No hits found		No hits found
NCU07615	No hits found		scaffold_36	Expect = 1e-29	No hits found		scaffold_36	Expect = 1e-29
NCU07616	No hits found		scaffold_36	Expect = 5e-11	No hits found		No hits found
NCU07618	SMAC_07310	Expect = 0.0	scaffold_36	Expect = 0.0	SMACT_07310	Expect = 0.0	scaffold_36	Expect = 0.0
NCU07625	No hits found		No hits found		No hits found		No hits found
NCU07627	No hits found		No hits found		No hits found		No hits found
NCU07628	No hits found		No hits found		No hits found		No hits found
NCU07629	SMAC_07321	Expect = 4e-10	scaffold_36	Expect = 2e-16	No hits found		No hits found
NCU07630	No hits found		contig_3167	Expect = 9e-08	No hits found		No hits found
NCU07631	No hits found		No hits found		No hits found		No hits found
NCU07632	SMAC_09654	Expect = 4e-20	scaffold_152	Expect = 6e-19	No hits found		No hits found
NCU07633	SMAC_07323	Expect = 8e-34	scaffold_152	Expect(3) = 7e-31	SMACT_07323	Expect = 8e-34	scaffold_152	Expect(3) = 7e-31
NCU07634	SMAC_09655	Expect = 2e-19	scaffold_152	Expect = 4e-27	No hits found		No hits found
NCU07635	No hits found		No hits found		No hits found		No hits found
NCU07637	SMAC_09655	Expect = 2e-65	scaffold_152	Expect = e-115	SMACT_09655	Expect = 2e-65	scaffold_152	Expect = e-115
NCU07638	SMAC_09654	Expect = 1e-19	scaffold_152	Expect = 1e-25	No hits found		No hits found
NCU07640	SMAC_09472	Expect = 1e-53	scaffold_60	Expect = 8e-44	SMACT_09472	Expect = 1e-53	scaffold_60	Expect = 8e-44
NCU07641	SMAC_09473	Expect = 3e-54	scaffold_60	Expect = 5e-42	SMACT_09473	Expect = 3e-54	scaffold_60	Expect = 5e-42
NCU07642	No hits found		No hits found		No hits found		No hits found
NCU07643	SMAC_09473	Expect = 2e-89	scaffold_60	Expect = 3e-58	SMACT_09473	Expect = 2e-89	scaffold_60	Expect = 3e-58
NCU07644	SMAC_09474	Expect = 1e-93	scaffold_60	Expect = 6e-48	SMACT_09474	Expect = 1e-93	scaffold_60	Expect = 6e-48
NCU07645	SMAC_09475	Expect = 5e-35	scaffold_60	Expect = 2e-42	SMACT_09475	Expect = 5e-35	scaffold_60	Expect = 2e-42
NCU07651	No hits found		No hits found		No hits found		No hits found
NCU07652	SMAC_09054	Expect = 2e-89	scaffold_28	Expect = 4e-67	SMACT_09054	Expect = 2e-89	scaffold_28	Expect = 4e-67
NCU07671	SMAC_00880	Expect = 3e-99	scaffold_17	Expect(2) = 1e-95	SMACT_00880	Expect = 3e-99	scaffold_17	Expect(2) = 1e-95
NCU07676	No hits found		No hits found		No hits found		No hits found
NCU07681	No hits found		scaffold_17	Expect = 3e-30	No hits found		No hits found
NCU07708	No hits found		scaffold_17	Expect(2) = 1e-25	No hits found		scaffold_17	Expect(2) = 1e-25
NCU07729	No hits found		No hits found		No hits found		No hits found
NCU07744	No hits found		No hits found		No hits found		No hits found
NCU07749	No hits found		scaffold_56	Expect = 3e-10	No hits found		No hits found
NCU07750	No hits found		No hits found		No hits found		No hits found
NCU07751	SMAC_05143	Expect = 1e-43	scaffold_56	Expect = 3e-72	SMACT_05143	Expect = 1e-43	scaffold_56	Expect = 3e-72
NCU07753	SMAC_05152	Expect = e-114	scaffold_56	Expect = 9e-26	SMACT_05152	Expect = e-114	scaffold_56	Expect = 9e-26
NCU07759	SMAC_05154	Expect = 7e-07	No hits found		No hits found		No hits found
NCU07766	SMAC_09153	Expect = 0.0	scaffold_85	Expect = 0.0	SMACT_09153	Expect = 0.0	scaffold_85	Expect = 0.0
NCU07767	SMAC_09152	Expect = 0.0	scaffold_85	Expect(2) = 0.0	SMACT_09152	Expect = 0.0	scaffold_85	Expect(2) = 0.0
NCU07768	SMAC_09151	Expect = e-139	scaffold_85	Expect = e-138	SMACT_09151	Expect = e-139	scaffold_85	Expect = e-138
NCU07769	SMAC_09150	Expect = 0.0	scaffold_85	Expect = 0.0	SMACT_09150	Expect = 0.0	scaffold_85	Expect = 0.0
NCU07770	SMAC_09149	Expect = 2e-07	scaffold_85	Expect = 9e-07	No hits found		No hits found
NCU07780	No hits found		No hits found		No hits found		No hits found
NCU07785	No hits found		No hits found		No hits found		No hits found
NCU07796	No hits found		No hits found		No hits found		No hits found
NCU07797	SMAC_08222	Expect = 1e-30	scaffold_49	Expect(2) = 2e-24	SMACT_08222	Expect = 1e-30	scaffold_49	Expect(2) = 2e-24
NCU07798	SMAC_08221	Expect = e-157	scaffold_49	Expect(2) = e-150	SMACT_08221	Expect = e-157	scaffold_49	Expect(2) = e-150
NCU07799	No hits found		No hits found		No hits found		No hits found
NCU07801	SMAC_08218	Expect = 1e-49	scaffold_49	Expect = 2e-51	SMACT_08218	Expect = 1e-49	scaffold_49	Expect = 2e-51
NCU07802	SMAC_08219	Expect = 3e-67	scaffold_49	Expect(2) = 6e-50	SMACT_08219	Expect = 3e-67	scaffold_49	Expect(2) = 6e-50
NCU07804	SMAC_08216	Expect = e-116	scaffold_49	Expect(3) = e-109	SMACT_08216	Expect = e-116	scaffold_49	Expect(3) = e-109
NCU07825	SMAC_02104	Expect = 1e-32	scaffold_16	Expect = 7e-38	SMACT_02104	Expect = 1e-32	scaffold_16	Expect = 7e-38
NCU07833	No hits found		scaffold_16	Expect(2) = 4e-06	No hits found		No hits found
NCU07845	No hits found		scaffold_16	Expect(2) = 6e-06	No hits found		No hits found
NCU07848	No hits found		scaffold_16	Expect(3) = 4e-37	No hits found		scaffold_16	Expect(3) = 4e-37
NCU07856	SMAC_02130	Expect = 9e-60	scaffold_16	Expect(2) = 1e-58	SMACT_02130	Expect = 9e-60	scaffold_16	Expect(2) = 1e-58
NCU07867	No hits found		scaffold_16	Expect = 7e-06	No hits found		No hits found
NCU07892	SMAC_03067	Expect = 7e-61	scaffold_20	Expect = 1e-35	SMACT_03067	Expect = 7e-61	scaffold_20	Expect = 1e-35
NCU07896	SMAC_03065	Expect = 8e-67	scaffold_20	Expect = 6e-83	SMACT_03065	Expect = 8e-67	scaffold_20	Expect = 6e-83
NCU07902	SMAC_03057	Expect = 8e-40	scaffold_20	Expect(2) = 5e-37	SMACT_03057	Expect = 8e-40	scaffold_20	Expect(2) = 5e-37
NCU07905	SMAC_03056	Expect = 4e-66	scaffold_20	Expect = 1e-63	SMACT_03056	Expect = 4e-66	scaffold_20	Expect = 1e-63
NCU07907	SMAC_03054	Expect = e-110	scaffold_20	Expect(2) = e-112	SMACT_03054	Expect = e-110	scaffold_20	Expect(2) = e-112
NCU07924	SMAC_03038	Expect = 0.0	scaffold_20	Expect = 0.0	SMACT_03038	Expect = 0.0	scaffold_20	Expect = 0.0
NCU07940	No hits found		scaffold_17	Expect = 3e-22	No hits found		scaffold_17	Expect = 3e-22
NCU07946	SMAC_03737	Expect = 0.0	scaffold_39	Expect = e-168	SMACT_03737	Expect = 0.0	scaffold_39	Expect = e-168
NCU07951	SMAC_08564	Expect = 4e-94	scaffold_18	Expect = 2e-93	SMACT_08564	Expect = 4e-94	scaffold_18	Expect = 2e-93
NCU07967	SMAC_08579	Expect = 1e-91	scaffold_18	Expect = 1e-89	SMACT_08579	Expect = 1e-91	scaffold_18	Expect = 1e-89
NCU07983	SMAC_01820	Expect = 6e-11	scaffold_29	Expect = 1e-10	No hits found		No hits found
NCU07990	SMAC_01827	Expect = 0.0	scaffold_29	Expect(2) = 0.0	SMACT_01827	Expect = 0.0	scaffold_29	Expect(2) = 0.0
NCU07995	SMAC_01832	Expect = 9e-43	scaffold_29	Expect = 2e-27	SMACT_01832	Expect = 9e-43	scaffold_29	Expect = 2e-27
NCU08039	SMAC_03791	Expect = 6e-40	scaffold_39	Expect(2) = 2e-86	SMACT_03791	Expect = 6e-40	scaffold_39	Expect(2) = 2e-86
NCU08043	No hits found		No hits found		No hits found		No hits found
NCU08049	SMAC_08518	Expect = 0.0	scaffold_89	Expect = e-159	SMACT_08518	Expect = 0.0	scaffold_89	Expect = e-159
NCU08059	No hits found		No hits found		No hits found		No hits found
NCU08069	SMAC_08495	Expect = 1e-68	scaffold_89	Expect = 2e-68	SMACT_08495	Expect = 1e-68	scaffold_89	Expect = 2e-68
NCU08073	SMAC_09526	Expect = 2e-60	scaffold_141	Expect = 4e-66	SMACT_09526	Expect = 2e-60	scaffold_141	Expect = 4e-66
NCU08074	SMAC_09522	Expect = 1e-17	scaffold_141	Expect = 3e-34	No hits found		scaffold_141	Expect = 3e-34
NCU08075	SMAC_09520	Expect = e-100	scaffold_141	Expect = 2e-99	SMACT_09520	Expect = e-100	scaffold_141	Expect = 2e-99
NCU08077	No hits found		No hits found		No hits found		No hits found
NCU08078	No hits found		No hits found		No hits found		No hits found
NCU08079	No hits found		No hits found		No hits found		No hits found
NCU08080	SMAC_09564	Expect = 1e-07	contig_695	Expect = 9e-06	No hits found		No hits found
NCU08081	No hits found		No hits found		No hits found		No hits found
NCU08083	No hits found		No hits found		No hits found		No hits found
NCU08085	SMAC_09115	Expect = 3e-24	scaffold_88	Expect(2) = 8e-23	SMACT_09115	Expect = 3e-24	scaffold_88	Expect(2) = 8e-23
NCU08086	SMAC_09098	Expect = 9e-20	scaffold_88	Expect = 7e-19	No hits found		No hits found
NCU08088	No hits found		No hits found		No hits found		No hits found
NCU08090	SMAC_09104	Expect = 8e-39	scaffold_88	Expect = 1e-38	SMACT_09104	Expect = 8e-39	scaffold_88	Expect = 1e-38
NCU08096	SMAC_09110	Expect = 0.0	scaffold_88	Expect = 0.0	SMACT_09110	Expect = 0.0	scaffold_88	Expect = 0.0
NCU08099	No hits found		scaffold_88	Expect = 4e-11	No hits found		No hits found
NCU08100	No hits found		No hits found		No hits found		No hits found
NCU08101	SMAC_09095	Expect = 2e-52	scaffold_88	Expect = 3e-51	SMACT_09095	Expect = 2e-52	scaffold_88	Expect = 3e-51
NCU08102	SMAC_09095	Expect = 6e-40	scaffold_88	Expect(2) = 7e-47	SMACT_09095	Expect = 6e-40	scaffold_88	Expect(2) = 7e-47
NCU08103	SMAC_09096	Expect = e-125	scaffold_88	Expect(2) = e-140	SMACT_09096	Expect = e-125	scaffold_88	Expect(2) = e-140
NCU08105	SMAC_09095	Expect = 3e-35	scaffold_88	Expect = 1e-43	SMACT_09095	Expect = 3e-35	scaffold_88	Expect = 1e-43
NCU08106	SMAC_09095	Expect = 7e-94	scaffold_88	Expect = 2e-93	SMACT_09095	Expect = 7e-94	scaffold_88	Expect = 2e-93
NCU08107	SMAC_09095	Expect = 1e-26	scaffold_88	Expect(2) = 9e-30	SMACT_09095	Expect = 1e-26	scaffold_88	Expect(2) = 9e-30
NCU08109	SMAC_08040	Expect = 4e-65	scaffold_41	Expect = 7e-66	SMACT_08040	Expect = 4e-65	scaffold_41	Expect = 7e-66
NCU08116	SMAC_08040	Expect = e-135	scaffold_41	Expect = e-121	SMACT_08040	Expect = e-135	scaffold_41	Expect = e-121
NCU08123	SMAC_03625	Expect = e-152	scaffold_9	Expect = e-162	SMACT_03625	Expect = e-152	scaffold_9	Expect = e-162
NCU08129	No hits found		No hits found		No hits found		No hits found
NCU08134	SMAC_03613	Expect = 0.0	scaffold_9	Expect(2) = e-120	SMACT_03613	Expect = 0.0	scaffold_9	Expect(2) = e-120
NCU08140	No hits found		No hits found		No hits found		No hits found
NCU08149	No hits found		No hits found		No hits found		No hits found
NCU08150	SMAC_03599	Expect = 9e-99	scaffold_9	Expect = 5e-98	SMACT_03599	Expect = 9e-99	scaffold_9	Expect = 5e-98
NCU08154	SMAC_03593	Expect = e-106	scaffold_9	Expect = e-105	SMACT_03593	Expect = e-106	scaffold_9	Expect = e-105
NCU08165	SMAC_03579	Expect = e-118	scaffold_9	Expect(2) = 1e-80	SMACT_03579	Expect = e-118	scaffold_9	Expect(2) = 1e-80
NCU08170	SMAC_03585	Expect = 2e-41	scaffold_9	Expect = 9e-41	SMACT_03585	Expect = 2e-41	scaffold_9	Expect = 9e-41
NCU08174	SMAC_03573	Expect = 0.0	scaffold_9	Expect(2) = 0.0	SMACT_03573	Expect = 0.0	scaffold_9	Expect(2) = 0.0
NCU08184	SMAC_08983	Expect = 2e-42	scaffold_106	Expect(2) = 2e-54	SMACT_08983	Expect = 2e-42	scaffold_106	Expect(2) = 2e-54
NCU08185	SMAC_08984	Expect = 3e-58	scaffold_106	Expect = 7e-75	SMACT_08984	Expect = 3e-58	scaffold_106	Expect = 7e-75
NCU08186	No hits found		scaffold_106	Expect = 3e-36	No hits found		scaffold_106	Expect = 3e-36
NCU08188	SMAC_08985	Expect = e-113	scaffold_106	Expect = e-133	SMACT_08985	Expect = e-113	scaffold_106	Expect = e-133
NCU08191	No hits found		No hits found		No hits found		No hits found
NCU08200	No hits found		No hits found		No hits found		No hits found
NCU08204	SMAC_08009	Expect = 1e-93	scaffold_32	Expect = e-101	SMACT_08009	Expect = 1e-93	scaffold_32	Expect = e-101
NCU08206	SMAC_08008	Expect = 3e-22	scaffold_32	Expect = 9e-22	SMACT_08008	Expect = 3e-22	scaffold_32	Expect = 1e-21
NCU08207	No hits found		scaffold_62	Expect(2) = 3e-19	No hits found		No hits found
NCU08208	No hits found		No hits found		No hits found		No hits found
NCU08209	SMAC_08005	Expect = 7e-13	scaffold_32	Expect = 2e-12	No hits found		No hits found
NCU08210	No hits found		No hits found		No hits found		No hits found
NCU08212	SMAC_08001	Expect = 3e-06	No hits found		No hits found		No hits found
NCU08213	No hits found		No hits found		No hits found		No hits found
NCU08224	SMAC_07990	Expect = 2e-27	scaffold_32	Expect = 6e-27	SMACT_07990	Expect = 2e-27	scaffold_32	Expect = 6e-27
NCU08229	SMAC_07996	Expect = e-123	scaffold_32	Expect(2) = e-159	SMACT_07996	Expect = e-123	scaffold_32	Expect(2) = e-159
NCU08234	SMAC_09447	Expect = 2e-08	scaffold_25	Expect = 4e-21	No hits found		scaffold_25	Expect = 4e-21
NCU08235	No hits found		scaffold_25	Expect = 2e-39	No hits found		scaffold_25	Expect = 2e-39
NCU08237	No hits found		scaffold_25	Expect = 2e-10	No hits found		No hits found
NCU08238	SMAC_09452	Expect = 7e-40	scaffold_25	Expect(2) = 1e-55	SMACT_09452	Expect = 7e-40	scaffold_25	Expect(2) = 1e-55
NCU08239	No hits found		No hits found		No hits found		No hits found
NCU08241	SMAC_09682	Expect = 4e-15	contig_198	Expect = 1e-14	No hits found		No hits found
NCU08242	SMAC_09682	Expect = 5e-28	contig_198	Expect = 5e-27	SMACT_09682	Expect = 5e-28	contig_198	Expect = 5e-27
NCU08244	No hits found		No hits found		No hits found		No hits found
NCU08245	No hits found		No hits found		No hits found		No hits found
NCU08246	No hits found		No hits found		No hits found		No hits found
NCU08248	SMAC_09453	Expect = 2e-09	scaffold_25	Expect = 4e-15	No hits found		No hits found
NCU08249	SMAC_09453	Expect = 9e-56	scaffold_25	Expect = 3e-54	SMACT_09453	Expect = 9e-56	scaffold_25	Expect = 3e-54
NCU08250	SMAC_09454	Expect = 1e-08	scaffold_25	Expect = 1e-08	No hits found		No hits found
NCU08251	No hits found		No hits found		No hits found		No hits found
NCU08252	SMAC_09454	Expect = 8e-12	scaffold_25	Expect = 3e-11	No hits found		No hits found
NCU08254	No hits found		No hits found		No hits found		No hits found
NCU08255	No hits found		No hits found		No hits found		No hits found
NCU08256	No hits found		No hits found		No hits found		No hits found
NCU08257	SMAC_09458	Expect = 3e-06	scaffold_25	Expect = 2e-15	No hits found		No hits found
NCU08258	No hits found		No hits found		No hits found		No hits found
NCU08259	No hits found		No hits found		No hits found		No hits found
NCU08260	No hits found		No hits found		No hits found		No hits found
NCU08261	No hits found		No hits found		No hits found		No hits found
NCU08262	No hits found		No hits found		No hits found		No hits found
NCU08274	No hits found		scaffold_17	Expect = 3e-44	No hits found		scaffold_17	Expect = 3e-44
NCU08284	No hits found		No hits found		No hits found		No hits found
NCU08285	No hits found		No hits found		No hits found		No hits found
NCU08286	No hits found		No hits found		No hits found		No hits found
NCU08308	No hits found		scaffold_17	Expect = 4e-18	No hits found		No hits found
NCU08318	SMAC_00902	Expect = 3e-20	scaffold_17	Expect = 3e-20	No hits found		No hits found
NCU08350	SMAC_01621	Expect = e-105	scaffold_4	Expect = e-105	SMACT_01621	Expect = e-105	scaffold_4	Expect = e-105
NCU08367	SMAC_01648	Expect = 8e-68	scaffold_4	Expect = 1e-62	SMACT_01648	Expect = 8e-68	scaffold_4	Expect = 1e-62
NCU08383	SMAC_04648	Expect = e-135	scaffold_81	Expect = e-103	SMACT_04648	Expect = e-135	scaffold_81	Expect = e-103
NCU08429	SMAC_00036	Expect = e-134	scaffold_7	Expect(2) = e-110	SMACT_00036	Expect = e-134	scaffold_7	Expect(2) = e-110
NCU08431	SMAC_00032	Expect = 9e-74	scaffold_7	Expect(2) = 5e-55	SMACT_00032	Expect = 9e-74	scaffold_7	Expect(2) = 5e-55
NCU08437	SMAC_09351	Expect = 8e-13	scaffold_138	Expect = 1e-12	No hits found		No hits found
NCU08442	SMAC_09346	Expect = 7e-20	scaffold_138	Expect = 4e-19	No hits found		No hits found
NCU08449	SMAC_09435	Expect = 0.0	scaffold_120	Expect(2) = 0.0	SMACT_09435	Expect = 0.0	scaffold_120	Expect(2) = 0.0
NCU08453	SMAC_09339	Expect = 8e-54	scaffold_138	Expect = 2e-49	SMACT_09339	Expect = 8e-54	scaffold_138	Expect = 2e-49
NCU08455	No hits found		No hits found		No hits found		No hits found
NCU08465	SMAC_00021	Expect = 4e-29	scaffold_7	Expect = 7e-25	SMACT_00021	Expect = 4e-29	scaffold_7	Expect = 7e-25
NCU08472	SMAC_00015	Expect = 3e-54	scaffold_7	Expect = 1e-53	SMACT_00015	Expect = 3e-54	scaffold_7	Expect = 1e-53
NCU08478	SMAC_00004	Expect = 2e-60	scaffold_7	Expect = 1e-60	SMACT_00004	Expect = 2e-60	scaffold_7	Expect = 1e-60
NCU08487	SMAC_00000	Expect = 0.0	scaffold_7	Expect = 0.0	SMACT_00000	Expect = 0.0	scaffold_7	Expect = 0.0
NCU08491	No hits found		scaffold_74	Expect = 4e-12	No hits found		No hits found
NCU08492	No hits found		No hits found		No hits found		No hits found
NCU08494	No hits found		No hits found		No hits found		No hits found
NCU08496	SMAC_06268	Expect = e-101	scaffold_74	Expect(2) = e-115	SMACT_06268	Expect = e-101	scaffold_74	Expect(2) = e-115
NCU08498	SMAC_00619	Expect = 9e-07	scaffold_7	Expect = 6e-06	No hits found		No hits found
NCU08504	SMAC_06260	Expect = 0.0	scaffold_74	Expect = 0.0	SMACT_06260	Expect = 0.0	scaffold_74	Expect = 0.0
NCU08513	No hits found		No hits found		No hits found		No hits found
NCU08521	SMAC_09325	Expect = 2e-24	scaffold_139	Expect = 1e-60	SMACT_09325	Expect = 2e-24	scaffold_139	Expect = 6e-61
NCU08524	SMAC_09318	Expect = 0.0	scaffold_139	Expect(2) = 0.0	SMACT_09318	Expect = 0.0	scaffold_139	Expect(2) = 0.0
NCU08525	SMAC_02413	Expect = 3e-06	scaffold_139	Expect = 3e-82	No hits found		scaffold_139	Expect = 3e-82
NCU08527	SMAC_09321	Expect = 0.0	scaffold_139	Expect = 0.0	SMACT_09321	Expect = 0.0	scaffold_139	Expect = 0.0
NCU08530	No hits found		scaffold_139	Expect = 3e-10	No hits found		No hits found
NCU08532	SMAC_09315	Expect = 2e-43	scaffold_139	Expect = 6e-40	SMACT_09315	Expect = 2e-43	scaffold_139	Expect = 7e-40
NCU08533	SMAC_09568	Expect = 8e-13	scaffold_128	Expect = 9e-12	No hits found		No hits found
NCU08534	SMAC_04563	Expect = 2e-19	scaffold_81	Expect = 5e-13	No hits found		No hits found
NCU08537	SMAC_06026	Expect = 3e-54	scaffold_21	Expect(4) = 0.0	SMACT_06026	Expect = 3e-54	scaffold_21	Expect(4) = 0.0
NCU08539	SMAC_06870	Expect = 8e-61	scaffold_100	Expect = 3e-60	SMACT_06870	Expect = 8e-61	scaffold_100	Expect = 3e-60
NCU08542	SMAC_09736	Expect = 5e-28	contig_2999	Expect = 1e-17	SMACT_09736	Expect = 5e-28	No hits found
NCU08544	No hits found		No hits found		No hits found		No hits found
NCU08545	SMAC_08808	Expect = 1e-71	scaffold_115	Expect = 4e-50	SMACT_08808	Expect = 1e-71	scaffold_115	Expect = 4e-50
NCU08547	SMAC_08810	Expect = 3e-63	scaffold_115	Expect(3) = 4e-81	SMACT_08810	Expect = 3e-63	scaffold_115	Expect(3) = 4e-81
NCU08556	SMAC_08820	Expect = e-173	scaffold_115	Expect = 4e-83	SMACT_08820	Expect = e-173	scaffold_115	Expect = 4e-83
NCU08557	SMAC_08821	Expect = 4e-13	No hits found		No hits found		No hits found
NCU08558	SMAC_08823	Expect = 1e-28	scaffold_115	Expect = 5e-28	SMACT_08823	Expect = 1e-28	scaffold_115	Expect = 5e-28
NCU08564	No hits found		scaffold_115	Expect(2) = 2e-09	No hits found		No hits found
NCU08565	SMAC_08827	Expect = 0.0	scaffold_115	Expect = 0.0	SMACT_08827	Expect = 0.0	scaffold_115	Expect = 0.0
NCU08596	No hits found		No hits found		No hits found		No hits found
NCU08612	No hits found		scaffold_40	Expect(3) = 3e-16	No hits found		No hits found
NCU08613	No hits found		No hits found		No hits found		No hits found
NCU08614	No hits found		No hits found		No hits found		No hits found
NCU08619	No hits found		No hits found		No hits found		No hits found
NCU08622	SMAC_04915	Expect = 4e-30	scaffold_40	Expect = 2e-30	SMACT_04915	Expect = 4e-30	scaffold_40	Expect = 2e-30
NCU08623	SMAC_04914	Expect = 5e-12	scaffold_40	Expect = 3e-11	No hits found		No hits found
NCU08629	SMAC_04907	Expect = 2e-09	scaffold_40	Expect = 6e-08	No hits found		No hits found
NCU08638	SMAC_09092	Expect = 1e-21	scaffold_145	Expect = 2e-10	No hits found		No hits found
NCU08639	SMAC_09815	Expect = 3e-33	contig_3300	Expect = 2e-27	SMACT_09815	Expect = 3e-33	contig_3300	Expect = 2e-27
NCU08640	SMAC_09087	Expect = 1e-10	scaffold_145	Expect(3) = 1e-35	No hits found		scaffold_145	Expect(3) = 1e-35
NCU08644	SMAC_03727	Expect = 7e-16	scaffold_39	Expect(2) = 9e-49	No hits found		scaffold_39	Expect(2) = 9e-49
NCU08645	SMAC_03732	Expect = 5e-52	scaffold_39	Expect(3) = 2e-44	SMACT_03732	Expect = 5e-52	scaffold_39	Expect(3) = 2e-44
NCU08649	No hits found		scaffold_39	Expect = 3e-22	No hits found		scaffold_39	Expect = 3e-22
NCU08654	No hits found		scaffold_12	Expect = 1e-16	No hits found		No hits found
NCU08655	No hits found		No hits found		No hits found		No hits found
NCU08657	No hits found		No hits found		No hits found		No hits found
NCU08662	SMAC_03748	Expect = 7e-57	scaffold_39	Expect(2) = 2e-71	SMACT_03748	Expect = 7e-57	scaffold_39	Expect(2) = 2e-71
NCU08667	SMAC_03752	Expect = 3e-30	scaffold_39	Expect = 1e-29	SMACT_03752	Expect = 3e-30	scaffold_39	Expect = 1e-29
NCU08670	SMAC_03755	Expect = 3e-72	scaffold_39	Expect(2) = 4e-61	SMACT_03755	Expect = 3e-72	scaffold_39	Expect(2) = 4e-61
NCU08672	No hits found		No hits found		No hits found		No hits found
NCU08679	SMAC_03763	Expect = 9e-21	scaffold_39	Expect = 2e-17	SMACT_03763	Expect = 9e-21	No hits found
NCU08681	SMAC_03765	Expect = e-144	scaffold_39	Expect(2) = e-150	SMACT_03765	Expect = e-144	scaffold_39	Expect(2) = e-150
NCU08696	SMAC_09430	Expect = 9e-59	scaffold_120	Expect(2) = 1e-27	SMACT_09430	Expect = 9e-59	scaffold_120	Expect(2) = 1e-27
NCU08697	SMAC_09429	Expect = e-145	scaffold_120	Expect(2) = e-141	SMACT_09429	Expect = e-145	scaffold_120	Expect(2) = e-141
NCU08701	No hits found		No hits found		No hits found		No hits found
NCU08702	SMAC_08111	Expect = 8e-54	scaffold_114	Expect = 3e-53	SMACT_08111	Expect = 8e-54	scaffold_114	Expect = 3e-53
NCU08711	No hits found		No hits found		No hits found		No hits found
NCU08717	SMAC_00038	Expect = 0.0	scaffold_7	Expect(2) = 0.0	SMACT_00038	Expect = 0.0	scaffold_7	Expect = 0.0
NCU08721	SMAC_00042	Expect = 0.0	scaffold_7	Expect = 0.0	SMACT_00042	Expect = 0.0	scaffold_7	Expect = 0.0
NCU08722	SMAC_00043	Expect = 1e-63	scaffold_7	Expect = 4e-51	SMACT_00043	Expect = 1e-63	scaffold_7	Expect = 4e-51
NCU08724	SMAC_00044	Expect = 2e-47	scaffold_7	Expect = 4e-47	SMACT_00044	Expect = 2e-47	scaffold_7	Expect = 4e-47
NCU08726	SMAC_00047	Expect = e-169	scaffold_7	Expect(3) = 0.0	SMACT_00047	Expect = e-169	scaffold_7	Expect(3) = 0.0
NCU08727	No hits found		scaffold_7	Expect(2) = 2e-18	No hits found		No hits found
NCU08732	SMAC_06114	Expect = e-102	scaffold_92	Expect = 1e-77	SMACT_06114	Expect = e-102	scaffold_92	Expect = 1e-77
NCU08735	SMAC_08798	Expect = 2e-30	scaffold_80	Expect = 4e-29	SMACT_08798	Expect = 2e-30	scaffold_80	Expect = 4e-29
NCU08737	SMAC_08790	Expect = 0.0	scaffold_80	Expect = 0.0	SMACT_08790	Expect = 0.0	scaffold_80	Expect = 0.0
NCU08745	No hits found		No hits found		No hits found		No hits found
NCU08753	SMAC_00693	Expect = 5e-67	scaffold_17	Expect = 3e-59	SMACT_00693	Expect = 5e-67	scaffold_17	Expect = 3e-59
NCU08756	SMAC_04516	Expect = e-179	scaffold_81	Expect = e-168	SMACT_04516	Expect = e-179	scaffold_81	Expect = e-168
NCU08763	SMAC_04523	Expect = 0.0	scaffold_81	Expect = 0.0	SMACT_04523	Expect = 0.0	scaffold_81	Expect = 0.0
NCU08764	SMAC_04526	Expect = 2e-33	scaffold_81	Expect = 6e-48	SMACT_04526	Expect = 2e-33	scaffold_81	Expect = 6e-48
NCU08765	SMAC_04527	Expect = 4e-88	scaffold_81	Expect = 4e-87	SMACT_04527	Expect = 4e-88	scaffold_81	Expect = 4e-87
NCU08773	SMAC_04540	Expect = 7e-78	scaffold_81	Expect(2) = 1e-81	SMACT_04540	Expect = 7e-78	scaffold_81	Expect(2) = 1e-81
NCU08775	SMAC_04541	Expect = 1e-76	scaffold_81	Expect = 3e-76	SMACT_04541	Expect = 1e-76	scaffold_81	Expect = 3e-76
NCU08777	No hits found		No hits found		No hits found		No hits found
NCU08780	SMAC_04552	Expect = 8e-72	scaffold_81	Expect = 2e-71	SMACT_04552	Expect = 8e-72	scaffold_81	Expect = 2e-71
NCU08781	SMAC_04546	Expect = 7e-14	scaffold_81	Expect = 2e-13	No hits found		No hits found
NCU08786	SMAC_04553	Expect = 4e-51	scaffold_81	Expect = 1e-50	SMACT_04553	Expect = 4e-51	scaffold_81	Expect = 1e-50
NCU08788	No hits found		No hits found		No hits found		No hits found
NCU08789	SMAC_04554	Expect = 3e-22	scaffold_81	Expect = 5e-15	SMACT_04554	Expect = 3e-22	No hits found
NCU08792	SMAC_04558	Expect = 0.0	scaffold_81	Expect = 0.0	SMACT_04558	Expect = 0.0	scaffold_81	Expect = 0.0
NCU08793	SMAC_04561	Expect = 2e-64	scaffold_81	Expect = 8e-65	SMACT_04561	Expect = 2e-64	scaffold_81	Expect = 8e-65
NCU08800	No hits found		scaffold_29	Expect = 3e-22	No hits found		scaffold_29	Expect = 3e-22
NCU08801	SMAC_01654	Expect = 1e-24	scaffold_29	Expect = 5e-24	SMACT_01654	Expect = 1e-24	scaffold_29	Expect = 5e-24
NCU08806	SMAC_09460	Expect = e-103	scaffold_105	Expect = 2e-45	SMACT_09460	Expect = e-103	scaffold_105	Expect = 2e-45
NCU08813	SMAC_07300	Expect = 9e-18	scaffold_46	Expect(2) = 2e-45	No hits found		scaffold_46	Expect(2) = 2e-45
NCU08814	SMAC_03859	Expect = 3e-38	scaffold_39	Expect = 3e-31	SMACT_03859	Expect = 3e-38	scaffold_39	Expect = 3e-31
NCU08816	SMAC_09263	Expect = e-105	scaffold_109	Expect = 1e-57	SMACT_09263	Expect = e-105	scaffold_109	Expect = 1e-57
NCU08818	No hits found		No hits found		No hits found		No hits found
NCU08820	SMAC_09266	Expect = 0.0	scaffold_109	Expect(3) = e-172	SMACT_09266	Expect = 0.0	scaffold_109	Expect(3) = e-172
NCU08822	No hits found		scaffold_109	Expect = 4e-16	No hits found		No hits found
NCU08829	No hits found		No hits found		No hits found		No hits found
NCU08830	SMAC_04458	Expect = 7e-07	scaffold_142	Expect = 2e-06	No hits found		No hits found
NCU08832	SMAC_09328	Expect = 4e-51	scaffold_78	Expect = 3e-50	SMACT_09328	Expect = 4e-51	scaffold_78	Expect = 3e-50
NCU08833	SMAC_09327	Expect = 1e-11	scaffold_78	Expect = 9e-46	No hits found		scaffold_78	Expect = 9e-46
NCU08834	SMAC_09327	Expect = 8e-14	scaffold_78	Expect = 3e-48	No hits found		scaffold_78	Expect = 3e-48
NCU08835	SMAC_09328	Expect = 4e-08	scaffold_78	Expect(2) = 5e-31	No hits found		scaffold_78	Expect(2) = 5e-31
NCU08836	SMAC_09327	Expect = 3e-12	scaffold_78	Expect = 3e-62	No hits found		scaffold_78	Expect = 3e-62
NCU08837	SMAC_09336	Expect = 9e-35	scaffold_78	Expect(2) = 1e-41	SMACT_09336	Expect = 9e-35	scaffold_78	Expect(2) = 1e-41
NCU08838	SMAC_09335	Expect = 1e-70	scaffold_78	Expect = 5e-73	SMACT_09335	Expect = 1e-70	scaffold_78	Expect = 5e-73
NCU08839	SMAC_09333	Expect = 6e-30	scaffold_78	Expect = 2e-71	No hits found		scaffold_78	Expect = 2e-71
NCU08843	No hits found		No hits found		No hits found		No hits found
NCU08849	No hits found		scaffold_62	Expect = 1e-21	No hits found		scaffold_62	Expect = 1e-21
NCU08853	SMAC_07948	Expect = 6e-86	scaffold_62	Expect = 3e-75	SMACT_07948	Expect = 6e-86	scaffold_62	Expect = 3e-75
NCU08854	SMAC_07957	Expect = 8e-47	scaffold_62	Expect = 9e-81	SMACT_07957	Expect = 8e-47	scaffold_62	Expect = 9e-81
NCU08862	SMAC_07948	Expect = 1e-19	scaffold_62	Expect(2) = 2e-37	No hits found		scaffold_62	Expect(2) = 2e-37
NCU08864	SMAC_07962	Expect = 5e-08	scaffold_62	Expect = 5e-35	No hits found		No hits found
NCU08865	SMAC_07962	Expect = e-130	scaffold_62	Expect = 3e-81	SMACT_07962	Expect = e-130	scaffold_62	Expect = 3e-81
NCU08866	No hits found		No hits found		No hits found		No hits found
NCU08867	SMAC_07963	Expect = 2e-07	scaffold_62	Expect = 1e-06	No hits found		No hits found
NCU08872	SMAC_07969	Expect = 2e-98	scaffold_62	Expect = 2e-57	SMACT_07969	Expect = 2e-98	scaffold_62	Expect = 2e-57
NCU08881	SMAC_07982	Expect = 2e-33	scaffold_62	Expect = 7e-33	SMACT_07982	Expect = 2e-33	scaffold_62	Expect = 7e-33
NCU08885	No hits found		No hits found		No hits found		No hits found
NCU08887	SMAC_05124	Expect = 0.0	scaffold_56	Expect(3) = 0.0	SMACT_05124	Expect = 0.0	scaffold_56	Expect(3) = 0.0
NCU08902	SMAC_05112	Expect = 1e-30	scaffold_56	Expect = 4e-30	SMACT_05112	Expect = 1e-30	scaffold_56	Expect = 4e-30
NCU08905	SMAC_05109	Expect = 1e-73	scaffold_56	Expect = 5e-92	SMACT_05109	Expect = 1e-73	scaffold_56	Expect = 5e-92
NCU08910	No hits found		No hits found		No hits found		No hits found
NCU08911	SMAC_08297	Expect = 5e-09	scaffold_108	Expect = 2e-08	No hits found		No hits found
NCU08912	No hits found		No hits found		No hits found		No hits found
NCU08915	No hits found		No hits found		No hits found		No hits found
NCU08917	No hits found		No hits found		No hits found		No hits found
NCU08918	No hits found		No hits found		No hits found		No hits found
NCU08921	SMAC_05098	Expect = 1e-16	scaffold_56	Expect = 7e-16	No hits found		No hits found
NCU08922	SMAC_05098	Expect = 2e-84	scaffold_56	Expect = 3e-78	SMACT_05098	Expect = 2e-84	scaffold_56	Expect = 3e-78
NCU08937	No hits found		scaffold_22	Expect(2) = 2e-06	No hits found		No hits found
NCU08953	No hits found		No hits found		No hits found		No hits found
NCU08970	No hits found		No hits found		No hits found		No hits found
NCU08971	No hits found		No hits found		No hits found		No hits found
NCU08975	No hits found		No hits found		No hits found		No hits found
NCU08979	No hits found		scaffold_29	Expect = 2e-12	No hits found		No hits found
NCU08982	SMAC_01937	Expect = 5e-64	scaffold_29	Expect = 2e-63	SMACT_01937	Expect = 5e-64	scaffold_29	Expect = 2e-63
NCU08987	No hits found		scaffold_29	Expect = 4e-16	No hits found		No hits found
NCU09029	SMAC_09233	Expect = 7e-72	scaffold_69	Expect(2) = e-115	SMACT_09233	Expect = 7e-72	scaffold_69	Expect(2) = e-115
NCU09030	SMAC_09234	Expect = 0.0	scaffold_69	Expect = 0.0	SMACT_09234	Expect = 0.0	scaffold_69	Expect = 0.0
NCU09031	SMAC_05838	Expect = e-103	scaffold_71	Expect(3) = e-113	SMACT_05838	Expect = e-103	scaffold_71	Expect(2) = e-108
NCU09036	SMAC_05849	Expect = 5e-15	scaffold_71	Expect = 2e-14	No hits found		No hits found
NCU09038	SMAC_05846	Expect = e-109	scaffold_71	Expect(2) = 0.0	SMACT_05846	Expect = e-109	scaffold_71	Expect(2) = 0.0
NCU09053	SMAC_05941	Expect = 3e-17	scaffold_71	Expect = 1e-14	No hits found		No hits found
NCU09054	SMAC_05942	Expect = 4e-35	scaffold_71	Expect = 4e-22	SMACT_05942	Expect = 4e-35	scaffold_71	Expect = 4e-22
NCU09059	SMAC_05936	Expect = 7e-42	scaffold_71	Expect(2) = 1e-35	SMACT_05936	Expect = 7e-42	scaffold_71	Expect(2) = 1e-35
NCU09060	SMAC_05935	Expect = 2e-16	scaffold_71	Expect = 2e-15	No hits found		No hits found
NCU09073	No hits found		scaffold_52	Expect(2) = 1e-27	No hits found		scaffold_52	Expect(2) = 1e-27
NCU09074	SMAC_05232	Expect = e-122	scaffold_52	Expect = e-121	SMACT_05232	Expect = e-122	scaffold_52	Expect = e-121
NCU09075	No hits found		scaffold_52	Expect = 4e-32	No hits found		scaffold_52	Expect = 4e-32
NCU09080	No hits found		No hits found		No hits found		No hits found
NCU09081	SMAC_05239	Expect = 3e-41	scaffold_52	Expect = 1e-40	SMACT_05239	Expect = 3e-41	scaffold_52	Expect = 1e-40
NCU09084	No hits found		scaffold_52	Expect(3) = 3e-10	No hits found		No hits found
NCU09087	SMAC_05241	Expect = 0.0	scaffold_52	Expect = 0.0	SMACT_05241	Expect = 0.0	scaffold_52	Expect = 0.0
NCU09096	SMAC_05248	Expect = 1e-24	scaffold_52	Expect = 2e-44	SMACT_05248	Expect = 1e-24	scaffold_52	Expect = 2e-44
NCU09099	SMAC_05252	Expect = 1e-30	scaffold_52	Expect = 7e-31	SMACT_05252	Expect = 1e-30	scaffold_52	Expect = 7e-31
NCU09125	No hits found		scaffold_81	Expect = 8e-14	No hits found		No hits found
NCU09126	SMAC_04622	Expect = 0.0	scaffold_81	Expect(2) = 0.0	SMACT_04622	Expect = 0.0	scaffold_81	Expect(2) = 0.0
NCU09137	SMAC_04633	Expect = 0.0	scaffold_81	Expect = 0.0	SMACT_04633	Expect = 0.0	scaffold_81	Expect = 0.0
NCU09140	SMAC_04635	Expect = e-167	scaffold_81	Expect = 2e-82	SMACT_04635	Expect = e-167	scaffold_81	Expect = 2e-82
NCU09145	No hits found		No hits found		No hits found		No hits found
NCU09147	No hits found		No hits found		No hits found		No hits found
NCU09148	SMAC_04693	Expect = 2e-33	scaffold_58	Expect = 1e-27	SMACT_04693	Expect = 2e-33	scaffold_58	Expect = 1e-27
NCU09151	SMAC_04693	Expect = 2e-31	scaffold_84	Expect(2) = 4e-36	SMACT_04693	Expect = 2e-31	scaffold_84	Expect = 2e-24
NCU09158	No hits found		No hits found		No hits found		No hits found
NCU09164	No hits found		No hits found		No hits found		No hits found
NCU09166	No hits found		scaffold_1	Expect = 1e-15	No hits found		No hits found
NCU09167	SMAC_08929	Expect = 0.0	scaffold_1	Expect = 0.0	SMACT_08929	Expect = 0.0	scaffold_1	Expect = 0.0
NCU09168	SMAC_08930	Expect = 0.0	scaffold_1	Expect = 0.0	SMACT_08930	Expect = 0.0	scaffold_1	Expect = 0.0
NCU09176	SMAC_08937	Expect = e-108	scaffold_1	Expect(3) = e-103	SMACT_08937	Expect = e-108	scaffold_1	Expect(3) = e-103
NCU09177	SMAC_03737	Expect = 2e-40	scaffold_39	Expect = 3e-29	SMACT_03737	Expect = 2e-40	scaffold_39	Expect = 3e-29
NCU09179	SMAC_08938	Expect = 2e-08	scaffold_146	Expect(2) = 3e-12	No hits found		No hits found
NCU09180	No hits found		scaffold_1	Expect(2) = 6e-26	No hits found		scaffold_1	Expect(2) = 6e-26
NCU09181	SMAC_08945	Expect = 2e-22	scaffold_1	Expect(2) = 2e-24	SMACT_08945	Expect = 2e-22	scaffold_1	Expect(2) = 2e-24
NCU09188	SMAC_08950	Expect = 0.0	scaffold_1	Expect = 0.0	SMACT_08950	Expect = 0.0	scaffold_1	Expect = 0.0
NCU09190	SMAC_09369	Expect = 1e-09	scaffold_112	Expect = 3e-08	No hits found		No hits found
NCU09198	No hits found		No hits found		No hits found		No hits found
NCU09200	SMAC_01591	Expect = e-146	scaffold_4	Expect = e-146	SMACT_01591	Expect = e-146	scaffold_4	Expect = e-146
NCU09213	SMAC_01207	Expect = 1e-32	scaffold_4	Expect = 2e-31	SMACT_01207	Expect = 1e-32	scaffold_4	Expect = 2e-31
NCU09232	SMAC_04889	Expect = 0.0	scaffold_40	Expect = e-138	SMACT_04889	Expect = 0.0	scaffold_40	Expect = e-138
NCU09236	SMAC_04886	Expect = 1e-57	scaffold_40	Expect = 2e-57	SMACT_04886	Expect = 1e-57	scaffold_40	Expect = 2e-57
NCU09242	SMAC_04877	Expect = 7e-20	scaffold_40	Expect = 3e-17	No hits found		No hits found
NCU09243	SMAC_04876	Expect = 0.0	scaffold_40	Expect(2) = e-179	SMACT_04876	Expect = 0.0	scaffold_40	Expect(2) = e-179
NCU09244	SMAC_04873	Expect = 0.0	scaffold_40	Expect = 0.0	SMACT_04873	Expect = 0.0	scaffold_40	Expect = 0.0
NCU09245	SMAC_04875	Expect = 0.0	scaffold_40	Expect(2) = e-173	SMACT_04875	Expect = 0.0	scaffold_40	Expect(2) = e-173
NCU09256	SMAC_04147	Expect = 6e-07	scaffold_57	Expect = 3e-06	No hits found		No hits found
NCU09260	SMAC_04857	Expect = e-114	scaffold_40	Expect = e-113	SMACT_04857	Expect = e-114	scaffold_40	Expect = e-113
NCU09268	No hits found		scaffold_40	Expect(2) = 3e-06	No hits found		No hits found
NCU09271	SMAC_08595	Expect = e-107	scaffold_72	Expect = e-107	SMACT_08595	Expect = e-107	scaffold_72	Expect = e-107
NCU09275	No hits found		No hits found		No hits found		No hits found
NCU09276	No hits found		No hits found		No hits found		No hits found
NCU09282	SMAC_08659	Expect = 0.0	scaffold_103	Expect = 0.0	SMACT_08659	Expect = 0.0	scaffold_103	Expect = 0.0
NCU09293	SMAC_08646	Expect = 1e-40	scaffold_103	Expect = 3e-20	SMACT_08646	Expect = 1e-40	No hits found
NCU09294	SMAC_08644	Expect = 1e-98	scaffold_103	Expect(2) = e-127	SMACT_08644	Expect = 1e-98	scaffold_103	Expect = e-107
NCU09323	No hits found		No hits found		No hits found		No hits found
NCU09336	SMAC_09407	Expect = e-146	scaffold_97	Expect = e-146	SMACT_09407	Expect = e-146	scaffold_97	Expect = e-146
NCU09338	SMAC_09248	Expect = 1e-12	scaffold_97	Expect(2) = 1e-27	No hits found		No hits found
NCU09339	SMAC_01235	Expect = 8e-22	scaffold_4	Expect(2) = 1e-16	SMACT_01235	Expect = 8e-22	No hits found
NCU09342	No hits found		scaffold_48	Expect = 3e-36	No hits found		scaffold_48	Expect = 3e-36
NCU09346	SMAC_08711	Expect = 0.0	scaffold_48	Expect = 0.0	SMACT_08711	Expect = 0.0	scaffold_48	Expect = 0.0
NCU09348	No hits found		scaffold_48	Expect = 2e-12	No hits found		No hits found
NCU09355	SMAC_08700	Expect = 2e-34	scaffold_48	Expect = 2e-41	SMACT_08700	Expect = 2e-34	scaffold_48	Expect = 2e-41
NCU09379	SMAC_04243	Expect = 7e-95	scaffold_12	Expect(2) = e-109	SMACT_04243	Expect = 7e-95	scaffold_12	Expect(2) = e-109
NCU09393	No hits found		scaffold_30	Expect(2) = 6e-22	No hits found		scaffold_30	Expect(2) = 6e-22
NCU09396	No hits found		scaffold_30	Expect(2) = 4e-18	No hits found		No hits found
NCU09410	SMAC_05670	Expect = 0.0	scaffold_30	Expect = 0.0	SMACT_05670	Expect = 0.0	scaffold_30	Expect = 0.0
NCU09411	SMAC_05671	Expect = 1e-77	scaffold_30	Expect = 5e-77	SMACT_05671	Expect = 1e-77	scaffold_30	Expect = 5e-77
NCU09418	SMAC_05676	Expect = 3e-81	scaffold_30	Expect = 4e-80	SMACT_05676	Expect = 3e-81	scaffold_30	Expect = 4e-80
NCU09421	SMAC_05680	Expect = 1e-38	scaffold_30	Expect(2) = 8e-43	SMACT_05680	Expect = 1e-38	scaffold_30	Expect(2) = 8e-43
NCU09422	SMAC_05681	Expect = 3e-78	scaffold_30	Expect = 1e-77	SMACT_05681	Expect = 3e-78	scaffold_30	Expect = 1e-77
NCU09423	SMAC_05682	Expect = 5e-44	scaffold_30	Expect = 2e-58	SMACT_05682	Expect = 5e-44	scaffold_30	Expect = 2e-58
NCU09426	No hits found		scaffold_30	Expect = 2e-11	No hits found		No hits found
NCU09428	SMAC_05686	Expect = 9e-20	scaffold_30	Expect = 5e-44	No hits found		scaffold_30	Expect = 5e-44
NCU09430	SMAC_08597	Expect = 3e-97	scaffold_72	Expect = 2e-96	SMACT_08597	Expect = 3e-97	scaffold_72	Expect = 2e-96
NCU09431	SMAC_08602	Expect = 2e-19	scaffold_72	Expect = 9e-19	No hits found		No hits found
NCU09433	SMAC_08604	Expect = 3e-28	scaffold_72	Expect(2) = 9e-58	SMACT_08604	Expect = 3e-28	scaffold_72	Expect(2) = 9e-58
NCU09452	No hits found		No hits found		No hits found		No hits found
NCU09453	No hits found		No hits found		No hits found		No hits found
NCU09454	No hits found		No hits found		No hits found		No hits found
NCU09464	No hits found		No hits found		No hits found		No hits found
NCU09467	SMAC_08162	Expect = 0.0	scaffold_10	Expect = 0.0	SMACT_08162	Expect = 0.0	scaffold_10	Expect = 0.0
NCU09472	SMAC_08181	Expect = 0.0	scaffold_10	Expect = 0.0	SMACT_08181	Expect = 0.0	scaffold_10	Expect = 0.0
NCU09484	SMAC_08186	Expect = 0.0	scaffold_10	Expect = e-128	SMACT_08186	Expect = 0.0	scaffold_10	Expect = e-128
NCU09487	SMAC_08189	Expect = e-108	scaffold_10	Expect = e-108	SMACT_08189	Expect = e-108	scaffold_10	Expect = e-108
NCU09490	SMAC_08193	Expect = 0.0	scaffold_10	Expect(2) = 0.0	SMACT_08193	Expect = 0.0	scaffold_10	Expect(2) = 0.0
NCU09530	No hits found		scaffold_64	Expect(2) = 5e-17	No hits found		No hits found
NCU09562	SMAC_05702	Expect = 3e-52	scaffold_30	Expect = 2e-51	SMACT_05702	Expect = 3e-52	scaffold_30	Expect = 2e-51
NCU09576	SMAC_05718	Expect = 2e-30	scaffold_30	Expect = 1e-33	SMACT_05718	Expect = 2e-30	scaffold_30	Expect = 1e-33
NCU09577	SMAC_05720	Expect = 7e-28	scaffold_30	Expect = 6e-28	SMACT_05720	Expect = 7e-28	scaffold_30	Expect = 6e-28
NCU09578	SMAC_05721	Expect = 1e-37	scaffold_30	Expect(2) = 3e-39	SMACT_05721	Expect = 1e-37	scaffold_30	Expect(2) = 3e-39
NCU09583	SMAC_07488	Expect = 7e-51	scaffold_77	Expect = 3e-46	SMACT_07488	Expect = 7e-51	scaffold_77	Expect = 3e-46
NCU09584	SMAC_07487	Expect = 3e-34	scaffold_77	Expect(2) = 3e-26	SMACT_07487	Expect = 3e-34	scaffold_77	Expect(2) = 3e-26
NCU09585	SMAC_07486	Expect = 9e-28	scaffold_77	Expect = 8e-14	SMACT_07486	Expect = 9e-28	No hits found
NCU09587	SMAC_07484	Expect = 2e-28	scaffold_77	Expect(2) = 9e-18	SMACT_07484	Expect = 2e-28	No hits found
NCU09590	No hits found		No hits found		No hits found		No hits found
NCU09591	No hits found		No hits found		No hits found		No hits found
NCU09593	No hits found		No hits found		No hits found		No hits found
NCU09603	SMAC_02903	Expect = 5e-31	scaffold_31	Expect = 2e-30	SMACT_02903	Expect = 5e-31	scaffold_31	Expect = 2e-30
NCU09605	SMAC_08903	Expect = 2e-18	scaffold_124	Expect = 9e-18	No hits found		No hits found
NCU09612	No hits found		No hits found		No hits found		No hits found
NCU09613	SMAC_08911	Expect = 3e-40	scaffold_124	Expect = 1e-36	SMACT_08911	Expect = 3e-40	scaffold_124	Expect = 1e-36
NCU09619	SMAC_08916	Expect = 1e-07	scaffold_124	Expect(2) = 4e-28	No hits found		scaffold_124	Expect(2) = 4e-28
NCU09623	SMAC_04063	Expect = 3e-14	scaffold_124	Expect = 3e-57	No hits found		scaffold_124	Expect = 3e-57
NCU09626	No hits found		scaffold_124	Expect = 5e-45	No hits found		scaffold_124	Expect = 5e-45
NCU09627	SMAC_08919	Expect = 4e-72	scaffold_124	Expect = 2e-51	SMACT_08919	Expect = 4e-72	scaffold_124	Expect = 2e-51
NCU09645	SMAC_07267	Expect = 4e-14	scaffold_36	Expect = 3e-14	No hits found		No hits found
NCU09665	No hits found		scaffold_36	Expect = 3e-16	No hits found		No hits found
NCU09671	SMAC_05046	Expect = e-102	scaffold_56	Expect = e-101	SMACT_05046	Expect = e-102	scaffold_56	Expect = e-101
NCU09681	SMAC_05053	Expect = e-150	scaffold_56	Expect = e-150	SMACT_05053	Expect = e-150	scaffold_56	Expect = e-150
NCU09685	No hits found		scaffold_56	Expect = 3e-43	No hits found		scaffold_56	Expect = 3e-43
NCU09687	No hits found		No hits found		No hits found		No hits found
NCU09693	SMAC_05066	Expect = e-127	scaffold_56	Expect = e-122	SMACT_05066	Expect = e-127	scaffold_56	Expect = e-122
NCU09704	No hits found		scaffold_21	Expect(3) = 4e-34	No hits found		scaffold_21	Expect(3) = 4e-34
NCU09712	SMAC_06047	Expect = e-167	scaffold_21	Expect = e-174	SMACT_06047	Expect = e-167	scaffold_21	Expect = e-174
NCU09716	SMAC_06041	Expect = e-114	scaffold_21	Expect = e-101	SMACT_06041	Expect = e-114	scaffold_21	Expect = e-101
NCU09717	SMAC_06039	Expect = 1e-38	scaffold_21	Expect(2) = 9e-48	SMACT_06039	Expect = 1e-38	scaffold_21	Expect = 2e-34
NCU09720	No hits found		No hits found		No hits found		No hits found
NCU09723	SMAC_06030	Expect = 1e-69	scaffold_21	Expect = 4e-64	SMACT_06030	Expect = 1e-69	scaffold_21	Expect = 4e-64
NCU09726	SMAC_06028	Expect = e-110	scaffold_21	Expect = e-121	SMACT_06028	Expect = e-110	scaffold_21	Expect = e-121
NCU09734	No hits found		No hits found		No hits found		No hits found
NCU09739	SMAC_04771	Expect = 0.0	scaffold_58	Expect = 0.0	SMACT_04771	Expect = 0.0	scaffold_58	Expect = 0.0
NCU09743	SMAC_04767	Expect = e-159	scaffold_58	Expect(2) = e-152	SMACT_04767	Expect = e-159	scaffold_58	Expect(2) = e-152
NCU09755	SMAC_08170	Expect = 3e-27	scaffold_10	Expect = e-103	SMACT_08170	Expect = 3e-27	scaffold_10	Expect = e-103
NCU09760	SMAC_01720	Expect = 2e-82	scaffold_10	Expect = 3e-77	SMACT_01720	Expect = 2e-82	scaffold_10	Expect = 3e-77
NCU09761	SMAC_10001	Expect = 2e-36	contig_3798	Expect = 7e-32	SMACT_10001	Expect = 2e-36	contig_3798	Expect = 7e-32
NCU09762	SMAC_09187	Expect = 4e-54	scaffold_94	Expect = 3e-43	SMACT_09187	Expect = 4e-54	scaffold_94	Expect = 3e-43
NCU09765	SMAC_09183	Expect = 1e-73	scaffold_94	Expect = 8e-73	SMACT_09183	Expect = 1e-73	scaffold_94	Expect = 8e-73
NCU09768	No hits found		No hits found		No hits found		No hits found
NCU09790	SMAC_09310	Expect = 7e-77	scaffold_87	Expect = 6e-76	SMACT_09310	Expect = 7e-77	scaffold_87	Expect = 6e-76
NCU09795	SMAC_03816	Expect = 5e-60	scaffold_39	Expect(2) = 6e-77	SMACT_03816	Expect = 5e-60	scaffold_39	Expect(2) = 6e-77
NCU09823	SMAC_05074	Expect = 0.0	scaffold_56	Expect(2) = 6e-91	SMACT_05074	Expect = 0.0	scaffold_56	Expect(2) = 6e-91
NCU09824	SMAC_05076	Expect = e-162	scaffold_56	Expect(3) = 0.0	SMACT_05076	Expect = e-162	scaffold_56	Expect(3) = 0.0
NCU09829	SMAC_05082	Expect = 0.0	scaffold_56	Expect = 0.0	SMACT_05082	Expect = 0.0	scaffold_56	Expect = 0.0
NCU09833	No hits found		No hits found		No hits found		No hits found
NCU09834	SMAC_05092	Expect = e-101	scaffold_56	Expect = e-100	SMACT_05092	Expect = e-101	scaffold_56	Expect = e-100
NCU09835	No hits found		No hits found		No hits found		No hits found
NCU09836	No hits found		scaffold_56	Expect = 4e-17	No hits found		No hits found
NCU09846	SMAC_05506	Expect = 0.0	scaffold_22	Expect = 0.0	SMACT_05506	Expect = 0.0	scaffold_22	Expect = 0.0
NCU09851	SMAC_05495	Expect = 2e-32	scaffold_22	Expect = 2e-32	SMACT_05495	Expect = 2e-32	scaffold_22	Expect = 2e-32
NCU09856	SMAC_08694	Expect = 2e-64	scaffold_44	Expect(2) = 1e-51	SMACT_08694	Expect = 2e-64	scaffold_44	Expect(2) = 1e-51
NCU09857	No hits found		No hits found		No hits found		No hits found
NCU09863	SMAC_00683	Expect = 1e-29	scaffold_17	Expect = 2e-29	SMACT_00683	Expect = 1e-29	scaffold_17	Expect = 2e-29
NCU09867	SMAC_00688	Expect = e-150	scaffold_17	Expect = 0.0	SMACT_00688	Expect = e-150	scaffold_17	Expect = 0.0
NCU09868	SMAC_00689	Expect = 7e-06	No hits found		No hits found		No hits found
NCU09872	SMAC_00694	Expect = 6e-31	scaffold_17	Expect = 5e-35	SMACT_00694	Expect = 6e-31	scaffold_17	Expect = 5e-35
NCU09888	SMAC_00287	Expect = 0.0	scaffold_7	Expect = 0.0	SMACT_00287	Expect = 0.0	scaffold_7	Expect = 0.0
NCU09908	SMAC_09537	Expect = 8e-14	scaffold_113	Expect = 2e-35	No hits found		scaffold_113	Expect = 2e-35
NCU09935	SMAC_01657	Expect = e-110	scaffold_29	Expect = 4e-52	SMACT_01657	Expect = e-110	scaffold_29	Expect = 4e-52
NCU09948	SMAC_05488	Expect = 4e-20	scaffold_22	Expect = 2e-19	No hits found		No hits found
NCU09949	SMAC_05487	Expect = 4e-51	scaffold_22	Expect = 5e-51	SMACT_05487	Expect = 4e-51	scaffold_22	Expect = 5e-51
NCU09950	SMAC_09687	Expect = 2e-09	contig_968	Expect = 2e-16	No hits found		No hits found
NCU09951	SMAC_05487	Expect = 4e-12	scaffold_22	Expect = 8e-12	No hits found		No hits found
NCU09952	SMAC_05487	Expect = 7e-08	contig_968	Expect = 6e-09	No hits found		No hits found
NCU09953	SMAC_09687	Expect = 3e-23	contig_968	Expect = 1e-22	SMACT_09687	Expect = 3e-23	contig_968	Expect = 1e-22
NCU09955	SMAC_05483	Expect = 0.0	scaffold_22	Expect = e-177	SMACT_05483	Expect = 0.0	scaffold_22	Expect = e-177
NCU09956	SMAC_05482	Expect = 3e-70	scaffold_22	Expect = 3e-70	SMACT_05482	Expect = 3e-70	scaffold_22	Expect = 3e-70
NCU09964	SMAC_09501	Expect = 9e-51	scaffold_93	Expect = 1e-33	SMACT_09501	Expect = 9e-51	scaffold_93	Expect = 1e-33
NCU09965	SMAC_09618	Expect = e-144	contig_2356	Expect = e-144	SMACT_09618	Expect = e-144	contig_2356	Expect = e-144
NCU09966	SMAC_09618	Expect = 1e-93	contig_2356	Expect = 2e-93	SMACT_09618	Expect = 1e-93	contig_2356	Expect = 2e-93
NCU09968	No hits found		No hits found		No hits found		No hits found
NCU09970	No hits found		No hits found		No hits found		No hits found
NCU09971	No hits found		scaffold_11	Expect = 2e-97	No hits found		scaffold_11	Expect = 2e-97
NCU09978	SMAC_04314	Expect = 2e-18	scaffold_11	Expect(3) = 2e-93	No hits found		scaffold_11	Expect(3) = 2e-93
NCU09988	SMAC_05832	Expect = 9e-62	scaffold_71	Expect(2) = 5e-56	SMACT_05832	Expect = 9e-62	scaffold_71	Expect(2) = 5e-56
NCU09990	SMAC_09287	Expect = 4e-51	scaffold_140	Expect = 8e-68	SMACT_09287	Expect = 4e-51	scaffold_140	Expect = 8e-68
NCU09991	SMAC_09288	Expect = e-118	scaffold_140	Expect = e-111	SMACT_09288	Expect = e-118	scaffold_140	Expect = e-111
NCU10002	SMAC_09557	Expect = 0.0	scaffold_104	Expect = e-175	SMACT_09557	Expect = 0.0	scaffold_104	Expect = e-175
NCU10005	SMAC_09560	Expect = 4e-62	scaffold_104	Expect = 1e-61	SMACT_09560	Expect = 4e-62	scaffold_104	Expect = 1e-61
NCU10019	SMAC_06022	Expect = 3e-54	scaffold_21	Expect(2) = 6e-48	SMACT_06022	Expect = 3e-54	scaffold_21	Expect(2) = 6e-48
NCU10027	SMAC_09084	Expect = e-142	scaffold_145	Expect(3) = e-171	SMACT_09084	Expect = e-142	scaffold_145	Expect(3) = e-171
NCU10095	No hits found		No hits found		No hits found		No hits found
NCU10104	No hits found		scaffold_71	Expect = 7e-09	No hits found		No hits found
NCU10108	No hits found		No hits found		No hits found		No hits found
NCU10137	No hits found		No hits found		No hits found		No hits found
NCU10186	No hits found		scaffold_2	Expect = 0.0	No hits found		scaffold_2	Expect = 0.0
NCU10192	No hits found		No hits found		No hits found		No hits found
NCU10200	No hits found		No hits found		No hits found		No hits found
NCU10216	No hits found		No hits found		No hits found		No hits found
NCU10229	SMAC_00589	Expect = 3e-31	scaffold_7	Expect(2) = 2e-32	SMACT_00589	Expect = 3e-31	scaffold_7	Expect(2) = 2e-32
NCU10236	No hits found		scaffold_77	Expect = 5e-09	No hits found		No hits found
NCU10245	SMAC_08135	Expect = e-165	scaffold_114	Expect = e-118	SMACT_08135	Expect = e-165	scaffold_114	Expect = e-118
NCU10271	No hits found		No hits found		No hits found		No hits found
NCU10274	No hits found		scaffold_7	Expect(2) = 1e-09	No hits found		No hits found
NCU10304	SMAC_03544	Expect = e-128	scaffold_9	Expect = e-166	SMACT_03544	Expect = e-128	scaffold_9	Expect = e-166
NCU10345	SMAC_05298	Expect = 0.0	scaffold_59	Expect = 0.0	SMACT_05298	Expect = 0.0	scaffold_59	Expect = 0.0
NCU10357	No hits found		scaffold_53	Expect = 3e-10	No hits found		No hits found
NCU10393	SMAC_08125	Expect = e-166	scaffold_114	Expect(2) = e-175	SMACT_08125	Expect = e-166	scaffold_114	Expect(2) = e-175
NCU10413	No hits found		No hits found		No hits found		No hits found
NCU10432	No hits found		No hits found		No hits found		No hits found
NCU10452	No hits found		No hits found		No hits found		No hits found
NCU10470	SMAC_02874	Expect = 0.0	scaffold_31	Expect = 0.0	SMACT_02874	Expect = 0.0	scaffold_31	Expect = 0.0
NCU10476	SMAC_03981	Expect = 0.0	scaffold_33	Expect = 0.0	SMACT_03981	Expect = 0.0	scaffold_33	Expect = 0.0
NCU10503	SMAC_06150	Expect = 2e-37	scaffold_92	Expect = 2e-36	SMACT_06150	Expect = 2e-37	scaffold_92	Expect = 2e-36
NCU10511	No hits found		No hits found		No hits found		No hits found
NCU10538	SMAC_05831	Expect = 1e-84	scaffold_71	Expect(2) = e-149	SMACT_05831	Expect = 1e-84	scaffold_71	Expect(2) = e-149
NCU10539	SMAC_09288	Expect = 4e-41	scaffold_71	Expect = 5e-38	SMACT_09288	Expect = 4e-41	scaffold_71	Expect = 5e-38
NCU10591	No hits found		No hits found		No hits found		No hits found
NCU10597	SMAC_07677	Expect = e-160	scaffold_13	Expect = e-159	SMACT_07677	Expect = e-160	scaffold_13	Expect = e-159
NCU10601	SMAC_02784	Expect = 1e-14	scaffold_31	Expect = 4e-14	No hits found		No hits found
NCU10610	SMAC_05115	Expect = e-141	scaffold_56	Expect = e-137	SMACT_05115	Expect = e-141	scaffold_56	Expect = e-137
NCU10629	No hits found		No hits found		No hits found		No hits found
NCU10667	No hits found		No hits found		No hits found		No hits found
NCU10703	No hits found		scaffold_77	Expect = 6e-31	No hits found		scaffold_77	Expect = 6e-31
NCU10766	No hits found		No hits found		No hits found		No hits found
NCU10783	SMAC_01652	Expect = 3e-17	scaffold_29	Expect = 5e-21	No hits found		scaffold_29	Expect = 5e-21
NCU10793	No hits found		No hits found		No hits found		No hits found
NCU10798	No hits found		No hits found		No hits found		No hits found
NCU10813	No hits found		No hits found		No hits found		No hits found
NCU10816	No hits found		No hits found		No hits found		No hits found
NCU10829	No hits found		scaffold_59	Expect = 4e-28	No hits found		No hits found
NCU10839	No hits found		No hits found		No hits found		No hits found
NCU10881	No hits found		scaffold_63	Expect = 9e-17	No hits found		No hits found
NCU10894	No hits found		scaffold_4	Expect(2) = 6e-26	No hits found		scaffold_4	Expect(2) = 9e-23
NCU10895	SMAC_01471	Expect = e-139	scaffold_4	Expect = e-103	SMACT_01471	Expect = e-139	scaffold_4	Expect = e-103
NCU10936	No hits found		No hits found		No hits found		No hits found
NCU10941	SMAC_09122	Expect = 0.0	scaffold_130	Expect(3) = 0.0	SMACT_09122	Expect = 0.0	scaffold_130	Expect(3) = 0.0
NCU10951	No hits found		scaffold_19	Expect(2) = 6e-11	No hits found		No hits found
NCU10954	No hits found		scaffold_147	Expect(2) = 6e-09	No hits found		No hits found
NCU10958	SMAC_08613	Expect = e-130	scaffold_72	Expect(2) = e-120	SMACT_08613	Expect = e-130	scaffold_72	Expect(2) = e-119
NCU10970	SMAC_09421	Expect = 0.0	scaffold_76	Expect = e-180	SMACT_09421	Expect = 0.0	scaffold_76	Expect = e-180
NCU10972	No hits found		No hits found		No hits found		No hits found
NCU10986	No hits found		No hits found		No hits found		No hits found
NCU10997	SMAC_04887	Expect = 4e-28	scaffold_40	Expect = 2e-14	SMACT_04887	Expect = 4e-28	No hits found
NCU11038	No hits found		No hits found		No hits found		No hits found
NCU11043	SMAC_05631	Expect = 8e-70	scaffold_30	Expect = 5e-70	SMACT_05631	Expect = 8e-70	scaffold_30	Expect = 5e-70
NCU11067	No hits found		scaffold_18	Expect = 1e-16	No hits found		No hits found
NCU11087	SMAC_05107	Expect = 7e-09	No hits found		No hits found		No hits found
NCU11095	SMAC_01435	Expect = 6e-17	scaffold_4	Expect = 3e-10	No hits found		No hits found
NCU11106	No hits found		scaffold_7	Expect = 9e-15	No hits found		No hits found
NCU11108	No hits found		scaffold_62	Expect = 8e-08	No hits found		No hits found
NCU11114	No hits found		scaffold_50	Expect = 5e-11	No hits found		No hits found
NCU11128	No hits found		scaffold_56	Expect = 8e-30	No hits found		scaffold_56	Expect = 8e-30
NCU11134	No hits found		scaffold_113	Expect = 2e-07	No hits found		No hits found
NCU11148	No hits found		scaffold_86	Expect = 5e-10	No hits found		No hits found
NCU11151	No hits found		No hits found		No hits found		No hits found
NCU11158	No hits found		scaffold_90	Expect = 1e-62	No hits found		scaffold_90	Expect = 1e-62
NCU11207	SMAC_04935	Expect = 4e-76	scaffold_3	Expect = 1e-72	SMACT_04935	Expect = 4e-76	scaffold_3	Expect = 1e-72
NCU11208	SMAC_04935	Expect = 0.0	scaffold_3	Expect(2) = 0.0	SMACT_04935	Expect = 0.0	scaffold_3	Expect(2) = 0.0
NCU11211	SMAC_07178	Expect = 1e-43	scaffold_24	Expect = 4e-54	SMACT_07178	Expect = 1e-43	scaffold_24	Expect = 4e-54
NCU11214	No hits found		No hits found		No hits found		No hits found
NCU11230	SMAC_04367	Expect = 0.0	scaffold_12	Expect(2) = 0.0	SMACT_04367	Expect = 0.0	scaffold_12	Expect(2) = 0.0
NCU11295	SMAC_01078	Expect = 3e-72	scaffold_17	Expect = 8e-94	SMACT_01078	Expect = 3e-72	scaffold_17	Expect = 8e-94
NCU11304	SMAC_00710	Expect = 7e-28	scaffold_17	Expect = 1e-26	SMACT_00710	Expect = 7e-28	scaffold_17	Expect = 1e-26
NCU11318	SMAC_01025	Expect = 0.0	scaffold_17	Expect(2) = e-174	SMACT_01025	Expect = 0.0	scaffold_17	Expect(2) = e-174
NCU11331	SMAC_04121	Expect = e-141	scaffold_57	Expect = e-139	SMACT_04121	Expect = e-141	scaffold_57	Expect = e-139
NCU11347	SMAC_00791	Expect = e-152	scaffold_17	Expect = e-151	SMACT_00791	Expect = e-152	scaffold_17	Expect = e-151
NCU11390	SMAC_08118	Expect = e-142	scaffold_114	Expect(2) = e-135	SMACT_08118	Expect = e-142	scaffold_114	Expect(2) = e-135
NCU20000	SMAC_00096	Expect = 7e-70	scaffold_7	Expect = 2e-68	SMACT_00096	Expect = 7e-70	scaffold_7	Expect = 2e-68
NCU20033	No hits found		scaffold_16	Expect = 2e-19	No hits found		No hits found
NCU20036	SMAC_02280	Expect = 0.0	scaffold_16	Expect = 0.0	SMACT_02280	Expect = 0.0	scaffold_16	Expect = 0.0
NCU20049	SMAC_02219	Expect = 0.0	scaffold_16	Expect(2) = 0.0	SMACT_02219	Expect = 0.0	scaffold_16	Expect(2) = 0.0
NCU20058	SMAC_06657	Expect = 2e-72	scaffold_37	Expect = 3e-72	SMACT_06657	Expect = 2e-72	scaffold_37	Expect = 3e-72
NCU20061	SMAC_06697	Expect = 0.0	scaffold_37	Expect = 0.0	SMACT_06697	Expect = 0.0	scaffold_37	Expect = 0.0
NCU20072	SMAC_06443	Expect = 0.0	scaffold_111	Expect = 0.0	SMACT_06443	Expect = 0.0	scaffold_111	Expect = 0.0
NCU20157	No hits found		scaffold_6	Expect = 2e-13	No hits found		No hits found
NCU20163	No hits found		scaffold_6	Expect = 5e-13	No hits found		No hits found
NCU20171	No hits found		No hits found		No hits found		No hits found
NCU20176	SMAC_02612	Expect = e-168	scaffold_6	Expect = e-161	SMACT_02612	Expect = e-168	scaffold_6	Expect = e-161
NCU20196	No hits found		No hits found		No hits found		No hits found
NCU20211	No hits found		scaffold_68	Expect = 1e-60	No hits found		scaffold_68	Expect = 1e-60
NCU20212	No hits found		No hits found		No hits found		No hits found
NCU20213	No hits found		No hits found		No hits found		No hits found
NCU20227	SMAC_00668	Expect = e-114	scaffold_17	Expect = e-155	SMACT_00668	Expect = e-114	scaffold_17	Expect = e-155
NCU20243	SMAC_07814	Expect = 0.0	scaffold_61	Expect = 0.0	SMACT_07814	Expect = 0.0	scaffold_61	Expect = 0.0
NCU20253	SMAC_10001	Expect = 2e-22	contig_3798	Expect = 1e-17	SMACT_10001	Expect = 2e-22	No hits found
NCU20259	SMAC_04426	Expect = 6e-33	scaffold_142	Expect(2) = 6e-37	SMACT_04426	Expect = 6e-33	scaffold_142	Expect(2) = 6e-37
NCU20266	No hits found		No hits found		No hits found		No hits found
NCU20273	No hits found		No hits found		No hits found		No hits found
NCU20279	SMAC_03733	Expect = 7e-15	scaffold_49	Expect = 2e-11	No hits found		No hits found
NCU20283	No hits found		No hits found		No hits found		No hits found
NCU20288	SMAC_03775	Expect = e-120	scaffold_39	Expect(2) = e-168	SMACT_03775	Expect = e-120	scaffold_39	Expect(2) = e-168
NCU20299	SMAC_08369	Expect = e-114	scaffold_133	Expect(2) = 0.0	SMACT_08369	Expect = e-114	scaffold_133	Expect(2) = 0.0
NCU20302	No hits found		scaffold_133	Expect = 1e-31	No hits found		scaffold_133	Expect = 1e-31
NCU20322	SMAC_02705	Expect = 0.0	scaffold_6	Expect = 0.0	SMACT_02705	Expect = 0.0	scaffold_6	Expect = 0.0
NCU20333	SMAC_03860	Expect = e-175	scaffold_39	Expect(2) = 0.0	SMACT_03860	Expect = e-175	scaffold_39	Expect(2) = 0.0
NCU20334	SMAC_02764	Expect = 8e-22	scaffold_6	Expect = 1e-22	No hits found		No hits found
NCU20349	SMAC_03417	Expect = 4e-22	scaffold_2	Expect(2) = 6e-25	SMACT_03417	Expect = 4e-22	scaffold_2	Expect(2) = 6e-25
NCU20369	SMAC_09736	Expect = 6e-21	scaffold_115	Expect(3) = 3e-52	SMACT_09736	Expect = 6e-21	scaffold_115	Expect(3) = 3e-52
NCU20370	SMAC_08809	Expect = 2e-35	scaffold_115	Expect = 2e-34	SMACT_08809	Expect = 2e-35	scaffold_115	Expect = 2e-34
NCU20375	No hits found		scaffold_81	Expect(2) = 1e-40	No hits found		scaffold_81	Expect(2) = 1e-40
NCU20379	No hits found		No hits found		No hits found		No hits found
NCU20380	SMAC_08005	Expect = 5e-10	scaffold_32	Expect = 7e-10	No hits found		No hits found
NCU20381	SMAC_08000	Expect = 3e-55	scaffold_32	Expect = 4e-55	SMACT_08000	Expect = 3e-55	scaffold_32	Expect = 4e-55
NCU20382	No hits found		scaffold_32	Expect = 1e-12	No hits found		No hits found
NCU20384	SMAC_09452	Expect = 1e-31	scaffold_25	Expect = 3e-30	SMACT_09452	Expect = 1e-31	scaffold_25	Expect = 3e-30
NCU20385	SMAC_09682	Expect = 1e-11	contig_198	Expect = 5e-11	No hits found		No hits found
NCU20387	No hits found		No hits found		No hits found		No hits found
NCU20388	No hits found		No hits found		No hits found		No hits found
NCU20391	No hits found		scaffold_117	Expect = 7e-06	No hits found		No hits found
NCU20399	SMAC_08403	Expect = 5e-36	scaffold_91	Expect = 9e-36	SMACT_08403	Expect = 5e-36	scaffold_91	Expect = 9e-36
NCU20400	No hits found		No hits found		No hits found		No hits found
NCU20403	No hits found		No hits found		No hits found		No hits found
NCU20405	SMAC_09606	Expect = 4e-81	scaffold_127	Expect = 2e-80	SMACT_09606	Expect = 4e-81	scaffold_127	Expect = 2e-80
NCU20406	SMAC_05641	Expect = 2e-23	scaffold_30	Expect = 1e-28	SMACT_05641	Expect = 2e-23	scaffold_30	Expect = 1e-28
NCU20407	No hits found		scaffold_30	Expect(2) = 6e-17	No hits found		No hits found
NCU20408	No hits found		No hits found		No hits found		No hits found
NCU20414	No hits found		No hits found		No hits found		No hits found
NCU20415	No hits found		No hits found		No hits found		No hits found
NCU20416	SMAC_07141	Expect = e-117	scaffold_47	Expect(2) = e-112	SMACT_07141	Expect = e-117	scaffold_47	Expect(2) = e-112
NCU20420	SMAC_07178	Expect = 0.0	scaffold_47	Expect = 0.0	SMACT_07178	Expect = 0.0	scaffold_47	Expect = 0.0
NCU20432	SMAC_05199	Expect = 1e-19	scaffold_29	Expect = 3e-73	No hits found		scaffold_29	Expect = 3e-73
NCU20435	SMAC_07157	Expect = 1e-95	scaffold_47	Expect(2) = 3e-89	SMACT_07157	Expect = 1e-95	scaffold_47	Expect(2) = 3e-89
NCU20436	SMAC_07152	Expect = e-136	scaffold_47	Expect = e-137	SMACT_07152	Expect = e-136	scaffold_47	Expect = e-137
NCU20438	SMAC_07146	Expect = e-149	scaffold_47	Expect(2) = 0.0	SMACT_07146	Expect = e-149	scaffold_47	Expect(2) = 0.0
NCU20445	SMAC_04689	Expect = 7e-39	scaffold_39	Expect(2) = 9e-56	SMACT_04689	Expect = 7e-39	scaffold_39	Expect(2) = 9e-56
NCU20451	SMAC_01520	Expect = 4e-77	scaffold_4	Expect = 4e-77	SMACT_01520	Expect = 4e-77	scaffold_4	Expect = 1e-76
NCU20458	SMAC_02402	Expect = 1e-08	scaffold_14	Expect = 8e-08	No hits found		No hits found
NCU20460	SMAC_01476	Expect = 0.0	scaffold_4	Expect = 0.0	SMACT_01476	Expect = 0.0	scaffold_4	Expect = 0.0
NCU20464	No hits found		scaffold_4	Expect = 2e-06	No hits found		No hits found
NCU20470	SMAC_01406	Expect = 1e-67	scaffold_4	Expect = 6e-65	SMACT_01406	Expect = 1e-67	scaffold_4	Expect = 6e-65
NCU20478	SMAC_01334	Expect = 0.0	scaffold_4	Expect = 0.0	SMACT_01334	Expect = 0.0	scaffold_4	Expect = 0.0
NCU20492	No hits found		No hits found		No hits found		No hits found
NCU20499	SMAC_01220	Expect = 2e-90	scaffold_4	Expect = 9e-90	SMACT_01220	Expect = 2e-90	scaffold_4	Expect = 9e-90
NCU20558	No hits found		scaffold_86	Expect = 9e-31	No hits found		scaffold_86	Expect = 9e-31
NCU20560	SMAC_07421	Expect = e-125	scaffold_86	Expect = 0.0	SMACT_07421	Expect = e-125	scaffold_86	Expect = 0.0
NCU20562	SMAC_07438	Expect = e-111	scaffold_86	Expect = e-111	SMACT_07438	Expect = e-111	scaffold_86	Expect = e-111
NCU20566	SMAC_04931	Expect = 0.0	scaffold_40	Expect = 0.0	SMACT_04931	Expect = 0.0	scaffold_40	Expect = 0.0
NCU20575	SMAC_06383	Expect = 3e-68	scaffold_96	Expect = 5e-68	SMACT_06383	Expect = 3e-68	scaffold_96	Expect = 5e-68
NCU20577	No hits found		No hits found		No hits found		No hits found
NCU20578	No hits found		No hits found		No hits found		No hits found
NCU20580	No hits found		No hits found		No hits found		No hits found
NCU20584	No hits found		No hits found		No hits found		No hits found
NCU20590	SMAC_00721	Expect = e-120	scaffold_17	Expect = e-119	SMACT_00721	Expect = e-120	scaffold_17	Expect = e-119
NCU20593	SMAC_00734	Expect = e-158	scaffold_17	Expect(2) = 0.0	SMACT_00734	Expect = e-158	scaffold_17	Expect(2) = 0.0
NCU20600	No hits found		scaffold_2	Expect(2) = 2e-17	No hits found		No hits found
NCU20604	SMAC_03308	Expect = e-137	scaffold_2	Expect = e-157	SMACT_03308	Expect = e-137	scaffold_2	Expect = e-157
NCU20607	SMAC_03339	Expect = 1e-56	scaffold_2	Expect = 2e-56	SMACT_03339	Expect = 1e-56	scaffold_2	Expect = 2e-56
NCU20623	No hits found		No hits found		No hits found		No hits found
NCU20624	No hits found		scaffold_8	Expect = 6e-10	No hits found		No hits found
NCU20625	SMAC_07638	Expect = 7e-39	scaffold_8	Expect = 1e-38	SMACT_07638	Expect = 7e-39	scaffold_8	Expect = 1e-38
NCU20628	SMAC_07630	Expect = 5e-78	scaffold_8	Expect(2) = 2e-75	SMACT_07630	Expect = 5e-78	scaffold_8	Expect(2) = 2e-75
NCU20629	SMAC_07619	Expect = e-135	scaffold_8	Expect(2) = e-126	SMACT_07619	Expect = e-135	scaffold_8	Expect(2) = e-126
NCU20633	SMAC_09198	Expect = 0.0	scaffold_95	Expect = 0.0	SMACT_09198	Expect = 0.0	scaffold_95	Expect = 0.0
NCU20634	SMAC_09300	Expect = 9e-60	scaffold_38	Expect(2) = e-118	SMACT_09300	Expect = 9e-60	scaffold_38	Expect(2) = e-118
NCU20639	No hits found		scaffold_77	Expect = 2e-21	No hits found		No hits found
NCU20641	No hits found		No hits found		No hits found		No hits found
NCU20650	No hits found		scaffold_20	Expect = 4e-37	No hits found		scaffold_20	Expect = 4e-37
NCU20660	SMAC_07527	Expect = 5e-58	scaffold_101	Expect = 4e-90	SMACT_07527	Expect = 5e-58	scaffold_101	Expect = 4e-90
NCU20661	SMAC_07526	Expect = 0.0	scaffold_101	Expect = 0.0	SMACT_07526	Expect = 0.0	scaffold_101	Expect = 0.0
NCU20662	No hits found		No hits found		No hits found		No hits found
NCU20678	SMAC_01066	Expect = 0.0	scaffold_17	Expect(2) = 0.0	SMACT_01066	Expect = 0.0	scaffold_17	Expect(2) = 0.0
NCU20679	SMAC_01062	Expect = 7e-33	scaffold_17	Expect = 2e-32	SMACT_01062	Expect = 7e-33	scaffold_17	Expect = 2e-32
NCU20691	SMAC_01009	Expect = e-108	scaffold_17	Expect(3) = 0.0	SMACT_01009	Expect = e-108	scaffold_17	Expect(3) = 0.0
NCU20711	SMAC_08882	Expect = 0.0	scaffold_23	Expect = 0.0	SMACT_08882	Expect = 0.0	scaffold_23	Expect = 0.0
NCU20715	SMAC_05312	Expect = 1e-63	scaffold_59	Expect(2) = 1e-80	SMACT_05312	Expect = 1e-63	scaffold_59	Expect(2) = 1e-80
NCU20718	SMAC_05329	Expect = e-108	scaffold_59	Expect = e-114	SMACT_05329	Expect = e-108	scaffold_59	Expect = e-114
NCU20727	SMAC_04656	Expect = 2e-13	scaffold_58	Expect = 4e-91	No hits found		scaffold_58	Expect = 4e-91
NCU20733	SMAC_04710	Expect = e-110	scaffold_58	Expect = e-104	SMACT_04710	Expect = e-110	scaffold_58	Expect = e-104
NCU20750	SMAC_01611	Expect = 4e-94	scaffold_4	Expect = 2e-93	SMACT_01611	Expect = 4e-94	scaffold_4	Expect = 2e-93
NCU20770	SMAC_06808	Expect = 0.0	scaffold_27	Expect(2) = 0.0	SMACT_06808	Expect = 0.0	scaffold_27	Expect(2) = 0.0
NCU20783	No hits found		scaffold_3	Expect = 8e-21	No hits found		scaffold_3	Expect = 8e-21
NCU20787	SMAC_04998	Expect = 0.0	scaffold_3	Expect(2) = 0.0	SMACT_04998	Expect = 0.0	scaffold_3	Expect(2) = 0.0
NCU20796	SMAC_09074	Expect = 8e-11	scaffold_123	Expect = 3e-10	No hits found		No hits found
NCU20805	No hits found		scaffold_27	Expect(2) = 3e-10	No hits found		No hits found
NCU20806	No hits found		scaffold_27	Expect = 5e-11	No hits found		No hits found
NCU20851	SMAC_06651	Expect = e-169	scaffold_64	Expect = e-169	SMACT_06651	Expect = e-169	scaffold_64	Expect = e-169
NCU20863	SMAC_05917	Expect = 0.0	scaffold_71	Expect(2) = 0.0	SMACT_05917	Expect = 0.0	scaffold_71	Expect(2) = 0.0
NCU20867	SMAC_05898	Expect = 0.0	scaffold_71	Expect = 0.0	SMACT_05898	Expect = 0.0	scaffold_71	Expect = 0.0
NCU20869	SMAC_05882	Expect = 3e-07	scaffold_71	Expect = 1e-06	No hits found		No hits found
NCU20877	SMAC_07087	Expect = 3e-14	scaffold_70	Expect = 1e-10	No hits found		No hits found
NCU20882	SMAC_06765	Expect = 0.0	scaffold_90	Expect(3) = 0.0	SMACT_06765	Expect = 0.0	scaffold_90	Expect(3) = 0.0
NCU20896	SMAC_03866	Expect = 0.0	scaffold_39	Expect(2) = 0.0	SMACT_03866	Expect = 0.0	scaffold_39	Expect(2) = 0.0
NCU20907	SMAC_00781	Expect = 7e-26	scaffold_17	Expect = 2e-39	SMACT_00781	Expect = 7e-26	scaffold_17	Expect = 2e-39
NCU20913	SMAC_07379	Expect = 1e-18	scaffold_35	Expect(4) = e-112	No hits found		scaffold_35	Expect(4) = e-112
NCU20916	SMAC_07370	Expect = e-103	scaffold_35	Expect(3) = 2e-91	SMACT_07370	Expect = e-103	scaffold_35	Expect(3) = 2e-91
NCU20923	SMAC_00789	Expect = 6e-81	scaffold_17	Expect(2) = 1e-71	SMACT_00789	Expect = 6e-81	scaffold_17	Expect(2) = 1e-71
NCU20947	SMAC_08253	Expect = 1e-55	scaffold_31	Expect(2) = e-103	SMACT_08253	Expect = 1e-55	scaffold_31	Expect(2) = e-103
NCU20949	SMAC_09247	Expect = 0.0	scaffold_125	Expect(3) = 0.0	SMACT_09247	Expect = 0.0	scaffold_125	Expect(3) = 0.0
NCU20952	SMAC_09618	Expect = 5e-38	scaffold_26	Expect(2) = 3e-48	SMACT_09618	Expect = 5e-38	scaffold_26	Expect(2) = 3e-48
NCU20958	No hits found		scaffold_7	Expect = 6e-09	No hits found		No hits found
NCU20962	No hits found		scaffold_7	Expect = 1e-12	No hits found		No hits found
NCU20974	SMAC_05205	Expect = e-117	scaffold_52	Expect = e-146	SMACT_05205	Expect = e-117	scaffold_52	Expect = e-146
NCU20982	No hits found		scaffold_52	Expect = 4e-31	No hits found		scaffold_52	Expect = 4e-31
NCU20984	SMAC_08055	Expect = e-149	scaffold_41	Expect = 9e-75	SMACT_08055	Expect = e-149	scaffold_41	Expect = 9e-75
NCU20985	SMAC_08049	Expect = 0.0	scaffold_41	Expect = 0.0	SMACT_08049	Expect = 0.0	scaffold_41	Expect = 0.0
NCU20987	SMAC_07698	Expect = 4e-48	scaffold_13	Expect(2) = 4e-48	SMACT_07698	Expect = 4e-48	scaffold_13	Expect(2) = 4e-48
NCU20988	SMAC_07700	Expect = 8e-63	scaffold_13	Expect = 3e-62	SMACT_07700	Expect = 8e-63	scaffold_13	Expect = 3e-62
NCU20992	SMAC_07705	Expect = 2e-34	scaffold_13	Expect = 2e-24	SMACT_07705	Expect = 2e-34	scaffold_13	Expect = 2e-24
NCU21003	SMAC_08765	Expect = 2e-35	scaffold_110	Expect = 4e-19	SMACT_08765	Expect = 2e-35	No hits found
NCU21013	SMAC_08971	Expect = 5e-64	scaffold_73	Expect = 2e-68	SMACT_08971	Expect = 5e-64	scaffold_73	Expect = 2e-68
NCU21014	SMAC_08967	Expect = 2e-14	scaffold_73	Expect = 1e-13	No hits found		No hits found
NCU21017	SMAC_06948	Expect = 2e-09	scaffold_24	Expect = 1e-47	No hits found		scaffold_24	Expect = 1e-47
NCU21018	SMAC_06957	Expect = 3e-88	scaffold_24	Expect = 6e-88	SMACT_06957	Expect = 3e-88	scaffold_24	Expect = 6e-88
NCU21019	SMAC_06958	Expect = 0.0	scaffold_24	Expect(2) = 0.0	SMACT_06958	Expect = 0.0	scaffold_24	Expect(2) = 0.0
NCU21028	SMAC_07902	Expect = 3e-81	scaffold_15	Expect(2) = e-104	SMACT_07902	Expect = 3e-81	scaffold_15	Expect(2) = e-104
NCU21032	No hits found		scaffold_15	Expect(2) = 2e-11	No hits found		No hits found
NCU21049	No hits found		scaffold_19	Expect = 5e-22	No hits found		scaffold_19	Expect = 5e-22
NCU21061	SMAC_02030	Expect = 7e-17	scaffold_16	Expect = 5e-25	No hits found		scaffold_16	Expect = 5e-25
NCU21066	SMAC_02067	Expect = 3e-18	scaffold_16	Expect(2) = 7e-20	No hits found		No hits found
NCU21067	SMAC_02076	Expect = 2e-69	scaffold_16	Expect(2) = 2e-90	SMACT_02076	Expect = 2e-69	scaffold_16	Expect = 9e-76
NCU21078	SMAC_09442	Expect = 4e-21	scaffold_54	Expect = 3e-08	No hits found		No hits found
NCU21095	No hits found		scaffold_59	Expect = 7e-46	No hits found		scaffold_59	Expect = 7e-46
NCU21101	SMAC_08019	Expect = 3e-09	scaffold_32	Expect = 3e-11	No hits found		No hits found
NCU21102	SMAC_09385	Expect = 1e-10	scaffold_135	Expect(2) = 1e-22	No hits found		scaffold_135	Expect(2) = 1e-22
NCU21113	SMAC_08229	Expect = 2e-65	scaffold_49	Expect = 1e-63	SMACT_08229	Expect = 2e-65	scaffold_49	Expect = 1e-63
NCU21117	No hits found		No hits found		No hits found		No hits found
NCU21133	SMAC_04801	Expect = 2e-51	scaffold_58	Expect = 2e-51	SMACT_04801	Expect = 2e-51	scaffold_58	Expect = 2e-51
NCU21145	No hits found		No hits found		No hits found		No hits found
NCU21152	No hits found		No hits found		No hits found		No hits found
NCU21160	SMAC_02410	Expect = 0.0	scaffold_14	Expect(2) = 0.0	SMACT_02410	Expect = 0.0	scaffold_14	Expect(2) = 0.0
NCU21185	SMAC_02356	Expect = 3e-56	scaffold_14	Expect(2) = 1e-49	SMACT_02356	Expect = 3e-56	scaffold_14	Expect(2) = 1e-49
NCU21188	No hits found		scaffold_14	Expect = 2e-21	No hits found		scaffold_14	Expect = 2e-21
NCU21204	SMAC_02099	Expect = 7e-77	scaffold_44	Expect = 5e-82	SMACT_02099	Expect = 7e-77	scaffold_44	Expect = 5e-82
NCU21205	No hits found		scaffold_29	Expect(4) = 8e-51	No hits found		scaffold_29	Expect(4) = 8e-51
NCU21218	No hits found		scaffold_9	Expect = 8e-14	No hits found		No hits found
NCU21219	SMAC_03576	Expect = 0.0	scaffold_9	Expect(2) = 0.0	SMACT_03576	Expect = 0.0	scaffold_9	Expect(2) = 0.0
NCU21225	SMAC_08998	Expect = 3e-22	scaffold_106	Expect = 9e-19	SMACT_08998	Expect = 3e-22	No hits found
NCU21233	No hits found		No hits found		No hits found		No hits found
NCU21234	No hits found		scaffold_17	Expect = 5e-25	No hits found		scaffold_17	Expect = 5e-25
NCU21242	No hits found		No hits found		No hits found		No hits found
NCU21244	No hits found		No hits found		No hits found		No hits found
NCU21262	SMAC_09112	Expect = 4e-15	scaffold_88	Expect(2) = 2e-18	No hits found		No hits found
NCU21263	No hits found		scaffold_7	Expect = 7e-28	No hits found		scaffold_7	Expect = 7e-28
NCU21267	SMAC_08797	Expect = 0.0	scaffold_80	Expect = 0.0	SMACT_08797	Expect = 0.0	scaffold_80	Expect = 0.0
NCU21273	SMAC_09093	Expect = 2e-97	scaffold_145	Expect = 1e-99	SMACT_09093	Expect = 2e-97	scaffold_145	Expect = 1e-99
NCU21277	No hits found		scaffold_145	Expect(2) = 1e-08	No hits found		No hits found
NCU21289	No hits found		scaffold_11	Expect = 4e-83	No hits found		scaffold_11	Expect = 4e-83
NCU21300	No hits found		scaffold_12	Expect = 3e-48	No hits found		scaffold_12	Expect = 3e-48
NCU21306	SMAC_04283	Expect = 4e-85	scaffold_12	Expect = e-172	SMACT_04283	Expect = 4e-85	scaffold_12	Expect = e-172
NCU21318	SMAC_04354	Expect = 4e-06	No hits found		No hits found		No hits found
NCU21323	No hits found		scaffold_12	Expect(2) = 6e-55	No hits found		scaffold_12	Expect(2) = 6e-55
NCU21334	SMAC_05785	Expect = 1e-92	scaffold_63	Expect(2) = 5e-92	SMACT_05785	Expect = 1e-92	scaffold_63	Expect(2) = 5e-92
NCU21359	No hits found		No hits found		No hits found		No hits found
NCU21361	No hits found		No hits found		No hits found		No hits found
NCU21366	SMAC_05102	Expect = 3e-07	scaffold_56	Expect = 5e-21	No hits found		scaffold_56	Expect = 5e-21
NCU21370	SMAC_01594	Expect = 0.0	scaffold_4	Expect = 0.0	SMACT_01594	Expect = 0.0	scaffold_4	Expect = 0.0
NCU21377	SMAC_05603	Expect = 5e-38	scaffold_22	Expect(2) = 1e-43	SMACT_05603	Expect = 5e-38	scaffold_22	Expect(2) = 1e-43
NCU21380	SMAC_05934	Expect = 1e-48	scaffold_71	Expect(2) = e-168	SMACT_05934	Expect = 1e-48	scaffold_71	Expect(2) = e-168
NCU21389	SMAC_07886	Expect = 7e-62	scaffold_84	Expect(3) = 4e-65	SMACT_07886	Expect = 7e-62	scaffold_84	Expect(3) = 4e-65
NCU21390	No hits found		scaffold_55	Expect = 2e-14	No hits found		No hits found
NCU21392	SMAC_08938	Expect = 1e-16	scaffold_1	Expect = 3e-19	No hits found		No hits found
NCU21405	No hits found		No hits found		No hits found		No hits found
NCU21406	SMAC_00557	Expect = 2e-58	scaffold_7	Expect = 5e-53	SMACT_00557	Expect = 2e-58	scaffold_7	Expect = 5e-53
NCU21410	No hits found		No hits found		No hits found		No hits found
NCU21411	SMAC_00531	Expect = 0.0	scaffold_7	Expect = 0.0	SMACT_00531	Expect = 0.0	scaffold_7	Expect = 0.0
NCU21433	No hits found		No hits found		No hits found		No hits found
NCU21434	SMAC_00397	Expect = 0.0	scaffold_7	Expect(2) = 0.0	SMACT_00397	Expect = 0.0	scaffold_7	Expect(2) = 0.0
NCU21447	SMAC_02776	Expect = 1e-50	scaffold_31	Expect = 1e-43	SMACT_02776	Expect = 1e-50	scaffold_31	Expect = 1e-43
NCU21458	SMAC_07485	Expect = 2e-27	scaffold_77	Expect = 1e-13	SMACT_07485	Expect = 2e-27	No hits found
NCU21459	No hits found		No hits found		No hits found		No hits found
NCU21463	SMAC_09423	Expect = 3e-66	scaffold_76	Expect = 3e-61	SMACT_09423	Expect = 3e-66	scaffold_76	Expect = 3e-61
NCU21465	SMAC_07870	Expect = 0.0	scaffold_84	Expect(2) = 0.0	SMACT_07870	Expect = 0.0	scaffold_84	Expect(2) = 0.0
NCU21469	SMAC_07856	Expect = 1e-10	scaffold_84	Expect = 2e-15	No hits found		No hits found
NCU21471	SMAC_05673	Expect = e-132	scaffold_30	Expect(2) = e-111	SMACT_05673	Expect = e-132	scaffold_30	Expect(2) = e-111
NCU21478	No hits found		scaffold_30	Expect = 6e-15	No hits found		No hits found
NCU21480	No hits found		scaffold_30	Expect = 6e-38	No hits found		scaffold_30	Expect = 6e-38
NCU21483	SMAC_08183	Expect = e-116	scaffold_10	Expect(2) = e-127	SMACT_08183	Expect = e-116	scaffold_10	Expect(2) = e-127
NCU21489	No hits found		No hits found		No hits found		No hits found
NCU21498	No hits found		scaffold_57	Expect = 1e-66	No hits found		scaffold_57	Expect = 1e-66
NCU21511	SMAC_08276	Expect = 5e-36	scaffold_82	Expect = 3e-56	SMACT_08276	Expect = 5e-36	scaffold_82	Expect = 3e-56
NCU21537	SMAC_08433	Expect = 7e-56	scaffold_43	Expect = 2e-50	SMACT_08433	Expect = 7e-56	scaffold_43	Expect = 2e-50
NCU21538	SMAC_06356	Expect = 2e-19	scaffold_96	Expect = 8e-50	No hits found		scaffold_96	Expect = 8e-50
NCU21557	No hits found		scaffold_4	Expect(2) = 2e-16	No hits found		No hits found
NCU21559	SMAC_08903	Expect = 1e-26	scaffold_124	Expect = 4e-25	SMACT_08903	Expect = 1e-26	scaffold_124	Expect = 4e-25
NCU21561	SMAC_09125	Expect = 7e-26	scaffold_124	Expect(2) = 4e-71	SMACT_09125	Expect = 7e-26	scaffold_124	Expect(2) = 4e-71
NCU21564	SMAC_08921	Expect = 1e-80	scaffold_124	Expect(2) = 6e-76	SMACT_08921	Expect = 1e-80	scaffold_124	Expect(2) = 6e-76
NCU21565	SMAC_08923	Expect = 1e-70	scaffold_124	Expect = 2e-70	SMACT_08923	Expect = 1e-70	scaffold_124	Expect = 2e-70
NCU21567	SMAC_04247	Expect = 6e-90	scaffold_12	Expect = 7e-86	SMACT_04247	Expect = 6e-90	scaffold_12	Expect = 7e-86
NCU21578	No hits found		scaffold_21	Expect = 1e-08	No hits found		No hits found
NCU21586	No hits found		scaffold_94	Expect = 7e-37	No hits found		scaffold_94	Expect = 7e-37
NCU21588	No hits found		No hits found		No hits found		No hits found
NCU21590	SMAC_05081	Expect = 2e-20	scaffold_56	Expect = 6e-20	No hits found		No hits found
NCU21636	No hits found		No hits found		No hits found		No hits found
NCU21641	SMAC_05489	Expect = e-148	scaffold_22	Expect = e-148	SMACT_05489	Expect = e-148	scaffold_22	Expect = e-148
NCU21642	SMAC_07178	Expect = 8e-64	scaffold_29	Expect = 2e-86	SMACT_07178	Expect = 8e-64	scaffold_29	Expect = 2e-86
NCU21644	SMAC_09506	Expect = 0.0	scaffold_93	Expect = 0.0	SMACT_09506	Expect = 0.0	scaffold_93	Expect = 0.0
NCU21647	SMAC_09537	Expect = 6e-72	scaffold_113	Expect = 3e-71	SMACT_09537	Expect = 6e-72	scaffold_113	Expect = 3e-71
NCU21648	SMAC_09369	Expect = 3e-23	scaffold_112	Expect = 3e-24	SMACT_09369	Expect = 3e-23	scaffold_112	Expect = 3e-24
NCU21650	No hits found		scaffold_39	Expect = 2e-06	No hits found		No hits found
NCU21651	SMAC_09377	Expect = 7e-25	scaffold_112	Expect = 2e-31	SMACT_09377	Expect = 7e-25	scaffold_112	Expect = 2e-31
NCU21653	No hits found		No hits found		No hits found		No hits found
NCU21655	No hits found		scaffold_67	Expect = 1e-11	No hits found		No hits found
NCU21656	No hits found		scaffold_85	Expect(2) = 7e-14	No hits found		No hits found
NCU21657	SMAC_08228	Expect = 5e-10	scaffold_49	Expect = 2e-09	No hits found		No hits found
NCU21660	No hits found		No hits found		No hits found		No hits found
NCU21661	No hits found		No hits found		No hits found		No hits found
NCU21663	No hits found		No hits found		No hits found		No hits found
NCU21664	No hits found		scaffold_52	Expect = 6e-12	No hits found		No hits found
NCU21665	No hits found		No hits found		No hits found		No hits found
NCU21666	No hits found		scaffold_123	Expect = 1e-20	No hits found		scaffold_123	Expect = 1e-20
NCU21667	No hits found		scaffold_123	Expect = 1e-06	No hits found		No hits found
NCU21668	SMAC_05270	Expect = 4e-60	scaffold_52	Expect = 2e-41	SMACT_05270	Expect = 4e-60	scaffold_52	Expect = 2e-41
NCU21671	No hits found		No hits found		No hits found		No hits found
NCU21672	No hits found		scaffold_12	Expect = 5e-31	No hits found		scaffold_12	Expect = 5e-31
NCU21673	No hits found		No hits found		No hits found		No hits found
NCU21674	No hits found		No hits found		No hits found		No hits found
NCU21675	No hits found		scaffold_31	Expect(2) = 1e-27	No hits found		scaffold_31	Expect(2) = 1e-27
NCU21677	No hits found		scaffold_31	Expect = 2e-29	No hits found		scaffold_31	Expect = 2e-29
NCU21678	No hits found		No hits found		No hits found		No hits found
NCU21679	No hits found		scaffold_7	Expect = 2e-17	No hits found		No hits found
NCU21680	No hits found		scaffold_4	Expect = 2e-12	No hits found		No hits found
NCU21681	No hits found		scaffold_4	Expect = 4e-13	No hits found		No hits found
NCU21682	No hits found		scaffold_4	Expect = 3e-17	No hits found		No hits found
NCU21683	SMAC_01355	Expect = 3e-42	scaffold_4	Expect = 2e-41	SMACT_01355	Expect = 3e-42	scaffold_4	Expect = 2e-41
NCU21684	No hits found		No hits found		No hits found		No hits found
NCU21685	No hits found		scaffold_9	Expect = 3e-12	No hits found		No hits found
NCU21686	No hits found		scaffold_7	Expect = 4e-08	No hits found		No hits found
NCU21687	No hits found		No hits found		No hits found		No hits found
NCU21688	No hits found		No hits found		No hits found		No hits found
NCU21689	No hits found		scaffold_7	Expect = 5e-08	No hits found		No hits found
NCU21690	No hits found		No hits found		No hits found		No hits found
NCU21691	No hits found		scaffold_7	Expect = 5e-13	No hits found		No hits found
NCU21692	No hits found		scaffold_7	Expect = 5e-12	No hits found		No hits found
NCU21693	SMAC_00427	Expect = 9e-52	scaffold_7	Expect = 9e-57	SMACT_00427	Expect = 9e-52	scaffold_7	Expect = 9e-57
NCU21695	No hits found		scaffold_145	Expect = 4e-09	No hits found		No hits found
NCU21697	No hits found		No hits found		No hits found		No hits found
NCU21698	No hits found		No hits found		No hits found		No hits found
NCU21700	No hits found		No hits found		No hits found		No hits found
NCU21701	No hits found		No hits found		No hits found		No hits found
NCU21702	SMAC_08151	Expect = 7e-11	scaffold_114	Expect = 7e-10	No hits found		No hits found
NCU21703	No hits found		No hits found		No hits found		No hits found
NCU21705	No hits found		No hits found		No hits found		No hits found
NCU21707	No hits found		No hits found		No hits found		No hits found
[truncated: 134 more rows]
