# Supplementary material for: De novo Assembly of a 40 Mb Eukaryotic Genome from Short Sequence Reads: Sordaria macrospora, a Model Organism for Fungal Morphogenesis
Source: PLoS Genet. 2010 Apr 8;6(4):e1000891. doi: 10.1371/journal.pgen.1000891 (PMC2851567; doi:10.1371/journal.pgen.1000891)
Supplement: Table S5 — Comparisons of different genomic regions. (4.61 MB XLS) [file pgen.1000891.s017.xls]

## Sheet: comparison stats
The following tables contain data on comparisons of different genomic regions of S. macrospora, N. crassa, N. discreta and N. tetrasperma.
For the comparisons, an alignment of the genome sequences of the four species was performed with Mercator
(Dewey 2007, in: Bergman (ed) Comparative genomics, Humana Press).
Parts of the alignment corresponding to CDSs, introns and regions upstream of CDSs (in 1 kb steps ranging from 1 to 4 kb) were used for these comparisons.
Only those upstream regions were used that do not overlap with a protein coding region.
Each region was used only once even if it is upstream of two divergently transcribed genes to avoid double-counting.
Each table contains the following columns:
GENE	S. macrospora locus tag
ALL_ID	% identity for all comparisons (4-way comparison including four species)
NC_JCUC	uncorrected Jukes-Cantor distance for the comparison of S. macrospora and N. crassa
PW_ID	pairwise identity in % between S. macrospora and N. crassa
NCRA_D	Kimura distance between S. macrospora and N. crassa
NTET_D	Kimura distance between S. macrospora and N. tetrasperma
NDIS_D	Kimura distance between S. macrospora and N. discreta
For the comparisons of different genomic regions from S. macrospora and N. crassa,
Kolmogorow-Smirnow-tests were performed to test whether the data distributions
for the different regions are significantly different from each other,
thereby indicating that different types of evolutionary constraints act on different genomic regions.
With respect to the upstream regions, the test shows that only the pairwise identities for the 1 kb upstream regions
are significantly different from those for the other upstream regions, while the pairwise identities
are not significantly different between the 2 kb, 3 kb and 4 kb upstream regions.
	CDSs		introns		1kb upstream		2kb upstream		3kb upstream		4kb upstream
	test statistic D	p-value	test statistic D	p-value	test statistic D	p-value	test statistic D	p-value	test statistic D	p-value	test statistic D	p-value
CDSs			0.5237	<2.2e-16	0.6708	<2.2e-16	0.7133	<2.2e-16	0.7036	<2.2e-16	0.7007	<2.2e-16
introns					0.1715	<2.2e-16	0.2551	<2.2e-16	0.2367	<2.2e-16	0.227	<2.2e-16
1kb upstream							0.1317	<2.2e-16	0.118	7.66e-10	0.11	5.827e-06
2kb upstream									0.0343	0.4532	0.0584	0.09214
3kb upstream											0.0366	0.692

## Sheet: CDSs
GENE	ALL_ID	NC_JCUC	PW_ID	NCRA_D	NTET_D	NDIS_D
SMAC_00000.t01.cds	76.3	63.409	39.2	0.50498	0.48450	0.53822
SMAC_00001.t01.cds	93.1	90.373	90.3	0.10498	0.10393	0.10296
SMAC_00002.t01.cds	92.1	89.093	86.1	0.11911	0.11772	0.11349
SMAC_00003.t01.cds	92.8	90.419	86.6	0.10452	0.09971	0.11582
SMAC_00004.t01.cds	83.0	75.598	59.1	0.29751	0.29114	0.30693
SMAC_00005.t01.cds	72.7	64.122	27.8	0.48826	0.50778	0.46754
SMAC_00006.t01.cds	89.3	86.35	72.8	0.15221	0.15937	0.19138
SMAC_00007.t01.cds	82.6	77.869	57.9	0.26425	0.24147	0.32221
SMAC_00008.t01.cds	65.8	50.847	22.3	0.80433	0.79417	1.22695
SMAC_00009.t01.cds	81.7	80	57.7	0.23321	0.30692	0.24450
SMAC_00010.t01.cds	87.2	82.241	80.9	0.20576	0.20260	0.22651
SMAC_00014.t01.cds	97.4	94.737	94.7	0.05483	0.05483	0.05483
SMAC_00017.t01.cds	91.7	88.372	88.4	0.12641	0.12691	0.16824
SMAC_00018.t01.cds	90.3	86.007	82.4	0.15656	0.15082	0.16178
SMAC_00021.t01.cds	87.4	82.828	82.4	0.19790	0.20495	0.24942
SMAC_00023.t01.cds	90.0	84.211	83.0	0.17894	0.15024	0.15933
SMAC_00024.t01.cds	90.1	85.413	85.4	0.16293	0.16962	0.16043
SMAC_00025.t01.cds	88.8	80.723	59.3	0.22884	0.22751	0.27273
SMAC_00026.t01.cds	88.4	84.349	84.3	0.17772	0.16698	0.19195
SMAC_00027.t01.cds	87.3	82.939	82.0	0.19443	0.19938	0.20747
SMAC_00029.t01.cds	88.9	83.333	83.3	0.19417	0.19417	0.19417
SMAC_00030.t01.cds	89.9	86.434	82.3	0.15053	0.14525	0.15144
SMAC_00036.t01.cds	84.5	77.477	77.5	0.27872	0.25014	0.26234
SMAC_00037.t01.cds	68.6	77.907	37.6	0.26436	0.63338	0.74938
SMAC_00038.t01.cds	86.6	80.519	80.5	0.22557	0.26195	0.24342
SMAC_00039.t01.cds	88.7	83.117	83.1	0.19401	0.19999	0.19311
SMAC_00040.t01.cds	88.4	86.182	85.3	0.15654	0.14159	0.16412
SMAC_00041.t01.cds	82.2	74.834	70.6	0.31043	0.34244	0.32196
SMAC_00042.t01.cds	82.1	75.806	74.6	0.30208	0.30208	0.35416
SMAC_00043.t01.cds	90.7	84.746	84.7	0.17349	0.19675	0.15126
SMAC_00045.t01.cds	72.8	64.543	35.7	0.48311	0.46203	0.49783
SMAC_00046.t01.cds	82.5	75.758	2.5	0.29540	0.31980	0.36177
SMAC_00047.t01.cds	87.7	82.258	81.7	0.20491	0.20036	0.22603
SMAC_00048.t01.cds	72.1	59.596	45.7	0.58278	0.51485	0.58198
SMAC_00049.t01.cds	90.3	85.575	85.2	0.16068	0.16057	0.14554
SMAC_00050.t01.cds	86.9	82.947	75.9	0.19584	0.20862	0.20639
SMAC_00051.t01.cds	85.9	80	77.4	0.23419	0.23645	0.24545
SMAC_00055.t01.cds	71.8	56.869	14.6	0.64257	0.55783	0.72904
SMAC_00058.t01.cds	69.1	57.353	12.2	0.63512	0.63512	0.91965
SMAC_00059.t01.cds	72.0	65.875	41.8	0.46295	0.48261	0.58670
SMAC_00061.t01.cds	78.9	71.698	68.3	0.36002	0.35192	0.40824
SMAC_00063.t01.cds	76.2	66.702	53.1	0.45569	0.46792	0.43869
SMAC_00064.t01.cds	80.4	72.327	52.6	0.34736	0.35970	0.41468
SMAC_00065.t01.cds	86.6	82.277	75.0	0.20460	0.20722	0.20487
SMAC_00066.t01.cds	97.4	94.872	94.9	0.05411	0.02632	0.02632
SMAC_00067.t01.cds	95.9	94.132	94.1	0.06152	0.06425	0.06953
SMAC_00068.t01.cds	90.0	86.425	82.0	0.15056	0.16765	0.15803
SMAC_00069.t01.cds	92.6	90.099	89.2	0.10758	0.09991	0.10989
SMAC_00070.t01.cds	90.3	87.852	80.2	0.13323	0.11279	0.14213
SMAC_00071.t01.cds	88.0	81.333	65.6	0.21591	0.21647	0.27166
SMAC_00072.t01.cds	88.5	82.425	75.1	0.20351	0.20005	0.20803
SMAC_00073.t01.cds	94.8	90.071	80.9	0.10743	0.09109	0.08139
SMAC_00074.t01.cds	88.4	86.957	87.0	0.14530	0.14530	0.19890
SMAC_00075.t01.cds	86.4	80.932	79.7	0.22109	0.21259	0.23212
SMAC_00076.t01.cds	95.7	92.784	92.8	0.07794	0.06603	0.06603
SMAC_00077.t01.cds	91.7	89.385	89.4	0.11582	0.13614	0.10946
SMAC_00078.t01.cds	90.9	86.121	82.9	0.15416	0.13659	0.14697
SMAC_00079.t01.cds	85.9	80.364	71.0	0.23000	0.22775	0.25178
SMAC_00080.t01.cds	81.6	67.59	24.3	0.42526	0.40603	0.40352
SMAC_00081.t01.cds	78.2	68.805	46.8	0.41183	0.36274	0.39922
SMAC_00082.t01.cds	89.0	84.401	80.6	0.17667	0.18049	0.18290
SMAC_00083.t01.cds	93.3	91.207	90.4	0.09409	0.09409	0.09957
SMAC_00084.t01.cds	92.2	91.118	87.8	0.09536	0.10942	0.12712
SMAC_00085.t01.cds	97.0	95.172	95.2	0.05044	0.04292	0.05001
SMAC_00086.t01.cds	91.9	88.191	88.2	0.13037	0.12504	0.12332
SMAC_00087.t01.cds	92.0	89.855	89.9	0.11173	0.10288	0.17718
SMAC_00088.t01.cds	88.9	86.102	83.6	0.15408	0.15871	0.17162
SMAC_00089.t01.cds	93.9	91.156	85.9	0.09441	0.09179	0.09187
SMAC_00090.t01.cds	79.8	60.512	22.1	0.56103	0.56765	0.60755
SMAC_00091.t01.cds	90.0	85.744	82.6	0.15905	0.15861	0.18365
SMAC_00092.t01.cds	90.0	86.014	84.3	0.15701	0.15788	0.16818
SMAC_00093.t01.cds	92.9	90.08	89.8	0.10779	0.11326	0.11065
SMAC_00094.t01.cds	93.2	92.368	90.2	0.08129	0.09356	0.09973
SMAC_00095.t01.cds	97.2	96.37	96.4	0.03726	0.04072	0.04438
SMAC_00096.t01.cds	93.7	92.271	91.6	0.08282	0.08564	0.11369
SMAC_00097.t01.cds	90.1	86.304	83.9	0.15185	0.14617	0.15949
SMAC_00098.t01.cds	84.5	76.942	76.4	0.28431	0.26508	0.28304
SMAC_00099.t01.cds	91.0	87.302	87.3	0.14206	0.14206	0.18227
SMAC_00100.t01.cds	92.2	89.356	88.0	0.11688	0.11838	0.12741
SMAC_00101.t01.cds	92.8	88.688	85.2	0.12418	0.12418	0.12139
SMAC_00102.t01.cds	97.2	96.111	96.1	0.04000	0.04011	0.04610
SMAC_00103.t01.cds	93.8	93.035	93.0	0.07352	0.06802	0.09668
SMAC_00104.t01.cds	80.2	58.173	19.5	0.61721	0.57099	0.62610
SMAC_00105.t01.cds	79.8	72.727	37.6	0.35128	0.33427	0.34399
SMAC_00106.t01.cds	94.1	90.076	90.1	0.10721	0.10721	0.09792
SMAC_00108.t01.cds	89.5	85.098	77.9	0.16883	0.16076	0.16473
SMAC_00109.t01.cds	94.6	94.643	94.6	0.05585	0.07586	0.05585
SMAC_00110.t01.cds	94.7	91.509	91.5	0.09143	0.09143	0.10267
SMAC_00111.t01.cds	95.1	93.235	92.4	0.07175	0.06720	0.06995
SMAC_00112.t01.cds	85.9	78.662	68.9	0.25522	0.24371	0.26820
SMAC_00113.t01.cds	91.3	88.076	85.3	0.13039	0.11903	0.12626
SMAC_00114.t01.cds	88.5	82.766	74.6	0.19668	0.18984	0.21409
SMAC_00115.t01.cds	92.7	89.015	88.7	0.11955	0.11936	0.12389
SMAC_00116.t01.cds	90.5	87.377	86.6	0.13950	0.14222	0.15899
SMAC_00117.t01.cds	94.1	90.385	90.4	0.10377	0.09382	0.08906
SMAC_00118.t01.cds	95.2	90.722	90.7	0.10155	0.07716	0.08920
SMAC_00119.t01.cds	92.3	89.691	89.4	0.11185	0.12043	0.13620
SMAC_00120.t01.cds	90.2	84.831	84.8	0.17209	0.16844	0.15578
SMAC_00121.t01.cds	92.6	89.325	85.9	0.11582	0.10985	0.12087
SMAC_00122.t01.cds	92.6	88.946	88.0	0.12083	0.11608	0.11775
SMAC_00123.t01.cds	88.3	83.516	81.7	0.18807	0.17318	0.19734
SMAC_00124.t01.cds	91.3	87.073	86.2	0.14430	0.13276	0.13272
SMAC_00125.t01.cds	92.6	90.602	90.6	0.10135	0.08737	0.10617
SMAC_00126.t01.cds	95.3	93.638	93.4	0.06701	0.06156	0.06951
SMAC_00127.t01.cds	91.7	88.889	88.9	0.12061	0.12061	0.19216
SMAC_00128.t01.cds	92.0	88.98	87.4	0.12072	0.11638	0.12658
SMAC_00129.t01.cds	98.9	100	100.0	0.00000	0.02326	0.00000
SMAC_00130.t01.cds	89.2	84.086	70.4	0.18031	0.17348	0.21525
SMAC_00131.t01.cds	96.4	96.319	95.7	0.03787	0.03461	0.05770
SMAC_00132.t01.cds	93.5	91.711	90.7	0.08834	0.08846	0.11672
SMAC_00133.t01.cds	89.4	84.259	82.0	0.17723	0.16574	0.21474
SMAC_00134.t01.cds	89.0	93.976	86.7	0.06281	0.07615	0.21682
SMAC_00135.t01.cds	89.5	84.219	81.1	0.17953	0.16512	0.18294
SMAC_00136.t01.cds	93.1	90.194	90.2	0.10647	0.09847	0.10876
SMAC_00137.t01.cds	92.7	87.848	86.8	0.13412	0.12486	0.11946
SMAC_00138.t01.cds	91.6	87.876	84.1	0.13308	0.13182	0.13631
SMAC_00139.t01.cds	91.6	88.472	82.6	0.12664	0.12669	0.13182
SMAC_00140.t01.cds	94.4	91.124	91.1	0.09565	0.08218	0.06867
SMAC_00141.t01.cds	92.1	88.889	88.9	0.12189	0.12525	0.13556
SMAC_00142.t01.cds	90.9	86.667	79.8	0.14855	0.13874	0.14648
SMAC_00143.t01.cds	93.9	90.071	90.1	0.10807	0.09413	0.08905
SMAC_00144.t01.cds	94.6	90.95	82.0	0.09700	0.08986	0.08986
SMAC_00145.t01.cds	90.6	86.653	72.7	0.14803	0.15704	0.17128
SMAC_00146.t01.cds	90.7	86.378	85.6	0.15231	0.15216	0.16032
SMAC_00147.t01.cds	93.9	89.971	90.0	0.11029	0.11392	0.07870
SMAC_00148.t01.cds	90.1	85.578	82.5	0.16177	0.15742	0.17375
SMAC_00149.t01.cds	88.3	84.162	83.2	0.18054	0.18909	0.18465
SMAC_00150.t01.cds	93.3	91.01	90.2	0.09616	0.09966	0.10600
SMAC_00151.t01.cds	90.3	87.831	87.8	0.13647	0.14956	0.14403
SMAC_00152.t01.cds	92.6	89.92	88.9	0.10967	0.10786	0.11761
SMAC_00153.t01.cds	100.0	100	100.0	0.00000	0.00000	0.00000
SMAC_00154.t01.cds	91.7	88.317	87.5	0.12936	0.12666	0.13507
SMAC_00155.t01.cds	78.9	71.605	46.4	0.36631	0.34733	0.38198
SMAC_00156.t01.cds	97.5	96.599	96.6	0.03488	0.02773	0.03501
SMAC_00157.t01.cds	96.2	100	100.0	0.00000	0.01563	0.06430
SMAC_00158.t01.cds	89.5	88.189	88.2	0.13161	0.14080	0.14389
SMAC_00159.t01.cds	92.5	89.233	89.2	0.11839	0.12164	0.10973
SMAC_00160.t01.cds	93.5	90.506	86.7	0.10261	0.10416	0.09539
SMAC_00161.t01.cds	94.1	91.398	91.4	0.09257	0.08007	0.06787
SMAC_00162.t01.cds	96.6	93.75	88.2	0.06677	0.06677	0.04351
SMAC_00163.t01.cds	83.7	76.506	70.2	0.28457	0.28539	0.26817
SMAC_00164.t01.cds	88.9	83.333	83.3	0.18942	0.18942	0.18942
SMAC_00165.t01.cds	89.9	84.211	84.2	0.17824	0.16851	0.15266
SMAC_00166.t01.cds	88.3	80.674	65.4	0.22686	0.21420	0.22796
SMAC_00167.t01.cds	92.2	88.152	86.3	0.12958	0.12681	0.14132
SMAC_00168.t01.cds	93.4	89.744	89.7	0.11285	0.10243	0.08176
SMAC_00170.t01.cds	84.4	77.074	72.2	0.27951	0.27291	0.28705
SMAC_00172.t01.cds	91.2	88.584	66.4	0.12482	0.12459	0.13409
SMAC_00173.t01.cds	89.3	83.967	84.0	0.18242	0.17542	0.20257
SMAC_00174.t01.cds	93.7	90.585	90.6	0.10069	0.10219	0.11430
SMAC_00175.t01.cds	85.3	76.977	48.8	0.27853	0.30118	0.29551
SMAC_00176.t01.cds	94.8	92.85	92.1	0.07579	0.07370	0.09042
SMAC_00177.t01.cds	91.0	87.179	87.2	0.14434	0.14434	0.14184
SMAC_00178.t01.cds	91.8	88.167	85.9	0.13019	0.12024	0.13677
SMAC_00179.t01.cds	87.7	82.096	77.6	0.20864	0.19929	0.20829
SMAC_00180.t01.cds	71.1	57.216	6.2	0.63433	0.41299	0.55117
SMAC_00181.t01.cds	85.8	79.896	68.0	0.23724	0.23574	0.22139
SMAC_00182.t01.cds	88.6	80.976	80.4	0.22499	0.20462	0.20257
SMAC_00183.t01.cds	92.7	90.141	90.1	0.10624	0.08985	0.15756
SMAC_00184.t01.cds	88.5	83.574	83.4	0.18866	0.18633	0.18050
SMAC_00185.t01.cds	93.6	92.5	77.1	0.07959	0.06090	0.06075
SMAC_00186.t01.cds	86.3	75.949	75.9	0.29336	0.27375	0.31179
SMAC_00187.t01.cds	91.8	88.043	87.1	0.13092	0.10494	0.10482
SMAC_00188.t01.cds	92.7	89.513	89.2	0.11367	0.11600	0.11000
SMAC_00189.t01.cds	93.4	90.581	88.3	0.10223	0.10439	0.10444
SMAC_00190.t01.cds	95.3	95.349	95.3	0.04882	0.06181	0.08783
SMAC_00191.t01.cds	93.1	92.105	92.1	0.08406	0.08406	0.08455
SMAC_00192.t01.cds	92.9	91.064	89.7	0.09597	0.09479	0.11308
SMAC_00193.t01.cds	95.5	95.455	91.1	0.04706	0.04424	0.05572
SMAC_00194.t01.cds	93.2	91.271	89.2	0.09368	0.09557	0.10935
SMAC_00195.t01.cds	91.5	87.931	87.9	0.13303	0.13303	0.12239
SMAC_00196.t01.cds	89.1	85.862	78.5	0.15865	0.13922	0.16392
SMAC_00198.t01.cds	92.9	90.103	88.0	0.10735	0.10040	0.10770
SMAC_00199.t01.cds	92.1	87.622	87.5	0.13828	0.13110	0.12995
SMAC_00200.t01.cds	91.8	89.496	89.5	0.11448	0.11960	0.13531
SMAC_00201.t01.cds	95.0	92.568	92.6	0.07991	0.07210	0.06441
SMAC_00202.t01.cds	93.6	90.973	91.0	0.09736	0.09215	0.09952
SMAC_00203.t01.cds	95.1	93.797	93.2	0.06542	0.06593	0.07668
SMAC_00204.t01.cds	88.6	85.057	84.1	0.16799	0.16363	0.15934
SMAC_00205.t01.cds	90.4	85.828	84.6	0.15927	0.15520	0.16045
SMAC_00206.t01.cds	92.8	89.299	89.1	0.11700	0.10814	0.11366
SMAC_00207.t01.cds	89.9	86.102	85.2	0.15602	0.15605	0.16233
SMAC_00208.t01.cds	97.3	97.238	97.2	0.02819	0.03400	0.03413
SMAC_00209.t01.cds	96.1	95.283	95.3	0.04904	0.05162	0.05650
SMAC_00210.t01.cds	84.0	76.349	75.9	0.28739	0.26864	0.26292
SMAC_00211.t01.cds	94.2	93.015	86.3	0.07495	0.09486	0.10489
SMAC_00212.t01.cds	93.6	90.691	88.7	0.10057	0.09559	0.10296
SMAC_00213.t01.cds	92.2	88.312	88.3	0.12862	0.13675	0.13737
SMAC_00214.t01.cds	90.6	86.857	68.3	0.14569	0.14270	0.17880
SMAC_00215.t01.cds	91.9	89.433	89.0	0.11536	0.11517	0.11931
SMAC_00216.t01.cds	88.1	84.885	84.5	0.17231	0.16607	0.17204
SMAC_00217.t01.cds	90.5	87.665	84.5	0.13578	0.14498	0.14931
SMAC_00218.t01.cds	100.0	100	100.0	0.00000	0.00000	0.00000
SMAC_00219.t01.cds	81.5	75.222	64.0	0.30640	0.30182	0.33736
SMAC_00220.t01.cds	92.5	89.474	88.2	0.11505	0.11807	0.12083
SMAC_00221.t01.cds	90.2	86.457	85.0	0.15210	0.13651	0.16209
SMAC_00222.t01.cds	86.5	80.438	65.5	0.22993	0.21174	0.23150
SMAC_00224.t01.cds	89.6	85.859	85.9	0.15988	0.13390	0.21628
SMAC_00225.t01.cds	82.6	72.775	72.4	0.33982	0.33180	0.37555
SMAC_00226.t01.cds	79.7	69.767	52.6	0.38750	0.30604	0.31940
SMAC_00227.t01.cds	89.1	84.741	72.4	0.17164	0.15940	0.18583
SMAC_00228.t01.cds	96.5	93.923	93.9	0.06352	0.05746	0.06352
SMAC_00229.t01.cds	96.5	94.69	94.7	0.05567	0.03656	0.05567
SMAC_00230.t01.cds	93.0	90	83.4	0.10769	0.10346	0.10669
SMAC_00232.t01.cds	92.4	90.353	90.4	0.10452	0.11286	0.13602
SMAC_00233.t01.cds	94.7	92.144	91.0	0.08387	0.07934	0.07216
SMAC_00234.t01.cds	89.6	83.163	83.2	0.19321	0.17991	0.17311
SMAC_00235.t01.cds	93.9	90.777	90.6	0.09921	0.09417	0.09280
SMAC_00236.t01.cds	97.0	95.479	95.5	0.04664	0.04947	0.04664
SMAC_00237.t01.cds	95.2	96.386	96.4	0.03716	0.03716	0.10342
SMAC_00238.t01.cds	90.9	87.896	78.8	0.13275	0.13842	0.12109
SMAC_00239.t01.cds	96.6	96.739	94.7	0.03334	0.05660	0.05596
SMAC_00240.t01.cds	93.6	92.045	92.0	0.08493	0.08442	0.09919
SMAC_00241.t01.cds	89.2	84.875	82.2	0.16978	0.17440	0.18980
SMAC_00242.t01.cds	96.5	95.745	95.7	0.04385	0.04385	0.04447
SMAC_00243.t01.cds	94.3	91.48	91.5	0.09185	0.09185	0.10798
SMAC_00244.t01.cds	88.6	81.751	77.5	0.21223	0.21212	0.21856
SMAC_00245.t01.cds	87.3	82.003	71.5	0.20796	0.20647	0.22502
SMAC_00246.t01.cds	90.3	86.55	82.2	0.14929	0.16487	0.16433
SMAC_00247.t01.cds	78.7	64	53.3	0.52675	0.55441	0.35008
SMAC_00248.t01.cds	100.0	100	100.0	0.00000	0.00000	0.00000
SMAC_00249.t01.cds	92.6	89.135	89.1	0.11774	0.10992	0.10478
SMAC_00250.t01.cds	92.4	90	89.4	0.11072	0.11965	0.13529
SMAC_00251.t01.cds	91.4	87.527	87.0	0.13755	0.13740	0.14288
SMAC_00252.t01.cds	83.9	72.301	70.9	0.35121	0.34495	0.35182
SMAC_00253.t01.cds	77.8	68.813	37.4	0.40547	0.39583	0.45559
SMAC_00254.t01.cds	94.5	91.824	84.3	0.08706	0.08706	0.09140
SMAC_00255.t01.cds	94.1	91.802	90.6	0.08748	0.07763	0.08256
SMAC_00256.t01.cds	100.0	100	100.0	0.00000	0.00000	0.00000
SMAC_00257.t01.cds	100.0	100	100.0	0.00000	0.00000	0.00000
SMAC_00258.t01.cds	100.0	100	100.0	0.00000	0.00000	0.00000
SMAC_00259.t01.cds	92.0	90.108	89.0	0.10719	0.12008	0.13660
SMAC_00261.t01.cds	88.6	84.226	78.0	0.17866	0.18037	0.18946
SMAC_00262.t01.cds	86.2	78.173	68.8	0.26034	0.25049	0.23839
SMAC_00263.t01.cds	87.1	85.088	85.1	0.16642	0.16724	0.17766
SMAC_00264.t01.cds	90.8	88.346	88.3	0.12934	0.12427	0.13334
SMAC_00265.t01.cds	88.5	89.423	89.4	0.11709	0.12258	0.15024
SMAC_00268.t01.cds	88.1	82.53	81.8	0.20665	0.18941	0.18056
SMAC_00269.t01.cds	92.2	89.189	89.2	0.11747	0.11747	0.09653
SMAC_00270.t01.cds	90.1	85.326	84.6	0.16612	0.16074	0.17655
SMAC_00271.t01.cds	89.5	84.517	83.8	0.17676	0.15726	0.18827
SMAC_00273.t01.cds	90.6	87.541	85.4	0.13730	0.13402	0.13021
SMAC_00274.t01.cds	89.3	83.544	82.0	0.19033	0.18989	0.15960
SMAC_00275.t01.cds	90.7	87.38	85.2	0.14025	0.13150	0.16011
SMAC_00276.t01.cds	92.4	90.909	86.2	0.09816	0.09778	0.10640
SMAC_00277.t01.cds	90.8	87.3	80.1	0.14127	0.13462	0.15111
SMAC_00278.t01.cds	96.1	93.333	93.3	0.06993	0.06993	0.03450
SMAC_00279.t01.cds	94.5	95.312	83.6	0.04877	0.05939	0.06583
SMAC_00280.t01.cds	90.1	85.449	78.2	0.16397	0.16805	0.13226
SMAC_00281.t01.cds	92.0	88.627	84.1	0.12463	0.12122	0.13972
SMAC_00282.t01.cds	93.4	90.543	89.7	0.10232	0.10337	0.10130
SMAC_00283.t01.cds	77.8	70.183	62.2	0.38635	0.39349	0.43668
SMAC_00284.t01.cds	92.3	89.749	89.7	0.11084	0.10117	0.12100
SMAC_00285.t01.cds	93.7	90.231	89.3	0.10516	0.09560	0.08978
SMAC_00286.t01.cds	92.1	88.727	88.7	0.12309	0.12614	0.13347
SMAC_00287.t01.cds	93.9	91.817	90.4	0.08765	0.09313	0.08992
SMAC_00288.t01.cds	82.1	69.767	65.2	0.38840	0.37439	0.39964
SMAC_00289.t01.cds	91.4	88.136	88.1	0.13098	0.12603	0.13428
SMAC_00290.t01.cds	92.1	89.373	89.3	0.11570	0.11405	0.11783
SMAC_00291.t01.cds	90.4	86.91	86.0	0.14547	0.15028	0.14519
SMAC_00292.t01.cds	83.8	76.528	71.7	0.28579	0.30222	0.28892
SMAC_00293.t01.cds	91.3	88.371	87.8	0.12830	0.11947	0.13691
SMAC_00294.t01.cds	92.7	90.769	90.8	0.09941	0.09941	0.12584
SMAC_00295.t01.cds	82.8	78.818	21.8	0.25431	0.19395	0.25789
SMAC_00296.t01.cds	91.0	86.667	86.7	0.14817	0.15672	0.10841
SMAC_00298.t01.cds	84.5	77.769	76.9	0.26564	0.25530	0.26596
SMAC_00302.t01.cds	88.0	83.333	80.8	0.19222	0.18826	0.19727
SMAC_00303.t01.cds	70.1	77.16	11.5	0.27421	0.25296	0.78548
SMAC_00304.t01.cds	85.1	78.287	77.5	0.26108	0.25877	0.26371
SMAC_00305.t01.cds	90.6	86.423	85.4	0.15265	0.14349	0.14921
SMAC_00306.t01.cds	87.3	81.756	73.5	0.20932	0.21897	0.25802
SMAC_00307.t01.cds	88.9	82.263	81.1	0.20279	0.19880	0.20683
SMAC_00308.t01.cds	91.0	87.407	87.4	0.14016	0.13514	0.13981
SMAC_00309.t01.cds	90.4	87.405	84.2	0.13828	0.15218	0.17343
SMAC_00310.t01.cds	88.7	86.486	86.5	0.15754	0.23032	0.08847
SMAC_00311.t01.cds	90.7	84.783	76.5	0.17301	0.16339	0.17224
SMAC_00312.t01.cds	85.4	77.996	68.6	0.26258	0.24003	0.27269
SMAC_00314.t01.cds	96.9	95.413	91.6	0.04757	0.04757	0.05830
SMAC_00315.t01.cds	96.6	95.868	95.9	0.04261	0.06989	0.05153
SMAC_00316.t01.cds	91.2	87.224	87.2	0.14184	0.13910	0.14684
SMAC_00317.t01.cds	93.5	91.892	91.9	0.08611	0.07617	0.11875
SMAC_00318.t01.cds	85.4	78.623	66.0	0.25596	0.22847	0.29424
SMAC_00324.t01.cds	81.8	70.526	7.8	0.37732	0.37002	0.55177
SMAC_00325.t01.cds	92.6	88.983	86.8	0.12107	0.10591	0.10055
SMAC_00326.t01.cds	94.0	91.741	90.0	0.08810	0.08575	0.09703
SMAC_00327.t01.cds	92.6	89.534	89.3	0.11419	0.11152	0.11560
SMAC_00328.t01.cds	88.5	90	90.0	0.10917	0.10917	0.21144
SMAC_00329.t01.cds	95.7	93.103	93.1	0.07358	0.05416	0.05416
SMAC_00330.t01.cds	87.4	81.947	77.0	0.20946	0.19879	0.20627
SMAC_00331.t01.cds	97.2	96.304	95.7	0.03814	0.04443	0.04443
SMAC_00332.t01.cds	88.7	82.823	82.4	0.19726	0.18844	0.18544
SMAC_00333.t01.cds	90.4	86.478	86.3	0.15140	0.15557	0.15031
SMAC_00334.t01.cds	94.4	93.359	85.4	0.07026	0.06426	0.09937
SMAC_00335.t01.cds	87.2	88.06	85.5	0.13131	0.16979	0.18898
SMAC_00336.t01.cds	88.1	84.317	67.4	0.17714	0.19142	0.19359
SMAC_00337.t01.cds	80.1	75.112	63.8	0.30478	0.27914	0.30146
SMAC_00339.t01.cds	78.8	73.267	49.0	0.33662	0.31646	0.33271
SMAC_00340.t01.cds	88.2	85	60.5	0.16824	0.19063	0.14762
SMAC_00341.t01.cds	96.7	93.333	93.3	0.07155	0.00000	0.00000
SMAC_00342.t01.cds	93.6	91.125	90.2	0.09525	0.09339	0.08646
SMAC_00343.t01.cds	91.9	89.276	89.3	0.11670	0.12986	0.12274
SMAC_00344.t01.cds	83.4	88.046	82.7	0.13053	0.11954	0.10979
SMAC_00345.t01.cds	89.4	85.432	82.7	0.16426	0.15875	0.16393
SMAC_00346.t01.cds	93.9	91.651	87.3	0.09065	0.07960	0.09527
SMAC_00347.t01.cds	67.8	73.529	5.5	0.32809	0.24296	0.66620
SMAC_00348.t01.cds	72.1	69.118	4.6	0.39797	0.37463	0.67496
SMAC_00349.t01.cds	78.6	72.727	36.0	0.33899	0.33992	0.59833
SMAC_00350.t01.cds	93.9	91.525	90.3	0.09083	0.07163	0.07733
SMAC_00351.t01.cds	87.8	84.615	84.6	0.17295	0.15119	0.10483
SMAC_00352.t01.cds	93.4	89.362	89.4	0.11961	0.11961	0.05624
SMAC_00353.t01.cds	91.0	87.482	87.5	0.13818	0.14183	0.14719
SMAC_00354.t01.cds	85.9	81.982	65.2	0.20676	0.20426	0.25976
SMAC_00355.t01.cds	89.9	85.624	83.4	0.16149	0.16423	0.17805
SMAC_00356.t01.cds	100.0	100	100.0	0.00000	0.00000	0.00000
SMAC_00357.t01.cds	91.4	89.538	84.9	0.11415	0.12210	0.13144
SMAC_00358.t01.cds	86.6	80.645	73.5	0.22387	0.22387	0.18174
SMAC_00360.t01.cds	94.2	88.462	56.1	0.13118	0.08353	0.08353
SMAC_00361.t01.cds	92.3	89.625	85.3	0.11218	0.11023	0.13507
SMAC_00362.t01.cds	91.5	87.818	86.5	0.13478	0.13072	0.13941
SMAC_00363.t01.cds	86.0	80.449	58.0	0.22838	0.22414	0.27868
SMAC_00364.t01.cds	98.6	97.222	97.2	0.02858	0.02858	0.02858
SMAC_00365.t01.cds	79.4	70	17.6	0.38312	0.38312	0.50373
SMAC_00366.t01.cds	92.0	88.8	84.7	0.12473	0.12750	0.12680
SMAC_00367.t01.cds	96.7	95.566	95.6	0.04611	0.03795	0.04296
SMAC_00368.t01.cds	90.2	84.177	84.2	0.18395	0.15895	0.15730
SMAC_00369.t01.cds	93.8	91.845	91.8	0.08753	0.08496	0.09400
SMAC_00370.t01.cds	87.2	81.15	55.2	0.21851	0.21633	0.20672
SMAC_00372.t01.cds	86.6	81.818	54.2	0.21198	0.22153	0.23832
SMAC_00373.t01.cds	91.7	93.75	93.8	0.06585	0.06585	0.13814
SMAC_00374.t01.cds	84.7	76.985	39.1	0.27704	0.26879	0.29134
SMAC_00375.t01.cds	85.3	79.683	60.6	0.23883	0.26774	0.27183
SMAC_00376.t01.cds	90.3	86.61	85.1	0.14941	0.15032	0.15762
SMAC_00377.t01.cds	88.7	84.021	78.0	0.18355	0.18709	0.17618
SMAC_00378.t01.cds	90.3	86.285	81.1	0.15295	0.15206	0.15390
SMAC_00379.t01.cds	97.3	96.34	96.3	0.03777	0.03777	0.03271
SMAC_00381.t01.cds	92.9	89.864	89.3	0.10931	0.10982	0.11813
SMAC_00382.t01.cds	92.5	93.233	93.2	0.07137	0.09662	0.12365
SMAC_00383.t01.cds	76.2	58.702	35.2	0.60500	0.58771	0.60333
SMAC_00384.t01.cds	96.4	93.985	94.0	0.06325	0.06325	0.05491
SMAC_00385.t01.cds	90.0	85.443	83.9	0.16424	0.13240	0.16424
SMAC_00386.t01.cds	89.5	86.138	81.7	0.15569	0.15151	0.16464
SMAC_00388.t01.cds	90.7	87.308	83.4	0.14054	0.14223	0.15401
SMAC_00389.t01.cds	94.3	91.753	91.8	0.08846	0.08846	0.07656
SMAC_00390.t01.cds	86.6	80.339	66.7	0.23038	0.22494	0.25271
SMAC_00391.t01.cds	96.0	94.35	94.4	0.05875	0.04662	0.07750
SMAC_00392.t01.cds	95.0	94.03	94.0	0.06358	0.06358	0.06358
SMAC_00393.t01.cds	82.4	72.222	72.2	0.37602	0.37602	0.37602
SMAC_00394.t01.cds	87.8	83.389	82.6	0.19171	0.18527	0.18405
SMAC_00395.t01.cds	81.5	72.561	63.8	0.35178	0.29065	0.33637
SMAC_00396.t01.cds	87.5	81.379	58.4	0.22406	0.23458	0.20143
SMAC_00397.t01.cds	87.1	81.917	81.6	0.21123	0.20535	0.20202
SMAC_00398.t01.cds	88.1	83.929	73.0	0.18298	0.18750	0.18965
SMAC_00399.t01.cds	81.7	74.866	66.5	0.31969	0.31431	0.32025
SMAC_00400.t01.cds	93.8	91.524	91.0	0.09061	0.08771	0.09374
SMAC_00401.t01.cds	89.0	83.654	83.7	0.19070	0.18173	0.20446
SMAC_00402.t01.cds	93.1	89.706	89.7	0.11158	0.10893	0.10600
SMAC_00405.t01.cds	89.8	84.34	82.9	0.17905	0.17054	0.16603
SMAC_00406.t01.cds	87.5	81.7	73.0	0.21261	0.20358	0.22056
SMAC_00407.t01.cds	93.6	90.82	90.8	0.09888	0.09888	0.09853
SMAC_00408.t01.cds	91.0	86.192	80.2	0.15451	0.13875	0.15104
SMAC_00409.t01.cds	93.0	94.444	94.4	0.05830	0.09678	0.08362
SMAC_00410.t01.cds	93.9	91.724	91.7	0.08879	0.09149	0.10207
SMAC_00411.t01.cds	88.0	80.899	65.4	0.22408	0.23186	0.22837
SMAC_00412.t01.cds	90.9	86.89	83.3	0.14603	0.14676	0.15097
SMAC_00413.t01.cds	95.1	93.846	93.8	0.06479	0.04842	0.08233
SMAC_00415.t01.cds	87.8	83.218	80.7	0.19475	0.19805	0.17126
SMAC_00416.t01.cds	92.6	89.94	83.5	0.10951	0.10577	0.12444
SMAC_00417.t01.cds	97.0	96.443	94.6	0.03676	0.04119	0.03251
SMAC_00418.t01.cds	94.9	93.418	93.1	0.06958	0.06963	0.07193
SMAC_00419.t01.cds	87.1	79.434	60.0	0.24311	0.23257	0.23815
SMAC_00420.t01.cds	98.3	97.126	97.1	0.02959	0.02959	0.03573
SMAC_00421.t01.cds	98.1	100	100.0	0.00000	0.03848	0.00000
SMAC_00422.t01.cds	91.7	90	90.0	0.11157	0.11157	0.11157
SMAC_00423.t01.cds	90.8	86.538	86.5	0.15039	0.15054	0.16469
SMAC_00424.t01.cds	94.9	92.9	92.9	0.07549	0.07429	0.07766
SMAC_00425.t01.cds	97.1	95.62	95.6	0.04553	0.04553	0.06166
SMAC_00426.t01.cds	91.1	87.394	86.8	0.13978	0.13489	0.15038
SMAC_00427.t01.cds	89.5	84.119	79.5	0.18098	0.17863	0.17165
SMAC_00428.t01.cds	85.4	78.295	71.6	0.26088	0.24500	0.25689
SMAC_00429.t01.cds	93.1	92.5	92.5	0.08003	0.07655	0.09678
SMAC_00430.t01.cds	93.6	91.414	91.0	0.09174	0.09610	0.09200
SMAC_00431.t01.cds	87.1	84.615	78.1	0.17735	0.20577	0.19696
SMAC_00432.t01.cds	97.3	96.124	96.1	0.03989	0.04822	0.04822
SMAC_00434.t01.cds	88.1	81.849	76.7	0.21064	0.19851	0.21909
SMAC_00436.t01.cds	89.9	84.749	78.1	0.17270	0.17517	0.17034
SMAC_00437.t01.cds	92.5	90	69.2	0.10760	0.17018	0.10760
SMAC_00438.t01.cds	92.7	88.817	88.8	0.12317	0.11717	0.11865
SMAC_00439.t01.cds	96.6	95.34	93.9	0.04840	0.04977	0.05240
SMAC_00440.t01.cds	97.8	97.101	97.1	0.02986	0.02986	0.01471
SMAC_00442.t01.cds	95.0	100	1.1	0.00000	0.05519	0.00000
SMAC_00443.t01.cds	93.6	92.262	92.3	0.08310	0.08528	0.10384
SMAC_00444.t01.cds	77.4	64.345	6.4	0.48442	0.52437	0.54854
SMAC_00446.t01.cds	92.8	88.889	88.9	0.12315	0.11065	0.10920
SMAC_00447.t01.cds	89.8	85.593	84.0	0.16227	0.14988	0.16845
SMAC_00450.t01.cds	90.1	86.487	85.5	0.15126	0.14649	0.15692
SMAC_00451.t01.cds	94.6	91.089	88.5	0.09570	0.10746	0.08420
SMAC_00452.t01.cds	93.5	92.241	92.2	0.08217	0.06309	0.07238
SMAC_00453.t01.cds	74.6	68.212	8.1	0.41440	0.42645	0.53020
SMAC_00456.t01.cds	92.4	87.342	87.3	0.14090	0.12503	0.12615
SMAC_00457.t01.cds	93.5	92.195	92.2	0.08312	0.08906	0.08877
SMAC_00458.t01.cds	90.4	85.81	85.8	0.15791	0.15661	0.14607
SMAC_00460.t01.cds	88.0	82.34	78.4	0.20226	0.19834	0.20715
SMAC_00461.t01.cds	89.5	85.314	77.5	0.16661	0.15865	0.16852
SMAC_00463.t01.cds	87.6	82.44	78.8	0.20271	0.20284	0.19598
SMAC_00464.t01.cds	93.6	91.281	89.2	0.09319	0.08881	0.09408
SMAC_00465.t01.cds	91.7	83.333	83.3	0.18849	0.05802	0.05802
SMAC_00466.t01.cds	89.4	84.663	80.8	0.17463	0.17499	0.17402
SMAC_00467.t01.cds	96.2	95.533	95.5	0.04664	0.04289	0.06137
SMAC_00468.t01.cds	90.2	86.869	82.2	0.14583	0.13531	0.14072
SMAC_00469.t01.cds	94.3	92.308	92.3	0.08167	0.09941	0.07843
SMAC_00470.t01.cds	95.0	100	100.0	0.00000	0.00000	0.11157
SMAC_00471.t01.cds	95.9	92.929	92.9	0.07549	0.06971	0.07584
SMAC_00472.t01.cds	79.7	67.213	52.4	0.43440	0.38720	0.42483
SMAC_00477.t01.cds	91.2	89.117	88.9	0.11905	0.13263	0.13115
SMAC_00478.t01.cds	94.6	91.892	91.9	0.08581	0.08581	0.05639
SMAC_00479.t01.cds	93.8	92.063	88.7	0.08409	0.10151	0.09616
SMAC_00480.t01.cds	92.9	89.941	89.9	0.10984	0.11708	0.15280
SMAC_00481.t01.cds	91.8	86.861	79.9	0.14722	0.11134	0.12568
SMAC_00482.t01.cds	92.5	90.909	90.9	0.09768	0.08526	0.12892
SMAC_00483.t01.cds	89.2	84.51	79.4	0.17506	0.17490	0.17813
SMAC_00484.t01.cds	94.3	92.076	91.1	0.08472	0.08418	0.08965
SMAC_00485.t01.cds	91.9	88.288	87.6	0.12861	0.12016	0.13629
SMAC_00486.t01.cds	79.0	61.616	61.6	0.54979	0.50722	0.41219
SMAC_00487.t01.cds	94.5	94.34	89.3	0.05916	0.05916	0.12416
SMAC_00488.t01.cds	92.2	89.109	89.1	0.11822	0.12404	0.13599
SMAC_00489.t01.cds	91.8	87.98	87.5	0.13256	0.13504	0.13741
SMAC_00490.t01.cds	80.4	72.396	39.7	0.34515	0.36201	0.38782
SMAC_00491.t01.cds	93.3	90.544	76.0	0.10274	0.11021	0.11715
SMAC_00493.t01.cds	93.1	89.992	89.0	0.10844	0.11152	0.11057
SMAC_00494.t01.cds	91.4	86.103	85.3	0.15585	0.14862	0.12625
SMAC_00495.t01.cds	92.0	86.735	81.0	0.14678	0.12195	0.14104
SMAC_00496.t01.cds	94.2	92.692	90.0	0.07744	0.07841	0.08614
SMAC_00497.t01.cds	91.7	87.778	86.8	0.13847	0.12418	0.12144
SMAC_00498.t01.cds	90.3	87.449	12.3	0.13770	0.14557	0.14790
SMAC_00500.t01.cds	87.0	81.5	70.4	0.21417	0.19702	0.21845
SMAC_00501.t01.cds	88.3	77.778	77.8	0.28086	0.22197	0.28086
SMAC_00502.t01.cds	70.9	56.522	5.3	0.65018	0.26237	0.78108
SMAC_00503.t01.cds	89.9	85.985	82.4	0.15843	0.14931	0.15446
SMAC_00504.t01.cds	92.9	92.308	85.7	0.08178	0.12529	0.08131
SMAC_00505.t01.cds	88.9	84.919	83.0	0.16931	0.16362	0.16049
SMAC_00506.t01.cds	91.5	88.068	86.6	0.13158	0.12667	0.12661
SMAC_00507.t01.cds	93.4	91.701	86.2	0.08817	0.09335	0.09979
SMAC_00508.t01.cds	90.5	86.979	85.6	0.14518	0.11836	0.14063
SMAC_00509.t01.cds	92.0	89.424	88.2	0.11424	0.11840	0.11970
SMAC_00510.t01.cds	90.4	86.811	86.8	0.14720	0.14413	0.12907
SMAC_00511.t01.cds	93.9	91.686	91.7	0.08950	0.09231	0.09759
SMAC_00512.t01.cds	90.4	86.026	83.0	0.15659	0.15220	0.14391
SMAC_00513.t01.cds	90.7	87.931	87.2	0.13201	0.14481	0.13201
SMAC_00514.t01.cds	92.9	88.889	88.9	0.12150	0.12114	0.11443
SMAC_00515.t01.cds	89.9	86.111	64.6	0.15369	0.12172	0.11235
SMAC_00517.t01.cds	85.1	79.176	70.7	0.24437	0.21341	0.20440
SMAC_00518.t01.cds	98.1	96.154	96.2	0.04002	0.01961	0.01961
SMAC_00519.t01.cds	63.2	58.824	10.3	0.60265	0.55245	0.83435
SMAC_00520.t01.cds	91.8	88.623	88.6	0.12477	0.12418	0.13526
SMAC_00521.t01.cds	91.9	88.719	88.7	0.12344	0.11857	0.12928
SMAC_00522.t01.cds	88.9	85.076	79.5	0.16779	0.17691	0.18675
SMAC_00523.t01.cds	88.8	83.077	83.1	0.19709	0.18689	0.22429
SMAC_00524.t01.cds	92.7	90.228	89.9	0.10553	0.10151	0.08304
SMAC_00525.t01.cds	93.7	92.885	87.4	0.07498	0.06651	0.08673
SMAC_00526.t01.cds	94.0	93.506	93.5	0.06833	0.08311	0.11333
SMAC_00527.t01.cds	92.6	88.652	71.4	0.12415	0.09902	0.12246
SMAC_00528.t01.cds	90.4	88.072	87.2	0.13120	0.15538	0.14353
SMAC_00529.t01.cds	93.3	89.037	89.0	0.11893	0.11541	0.12347
SMAC_00530.t01.cds	93.5	96.104	92.5	0.04056	0.04056	0.11538
SMAC_00531.t01.cds	72.9	66.667	66.7	0.45781	0.42217	0.38133
SMAC_00532.t01.cds	89.2	86.446	84.4	0.15209	0.15616	0.15776
SMAC_00533.t01.cds	94.8	92.241	92.2	0.08298	0.07358	0.06337
SMAC_00534.t01.cds	91.6	89.217	87.5	0.11784	0.12008	0.13591
SMAC_00535.t01.cds	82.1	77.253	64.9	0.27314	0.25635	0.32136
SMAC_00536.t01.cds	71.6	59.355	11.9	0.58686	0.50795	0.57500
SMAC_00537.t01.cds	94.9	90.909	88.2	0.09778	0.09778	0.06329
SMAC_00538.t01.cds	91.3	87.605	84.5	0.13678	0.13028	0.13492
SMAC_00539.t01.cds	92.4	90.076	89.2	0.10792	0.10588	0.11474
SMAC_00540.t01.cds	76.4	67.761	25.8	0.42626	0.37412	0.41869
SMAC_00541.t01.cds	96.9	95.628	95.6	0.04551	0.03959	0.03959
SMAC_00542.t01.cds	82.2	73.263	70.1	0.33239	0.34377	0.31837
SMAC_00543.t01.cds	85.5	81.172	77.5	0.21908	0.23203	0.25387
SMAC_00544.t01.cds	89.3	85.897	84.8	0.15874	0.15622	0.18564
SMAC_00545.t01.cds	77.9	68.59	51.9	0.41358	0.40364	0.44898
SMAC_00546.t01.cds	91.4	89.088	88.9	0.11958	0.11974	0.14063
SMAC_00547.t01.cds	82.3	80.612	79.0	0.22617	0.15869	0.32425
SMAC_00548.t01.cds	82.9	79.439	69.1	0.24795	0.19575	0.25332
SMAC_00549.t01.cds	91.4	86.408	75.4	0.15188	0.13954	0.17643
SMAC_00550.t01.cds	95.7	94.521	94.5	0.05735	0.06224	0.05754
SMAC_00551.t01.cds	81.7	76.923	6.1	0.27974	0.28452	0.34861
SMAC_00553.t01.cds	79.8	75.137	72.2	0.30580	0.21219	0.25119
SMAC_00554.t01.cds	92.7	88.636	71.1	0.12356	0.12356	0.13184
SMAC_00555.t01.cds	93.5	91.468	91.0	0.09205	0.09407	0.10170
SMAC_00556.t01.cds	89.2	86.755	85.1	0.14897	0.10286	0.16565
SMAC_00557.t01.cds	88.7	86.111	73.8	0.15510	0.19661	0.16824
SMAC_00558.t01.cds	79.9	64.286	7.1	0.50067	0.35917	0.00000
SMAC_00559.t01.cds	73.0	60	60.0	0.61021	0.55131	0.57326
SMAC_00560.t01.cds	87.9	84.202	64.6	0.17886	0.15872	0.16365
SMAC_00561.t01.cds	90.1	86.471	75.8	0.15179	0.17002	0.16274
SMAC_00562.t01.cds	99.5	99.099	99.1	0.00909	0.00909	0.00909
SMAC_00563.t01.cds	92.7	89.521	88.3	0.11445	0.10984	0.10155
SMAC_00564.t01.cds	78.3	70.635	67.9	0.37971	0.33153	0.29932
SMAC_00565.t01.cds	86.3	82.096	80.5	0.20762	0.17482	0.19349
SMAC_00566.t01.cds	85.5	79.868	78.3	0.23537	0.22004	0.22684
SMAC_00567.t01.cds	86.2	82.716	82.7	0.19995	0.16660	0.19749
SMAC_00568.t01.cds	84.5	74.113	26.8	0.32266	0.30634	0.28083
SMAC_00569.t01.cds	80.0	68.396	37.4	0.41677	0.38991	0.38192
SMAC_00572.t01.cds	72.9	87.5	17.1	0.14384	0.30692	0.86643
SMAC_00573.t01.cds	89.6	86.414	84.2	0.15206	0.14952	0.16549
SMAC_00577.t01.cds	88.0	79.793	78.6	0.23724	0.20229	0.20734
SMAC_00578.t01.cds	74.8	65.417	49.4	0.46634	0.43434	0.48724
SMAC_00579.t01.cds	81.5	73.077	62.8	0.33469	0.30702	0.31121
SMAC_00580.t01.cds	83.3	79.234	66.1	0.24391	0.24525	0.26978
SMAC_00581.t01.cds	77.2	68.673	63.4	0.41446	0.41012	0.39007
SMAC_00582.t01.cds	79.2	71.303	65.7	0.36753	0.37024	0.41339
SMAC_00583.t01.cds	67.5	61.963	35.1	0.54839	0.41752	0.51558
SMAC_00585.t01.cds	72.2	65.085	30.6	0.48112	0.53191	0.44773
SMAC_00586.t01.cds	74.3	67.647	58.0	0.42638	0.38590	0.36210
SMAC_00587.t01.cds	76.5	67.939	58.0	0.42192	0.42563	0.46601
SMAC_00588.t01.cds	74.6	63.989	53.0	0.49564	0.45572	0.48196
SMAC_00589.t01.cds	75.9	72.881	68.0	0.34194	0.38332	0.41177
SMAC_00591.t01.cds	63.6	64.765	38.6	0.47635	0.45089	0.55776
SMAC_00592.t01.cds	75.0	63.839	61.0	0.49618	0.45348	0.43698
SMAC_00593.t01.cds	79.9	72.004	62.8	0.35556	0.31522	0.32299
SMAC_00594.t01.cds	80.7	74.603	71.2	0.31774	0.26207	0.37550
SMAC_00595.t01.cds	91.6	86.878	86.5	0.14504	0.13956	0.11951
SMAC_00597.t01.cds	90.9	87.879	87.9	0.13484	0.13484	0.13484
SMAC_00598.t01.cds	91.5	89.63	89.6	0.11222	0.11263	0.12916
SMAC_00599.t01.cds	89.6	88.442	84.6	0.12730	0.10923	0.14433
SMAC_00600.t01.cds	84.1	75.847	64.5	0.29387	0.28100	0.30372
SMAC_00601.t01.cds	91.4	86.835	86.8	0.14624	0.14926	0.13538
SMAC_00602.t01.cds	89.3	85.327	83.0	0.16452	0.16129	0.17794
SMAC_00604.t01.cds	95.2	94.234	92.9	0.06061	0.05957	0.06166
SMAC_00605.t01.cds	94.8	92.157	92.2	0.08382	0.08300	0.04031
SMAC_00606.t01.cds	88.7	85.714	67.8	0.16138	0.19304	0.16273
SMAC_00607.t01.cds	100.0	100	100.0	0.00000	0.00000	0.00000
SMAC_00608.t01.cds	88.8	83.061	77.4	0.19301	0.18403	0.21191
SMAC_00609.t01.cds	90.3	86.899	75.7	0.14429	0.14188	0.14874
SMAC_00610.t01.cds	97.1	95.312	95.3	0.04861	0.04861	0.04861
SMAC_00611.t01.cds	91.4	92.708	76.1	0.07802	0.08362	0.12557
SMAC_00612.t01.cds	52.7	56.923	28.2	0.64325	0.73994	1.29616
SMAC_00614.t01.cds	90.2	86.836	82.1	0.14594	0.13996	0.15651
SMAC_00615.t01.cds	92.6	87.395	87.4	0.14268	0.14268	0.16264
SMAC_00616.t01.cds	94.6	92.569	92.6	0.07898	0.07414	0.07677
SMAC_00617.t01.cds	84.3	80.593	60.6	0.22734	0.22094	0.26614
SMAC_00618.t01.cds	78.0	62.7	17.8	0.51611	0.53712	0.58295
SMAC_00619.t01.cds	92.7	91.577	91.6	0.09035	0.09881	0.09894
SMAC_00620.t01.cds	89.6	85.217	85.2	0.16560	0.17697	0.16512
SMAC_00621.t01.cds	89.3	84.79	75.9	0.17050	0.18030	0.18828
SMAC_00622.t01.cds	93.9	91.85	91.3	0.08719	0.08773	0.08750
SMAC_00623.t01.cds	97.8	97.215	97.2	0.02838	0.03366	0.03367
SMAC_00624.t01.cds	82.4	78.996	58.9	0.24706	0.26231	0.18930
SMAC_00625.t01.cds	96.3	92.593	92.6	0.07885	0.07885	0.07885
SMAC_00626.t01.cds	94.3	92.241	92.2	0.08197	0.06309	0.07308
SMAC_00627.t01.cds	92.2	88.889	88.9	0.12109	0.12140	0.11499
SMAC_00628.t01.cds	95.2	92.105	92.1	0.08358	0.08358	0.08342
SMAC_00629.t01.cds	86.6	84.853	65.2	0.17044	0.17363	0.22146
SMAC_00630.t01.cds	95.7	93.548	93.5	0.06908	0.00000	0.06908
SMAC_00631.t01.cds	92.8	88.966	88.4	0.12001	0.10369	0.09840
SMAC_00632.t01.cds	80.0	74.519	48.9	0.32015	0.31710	0.29654
SMAC_00633.t01.cds	95.6	94.102	94.1	0.06155	0.06441	0.06583
SMAC_00634.t01.cds	97.8	100	100.0	0.00000	0.02273	0.02260
SMAC_00636.t01.cds	80.5	70.349	43.2	0.38525	0.37101	0.45197
SMAC_00637.t01.cds	92.6	91.826	86.5	0.08725	0.08934	0.07705
SMAC_00638.t01.cds	94.4	91.956	92.0	0.08549	0.08555	0.08657
SMAC_00639.t01.cds	100.0	100	100.0	0.00000	0.00000	0.00000
SMAC_00640.t01.cds	100.0	100	100.0	0.00000	0.00000	0.00000
SMAC_00641.t01.cds	94.2	92.513	91.1	0.07991	0.08651	0.09878
SMAC_00643.t01.cds	88.4	82.64	73.2	0.20005	0.19189	0.18336
SMAC_00644.t01.cds	88.0	84.96	74.4	0.16850	0.16525	0.20300
SMAC_00645.t01.cds	90.9	86.262	84.8	0.15394	0.14681	0.14791
SMAC_00646.t01.cds	100.0	100	100.0	0.00000	0.00000	0.00000
SMAC_00647.t01.cds	86.2	79.289	59.8	0.24503	0.23953	0.25008
SMAC_00648.t01.cds	90.9	87.611	87.6	0.13633	0.11575	0.16073
SMAC_00649.t01.cds	87.8	86.458	83.8	0.15041	0.15930	0.19496
SMAC_00650.t01.cds	91.0	86.026	83.1	0.15646	0.12969	0.14494
SMAC_00651.t01.cds	95.1	93.357	92.4	0.06980	0.06991	0.08955
SMAC_00652.t01.cds	96.0	94.288	94.3	0.05980	0.05259	0.05367
SMAC_00653.t01.cds	92.1	89.776	87.3	0.11079	0.09211	0.10557
SMAC_00654.t01.cds	93.1	90.414	90.4	0.10295	0.10435	0.11517
SMAC_00655.t01.cds	95.5	93.385	93.4	0.06963	0.06528	0.06109
SMAC_00657.t01.cds	94.3	93.182	87.2	0.07148	0.04709	0.09713
SMAC_00658.t01.cds	91.4	88.444	81.9	0.12763	0.15092	0.12455
SMAC_00660.t01.cds	88.6	83.307	76.3	0.19092	0.17075	0.18482
SMAC_00661.t01.cds	94.2	92.09	92.1	0.08457	0.08291	0.08805
SMAC_00662.t01.cds	93.3	93.333	93.3	0.07155	0.03450	0.10841
SMAC_00663.t01.cds	68.0	62.143	32.7	0.52711	0.52711	0.53498
SMAC_00664.t01.cds	83.3	75.1	68.2	0.30772	0.29612	0.31037
SMAC_00665.t01.cds	98.1	96.629	96.6	0.03449	0.02283	0.01133
SMAC_00666.t01.cds	88.5	82.759	74.0	0.19821	0.19221	0.18977
SMAC_00667.t01.cds	92.5	88.701	88.0	0.12357	0.11346	0.11654
SMAC_00668.t01.cds	78.3	72.539	47.1	0.34390	0.34334	0.33144
SMAC_00669.t01.cds	90.0	88.235	88.2	0.13075	0.13872	0.18136
SMAC_00670.t01.cds	90.7	86.264	84.7	0.15238	0.16086	0.16570
SMAC_00671.t01.cds	96.6	95.516	95.5	0.04678	0.04678	0.05627
SMAC_00672.t01.cds	94.8	93.333	93.3	0.07026	0.09482	0.09590
SMAC_00673.t01.cds	92.7	89.729	89.6	0.11112	0.09077	0.10450
SMAC_00674.t01.cds	93.4	93.701	93.7	0.06659	0.08876	0.06217
SMAC_00675.t01.cds	83.0	75.689	68.0	0.29403	0.27104	0.32545
SMAC_00676.t01.cds	92.4	89.496	89.4	0.11464	0.11445	0.12047
SMAC_00677.t01.cds	90.7	87.043	85.7	0.14335	0.14086	0.14765
SMAC_00678.t01.cds	95.5	91.071	91.1	0.09560	0.05558	0.05558
SMAC_00679.t01.cds	85.1	80.843	67.6	0.22158	0.22734	0.23189
SMAC_00680.t01.cds	91.5	88.202	86.8	0.13041	0.13142	0.13440
SMAC_00681.t01.cds	100.0	100	100.0	0.00000	0.00000	0.00000
SMAC_00682.t01.cds	90.5	85.773	85.1	0.15776	0.15100	0.17240
SMAC_00683.t01.cds	87.0	80.667	79.1	0.22714	0.19473	0.21560
SMAC_00684.t01.cds	95.2	93.411	92.2	0.06945	0.06795	0.07966
SMAC_00685.t01.cds	90.5	85.62	81.6	0.16017	0.15815	0.15190
SMAC_00686.t01.cds	93.5	91.395	83.6	0.09197	0.08558	0.10435
SMAC_00687.t01.cds	93.1	91.868	90.2	0.08718	0.09590	0.10542
SMAC_00688.t01.cds	88.3	82.979	72.5	0.19499	0.19072	0.21235
SMAC_00689.t01.cds	79.2	72.785	44.3	0.34125	0.38194	0.34289
SMAC_00691.t01.cds	91.0	86.918	80.0	0.14435	0.14504	0.12965
SMAC_00692.t01.cds	94.8	92.708	92.7	0.07741	0.07741	0.08889
SMAC_00693.t01.cds	91.2	87.608	86.4	0.13703	0.13002	0.13085
SMAC_00694.t01.cds	83.4	72.492	67.1	0.34788	0.34233	0.39301
SMAC_00695.t01.cds	91.7	87.805	87.8	0.13316	0.11882	0.13420
SMAC_00696.t01.cds	91.0	87.517	86.9	0.13716	0.14929	0.13544
SMAC_00697.t01.cds	91.9	87.395	87.4	0.13986	0.14066	0.11858
SMAC_00698.t01.cds	85.3	80.465	80.5	0.22916	0.22484	0.23533
SMAC_00699.t01.cds	98.3	96.667	96.7	0.03450	0.03450	0.03450
SMAC_00700.t01.cds	94.8	93.476	93.5	0.06865	0.06869	0.07775
SMAC_00701.t01.cds	86.4	82.018	69.6	0.20728	0.18868	0.20299
SMAC_00702.t01.cds	93.5	92	91.6	0.08491	0.08787	0.10992
SMAC_00703.t01.cds	95.2	93.103	93.1	0.07340	0.06041	0.04775
SMAC_00704.t01.cds	92.6	89.308	87.7	0.11718	0.10218	0.13225
SMAC_00705.t01.cds	91.6	90.684	88.2	0.10067	0.10483	0.12701
SMAC_00706.t01.cds	87.9	85.106	85.1	0.16964	0.16746	0.20308
SMAC_00707.t01.cds	77.2	65.797	49.5	0.45900	0.40042	0.45852
SMAC_00708.t01.cds	75.0	50	50.0	1.11164	1.11164	1.11164
SMAC_00709.t01.cds	85.2	80.258	28.0	0.23022	0.23932	0.21319
SMAC_00710.t01.cds	88.0	81.481	80.0	0.21534	0.19509	0.19682
SMAC_00711.t01.cds	95.7	94.241	94.2	0.06037	0.06622	0.07784
SMAC_00712.t01.cds	93.1	89.706	89.7	0.11132	0.06134	0.07774
SMAC_00713.t01.cds	89.0	85.714	83.1	0.16085	0.15724	0.18385
SMAC_00714.t01.cds	83.4	75.359	72.7	0.30260	0.30326	0.29135
SMAC_00715.t01.cds	86.6	80.892	70.0	0.22341	0.20930	0.22239
SMAC_00716.t01.cds	92.9	89.976	88.5	0.10859	0.09744	0.10014
SMAC_00717.t01.cds	85.5	79.066	76.7	0.24924	0.24751	0.25383
SMAC_00718.t01.cds	88.3	84.298	80.3	0.17805	0.17487	0.19063
SMAC_00719.t01.cds	91.0	87.473	85.0	0.13922	0.14082	0.14143
SMAC_00720.t01.cds	96.7	95.082	95.1	0.05177	0.07029	0.05177
SMAC_00721.t01.cds	89.6	85.941	84.8	0.15862	0.16489	0.15486
SMAC_00722.t01.cds	92.6	89.759	85.6	0.11073	0.11230	0.11114
SMAC_00723.t01.cds	89.8	84.697	82.4	0.17163	0.15421	0.15677
SMAC_00724.t01.cds	92.8	88.571	75.0	0.12437	0.09204	0.13517
SMAC_00725.t01.cds	78.2	67.803	60.3	0.42740	0.37899	0.39921
SMAC_00726.t01.cds	89.3	86.517	81.1	0.15081	0.14987	0.11771
SMAC_00727.t01.cds	89.5	84.89	80.3	0.17012	0.16644	0.17106
SMAC_00729.t01.cds	92.1	92.857	92.9	0.07568	0.09221	0.12513
SMAC_00730.t01.cds	77.2	67.822	60.1	0.42976	0.37087	0.32754
SMAC_00731.t01.cds	92.1	89.439	89.4	0.11546	0.10027	0.12305
SMAC_00732.t01.cds	87.9	80.24	78.8	0.23171	0.22379	0.21428
SMAC_00733.t01.cds	93.5	89.516	89.5	0.11380	0.11433	0.10462
SMAC_00734.t01.cds	86.6	83.42	83.2	0.18988	0.21824	0.26039
SMAC_00735.t01.cds	80.3	72.264	68.0	0.35164	0.36315	0.36691
SMAC_00736.t01.cds	91.0	87.757	87.8	0.13568	0.13545	0.12467
SMAC_00737.t01.cds	90.1	85.185	85.2	0.16574	0.19014	0.14248
SMAC_00738.t01.cds	90.1	85.813	83.8	0.15862	0.15780	0.15548
SMAC_00740.t01.cds	72.4	58.015	45.2	0.63485	0.57889	0.30161
SMAC_00741.t01.cds	75.1	68.889	4.3	0.40190	0.47057	0.27111
SMAC_00743.t01.cds	90.9	87.611	85.8	0.13680	0.14361	0.13074
SMAC_00744.t01.cds	92.0	86.614	86.6	0.15202	0.15202	0.11200
SMAC_00745.t01.cds	69.1	60.256	12.5	0.56619	0.55022	0.57166
SMAC_00746.t01.cds	90.6	87.176	84.4	0.14301	0.13854	0.13385
SMAC_00747.t01.cds	94.4	100	100.0	0.00000	0.05889	0.05889
SMAC_00748.t01.cds	93.6	90.909	88.5	0.09796	0.09796	0.07663
SMAC_00749.t01.cds	91.5	90.698	90.7	0.10075	0.10075	0.15499
SMAC_00750.t01.cds	90.2	86.246	86.0	0.15419	0.16008	0.16990
SMAC_00751.t01.cds	91.3	88.002	84.4	0.13166	0.13410	0.14388
SMAC_00752.t01.cds	88.9	84.225	77.4	0.18061	0.17565	0.17897
SMAC_00753.t01.cds	91.8	89.011	89.0	0.11969	0.10653	0.11888
SMAC_00754.t01.cds	93.0	94.366	94.4	0.05937	0.06730	0.15050
SMAC_00755.t01.cds	87.4	84.505	75.2	0.17545	0.17322	0.19614
SMAC_00758.t01.cds	92.4	89.778	89.8	0.11124	0.10620	0.11094
SMAC_00759.t01.cds	97.4	100	100.0	0.00000	0.00000	0.05561
SMAC_00760.t01.cds	92.4	91.185	90.4	0.09438	0.11243	0.12710
SMAC_00761.t01.cds	92.9	90.103	88.8	0.10695	0.11189	0.11438
SMAC_00762.t01.cds	93.0	89.604	87.0	0.11385	0.10783	0.09738
SMAC_00763.t01.cds	93.0	92.308	92.3	0.08198	0.08176	0.08260
SMAC_00764.t01.cds	71.7	72.727	5.3	0.34266	0.31321	0.65471
SMAC_00766.t01.cds	73.8	59.304	54.1	0.59059	0.19604	0.20026
SMAC_00769.t01.cds	72.7	63.478	9.9	0.50139	0.53084	0.50722
SMAC_00770.t01.cds	93.8	91.117	91.1	0.09578	0.08922	0.09986
SMAC_00772.t01.cds	94.4	94.444	94.4	0.05889	0.04858	0.06880
SMAC_00773.t01.cds	87.4	82.449	72.0	0.20355	0.20113	0.20107
SMAC_00774.t01.cds	97.0	95.826	94.8	0.04310	0.04697	0.05062
SMAC_00775.t01.cds	86.1	79.179	74.8	0.24917	0.23704	0.23578
SMAC_00776.t01.cds	88.6	80.69	71.8	0.22345	0.23297	0.22330
SMAC_00777.t01.cds	89.2	86.792	86.8	0.14906	0.17438	0.18597
SMAC_00778.t01.cds	88.4	84.38	68.0	0.17638	0.17446	0.20554
SMAC_00779.t01.cds	88.8	83.607	83.6	0.18923	0.16700	0.18923
SMAC_00780.t01.cds	90.4	85.668	85.7	0.16218	0.15330	0.17408
SMAC_00781.t01.cds	81.3	73.978	47.3	0.32292	0.32319	0.36339
SMAC_00782.t01.cds	91.8	88.485	88.5	0.12693	0.09762	0.12644
SMAC_00783.t01.cds	89.4	85.645	73.2	0.16110	0.15104	0.15851
SMAC_00784.t01.cds	94.7	93.706	84.3	0.06642	0.07436	0.10137
SMAC_00785.t01.cds	91.5	86.846	78.4	0.14547	0.13051	0.15721
SMAC_00786.t01.cds	85.7	80.147	74.5	0.23635	0.23445	0.24522
SMAC_00787.t01.cds	84.0	69.231	4.3	0.39751	0.17743	0.22509
SMAC_00788.t01.cds	93.3	89.785	87.0	0.11299	0.06810	0.07393
SMAC_00789.t01.cds	84.1	73.913	73.9	0.35769	0.31600	0.30802
SMAC_00791.t01.cds	86.1	79.611	77.3	0.24290	0.23434	0.24749
SMAC_00792.t01.cds	90.9	88.321	88.3	0.12870	0.10214	0.17367
SMAC_00793.t01.cds	90.1	85.237	81.8	0.16778	0.16717	0.17598
SMAC_00794.t01.cds	93.6	90.775	90.8	0.09941	0.09734	0.11059
SMAC_00795.t01.cds	96.7	96.667	96.7	0.03450	0.00000	0.03450
SMAC_00796.t01.cds	89.0	83.734	83.2	0.18493	0.16783	0.17876
SMAC_00797.t01.cds	92.0	89.474	88.7	0.11464	0.11464	0.14600
SMAC_00798.t01.cds	95.1	92.958	93.0	0.07437	0.06804	0.07427
SMAC_00799.t01.cds	91.8	88.219	88.2	0.12904	0.14595	0.13602
SMAC_00800.t01.cds	93.9	91.808	90.7	0.08762	0.09906	0.08747
SMAC_00801.t01.cds	97.2	96.296	96.3	0.03848	0.03054	0.03054
SMAC_00802.t01.cds	94.9	92.435	92.4	0.08010	0.07742	0.07463
SMAC_00803.t01.cds	88.1	84.169	79.9	0.18009	0.17813	0.18982
SMAC_00804.t01.cds	89.9	85.701	85.5	0.16165	0.16308	0.16731
SMAC_00805.t01.cds	85.1	79.902	60.5	0.23719	0.22337	0.24536
SMAC_00806.t01.cds	67.0	56.944	14.1	0.64768	0.58614	0.72022
SMAC_00807.t01.cds	88.7	84.409	63.3	0.17587	0.17519	0.16770
SMAC_00808.t01.cds	96.1	94.382	91.3	0.05899	0.05899	0.08463
SMAC_00809.t01.cds	79.3	75.678	75.5	0.29852	0.29806	0.30212
SMAC_00810.t01.cds	82.5	76.254	73.8	0.29990	0.27673	0.36935
SMAC_00811.t01.cds	89.1	86.429	84.0	0.15149	0.15149	0.15525
SMAC_00812.t01.cds	85.5	76.812	76.8	0.29108	0.20195	0.16170
SMAC_00813.t01.cds	86.6	79.827	38.3	0.23901	0.24502	0.23095
SMAC_00814.t01.cds	90.2	86.68	85.5	0.14745	0.13022	0.16750
SMAC_00815.t01.cds	94.7	90.909	90.9	0.09713	0.09713	0.04709
SMAC_00816.t01.cds	94.5	93.474	91.9	0.06872	0.07499	0.09674
SMAC_00817.t01.cds	94.8	93.512	91.8	0.06844	0.06451	0.08141
SMAC_00818.t01.cds	89.4	85.786	83.1	0.15839	0.15642	0.18057
SMAC_00819.t01.cds	87.2	81.409	72.3	0.21613	0.21540	0.22582
SMAC_00820.t01.cds	69.4	50	50.0	0.99725	0.44794	0.44794
SMAC_00822.t01.cds	94.0	93.074	92.3	0.07304	0.08528	0.09351
SMAC_00823.t01.cds	87.3	81.752	33.0	0.21303	0.21625	0.22065
SMAC_00824.t01.cds	85.1	77.863	59.5	0.26523	0.25948	0.32356
SMAC_00825.t01.cds	95.0	93.696	93.7	0.06671	0.06980	0.06437
SMAC_00826.t01.cds	94.2	92.727	92.7	0.07663	0.07733	0.05692
SMAC_00827.t01.cds	94.0	92.451	92.5	0.08032	0.07583	0.09299
SMAC_00828.t01.cds	87.5	79.141	56.9	0.24574	0.23034	0.24102
SMAC_00829.t01.cds	92.0	87.611	87.6	0.13695	0.10992	0.11521
SMAC_00830.t01.cds	94.1	90.706	86.7	0.10025	0.09704	0.09458
SMAC_00831.t01.cds	86.5	79.218	69.4	0.24868	0.22920	0.23608
SMAC_00832.t01.cds	91.6	87.154	87.2	0.14419	0.13679	0.13979
SMAC_00833.t01.cds	95.4	95.42	95.4	0.04804	0.04804	0.05610
SMAC_00834.t01.cds	80.6	74.563	13.1	0.31964	0.31650	0.33085
SMAC_00835.t01.cds	82.0	74.359	71.6	0.32052	0.35003	0.35880
SMAC_00836.t01.cds	93.4	90.889	88.3	0.09777	0.08826	0.09590
SMAC_00837.t01.cds	88.6	83.676	75.6	0.18902	0.17699	0.19233
SMAC_00839.t01.cds	95.3	93.111	92.0	0.07272	0.07447	0.07366
SMAC_00840.t01.cds	95.2	93.957	91.8	0.06369	0.06354	0.07109
SMAC_00841.t01.cds	97.1	94.667	93.4	0.05640	0.05640	0.04169
SMAC_00842.t01.cds	90.5	87.314	80.8	0.14127	0.15033	0.13870
SMAC_00843.t01.cds	90.2	85.924	81.4	0.15695	0.15955	0.16912
SMAC_00844.t01.cds	93.5	90.244	90.2	0.10530	0.10530	0.13516
SMAC_00845.t01.cds	92.3	89.756	89.6	0.11155	0.10996	0.11731
SMAC_00846.t01.cds	90.4	86.585	86.6	0.14868	0.14868	0.14958
SMAC_00847.t01.cds	95.9	94.208	92.1	0.06090	0.06523	0.06060
SMAC_00848.t01.cds	90.4	89.474	89.5	0.11819	0.18974	0.11373
SMAC_00849.t01.cds	90.9	86.86	85.3	0.14634	0.14502	0.15150
SMAC_00850.t01.cds	91.3	87.931	86.5	0.13360	0.12877	0.14162
SMAC_00851.t01.cds	97.7	95.349	95.3	0.04833	0.02381	0.02381
SMAC_00852.t01.cds	100.0	100	100.0	0.00000	0.00000	0.00000
SMAC_00853.t01.cds	94.6	90.769	90.8	0.09873	0.08118	0.09873
SMAC_00854.t01.cds	93.1	90.637	75.5	0.10056	0.09909	0.11816
SMAC_00855.t01.cds	97.0	97.619	97.6	0.02421	0.02421	0.06269
SMAC_00856.t01.cds	92.9	90.511	90.5	0.10309	0.09439	0.12172
SMAC_00857.t01.cds	91.2	87.994	85.8	0.13217	0.13560	0.15007
SMAC_00858.t01.cds	88.4	82.7	82.7	0.19802	0.19232	0.20681
SMAC_00859.t01.cds	91.7	88.791	88.7	0.12332	0.12083	0.13865
SMAC_00860.t01.cds	90.8	85.981	86.0	0.15758	0.14554	0.10162
SMAC_00861.t01.cds	91.2	88.229	86.0	0.12999	0.13078	0.14387
SMAC_00863.t01.cds	96.2	92.424	92.4	0.07989	0.07989	0.07989
SMAC_00865.t01.cds	88.2	84.783	74.8	0.17196	0.18029	0.20742
SMAC_00866.t01.cds	91.8	91.083	91.1	0.09515	0.09536	0.10224
SMAC_00867.t01.cds	94.6	94.059	94.1	0.06223	0.07334	0.10746
SMAC_00868.t01.cds	89.5	85.151	84.0	0.16792	0.16129	0.16720
SMAC_00869.t01.cds	94.4	90.404	90.4	0.10412	0.09214	0.09809
SMAC_00870.t01.cds	91.3	87.814	57.8	0.13504	0.13187	0.14425
SMAC_00871.t01.cds	93.1	90.639	90.6	0.10108	0.10244	0.11457
SMAC_00872.t01.cds	93.4	89.668	89.3	0.11242	0.11664	0.09920
SMAC_00873.t01.cds	89.8	84.447	83.8	0.17785	0.16915	0.16744
SMAC_00874.t01.cds	100.0	100	100.0	0.00000	0.00000	0.00000
SMAC_00875.t01.cds	88.7	81.818	81.0	0.21153	0.18771	0.15211
SMAC_00876.t01.cds	94.0	93.431	93.4	0.06918	0.08222	0.07744
SMAC_00877.t01.cds	86.5	81.843	75.8	0.21342	0.21759	0.25678
SMAC_00878.t01.cds	91.5	87	84.5	0.14353	0.13118	0.08476
SMAC_00879.t01.cds	92.6	89.109	89.1	0.11980	0.11603	0.12011
SMAC_00880.t01.cds	81.1	77.049	76.1	0.28059	0.26439	0.34197
SMAC_00881.t01.cds	94.5	91.86	91.9	0.08806	0.07766	0.08123
SMAC_00882.t01.cds	90.1	86.149	68.1	0.15607	0.15096	0.15354
SMAC_00883.t01.cds	90.1	84.605	82.2	0.17330	0.16425	0.18244
SMAC_00884.t01.cds	95.7	94.839	94.8	0.05354	0.04659	0.04683
SMAC_00885.t01.cds	95.3	92	92.0	0.08718	0.08562	0.08718
SMAC_00886.t01.cds	82.5	75.738	74.3	0.30046	0.29145	0.33881
SMAC_00887.t01.cds	87.7	81.95	80.5	0.20944	0.21179	0.22012
SMAC_00888.t01.cds	94.2	91.228	91.2	0.09370	0.09370	0.09112
SMAC_00889.t01.cds	86.3	81.369	76.5	0.21835	0.20539	0.22901
SMAC_00890.t01.cds	87.1	81.292	77.7	0.21981	0.21264	0.22345
SMAC_00891.t01.cds	91.0	100	0.9	0.00000	0.09940	0.11157
SMAC_00892.t01.cds	96.0	94.853	94.9	0.05365	0.04565	0.07774
SMAC_00893.t01.cds	95.5	93.506	93.5	0.06819	0.06819	0.09736
SMAC_00894.t01.cds	88.7	83.461	81.6	0.18978	0.19359	0.19795
SMAC_00895.t01.cds	89.4	86.179	86.2	0.15521	0.16053	0.14958
SMAC_00896.t01.cds	91.9	89.104	88.9	0.11883	0.11507	0.10657
SMAC_00897.t01.cds	92.6	90.476	89.8	0.10304	0.09879	0.10120
SMAC_00898.t01.cds	94.2	92.742	92.7	0.07662	0.07133	0.09395
SMAC_00899.t01.cds	86.8	83.544	82.0	0.19080	0.16570	0.24815
SMAC_00900.t01.cds	93.4	91.156	91.2	0.09486	0.09886	0.10471
SMAC_00901.t01.cds	92.1	90.47	83.3	0.10228	0.10082	0.11504
SMAC_00902.t01.cds	86.0	79.35	60.0	0.24661	0.24930	0.26869
SMAC_00903.t01.cds	91.0	86.922	85.3	0.14524	0.12950	0.13126
SMAC_00904.t01.cds	92.0	88.783	88.4	0.12314	0.12044	0.12794
SMAC_00905.t01.cds	90.8	86.452	79.8	0.15195	0.13956	0.15582
SMAC_00906.t01.cds	92.7	88.449	69.1	0.12771	0.11995	0.11002
SMAC_00907.t01.cds	87.7	82.21	75.6	0.20508	0.19406	0.21165
SMAC_00908.t01.cds	92.2	89.139	88.6	0.11923	0.11989	0.12569
SMAC_00909.t01.cds	82.3	72.794	58.6	0.34102	0.33489	0.33597
SMAC_00910.t01.cds	91.7	89.028	88.7	0.11995	0.12173	0.12409
SMAC_00911.t01.cds	75.8	69.067	30.0	0.41347	0.41142	0.37192
SMAC_00912.t01.cds	94.3	89.773	89.8	0.11442	0.10034	0.06031
SMAC_00913.t01.cds	58.4	50	6.9	0.86643	1.02669	0.87755
SMAC_00914.t01.cds	91.6	87.634	87.6	0.13616	0.13952	0.14574
SMAC_00915.t01.cds	100.0	100	100.0	0.00000	0.00000	0.00000
SMAC_00916.t01.cds	91.4	88.571	88.6	0.12976	0.12976	0.12628
SMAC_00917.t01.cds	96.4	94.848	94.4	0.05379	0.04804	0.05465
SMAC_00918.t01.cds	90.2	85.23	83.9	0.16693	0.15704	0.16451
SMAC_00919.t01.cds	92.7	90.544	90.5	0.10261	0.09578	0.14006
SMAC_00920.t01.cds	94.3	93.162	89.9	0.07210	0.06935	0.09425
SMAC_00921.t01.cds	93.9	93.182	89.1	0.07180	0.06769	0.10252
SMAC_00922.t01.cds	93.5	90.972	90.6	0.09739	0.09814	0.10284
SMAC_00923.t01.cds	86.9	82.262	65.6	0.20409	0.19968	0.22884
SMAC_00924.t01.cds	86.3	79.653	69.5	0.23883	0.22790	0.24248
SMAC_00925.t01.cds	89.6	84.906	75.6	0.16991	0.18161	0.17668
SMAC_00926.t01.cds	94.3	92.576	92.6	0.07866	0.07866	0.10129
SMAC_00927.t01.cds	89.4	81.159	81.2	0.22279	0.20420	0.18378
SMAC_00928.t01.cds	91.4	89.661	84.1	0.11245	0.10200	0.14142
SMAC_00929.t01.cds	95.4	93.363	90.9	0.06993	0.06514	0.07910
SMAC_00930.t01.cds	100.0	100	100.0	0.00000	0.00000	0.00000
SMAC_00931.t01.cds	93.2	91.166	90.2	0.09437	0.09437	0.12345
SMAC_00932.t01.cds	89.9	87.5	87.5	0.14027	0.13956	0.13299
SMAC_00933.t01.cds	89.5	85.077	85.1	0.16773	0.16831	0.16606
SMAC_00934.t01.cds	89.8	85.006	84.2	0.16840	0.16849	0.17590
SMAC_00935.t01.cds	90.8	87.039	86.3	0.14442	0.13941	0.14139
SMAC_00936.t01.cds	93.4	91.064	90.0	0.09654	0.09180	0.10548
SMAC_00937.t01.cds	95.1	92.617	92.6	0.07848	0.07465	0.07465
SMAC_00938.t01.cds	94.7	93.522	93.5	0.06859	0.05950	0.06859
SMAC_00939.t01.cds	92.1	89.375	88.5	0.11530	0.11172	0.14283
SMAC_00940.t01.cds	92.8	90.114	90.1	0.10623	0.11248	0.12512
SMAC_00941.t01.cds	75.3	58.879	4.6	0.60807	0.50501	0.23928
SMAC_00943.t01.cds	86.5	85.294	85.3	0.16890	0.21059	0.22952
SMAC_00944.t01.cds	96.0	94.836	94.8	0.05404	0.05664	0.05414
SMAC_00945.t01.cds	94.3	93.878	93.9	0.06444	0.06423	0.07631
SMAC_00946.t01.cds	90.9	86.967	84.5	0.14498	0.14235	0.14768
SMAC_00947.t01.cds	93.3	90.885	90.4	0.09785	0.09489	0.09554
SMAC_00948.t01.cds	92.5	89.056	85.2	0.11999	0.12309	0.12474
SMAC_00949.t01.cds	87.8	81.424	72.3	0.21503	0.21118	0.21778
SMAC_00950.t01.cds	95.4	100	0.3	0.00000	0.05935	0.05601
SMAC_00951.t01.cds	91.2	89.049	89.0	0.11986	0.11634	0.13419
SMAC_00952.t01.cds	94.1	94.118	94.1	0.06160	0.06160	0.12965
SMAC_00953.t01.cds	92.6	90.816	79.1	0.09859	0.08158	0.08355
SMAC_00954.t01.cds	82.6	78.392	77.2	0.26704	0.31669	0.28501
SMAC_00955.t01.cds	60.1	44	42.3	1.12154	0.79996	1.15655
SMAC_00957.t01.cds	87.5	82.323	75.4	0.20455	0.20429	0.21916
SMAC_00958.t01.cds	100.0	100	100.0	0.00000	0.00000	0.00000
SMAC_00959.t01.cds	89.8	85.667	85.7	0.16001	0.15596	0.18184
SMAC_00960.t01.cds	92.2	89.1	88.7	0.11900	0.11900	0.13637
SMAC_00961.t01.cds	91.2	89.503	89.5	0.11485	0.11442	0.15414
SMAC_00962.t01.cds	91.0	87.62	84.4	0.13604	0.13958	0.15158
SMAC_00963.t01.cds	81.1	71.239	57.9	0.36926	0.34187	0.36331
SMAC_00965.t01.cds	95.1	94.118	94.1	0.06134	0.06134	0.06258
SMAC_00966.t01.cds	87.5	81.074	70.9	0.22320	0.20979	0.20408
SMAC_00967.t01.cds	86.8	83.643	72.8	0.18682	0.17837	0.21681
SMAC_00968.t01.cds	85.7	83.688	83.7	0.18713	0.18713	0.21506
SMAC_00969.t01.cds	91.1	85.802	64.3	0.15927	0.15378	0.15611
SMAC_00970.t01.cds	88.6	84.575	78.7	0.17657	0.17603	0.19030
SMAC_00971.t01.cds	91.5	89.216	89.2	0.11913	0.11865	0.14350
SMAC_00972.t01.cds	92.7	91.515	91.5	0.09069	0.09747	0.09778
SMAC_00973.t01.cds	86.6	82.038	75.8	0.20666	0.20290	0.22133
SMAC_00974.t01.cds	89.5	86.262	84.4	0.15279	0.14865	0.15026
SMAC_00975.t01.cds	92.1	89.474	89.5	0.11373	0.11373	0.18050
SMAC_00976.t01.cds	83.3	75.676	65.1	0.30417	0.28500	0.35747
SMAC_00977.t01.cds	91.4	86.877	86.9	0.14714	0.13197	0.14026
SMAC_00978.t01.cds	91.1	86.345	86.3	0.15244	0.15429	0.15420
SMAC_00979.t01.cds	90.4	86.842	86.8	0.14476	0.11373	0.14866
SMAC_00980.t01.cds	92.2	89.47	89.5	0.11450	0.12210	0.11915
SMAC_00981.t01.cds	87.3	82.707	75.6	0.19908	0.19487	0.22304
SMAC_00982.t01.cds	93.3	90.8	90.8	0.09947	0.10426	0.10397
SMAC_00983.t01.cds	90.6	86.14	85.1	0.15528	0.15661	0.13794
SMAC_00984.t01.cds	89.7	86.9	82.0	0.14623	0.14537	0.15920
SMAC_00985.t01.cds	91.6	89.817	83.5	0.11066	0.10828	0.11974
SMAC_00986.t01.cds	91.5	86.667	52.4	0.14735	0.13908	0.12030
SMAC_00987.t01.cds	92.0	88.302	83.3	0.12828	0.12441	0.12661
SMAC_00989.t01.cds	95.8	94.231	45.0	0.06130	0.08353	0.04002
SMAC_00990.t01.cds	90.3	85.323	84.4	0.16383	0.16039	0.17132
SMAC_00991.t01.cds	71.5	50.701	35.4	0.80331	0.80070	0.62789
SMAC_00992.t01.cds	90.3	85.429	81.1	0.16357	0.15032	0.16563
SMAC_00993.t01.cds	93.2	90.673	90.7	0.10072	0.09601	0.11302
SMAC_00994.t01.cds	96.6	97.163	97.2	0.02903	0.03655	0.05981
SMAC_00995.t01.cds	93.9	91.487	89.4	0.09121	0.08537	0.09065
SMAC_00996.t01.cds	88.8	81.152	67.4	0.22211	0.21453	0.21533
SMAC_00997.t01.cds	89.6	85.714	76.1	0.16056	0.14827	0.18656
SMAC_00998.t01.cds	92.8	90.196	90.2	0.10708	0.11822	0.11822
SMAC_00999.t01.cds	91.8	92.373	92.4	0.08102	0.09041	0.14118
SMAC_01000.t01.cds	96.9	95.781	95.8	0.04375	0.04375	0.04390
SMAC_01001.t01.cds	97.1	94.118	94.1	0.06191	0.03626	0.03626
SMAC_01002.t01.cds	87.3	81.49	77.5	0.21638	0.20508	0.21389
SMAC_01003.t01.cds	93.4	91	91.0	0.09626	0.09066	0.07412
SMAC_01004.t01.cds	86.8	79.104	79.1	0.24835	0.23049	0.20817
SMAC_01005.t01.cds	90.9	87.109	82.3	0.14306	0.13326	0.14525
SMAC_01006.t01.cds	91.2	87.521	85.9	0.13779	0.13212	0.14497
SMAC_01007.t01.cds	95.3	94.03	90.0	0.06230	0.04636	0.06275
SMAC_01008.t01.cds	85.9	79.739	50.8	0.23959	0.21154	0.23877
SMAC_01009.t01.cds	84.2	77.632	77.6	0.26703	0.27693	0.25855
SMAC_01010.t01.cds	93.9	91.228	86.7	0.09645	0.07562	0.07380
SMAC_01011.t01.cds	84.0	76.784	65.2	0.28057	0.27623	0.28688
SMAC_01012.t01.cds	93.7	91.822	91.3	0.08714	0.08607	0.10292
SMAC_01013.t01.cds	87.8	84.35	83.8	0.17883	0.19115	0.17585
SMAC_01014.t01.cds	86.6	82.399	76.8	0.20269	0.19881	0.23153
SMAC_01015.t01.cds	92.6	90.233	83.3	0.10517	0.09752	0.10597
SMAC_01016.t01.cds	88.2	82.587	78.1	0.19979	0.19442	0.21181
SMAC_01017.t01.cds	93.1	90.104	89.0	0.10735	0.11101	0.10588
SMAC_01018.t01.cds	82.6	72.207	64.3	0.35156	0.34293	0.33826
SMAC_01019.t01.cds	81.2	72.264	63.5	0.35030	0.35805	0.37451
SMAC_01020.t01.cds	82.5	74.559	54.1	0.31715	0.30235	0.33660
SMAC_01022.t01.cds	83.8	74.257	64.5	0.31681	0.32289	0.35747
SMAC_01023.t01.cds	87.8	85.083	85.1	0.16757	0.16757	0.16043
SMAC_01024.t01.cds	90.7	89.303	89.3	0.11577	0.12245	0.13964
SMAC_01025.t01.cds	86.7	82.463	76.5	0.20224	0.20093	0.23476
SMAC_01026.t01.cds	90.6	87.302	87.3	0.14206	0.11647	0.14206
SMAC_01027.t01.cds	96.6	94.737	94.7	0.05464	0.05464	0.05457
SMAC_01028.t01.cds	82.2	73.863	54.0	0.32446	0.31718	0.33291
SMAC_01031.t01.cds	84.5	76.639	73.3	0.28184	0.27298	0.27396
SMAC_01032.t01.cds	93.5	90.521	90.0	0.10291	0.09936	0.09729
SMAC_01033.t01.cds	93.1	91.379	91.4	0.09207	0.09308	0.07308
SMAC_01034.t01.cds	88.3	85.807	73.9	0.15966	0.16753	0.19624
SMAC_01035.t01.cds	91.9	85.294	81.7	0.16380	0.16380	0.18224
SMAC_01036.t01.cds	94.4	88.889	88.9	0.12240	0.08906	0.08906
SMAC_01037.t01.cds	89.9	87.826	87.8	0.13549	0.14105	0.12891
SMAC_01038.t01.cds	89.7	86.458	86.5	0.15123	0.13827	0.15155
SMAC_01039.t01.cds	90.5	83.471	81.5	0.18763	0.17676	0.14600
SMAC_01040.t01.cds	93.1	91.238	90.5	0.09391	0.09107	0.09791
SMAC_01041.t01.cds	90.8	86.792	85.5	0.14657	0.14232	0.14415
SMAC_01042.t01.cds	93.7	91.847	91.2	0.08717	0.08624	0.10417
SMAC_01043.t01.cds	92.6	90.428	90.4	0.10349	0.10971	0.11207
SMAC_01044.t01.cds	91.6	86.957	84.5	0.14684	0.11173	0.11355
SMAC_01045.t01.cds	89.1	85.755	85.5	0.15958	0.15935	0.17808
SMAC_01046.t01.cds	87.6	81.257	76.7	0.21782	0.21887	0.20875
SMAC_01047.t01.cds	82.8	75.997	65.9	0.29383	0.29010	0.30978
SMAC_01049.t01.cds	88.2	84.615	84.4	0.17434	0.15678	0.16912
SMAC_01050.t01.cds	100.0	100	100.0	0.00000	0.00000	0.00000
SMAC_01051.t01.cds	76.6	77.941	75.0	0.26995	0.28292	0.76601
SMAC_01052.t01.cds	76.2	75.644	27.3	0.30328	0.29918	0.47047
SMAC_01054.t01.cds	87.4	82.107	73.2	0.20828	0.19469	0.25278
SMAC_01055.t01.cds	89.3	86.239	84.3	0.15224	0.16377	0.16287
SMAC_01056.t01.cds	75.0	71.471	58.5	0.36589	0.45177	0.42586
SMAC_01058.t01.cds	92.2	89.243	85.2	0.11917	0.10412	0.12764
SMAC_01059.t01.cds	73.9	57.711	18.8	0.62250	0.58902	0.68102
SMAC_01061.t01.cds	69.6	53.252	19.2	0.73278	0.70667	0.63759
SMAC_01062.t01.cds	71.0	56.507	22.5	0.65577	0.61568	0.39476
SMAC_01063.t01.cds	92.8	89.843	89.2	0.11015	0.10042	0.11009
SMAC_01064.t01.cds	93.3	91.515	91.5	0.09043	0.09043	0.09069
SMAC_01065.t01.cds	95.8	94.167	93.8	0.06133	0.05670	0.06116
SMAC_01066.t01.cds	86.7	79.466	76.9	0.24175	0.24175	0.27461
SMAC_01067.t01.cds	85.6	79.13	67.8	0.24553	0.24374	0.24650
SMAC_01068.t01.cds	90.3	87.173	51.2	0.14236	0.13770	0.14357
SMAC_01070.t01.cds	100.0	100	1.6	0.00000	0.00000	0.00000
SMAC_01071.t01.cds	88.6	84.026	81.2	0.18192	0.18475	0.19090
SMAC_01072.t01.cds	92.1	89.011	86.2	0.12045	0.13415	0.14823
SMAC_01073.t01.cds	90.7	87.673	79.4	0.13764	0.12822	0.14314
SMAC_01074.t01.cds	88.3	84.956	85.0	0.17145	0.18350	0.18054
SMAC_01075.t01.cds	95.3	91.358	91.4	0.09283	0.07855	0.09222
SMAC_01076.t01.cds	86.9	82.471	77.2	0.20282	0.20615	0.23265
SMAC_01077.t01.cds	75.3	74.432	25.2	0.31798	0.34115	0.35064
SMAC_01078.t01.cds	84.1	75.634	68.3	0.30277	0.29955	0.31392
SMAC_01079.t01.cds	85.5	80.228	72.8	0.23014	0.21714	0.16543
SMAC_01080.t01.cds	93.0	89.704	84.2	0.11146	0.11030	0.10993
SMAC_01081.t01.cds	90.5	85.911	82.5	0.15621	0.15281	0.17712
SMAC_01083.t01.cds	95.7	94.831	94.8	0.05401	0.05393	0.04909
SMAC_01084.t01.cds	91.4	88.159	87.6	0.13034	0.12420	0.13475
SMAC_01085.t01.cds	93.7	91.22	89.5	0.09408	0.08267	0.10046
SMAC_01086.t01.cds	90.8	87.975	87.5	0.13266	0.12911	0.14908
SMAC_01088.t01.cds	71.3	54.871	28.5	0.69494	0.24446	0.61884
SMAC_01089.t01.cds	100.0	100	100.0	0.00000	0.00000	0.00000
SMAC_01090.t01.cds	74.2	54.545	54.5	0.70291	0.70291	0.70291
SMAC_01091.t01.cds	87.6	83.235	78.5	0.19165	0.19651	0.20851
SMAC_01092.t01.cds	95.6	93.596	93.6	0.06853	0.07421	0.04105
SMAC_01093.t01.cds	93.9	92.143	90.4	0.08378	0.08491	0.09450
SMAC_01094.t01.cds	90.3	86.984	86.0	0.14547	0.14965	0.16457
SMAC_01095.t01.cds	90.3	86.847	82.8	0.14580	0.14545	0.17178
SMAC_01096.t01.cds	94.7	92.857	90.6	0.07552	0.07570	0.07552
SMAC_01097.t01.cds	95.4	94.521	94.5	0.05719	0.06224	0.06716
SMAC_01098.t01.cds	89.5	84.729	76.1	0.17389	0.15489	0.15142
SMAC_01099.t01.cds	80.5	71.717	41.6	0.35795	0.33262	0.32115
SMAC_01100.t01.cds	88.6	82.908	81.0	0.19635	0.19501	0.21999
SMAC_01101.t01.cds	84.1	78.31	78.0	0.26186	0.27261	0.26534
SMAC_01102.t01.cds	92.4	87.5	87.5	0.13814	0.11891	0.13720
SMAC_01103.t01.cds	87.4	82.651	80.1	0.20183	0.19326	0.20802
SMAC_01105.t01.cds	90.2	86.508	76.2	0.14967	0.14111	0.13987
SMAC_01106.t01.cds	91.7	88.777	88.8	0.12367	0.12208	0.11941
SMAC_01107.t01.cds	90.8	85.714	70.0	0.16138	0.16868	0.10565
SMAC_01108.t01.cds	89.2	84.756	83.2	0.17291	0.16777	0.15799
SMAC_01109.t01.cds	90.2	86.218	86.2	0.15409	0.14234	0.15469
SMAC_01110.t01.cds	89.6	86.399	83.9	0.15132	0.15132	0.15197
SMAC_01111.t01.cds	85.1	79.012	72.5	0.24838	0.23071	0.22992
SMAC_01112.t01.cds	85.8	80.719	54.6	0.22468	0.22031	0.22144
SMAC_01113.t01.cds	92.5	89.529	89.5	0.11564	0.11029	0.13621
SMAC_01116.t01.cds	87.7	81.938	80.9	0.21159	0.15584	0.19354
SMAC_01118.t01.cds	78.5	67.635	46.3	0.42909	0.44941	0.42044
SMAC_01119.t01.cds	92.0	89.557	86.8	0.11349	0.11581	0.12314
SMAC_01120.t01.cds	82.1	75.398	63.6	0.30304	0.30162	0.32140
SMAC_01121.t01.cds	89.4	84.874	83.9	0.17104	0.16848	0.17977
SMAC_01122.t01.cds	87.6	81.761	81.4	0.21016	0.19977	0.19754
SMAC_01123.t01.cds	92.8	89.552	87.6	0.11354	0.10929	0.09221
SMAC_01124.t01.cds	93.2	89.632	89.6	0.11324	0.11926	0.11348
SMAC_01125.t01.cds	88.2	83.286	77.6	0.18985	0.19739	0.20932
SMAC_01126.t01.cds	93.4	91.176	91.2	0.09444	0.08314	0.08314
SMAC_01127.t01.cds	85.2	81.793	69.0	0.21344	0.23169	0.26520
SMAC_01128.t01.cds	82.0	80.851	47.5	0.23032	0.22635	0.27985
SMAC_01129.t01.cds	87.0	85.03	85.0	0.16788	0.14571	0.20133
SMAC_01130.t01.cds	75.4	65.06	54.8	0.48546	0.47242	0.50557
SMAC_01131.t01.cds	84.5	76.267	75.6	0.28909	0.27439	0.29502
SMAC_01132.t01.cds	89.7	85.514	85.5	0.16240	0.18046	0.18005
SMAC_01133.t01.cds	92.0	88.785	88.8	0.12326	0.12506	0.13452
SMAC_01134.t01.cds	88.2	83.673	82.4	0.18681	0.18046	0.25158
SMAC_01135.t01.cds	87.1	80.682	70.3	0.22527	0.23659	0.23486
SMAC_01136.t01.cds	83.5	74.545	74.5	0.33195	0.33195	0.19963
SMAC_01137.t01.cds	90.3	86.653	80.9	0.14935	0.14497	0.15431
SMAC_01138.t01.cds	90.6	87.055	79.1	0.14266	0.14190	0.15537
SMAC_01139.t01.cds	87.8	93.333	93.3	0.07027	0.14735	0.14735
SMAC_01140.t01.cds	95.3	93.363	93.4	0.06977	0.07475	0.08998
SMAC_01141.t01.cds	69.1	67.635	14.2	0.42551	0.48293	0.38277
SMAC_01142.t01.cds	92.5	89.17	89.2	0.11854	0.11351	0.11858
SMAC_01143.t01.cds	66.7	53.659	23.9	0.72164	0.73999	0.23829
SMAC_01144.t01.cds	85.3	80.473	72.1	0.22952	0.24699	0.24214
SMAC_01145.t01.cds	90.2	86.667	70.7	0.14920	0.17118	0.15919
SMAC_01146.t01.cds	94.9	93.216	93.2	0.07197	0.07464	0.08230
SMAC_01147.t01.cds	95.2	95.455	95.5	0.04766	0.04766	0.08215
SMAC_01148.t01.cds	93.7	90.179	90.2	0.10671	0.10706	0.08715
SMAC_01149.t01.cds	94.3	91.398	91.4	0.09196	0.10462	0.10539
SMAC_01150.t01.cds	92.5	90.052	89.7	0.10786	0.11088	0.10301
SMAC_01151.t01.cds	95.3	91.579	91.6	0.09047	0.05508	0.04359
SMAC_01152.t01.cds	89.2	85.24	72.4	0.16590	0.16609	0.18172
SMAC_01153.t01.cds	91.0	87.048	80.7	0.14398	0.12583	0.14892
SMAC_01154.t01.cds	95.9	95.588	91.5	0.04565	0.04565	0.07774
SMAC_01155.t01.cds	78.4	59.189	54.4	0.59023	0.57416	0.58995
SMAC_01156.t01.cds	78.2	74.937	48.9	0.30878	0.31370	0.70019
SMAC_01157.t01.cds	88.3	83.567	73.0	0.18815	0.18023	0.20542
SMAC_01158.t01.cds	96.8	95.988	96.0	0.04143	0.04362	0.04247
SMAC_01159.t01.cds	98.4	98.438	98.4	0.01587	0.01587	0.03194
SMAC_01160.t01.cds	86.0	82.558	82.6	0.20649	0.17551	0.12820
SMAC_01161.t01.cds	86.3	82.342	81.5	0.20217	0.22387	0.22222
SMAC_01162.t01.cds	84.2	68.687	18.2	0.40563	0.39710	0.42472
SMAC_01163.t01.cds	87.9	82.343	81.9	0.20449	0.19875	0.21074
SMAC_01164.t01.cds	88.4	83.944	83.9	0.18461	0.18690	0.20373
SMAC_01165.t01.cds	94.1	89.873	89.9	0.10890	0.11636	0.10166
SMAC_01166.t01.cds	96.0	94.688	94.3	0.05568	0.05568	0.07564
SMAC_01167.t01.cds	89.9	85.076	79.1	0.16821	0.15486	0.16715
SMAC_01168.t01.cds	90.8	87.075	83.7	0.14253	0.15977	0.17835
SMAC_01169.t01.cds	77.4	72.477	42.9	0.35264	0.36228	0.36485
SMAC_01173.t01.cds	74.3	64.954	60.7	0.48453	0.51862	0.54653
SMAC_01174.t01.cds	90.9	87.549	87.5	0.13771	0.13872	0.14916
SMAC_01175.t01.cds	73.8	67.726	53.1	0.42835	0.43906	0.44269
SMAC_01176.t01.cds	91.6	87.814	85.1	0.13480	0.12587	0.13480
SMAC_01178.t01.cds	77.4	69.433	53.8	0.39556	0.37888	0.41382
SMAC_01179.t01.cds	88.3	86.905	86.9	0.14394	0.20467	0.20555
SMAC_01180.t01.cds	92.7	90.152	90.2	0.10706	0.10239	0.12313
SMAC_01181.t01.cds	92.4	91.232	90.5	0.09395	0.10695	0.10843
SMAC_01182.t01.cds	90.8	87.582	85.9	0.14075	0.14938	0.12395
SMAC_01184.t01.cds	88.7	87.5	84.7	0.14002	0.12528	0.19561
SMAC_01185.t01.cds	86.7	79.835	78.1	0.23669	0.21814	0.24103
SMAC_01186.t01.cds	95.6	96.491	96.5	0.03611	0.03611	0.09485
SMAC_01189.t01.cds	72.2	100	0.6	0.00000	0.81487	0.12566
SMAC_01190.t01.cds	88.1	90.909	0.9	0.09782	0.08909	0.21333
SMAC_01191.t01.cds	75.8	66.667	21.6	0.44609	0.41456	0.45309
SMAC_01197.t01.cds	63.0	47.619	10.5	0.90687	0.78238	1.28493
SMAC_01202.t01.cds	91.4	89.632	88.4	0.11194	0.12011	0.12383
SMAC_01203.t01.cds	93.3	89.691	85.3	0.11185	0.10773	0.12372
SMAC_01205.t01.cds	97.7	96.618	96.6	0.03474	0.03474	0.03474
SMAC_01206.t01.cds	86.7	86.842	86.8	0.14533	0.12688	0.24426
SMAC_01210.t01.cds	92.4	90.417	89.3	0.10369	0.08899	0.11343
SMAC_01211.t01.cds	96.7	95.881	95.9	0.04269	0.04684	0.03341
SMAC_01212.t01.cds	98.3	96.552	96.6	0.03533	0.03533	0.03533
SMAC_01213.t01.cds	92.3	90.674	90.7	0.10109	0.10240	0.12194
SMAC_01214.t01.cds	96.1	95.455	92.0	0.04716	0.04163	0.05925
SMAC_01215.t01.cds	96.2	94.709	94.7	0.05494	0.04641	0.05207
SMAC_01216.t01.cds	90.5	87.427	87.4	0.13885	0.15301	0.14600
SMAC_01217.t01.cds	93.7	91.667	91.7	0.08950	0.08922	0.09132
SMAC_01218.t01.cds	85.1	75.676	75.7	0.29540	0.30220	0.27844
SMAC_01219.t01.cds	93.4	94.702	94.7	0.05515	0.03387	0.12282
SMAC_01220.t01.cds	80.6	73.529	64.2	0.33584	0.33961	0.38039
SMAC_01221.t01.cds	78.3	68.287	49.6	0.42133	0.41334	0.41689
SMAC_01222.t01.cds	83.6	81.505	74.0	0.21412	0.20614	0.55838
SMAC_01223.t01.cds	94.5	93.662	91.7	0.06692	0.06730	0.09971
SMAC_01224.t01.cds	93.2	90.209	89.8	0.10619	0.10019	0.09336
SMAC_01227.t01.cds	76.6	66.873	63.9	0.44611	0.42847	0.44699
SMAC_01229.t01.cds	91.7	88.971	86.4	0.12048	0.12499	0.14234
SMAC_01230.t01.cds	92.0	88.145	87.3	0.13069	0.12402	0.13744
SMAC_01231.t01.cds	87.9	83.883	83.0	0.18468	0.19019	0.19636
SMAC_01232.t01.cds	92.4	89.476	88.2	0.11481	0.11346	0.11973
SMAC_01233.t01.cds	97.4	96.117	96.1	0.04043	0.00980	0.00980
SMAC_01234.t01.cds	88.4	83.333	82.4	0.18976	0.19914	0.19955
SMAC_01237.t01.cds	84.8	78.017	68.7	0.26581	0.26088	0.26071
SMAC_01238.t01.cds	90.1	80.952	81.0	0.22775	0.22775	0.19738
SMAC_01239.t01.cds	90.0	84.812	84.8	0.17288	0.15716	0.14663
SMAC_01240.t01.cds	80.9	73.913	60.7	0.32379	0.30053	0.34818
SMAC_01241.t01.cds	87.4	80.303	76.6	0.22977	0.22966	0.23565
SMAC_01242.t01.cds	97.1	96.226	96.2	0.03872	0.03872	0.04370
SMAC_01243.t01.cds	94.6	92.544	91.9	0.07913	0.08396	0.09126
SMAC_01244.t01.cds	89.2	87.5	87.5	0.14384	0.17362	0.08126
SMAC_01245.t01.cds	93.1	91.549	91.5	0.09040	0.09416	0.11534
SMAC_01246.t01.cds	96.8	95.588	95.6	0.04565	0.04565	0.04547
SMAC_01247.t01.cds	88.8	83.948	82.3	0.18302	0.17497	0.17883
SMAC_01248.t01.cds	93.9	91.246	91.1	0.09402	0.08732	0.09499
SMAC_01249.t01.cds	84.4	78.83	67.8	0.25242	0.23641	0.27032
SMAC_01250.t01.cds	87.9	83.608	82.4	0.18811	0.18043	0.19812
SMAC_01251.t01.cds	95.1	91.964	92.0	0.08598	0.08271	0.07586
SMAC_01252.t01.cds	87.8	82.786	72.0	0.19692	0.18082	0.19459
SMAC_01253.t01.cds	91.6	88.363	85.8	0.12744	0.12407	0.14271
SMAC_01254.t01.cds	85.9	82.816	79.4	0.19851	0.19278	0.24965
SMAC_01255.t01.cds	97.4	97.196	97.2	0.02857	0.02857	0.02865
SMAC_01256.t01.cds	90.0	88.514	88.5	0.12716	0.13608	0.15281
SMAC_01257.t01.cds	96.9	94.118	91.4	0.06201	0.06201	0.05114
SMAC_01258.t01.cds	95.5	94.18	94.2	0.06133	0.05355	0.06347
SMAC_01260.t01.cds	92.3	88.438	88.4	0.12645	0.11821	0.12295
SMAC_01261.t01.cds	100.0	100	100.0	0.00000	0.00000	0.00000
SMAC_01262.t01.cds	94.1	88.235	83.3	0.12807	0.12807	0.12807
SMAC_01263.t01.cds	93.1	91.689	91.4	0.08894	0.08288	0.11129
SMAC_01264.t01.cds	90.3	86.611	69.7	0.14817	0.14022	0.16486
SMAC_01265.t01.cds	93.6	90.254	89.5	0.10570	0.09906	0.10660
SMAC_01266.t01.cds	76.3	69.741	59.6	0.40510	0.35856	0.34081
SMAC_01267.t01.cds	95.5	93.44	91.0	0.06942	0.05361	0.06145
SMAC_01268.t01.cds	91.2	85.787	84.1	0.15862	0.15862	0.14375
SMAC_01269.t01.cds	100.0	100	100.0	0.00000	0.00000	0.00000
SMAC_01270.t01.cds	94.2	90.972	91.0	0.09741	0.10154	0.08181
SMAC_01271.t01.cds	91.2	88.087	87.3	0.13074	0.13441	0.13862
SMAC_01272.t01.cds	92.6	90.909	90.9	0.09778	0.11065	0.09730
SMAC_01274.t01.cds	89.7	86.566	79.5	0.14991	0.14640	0.15536
SMAC_01275.t01.cds	88.8	83.178	82.9	0.19312	0.18165	0.20448
SMAC_01276.t01.cds	90.1	85.96	82.0	0.15705	0.16003	0.15203
SMAC_01277.t01.cds	94.2	95	95.0	0.05268	0.05268	0.05199
SMAC_01278.t01.cds	91.0	84.615	84.6	0.17295	0.17295	0.08353
SMAC_01279.t01.cds	93.0	89.474	89.5	0.11383	0.11983	0.11693
SMAC_01280.t01.cds	94.6	91.864	91.9	0.08698	0.09491	0.07125
SMAC_01281.t01.cds	89.0	83.402	80.4	0.18962	0.18962	0.20512
SMAC_01282.t01.cds	93.0	89.823	89.8	0.11076	0.10518	0.10852
SMAC_01283.t01.cds	91.6	87.822	83.1	0.13453	0.12972	0.13863
SMAC_01284.t01.cds	93.0	90.31	90.3	0.10461	0.09531	0.10924
SMAC_01285.t01.cds	87.4	81.858	65.6	0.21049	0.18482	0.18450
SMAC_01286.t01.cds	85.4	78.273	70.6	0.25810	0.25380	0.26467
SMAC_01287.t01.cds	94.5	92.023	91.0	0.08563	0.07886	0.06759
SMAC_01288.t01.cds	92.4	86.076	86.1	0.15499	0.12373	0.13985
SMAC_01289.t01.cds	91.0	86.705	85.4	0.14807	0.14515	0.15653
SMAC_01290.t01.cds	96.5	96.226	96.2	0.03885	0.03885	0.01923
SMAC_01291.t01.cds	92.7	89.842	86.6	0.11083	0.10375	0.10778
SMAC_01292.t01.cds	91.6	90.132	87.3	0.10619	0.12136	0.13820
SMAC_01293.t01.cds	91.7	89.301	84.9	0.11744	0.12245	0.10906
SMAC_01294.t01.cds	91.4	89.48	89.4	0.11480	0.10885	0.15216
SMAC_01295.t01.cds	87.5	82.143	82.1	0.20677	0.19166	0.22557
SMAC_01296.t01.cds	91.2	87.725	87.6	0.13543	0.13352	0.14806
SMAC_01297.t01.cds	94.3	93.617	93.6	0.06711	0.06711	0.09151
SMAC_01298.t01.cds	90.4	86.878	86.9	0.14599	0.15474	0.17482
SMAC_01299.t01.cds	93.8	90.698	86.7	0.09955	0.09955	0.09938
SMAC_01300.t01.cds	85.2	78.765	70.9	0.25252	0.24103	0.25680
SMAC_01301.t01.cds	93.6	90.793	90.8	0.09986	0.08999	0.09965
SMAC_01302.t01.cds	100.0	100	100.0	0.00000	0.00000	0.00000
SMAC_01303.t01.cds	89.8	86.711	78.4	0.14754	0.16152	0.17144
SMAC_01304.t01.cds	86.7	80.818	73.5	0.22379	0.22400	0.24362
SMAC_01305.t01.cds	93.5	93.458	80.0	0.06978	0.06978	0.10202
SMAC_01306.t01.cds	93.1	89.968	85.0	0.10866	0.09940	0.10886
SMAC_01307.t01.cds	88.5	81.749	79.0	0.20937	0.20433	0.22134
SMAC_01308.t01.cds	96.4	97.076	97.1	0.02987	0.02987	0.05469
SMAC_01309.t01.cds	93.5	93.162	93.2	0.07265	0.07730	0.09166
SMAC_01310.t01.cds	90.8	88.959	80.0	0.12083	0.10757	0.12315
SMAC_01311.t01.cds	100.0	100	100.0	0.00000	0.00000	0.00000
SMAC_01312.t01.cds	95.7	94.915	91.9	0.05286	0.05122	0.07002
SMAC_01313.t01.cds	91.4	87.94	84.5	0.13297	0.13569	0.14535
SMAC_01314.t01.cds	94.1	91.565	91.6	0.09077	0.08449	0.09388
SMAC_01315.t01.cds	84.9	79.448	68.9	0.24195	0.25110	0.26115
SMAC_01316.t01.cds	90.7	87.377	87.4	0.13965	0.13965	0.15356
SMAC_01317.t01.cds	86.8	80.309	74.7	0.23657	0.21183	0.22075
SMAC_01318.t01.cds	91.4	86.723	86.2	0.14832	0.14243	0.15208
SMAC_01319.t01.cds	98.4	97.368	97.4	0.02685	0.01776	0.01776
SMAC_01320.t01.cds	97.2	96.667	96.7	0.03412	0.03853	0.03848
SMAC_01321.t01.cds	100.0	100	100.0	0.00000	0.00000	0.00000
SMAC_01322.t01.cds	82.3	78.228	22.5	0.26494	0.24636	0.23598
SMAC_01323.t01.cds	93.8	89.015	89.0	0.11978	0.11542	0.11519
SMAC_01324.t01.cds	91.4	88.559	80.8	0.12475	0.11969	0.16135
SMAC_01326.t01.cds	93.9	89.441	89.4	0.11533	0.10041	0.10041
SMAC_01327.t01.cds	94.0	91.803	84.5	0.08725	0.06742	0.09738
SMAC_01329.t01.cds	85.3	77.932	70.8	0.26613	0.25900	0.27073
SMAC_01330.t01.cds	91.0	87.121	86.5	0.14303	0.16264	0.13412
SMAC_01331.t01.cds	95.2	94.401	94.4	0.05899	0.05680	0.06773
SMAC_01332.t01.cds	93.5	91.089	91.1	0.09557	0.08730	0.07887
SMAC_01333.t01.cds	84.1	73.29	65.2	0.33103	0.28851	0.32047
SMAC_01334.t01.cds	88.1	82.143	82.1	0.20923	0.20923	0.20677
SMAC_01335.t01.cds	89.9	85.309	83.2	0.16602	0.15445	0.17590
SMAC_01336.t01.cds	90.2	84.837	80.1	0.16974	0.16639	0.17520
SMAC_01337.t01.cds	92.4	89.151	88.4	0.11855	0.11387	0.12614
SMAC_01338.t01.cds	90.3	85.978	84.3	0.15733	0.15821	0.16827
SMAC_01339.t01.cds	85.0	77.792	67.7	0.26692	0.26390	0.27288
SMAC_01340.t01.cds	90.0	86.667	83.3	0.14735	0.11602	0.16323
SMAC_01341.t01.cds	91.2	87.702	82.4	0.13608	0.13276	0.13183
SMAC_01342.t01.cds	91.8	89.796	89.8	0.10987	0.13369	0.15854
SMAC_01343.t01.cds	100.0	100	100.0	0.00000	0.00000	0.00000
SMAC_01344.t01.cds	92.2	89.505	88.3	0.11478	0.10860	0.11583
SMAC_01345.t01.cds	94.6	92.254	92.3	0.08261	0.08261	0.09131
SMAC_01346.t01.cds	95.3	97.674	97.7	0.02381	0.04882	0.07514
SMAC_01347.t01.cds	95.3	93.115	90.6	0.07283	0.07470	0.06697
SMAC_01348.t01.cds	92.6	88.889	88.3	0.12117	0.10446	0.12091
SMAC_01349.t01.cds	91.3	86.316	86.3	0.15109	0.13844	0.14469
SMAC_01350.t01.cds	93.8	87.5	84.8	0.13956	0.13956	0.13956
SMAC_01351.t01.cds	95.3	94.444	94.4	0.05808	0.05511	0.08598
SMAC_01352.t01.cds	89.9	86.585	86.5	0.14973	0.14359	0.16142
SMAC_01353.t01.cds	96.4	94.884	94.9	0.05351	0.06388	0.05351
SMAC_01354.t01.cds	89.8	84.872	81.8	0.16910	0.16607	0.17738
SMAC_01355.t01.cds	83.5	77.82	60.9	0.26878	0.25535	0.30275
SMAC_01356.t01.cds	93.0	90.698	90.7	0.09955	0.12734	0.12734
SMAC_01357.t01.cds	88.9	83.333	83.3	0.19216	0.19216	0.27568
SMAC_01358.t01.cds	92.0	90.888	90.3	0.09847	0.10109	0.11769
SMAC_01359.t01.cds	95.7	93.729	92.8	0.06555	0.05837	0.06579
SMAC_01360.t01.cds	88.1	80.256	70.6	0.23029	0.21950	0.21958
SMAC_01361.t01.cds	91.8	89.329	89.3	0.11629	0.12024	0.13133
SMAC_01362.t01.cds	88.0	82.402	75.9	0.20269	0.19848	0.22220
SMAC_01363.t01.cds	95.2	93.203	93.2	0.07240	0.06815	0.06910
SMAC_01364.t01.cds	93.4	87.5	87.5	0.14078	0.14078	0.11446
SMAC_01365.t01.cds	84.1	76.923	67.9	0.27661	0.27700	0.28714
SMAC_01366.t01.cds	84.4	78.519	49.0	0.25621	0.26771	0.27218
SMAC_01367.t01.cds	86.0	81.484	67.5	0.21409	0.22326	0.22062
SMAC_01368.t01.cds	91.7	88.658	84.3	0.12401	0.12453	0.12677
SMAC_01369.t01.cds	91.6	89.259	89.3	0.11639	0.13458	0.14436
SMAC_01370.t01.cds	99.0	99.231	99.2	0.00774	0.00000	0.01563
SMAC_01371.t01.cds	89.0	83.657	78.4	0.18582	0.17986	0.19854
SMAC_01372.t01.cds	90.6	87.413	83.2	0.13956	0.12605	0.13954
SMAC_01373.t01.cds	100.0	100	50.0	0.00000	0.00000	0.00000
SMAC_01374.t01.cds	88.7	83.017	74.0	0.19368	0.18401	0.20033
SMAC_01375.t01.cds	83.4	74.952	69.8	0.30923	0.30366	0.34854
SMAC_01376.t01.cds	79.2	62.5	7.1	0.53084	0.53084	0.30692
SMAC_01378.t01.cds	89.3	83.598	76.3	0.18583	0.20086	0.22146
SMAC_01379.t01.cds	83.7	80.205	77.0	0.23362	0.23916	0.30111
SMAC_01380.t01.cds	91.3	88.018	88.0	0.13207	0.13827	0.11573
SMAC_01381.t01.cds	89.3	84.259	82.9	0.17676	0.17924	0.17676
SMAC_01384.t01.cds	87.9	85.405	85.4	0.16313	0.15692	0.15308
SMAC_01386.t01.cds	99.5	99.537	99.5	0.00465	0.00465	0.00000
SMAC_01387.t01.cds	94.8	93.286	91.8	0.07053	0.07449	0.09065
SMAC_01388.t01.cds	80.9	73.248	61.0	0.33736	0.33372	0.36561
SMAC_01389.t01.cds	87.0	81.443	81.4	0.21594	0.18799	0.19612
SMAC_01390.t01.cds	87.3	81.395	66.0	0.21507	0.22814	0.21723
SMAC_01391.t01.cds	90.1	85.385	83.9	0.16387	0.16637	0.17124
SMAC_01392.t01.cds	93.7	92.033	92.0	0.08528	0.08831	0.10895
SMAC_01393.t01.cds	90.6	87.755	87.8	0.13542	0.13489	0.12649
SMAC_01394.t01.cds	95.1	92.81	92.8	0.07579	0.07601	0.05440
SMAC_01395.t01.cds	83.9	74.576	74.6	0.33933	0.30807	0.20295
SMAC_01396.t01.cds	89.8	85.373	85.4	0.16558	0.16088	0.14939
SMAC_01397.t01.cds	91.3	86.538	81.8	0.14949	0.13744	0.13744
SMAC_01398.t01.cds	80.8	75.969	73.1	0.29148	0.26823	0.81732
SMAC_01399.t01.cds	89.3	84.337	84.3	0.17795	0.17053	0.22884
SMAC_01400.t01.cds	84.9	79.14	61.9	0.24746	0.24820	0.25313
SMAC_01401.t01.cds	94.0	91.004	89.9	0.09630	0.09639	0.10403
SMAC_01402.t01.cds	88.4	84.125	83.9	0.17965	0.16870	0.17227
SMAC_01403.t01.cds	92.0	88.843	88.8	0.12142	0.10664	0.14216
SMAC_01404.t01.cds	95.8	94.558	94.6	0.05694	0.06451	0.05671
SMAC_01405.t01.cds	97.4	96.341	96.3	0.03799	0.05079	0.02501
SMAC_01406.t01.cds	85.6	78.161	78.2	0.26414	0.26224	0.28232
SMAC_01407.t01.cds	78.9	70.435	34.5	0.38098	0.36602	0.38116
SMAC_01408.t01.cds	75.3	64.062	18.6	0.48932	0.48932	0.49041
SMAC_01409.t01.cds	87.1	85.699	84.0	0.16204	0.16064	0.19380
SMAC_01410.t01.cds	90.8	86.611	83.7	0.14829	0.13727	0.16259
SMAC_01411.t01.cds	91.6	88.068	85.2	0.13263	0.11075	0.12838
SMAC_01412.t01.cds	91.0	82.051	82.1	0.20525	0.20525	0.20525
SMAC_01413.t01.cds	91.7	88.13	87.4	0.13068	0.13470	0.14442
SMAC_01414.t01.cds	86.0	82.812	79.7	0.19850	0.18973	0.58585
SMAC_01415.t01.cds	79.9	77.746	52.6	0.26300	0.25092	0.26781
SMAC_01416.t01.cds	91.3	88.009	87.1	0.13208	0.12822	0.14197
SMAC_01419.t01.cds	88.6	84.579	82.5	0.17499	0.17015	0.17346
SMAC_01420.t01.cds	93.6	92.868	87.4	0.07519	0.08182	0.09911
SMAC_01421.t01.cds	88.1	83.203	80.2	0.19203	0.18495	0.21256
SMAC_01425.t01.cds	82.3	75.356	74.7	0.30564	0.29428	0.28592
SMAC_01426.t01.cds	86.4	80.202	72.2	0.23208	0.22422	0.24495
SMAC_01427.t01.cds	94.5	93.083	89.3	0.07307	0.07499	0.07788
SMAC_01428.t01.cds	96.4	96.522	96.5	0.03564	0.04945	0.03108
SMAC_01429.t01.cds	92.4	88.136	88.1	0.13067	0.13067	0.12647
SMAC_01430.t01.cds	85.5	88	78.6	0.13242	0.18081	0.29900
SMAC_01432.t01.cds	79.0	69.048	35.2	0.40957	0.37880	0.37171
SMAC_01433.t01.cds	89.7	86.652	77.2	0.14878	0.14489	0.15375
SMAC_01434.t01.cds	88.0	82.298	77.1	0.20565	0.19893	0.20493
SMAC_01435.t01.cds	80.5	77.706	61.0	0.27176	0.27379	0.29658
SMAC_01436.t01.cds	80.3	76.823	56.9	0.28265	0.27793	0.27973
SMAC_01437.t01.cds	93.3	89.815	89.8	0.11022	0.10671	0.11766
SMAC_01438.t01.cds	94.6	92.652	92.7	0.07744	0.07387	0.07744
SMAC_01439.t01.cds	95.0	92.742	92.7	0.07657	0.06777	0.06777
SMAC_01440.t01.cds	90.6	86.036	86.0	0.15704	0.15165	0.15753
SMAC_01441.t01.cds	92.6	91.748	87.9	0.08767	0.08215	0.10029
SMAC_01442.t01.cds	84.0	81.845	78.2	0.21239	0.22108	0.21134
SMAC_01443.t01.cds	90.9	86.64	80.9	0.14881	0.14589	0.15552
SMAC_01444.t01.cds	85.0	81.07	79.1	0.22066	0.19225	0.27757
SMAC_01445.t01.cds	87.8	85.818	80.3	0.15839	0.15802	0.16704
SMAC_01446.t01.cds	80.9	72.395	62.8	0.34544	0.34325	0.35209
SMAC_01447.t01.cds	81.2	75.06	56.8	0.29145	0.28742	0.28691
SMAC_01448.t01.cds	75.3	67.213	6.7	0.43777	0.41271	0.53251
SMAC_01449.t01.cds	87.6	84.354	84.4	0.17650	0.17917	0.13603
SMAC_01450.t01.cds	92.8	90.688	79.9	0.09980	0.10446	0.12664
SMAC_01451.t01.cds	82.9	79.688	16.6	0.24132	0.26374	0.50775
SMAC_01452.t01.cds	74.2	72.381	16.7	0.35828	0.35182	0.37879
SMAC_01453.t01.cds	77.0	70.161	44.1	0.38532	0.37807	0.47093
SMAC_01454.t01.cds	89.4	83.607	81.4	0.18673	0.17943	0.18511
SMAC_01455.t01.cds	92.1	88.851	87.1	0.12209	0.12612	0.14264
SMAC_01456.t01.cds	97.1	96.053	96.1	0.04069	0.01333	0.01333
SMAC_01457.t01.cds	84.7	78.682	67.1	0.25191	0.26702	0.27302
SMAC_01458.t01.cds	94.4	90.476	90.5	0.10565	0.10565	0.05004
SMAC_01459.t01.cds	90.8	87.931	87.9	0.13173	0.07308	0.13245
SMAC_01460.t01.cds	94.8	92.488	91.9	0.07987	0.07840	0.07570
SMAC_01461.t01.cds	98.6	97.143	97.1	0.02942	0.02942	0.02942
SMAC_01462.t01.cds	86.3	81.962	74.2	0.20857	0.21927	0.24608
SMAC_01464.t01.cds	87.7	87.661	87.2	0.13704	0.36393	0.15258
SMAC_01466.t01.cds	90.0	86.303	86.3	0.15194	0.16459	0.16363
SMAC_01467.t01.cds	87.5	75	22.6	0.30692	0.25927	0.25927
SMAC_01468.t01.cds	96.0	94.444	87.2	0.05802	0.03818	0.03848
SMAC_01469.t01.cds	78.1	71.887	58.7	0.35541	0.35222	0.45839
SMAC_01470.t01.cds	86.8	83.688	83.7	0.18804	0.14127	0.16020
SMAC_01471.t01.cds	80.2	68.923	56.9	0.40720	0.39774	0.37739
SMAC_01472.t01.cds	91.3	88.509	86.6	0.12683	0.14292	0.12309
SMAC_01473.t01.cds	88.9	84.384	84.2	0.17616	0.19076	0.16981
SMAC_01474.t01.cds	91.9	87.805	87.8	0.13642	0.13642	0.17314
SMAC_01475.t01.cds	95.8	94.048	94.0	0.06224	0.03659	0.06224
SMAC_01476.t01.cds	89.6	85.489	78.2	0.16297	0.15751	0.16192
SMAC_01478.t01.cds	85.5	81.387	69.0	0.21552	0.21791	0.22663
SMAC_01479.t01.cds	86.6	81.548	81.5	0.22256	0.24409	0.19517
SMAC_01480.t01.cds	90.9	87.228	85.8	0.14085	0.13763	0.15809
SMAC_01482.t01.cds	73.2	75	4.5	0.31508	0.34519	0.47146
SMAC_01484.t01.cds	71.5	65.574	8.7	0.46343	0.38369	0.48812
SMAC_01485.t01.cds	92.4	87.879	87.9	0.13351	0.13351	0.13351
SMAC_01486.t01.cds	95.4	92.667	90.3	0.07877	0.06749	0.06727
SMAC_01487.t01.cds	77.1	71.429	30.9	0.36179	0.33797	0.50777
SMAC_01489.t01.cds	86.3	81.2	81.2	0.22323	0.20072	0.21221
SMAC_01490.t01.cds	92.6	89.85	89.8	0.11114	0.10858	0.12004
SMAC_01491.t01.cds	88.5	84.237	83.6	0.17951	0.18105	0.18493
SMAC_01492.t01.cds	94.0	91.74	91.0	0.08801	0.09302	0.09238
SMAC_01493.t01.cds	93.7	92.532	92.5	0.07932	0.08701	0.08722
SMAC_01494.t01.cds	86.8	79.157	68.3	0.24486	0.23955	0.22488
SMAC_01495.t01.cds	92.4	89.13	86.6	0.11931	0.14602	0.13676
SMAC_01496.t01.cds	85.6	80.087	78.1	0.23912	0.24882	0.25830
SMAC_01497.t01.cds	76.5	65.835	32.9	0.46371	0.45069	0.48495
SMAC_01498.t01.cds	87.8	82.704	75.4	0.19828	0.19840	0.19912
SMAC_01499.t01.cds	94.6	94.059	94.1	0.06266	0.04126	0.07389
SMAC_01500.t01.cds	81.5	70.8	66.8	0.37375	0.37091	0.42093
SMAC_01501.t01.cds	74.4	68.13	21.6	0.41793	0.38030	0.43852
SMAC_01502.t01.cds	95.5	93.353	91.9	0.07006	0.06687	0.05544
SMAC_01503.t01.cds	95.1	92.958	93.0	0.07492	0.07492	0.08032
SMAC_01504.t01.cds	89.3	86.195	83.5	0.15438	0.15667	0.20014
SMAC_01505.t01.cds	77.6	69.231	8.2	0.39751	0.44201	0.53084
SMAC_01506.t01.cds	82.7	75.238	60.3	0.30497	0.25752	0.28732
SMAC_01507.t01.cds	86.1	79.612	68.3	0.24035	0.22966	0.24429
SMAC_01508.t01.cds	92.8	89.84	89.8	0.11061	0.12042	0.11692
SMAC_01509.t01.cds	89.9	85.861	83.1	0.15809	0.15755	0.15876
SMAC_01510.t01.cds	85.2	77.778	71.6	0.27140	0.25017	0.16779
SMAC_01511.t01.cds	89.8	81.818	81.8	0.21532	0.21532	0.18305
SMAC_01512.t01.cds	92.5	89.48	89.5	0.11532	0.11967	0.12072
SMAC_01513.t01.cds	83.8	77.778	76.8	0.26658	0.24062	0.26748
SMAC_01514.t01.cds	83.9	73.629	65.0	0.32846	0.32234	0.33015
SMAC_01515.t01.cds	88.0	81.145	61.8	0.21733	0.22554	0.17533
SMAC_01516.t01.cds	90.7	87.058	86.6	0.14390	0.13898	0.14946
SMAC_01517.t01.cds	93.0	89.371	89.4	0.11577	0.09558	0.11096
SMAC_01518.t01.cds	77.5	65.873	51.7	0.46298	0.43148	0.21974
SMAC_01519.t01.cds	80.1	71.875	63.0	0.35828	0.36198	0.35654
SMAC_01524.t01.cds	93.6	90.802	90.2	0.09822	0.09822	0.09566
SMAC_01525.t01.cds	87.2	85.545	85.4	0.16410	0.17384	0.18537
SMAC_01526.t01.cds	88.4	84.196	77.4	0.17806	0.18720	0.18409
SMAC_01527.t01.cds	79.4	69.909	69.9	0.39348	0.38928	0.38176
SMAC_01528.t01.cds	86.0	79.359	75.0	0.24260	0.24156	0.24629
SMAC_01529.t01.cds	92.8	89.403	88.7	0.11512	0.10743	0.11328
SMAC_01530.t01.cds	88.1	84.615	78.6	0.17534	0.14094	0.15108
SMAC_01531.t01.cds	84.5	81.626	69.3	0.21426	0.19781	0.23062
SMAC_01532.t01.cds	79.0	75.143	41.4	0.30244	0.45810	0.28079
SMAC_01534.t01.cds	66.4	60.92	12.4	0.55511	0.56102	0.90083
SMAC_01537.t01.cds	88.0	83.486	83.0	0.19065	0.20005	0.20134
SMAC_01538.t01.cds	75.8	65.269	6.4	0.46643	0.41003	0.51647
SMAC_01541.t01.cds	86.2	80.559	77.3	0.22779	0.21570	0.22044
SMAC_01543.t01.cds	84.1	77.171	72.0	0.27412	0.27763	0.28825
SMAC_01544.t01.cds	84.5	81.263	76.6	0.21868	0.21346	0.19544
SMAC_01545.t01.cds	82.5	72.662	72.7	0.34177	0.35297	0.33167
SMAC_01546.t01.cds	91.9	88.584	88.6	0.12452	0.12478	0.14116
SMAC_01547.t01.cds	92.8	90.011	90.0	0.10839	0.11160	0.11524
SMAC_01548.t01.cds	84.8	79.03	47.5	0.24834	0.24217	0.26413
SMAC_01549.t01.cds	80.0	78.571	12.1	0.26951	0.22769	0.26314
SMAC_01550.t01.cds	79.2	75	75.0	0.33060	0.21241	0.44392
SMAC_01552.t01.cds	88.1	81.713	79.6	0.21128	0.20810	0.20708
SMAC_01553.t01.cds	87.1	81.62	76.3	0.21304	0.20900	0.23017
SMAC_01554.t01.cds	88.6	83.465	73.0	0.18876	0.17597	0.17884
SMAC_01555.t01.cds	91.8	88.36	88.2	0.12786	0.12171	0.12072
SMAC_01556.t01.cds	86.0	79.421	76.0	0.24228	0.24693	0.25972
SMAC_01557.t01.cds	93.2	89.787	89.8	0.11138	0.10640	0.12489
SMAC_01558.t01.cds	89.9	85.092	83.9	0.16891	0.17171	0.15985
SMAC_01559.t01.cds	87.4	82.378	78.3	0.20277	0.19730	0.21951
SMAC_01560.t01.cds	88.0	84.416	84.4	0.17890	0.17890	0.18016
SMAC_01561.t01.cds	90.3	86.006	63.9	0.15613	0.16216	0.15635
SMAC_01562.t01.cds	88.2	85.882	82.7	0.15821	0.15158	0.18005
SMAC_01564.t01.cds	88.2	83.687	76.5	0.18601	0.18094	0.19080
SMAC_01565.t01.cds	85.3	74.167	73.3	0.32111	0.30143	0.28182
SMAC_01566.t01.cds	82.0	72	72.0	0.38783	0.38783	0.35852
SMAC_01567.t01.cds	97.1	96.078	96.1	0.04031	0.04031	0.02000
SMAC_01568.t01.cds	90.1	83.784	83.8	0.18614	0.15119	0.18560
SMAC_01569.t01.cds	90.6	87.766	87.8	0.13440	0.12491	0.14524
SMAC_01570.t01.cds	86.7	80.469	68.1	0.22828	0.23028	0.23651
SMAC_01571.t01.cds	88.0	83.871	81.9	0.18466	0.16486	0.17379
SMAC_01572.t01.cds	92.0	89.617	89.6	0.11306	0.11973	0.15324
SMAC_01573.t01.cds	91.9	88.989	89.0	0.11978	0.12120	0.13452
SMAC_01574.t01.cds	93.0	90.303	90.3	0.10473	0.09294	0.11473
SMAC_01575.t01.cds	99.2	100	100.0	0.00000	0.00000	0.01613
SMAC_01576.t01.cds	91.7	89.941	89.9	0.11018	0.12507	0.12160
SMAC_01577.t01.cds	93.5	91.6	91.6	0.08963	0.08967	0.08691
SMAC_01578.t01.cds	88.9	88.889	88.9	0.12566	0.12566	0.07857
SMAC_01579.t01.cds	92.0	87.908	87.9	0.13422	0.12172	0.14292
SMAC_01580.t01.cds	86.1	83.333	83.3	0.20273	0.34657	0.34657
SMAC_01581.t01.cds	94.2	92.073	90.4	0.08435	0.08796	0.08702
SMAC_01582.t01.cds	95.5	94.828	94.8	0.05371	0.05377	0.06647
SMAC_01583.t01.cds	97.0	94.712	94.7	0.05495	0.04983	0.03959
SMAC_01584.t01.cds	89.8	86.281	80.8	0.15359	0.15113	0.15779
SMAC_01585.t01.cds	91.5	87.903	87.9	0.13300	0.13360	0.11339
SMAC_01586.t01.cds	92.1	88.211	88.2	0.12973	0.13226	0.14052
SMAC_01587.t01.cds	90.6	86.377	85.6	0.15307	0.13874	0.16625
SMAC_01588.t01.cds	94.0	92.322	89.8	0.08175	0.07746	0.10153
SMAC_01589.t01.cds	94.0	91.61	91.6	0.09000	0.09281	0.10073
SMAC_01590.t01.cds	82.5	76.923	73.6	0.27949	0.26007	0.29079
SMAC_01591.t01.cds	86.2	79.575	67.0	0.24307	0.24226	0.26201
SMAC_01592.t01.cds	90.0	80	80.0	0.23928	0.23928	0.23928
SMAC_01593.t01.cds	84.9	76.744	76.2	0.28414	0.23907	0.20262
SMAC_01594.t01.cds	80.7	71.45	65.8	0.36655	0.36141	0.36844
SMAC_01595.t01.cds	91.5	88.168	88.2	0.13047	0.12104	0.12163
SMAC_01596.t01.cds	90.3	86.567	86.6	0.14899	0.13047	0.20578
SMAC_01597.t01.cds	87.2	79.791	67.8	0.23900	0.21889	0.18880
SMAC_01598.t01.cds	81.7	77.13	54.1	0.27863	0.23901	0.31660
SMAC_01599.t01.cds	94.0	89.333	82.7	0.11602	0.11563	0.11563
SMAC_01600.t01.cds	92.2	88.574	87.0	0.12529	0.12444	0.12644
SMAC_01602.t01.cds	89.3	85.5	83.0	0.16264	0.15702	0.12532
SMAC_01603.t01.cds	90.3	86.699	76.8	0.14901	0.14503	0.15560
SMAC_01604.t01.cds	88.5	83.83	72.7	0.18589	0.18536	0.19712
SMAC_01605.t01.cds	98.8	97.619	97.6	0.02440	0.02440	0.02440
SMAC_01606.t01.cds	89.3	88.785	86.4	0.12367	0.13543	0.19425
SMAC_01607.t01.cds	92.8	89.13	89.1	0.11882	0.14382	0.06866
SMAC_01608.t01.cds	91.7	83.333	83.3	0.20273	0.12566	0.12566
SMAC_01609.t01.cds	96.8	95.541	95.5	0.04642	0.04642	0.02615
SMAC_01610.t01.cds	92.3	88.748	88.3	0.12329	0.11921	0.12296
SMAC_01611.t01.cds	95.5	90.909	90.9	0.10034	0.06461	0.06461
SMAC_01612.t01.cds	94.8	94.937	94.9	0.05248	0.05707	0.06215
SMAC_01613.t01.cds	97.8	96.667	96.7	0.03420	0.04610	0.03420
SMAC_01614.t01.cds	94.0	93.204	93.2	0.07236	0.07184	0.07184
SMAC_01615.t01.cds	96.9	95.349	95.3	0.04833	0.06073	0.03583
SMAC_01616.t01.cds	88.7	84.564	81.8	0.17521	0.17726	0.18762
SMAC_01617.t01.cds	91.9	88.191	88.2	0.13024	0.12697	0.12705
SMAC_01618.t01.cds	88.1	83.797	80.9	0.18472	0.17710	0.20107
SMAC_01619.t01.cds	88.8	83.96	81.2	0.18230	0.18419	0.18893
SMAC_01621.t01.cds	87.3	82.235	79.9	0.20435	0.20138	0.21538
SMAC_01622.t01.cds	89.6	84.416	82.8	0.17470	0.15734	0.13675
SMAC_01623.t01.cds	94.7	91.262	90.4	0.09431	0.09431	0.07184
SMAC_01624.t01.cds	92.0	90.226	88.4	0.10647	0.10891	0.13525
SMAC_01625.t01.cds	88.7	83.696	76.6	0.18447	0.17601	0.23827
SMAC_01626.t01.cds	93.6	90.636	90.2	0.10075	0.09940	0.10340
SMAC_01627.t01.cds	91.6	87.253	87.3	0.14086	0.13638	0.15643
SMAC_01628.t01.cds	89.7	85.461	85.5	0.16789	0.15775	0.14710
SMAC_01629.t01.cds	90.8	86.719	84.7	0.14848	0.14647	0.15842
SMAC_01630.t01.cds	91.9	90.939	90.9	0.09792	0.10231	0.07236
SMAC_01631.t01.cds	73.5	64.898	48.6	0.47509	0.47601	0.32386
SMAC_01632.t01.cds	81.1	78.947	75.7	0.25232	0.22537	0.39089
SMAC_01633.t01.cds	67.4	52.033	19.7	0.77213	0.64352	0.25303
SMAC_01634.t01.cds	91.4	89.706	89.7	0.11355	0.14929	0.09569
SMAC_01635.t01.cds	93.6	91	91.0	0.09664	0.09477	0.10275
SMAC_01636.t01.cds	91.5	87.106	74.3	0.14416	0.14395	0.12508
SMAC_01637.t01.cds	92.5	90.476	66.8	0.10210	0.14261	0.10491
SMAC_01638.t01.cds	94.0	91.77	88.5	0.08763	0.09260	0.09222
SMAC_01639.t01.cds	81.0	69.749	56.9	0.39066	0.39682	0.38846
SMAC_01640.t01.cds	94.9	89.744	89.7	0.11207	0.11207	0.11207
SMAC_01641.t01.cds	92.1	91.579	87.0	0.09006	0.09006	0.11892
SMAC_01642.t01.cds	94.3	92.636	92.6	0.07795	0.07795	0.10104
SMAC_01643.t01.cds	88.9	82.624	72.1	0.20119	0.20613	0.20809
SMAC_01644.t01.cds	90.7	87.012	86.2	0.14476	0.14480	0.14949
SMAC_01645.t01.cds	88.7	83.15	72.4	0.19261	0.18771	0.19425
SMAC_01646.t01.cds	91.4	87.928	87.4	0.13511	0.13231	0.13874
SMAC_01647.t01.cds	91.4	87.689	78.3	0.13595	0.12883	0.13769
SMAC_01649.t01.cds	91.6	87.372	87.2	0.13952	0.13334	0.13325
SMAC_01652.t01.cds	67.8	50	0.7	0.99725	0.49913	0.47981
SMAC_01654.t01.cds	83.1	75.403	74.2	0.30160	0.29713	0.29191
SMAC_01656.t01.cds	92.5	89.94	88.8	0.10881	0.11171	0.11512
SMAC_01657.t01.cds	86.9	82.058	81.4	0.20686	0.20686	0.20347
SMAC_01658.t01.cds	79.3	71.93	7.5	0.35169	0.24876	0.36841
SMAC_01659.t01.cds	78.1	68.718	50.6	0.40480	0.31257	0.37917
SMAC_01660.t01.cds	87.1	79.487	41.2	0.23967	0.18435	0.22359
SMAC_01661.t01.cds	95.1	92.235	91.4	0.08258	0.07454	0.07445
SMAC_01662.t01.cds	94.4	93.496	93.5	0.06835	0.08239	0.08688
SMAC_01663.t01.cds	90.7	87.109	78.0	0.14213	0.14203	0.16372
SMAC_01666.t01.cds	68.8	56.164	5.6	0.65922	0.44886	0.53711
SMAC_01669.t01.cds	70.7	57.979	24.9	0.61698	0.59917	0.64645
SMAC_01670.t01.cds	69.1	56.219	24.9	0.66066	0.73755	0.65080
SMAC_01673.t01.cds	79.6	66.773	9.6	0.44821	0.43188	0.47104
SMAC_01674.t01.cds	91.2	90.278	90.3	0.10811	0.10811	0.15813
SMAC_01675.t01.cds	82.7	74.898	64.1	0.31047	0.31057	0.30977
SMAC_01676.t01.cds	89.8	85.967	75.7	0.15703	0.14906	0.17457
SMAC_01677.t01.cds	95.7	94.595	94.6	0.05648	0.05673	0.05328
SMAC_01678.t01.cds	100.0	100	100.0	0.00000	0.00000	0.00000
SMAC_01679.t01.cds	87.1	79.641	25.7	0.23915	0.21976	0.24004
SMAC_01680.t01.cds	88.8	85.865	76.2	0.15764	0.16857	0.16561
SMAC_01681.t01.cds	88.5	83.249	71.5	0.19056	0.17869	0.18786
SMAC_01682.t01.cds	89.1	84.066	78.0	0.18148	0.17257	0.17238
SMAC_01683.t01.cds	83.8	79.727	65.0	0.23713	0.22307	0.25914
SMAC_01684.t01.cds	95.7	93.951	94.0	0.06324	0.05503	0.05714
SMAC_01685.t01.cds	95.1	92.683	86.4	0.07705	0.08608	0.06835
SMAC_01686.t01.cds	92.9	90.182	88.7	0.10605	0.09979	0.09006
SMAC_01687.t01.cds	92.4	89.98	85.3	0.10913	0.11378	0.09355
SMAC_01688.t01.cds	93.8	91.667	91.7	0.09116	0.09116	0.14384
SMAC_01689.t01.cds	75.0	57.037	17.7	0.64087	0.19793	0.28916
SMAC_01690.t01.cds	74.2	78.23	26.8	0.25770	0.73845	0.30448
SMAC_01692.t01.cds	86.7	80.778	80.3	0.22437	0.21848	0.21297
SMAC_01693.t01.cds	91.2	88.426	84.9	0.12601	0.14897	0.12433
SMAC_01694.t01.cds	98.0	96	96.0	0.04169	0.00000	0.00000
SMAC_01695.t01.cds	86.3	81.953	67.2	0.20749	0.19821	0.20850
SMAC_01696.t01.cds	93.5	91.195	63.7	0.09436	0.08275	0.08224
SMAC_01697.t01.cds	89.2	86.042	76.6	0.15470	0.15095	0.16117
SMAC_01698.t01.cds	91.7	89.106	81.6	0.11913	0.12095	0.12367
SMAC_01699.t01.cds	95.7	94.714	94.4	0.05555	0.05859	0.06795
SMAC_01700.t01.cds	100.0	100	100.0	0.00000	0.00000	0.00000
SMAC_01701.t01.cds	96.3	93.229	93.2	0.07203	0.04877	0.04861
SMAC_01702.t01.cds	92.0	87.209	83.0	0.14082	0.13299	0.12837
SMAC_01703.t01.cds	87.9	81.818	81.8	0.20939	0.22599	0.10034
SMAC_01704.t01.cds	98.3	100	100.0	0.00000	0.00000	0.03573
SMAC_01705.t01.cds	94.6	95.346	94.2	0.04830	0.05920	0.07435
SMAC_01706.t01.cds	89.2	84.855	80.1	0.17151	0.15985	0.17401
SMAC_01707.t01.cds	93.0	91.266	88.9	0.09337	0.07866	0.11381
SMAC_01708.t01.cds	92.5	90.11	90.1	0.10895	0.09562	0.14961
SMAC_01709.t01.cds	87.2	84.983	83.0	0.16899	0.16455	0.20269
SMAC_01710.t01.cds	96.2	97.436	97.4	0.02632	0.02632	0.02632
SMAC_01711.t01.cds	80.1	75.477	56.3	0.29757	0.30317	0.34159
SMAC_01712.t01.cds	92.9	90.909	88.5	0.09747	0.11095	0.10219
SMAC_01713.t01.cds	91.6	89.862	89.9	0.10999	0.11319	0.12102
SMAC_01714.t01.cds	96.5	94.366	94.4	0.05904	0.04366	0.02873
SMAC_01715.t01.cds	94.2	92.967	84.3	0.07441	0.07451	0.08243
SMAC_01716.t01.cds	86.5	81.477	77.0	0.21293	0.20662	0.19196
SMAC_01717.t01.cds	90.9	86.58	86.6	0.14831	0.13777	0.12196
SMAC_01718.t01.cds	95.6	93.574	87.3	0.06728	0.07036	0.06310
SMAC_01721.t01.cds	95.8	93.684	93.7	0.06637	0.06259	0.06290
SMAC_01722.t01.cds	90.3	87.211	81.7	0.14142	0.14197	0.13608
SMAC_01723.t01.cds	93.7	91.333	85.5	0.09306	0.09162	0.09544
SMAC_01724.t01.cds	95.1	92.874	92.9	0.07585	0.07171	0.07199
SMAC_01725.t01.cds	92.9	90.38	83.7	0.10377	0.10216	0.10951
SMAC_01726.t01.cds	91.4	82.353	78.9	0.20544	0.20544	0.20544
SMAC_01727.t01.cds	93.0	90.054	90.1	0.10686	0.11002	0.09466
SMAC_01728.t01.cds	88.0	82.997	78.9	0.19618	0.18962	0.20627
SMAC_01729.t01.cds	88.9	84.629	78.4	0.17487	0.17307	0.16694
SMAC_01730.t01.cds	94.1	92.366	92.2	0.08140	0.07915	0.08588
SMAC_01731.t01.cds	95.4	94.987	95.0	0.05217	0.05491	0.07444
SMAC_01732.t01.cds	91.6	87.977	80.9	0.13340	0.12990	0.14834
SMAC_01733.t01.cds	95.5	92.715	92.7	0.07775	0.05536	0.05565
SMAC_01735.t01.cds	95.9	94.783	94.8	0.05434	0.05414	0.02661
SMAC_01736.t01.cds	94.6	91.975	91.8	0.08507	0.06902	0.07415
SMAC_01737.t01.cds	93.3	89.371	86.0	0.11516	0.11526	0.08009
SMAC_01738.t01.cds	90.8	87.944	87.8	0.13266	0.13434	0.14170
SMAC_01739.t01.cds	95.1	93.05	93.1	0.07359	0.09119	0.08222
SMAC_01740.t01.cds	77.9	69.54	43.8	0.39262	0.35126	0.39219
SMAC_01741.t01.cds	75.4	64.167	39.9	0.50729	0.50729	0.47588
SMAC_01742.t01.cds	87.0	88.889	88.9	0.12172	0.12172	0.12566
SMAC_01743.t01.cds	90.6	88.628	82.0	0.12450	0.11877	0.14095
SMAC_01744.t01.cds	93.9	91.433	90.2	0.09185	0.07769	0.08963
SMAC_01745.t01.cds	91.3	88.168	87.5	0.13062	0.12371	0.13311
SMAC_01746.t01.cds	89.6	85.539	82.0	0.16128	0.15371	0.15392
SMAC_01747.t01.cds	87.9	83.128	44.9	0.19173	0.19749	0.17979
SMAC_01748.t01.cds	86.5	79.817	46.5	0.23761	0.21163	0.21741
SMAC_01749.t01.cds	92.8	90.021	89.9	0.10849	0.10542	0.10890
SMAC_01750.t01.cds	91.4	88.333	60.9	0.12963	0.10378	0.11323
SMAC_01751.t01.cds	89.4	87.879	87.9	0.13224	0.15062	0.18125
SMAC_01752.t01.cds	70.2	55.286	19.1	0.68167	0.57703	0.76187
SMAC_01753.t01.cds	89.7	85.884	85.4	0.15890	0.16149	0.15568
SMAC_01754.t01.cds	95.5	93.837	93.8	0.06451	0.06237	0.06883
SMAC_01755.t01.cds	90.8	86.85	86.3	0.14697	0.14205	0.15318
SMAC_01756.t01.cds	90.7	88.177	88.2	0.13220	0.13793	0.13165
SMAC_01757.t01.cds	95.6	92.908	92.9	0.07594	0.04418	0.05167
SMAC_01758.t01.cds	91.2	88.258	88.3	0.12938	0.12468	0.12468
SMAC_01759.t01.cds	84.2	75.681	62.2	0.29940	0.29313	0.28104
SMAC_01760.t01.cds	97.6	96.97	97.0	0.03126	0.03126	0.00763
SMAC_01761.t01.cds	84.3	78.199	69.2	0.26353	0.27846	0.25188
SMAC_01762.t01.cds	90.6	86.54	85.4	0.15008	0.15660	0.16389
SMAC_01763.t01.cds	84.5	77.448	66.4	0.26903	0.26063	0.30214
SMAC_01764.t01.cds	92.8	90.471	90.5	0.10234	0.09971	0.11709
SMAC_01765.t01.cds	98.4	98.333	98.3	0.01695	0.01695	0.01688
SMAC_01766.t01.cds	93.3	90.684	90.7	0.10112	0.09415	0.10036
SMAC_01767.t01.cds	94.0	92.903	92.9	0.07476	0.08947	0.11237
SMAC_01768.t01.cds	66.7	66.667	66.7	0.54931	0.54931	-1.00000
SMAC_01769.t01.cds	87.3	82.787	78.1	0.19882	0.18491	0.21518
SMAC_01770.t01.cds	94.3	91.561	91.6	0.09128	0.08601	0.09128
SMAC_01771.t01.cds	83.3	75.904	71.1	0.29593	0.29129	0.29270
SMAC_01772.t01.cds	89.9	85.883	70.8	0.15811	0.15466	0.17564
SMAC_01774.t01.cds	80.4	77.273	54.8	0.27383	0.36898	0.39656
SMAC_01775.t01.cds	86.7	78.62	70.0	0.25407	0.24413	0.25238
SMAC_01776.t01.cds	87.2	81.218	78.5	0.21928	0.19489	0.22109
SMAC_01777.t01.cds	81.1	69.231	65.6	0.39676	0.41485	0.35709
SMAC_01778.t01.cds	63.5	52.308	6.4	0.78444	0.73440	0.56395
SMAC_01780.t01.cds	84.7	77.803	64.4	0.26613	0.25548	0.24461
SMAC_01781.t01.cds	92.7	89.518	88.6	0.11426	0.11406	0.12215
SMAC_01782.t01.cds	85.0	76.979	71.7	0.27658	0.29004	0.29853
SMAC_01783.t01.cds	92.0	89.908	86.3	0.10959	0.11515	0.13904
SMAC_01784.t01.cds	86.6	81.25	53.3	0.21777	0.22784	0.19881
SMAC_01785.t01.cds	90.1	86.657	85.2	0.14905	0.15198	0.16135
SMAC_01786.t01.cds	64.2	57.143	15.0	0.63825	0.64744	0.50366
SMAC_01787.t01.cds	80.7	70.186	66.6	0.38645	0.38671	0.39833
SMAC_01788.t01.cds	91.1	87.692	86.3	0.13553	0.13218	0.14973
SMAC_01789.t01.cds	80.7	71.833	53.0	0.35603	0.35221	0.36698
SMAC_01790.t01.cds	89.2	84.122	84.1	0.18134	0.18523	0.16448
SMAC_01791.t01.cds	87.0	81.759	77.2	0.21203	0.20183	0.22166
SMAC_01792.t01.cds	77.3	65	31.0	0.47164	0.20120	0.45630
SMAC_01794.t01.cds	89.1	85.02	84.1	0.16883	0.16329	0.18052
SMAC_01795.t01.cds	93.5	89.13	89.1	0.11901	0.10585	0.08053
SMAC_01796.t01.cds	90.0	86.982	84.0	0.14418	0.13696	0.15971
SMAC_01797.t01.cds	92.6	89.576	88.9	0.11273	0.11407	0.10841
SMAC_01798.t01.cds	94.0	90	73.5	0.10760	0.10760	0.04221
SMAC_01799.t01.cds	94.5	91.621	90.9	0.08964	0.08404	0.09341
SMAC_01800.t01.cds	95.2	91.25	91.2	0.09408	0.09408	0.09500
SMAC_01801.t01.cds	95.8	94.672	94.7	0.05550	0.04807	0.06287
SMAC_01802.t01.cds	96.7	93.333	93.3	0.07155	0.07155	0.07155
SMAC_01804.t01.cds	85.0	77.273	72.9	0.27263	0.19930	0.21598
SMAC_01805.t01.cds	83.7	77.399	72.7	0.27142	0.25982	0.28259
SMAC_01806.t01.cds	93.8	87.5	87.5	0.14384	0.14384	0.14384
SMAC_01807.t01.cds	81.5	62.617	26.0	0.51772	0.51122	0.54791
SMAC_01808.t01.cds	86.7	80.166	70.5	0.23146	0.22215	0.23877
SMAC_01809.t01.cds	96.0	92	92.0	0.08476	0.08476	0.08476
SMAC_01810.t01.cds	92.6	90.693	85.3	0.10091	0.10529	0.12810
SMAC_01811.t01.cds	94.1	91.964	92.0	0.08552	0.08540	0.09214
SMAC_01812.t01.cds	100.0	100	100.0	0.00000	0.00000	0.00000
SMAC_01813.t01.cds	90.1	82.946	78.7	0.19583	0.18530	0.18607
SMAC_01814.t01.cds	95.0	92.468	92.3	0.08034	0.07281	0.08419
SMAC_01815.t01.cds	90.1	85.897	85.9	0.15824	0.16664	0.14234
SMAC_01816.t01.cds	89.4	87.246	70.7	0.14137	0.16822	0.14993
SMAC_01817.t01.cds	88.9	84.835	82.0	0.17096	0.16049	0.19015
SMAC_01818.t01.cds	100.0	100	100.0	0.00000	0.00000	0.00000
SMAC_01819.t01.cds	87.4	82.185	66.2	0.20620	0.20289	0.24398
SMAC_01821.t01.cds	86.8	100	0.4	0.00000	0.15064	0.00000
SMAC_01822.t01.cds	92.0	88.935	88.9	0.12152	0.11912	0.15045
SMAC_01823.t01.cds	99.0	98.039	98.0	0.02000	0.02000	0.02000
SMAC_01824.t01.cds	92.5	88.298	56.5	0.13049	0.11579	0.11553
SMAC_01825.t01.cds	91.4	88.178	86.5	0.13080	0.13569	0.12731
SMAC_01826.t01.cds	96.9	96.875	96.9	0.03201	0.00000	0.03227
SMAC_01827.t01.cds	82.0	75.275	70.9	0.30809	0.29914	0.34456
SMAC_01828.t01.cds	91.4	89.462	89.5	0.11566	0.12001	0.13394
SMAC_01829.t01.cds	97.2	94.444	94.4	0.05889	0.03848	0.03848
SMAC_01830.t01.cds	90.3	86.537	85.4	0.15084	0.14783	0.15072
SMAC_01831.t01.cds	89.5	82.963	74.7	0.19593	0.17742	0.16681
SMAC_01835.t01.cds	92.8	90.574	88.1	0.10182	0.10591	0.11917
SMAC_01836.t01.cds	90.5	86.076	82.9	0.15895	0.14228	0.19405
SMAC_01837.t01.cds	91.8	89.875	87.3	0.10951	0.11237	0.12784
SMAC_01838.t01.cds	88.9	87.037	87.0	0.14714	0.14714	0.16715
SMAC_01839.t01.cds	93.2	89.496	89.5	0.11419	0.11448	0.09447
SMAC_01840.t01.cds	90.7	86.126	85.5	0.15650	0.15353	0.13799
SMAC_01841.t01.cds	88.6	84.93	76.2	0.17016	0.16945	0.18050
SMAC_01842.t01.cds	93.5	90.877	90.9	0.09829	0.08637	0.08974
SMAC_01843.t01.cds	95.0	93.574	93.6	0.06808	0.06816	0.07719
SMAC_01844.t01.cds	94.7	93.75	91.3	0.06619	0.07640	0.08617
SMAC_01845.t01.cds	94.9	94.011	94.0	0.06288	0.06419	0.07800
SMAC_01846.t01.cds	89.9	84.677	80.8	0.17324	0.17287	0.17398
SMAC_01847.t01.cds	96.6	97.727	97.7	0.02326	0.00000	0.04766
SMAC_01848.t01.cds	92.7	90.472	78.0	0.10268	0.10390	0.11187
SMAC_01849.t01.cds	92.5	89.655	89.7	0.11441	0.11377	0.11797
SMAC_01850.t01.cds	92.5	90.237	88.7	0.10578	0.10521	0.10654
SMAC_01851.t01.cds	90.9	90	88.0	0.11066	0.09872	0.14423
SMAC_01852.t01.cds	93.4	92.233	88.8	0.08295	0.09431	0.10171
SMAC_01854.t01.cds	92.6	89.546	78.0	0.11426	0.10707	0.11573
SMAC_01855.t01.cds	94.2	91.748	91.6	0.08873	0.08507	0.07864
SMAC_01858.t01.cds	95.2	95.238	95.2	0.05004	0.05004	0.05004
SMAC_01860.t01.cds	92.5	87.097	87.1	0.14464	0.14209	0.14209
SMAC_01861.t01.cds	93.5	91.384	88.3	0.09241	0.08858	0.10371
SMAC_01862.t01.cds	87.9	81.838	71.3	0.21254	0.21270	0.21869
SMAC_01863.t01.cds	91.3	84.956	42.3	0.17263	0.18234	0.18483
SMAC_01865.t01.cds	75.6	73.333	36.7	0.33044	0.44201	0.73984
SMAC_01866.t01.cds	89.2	83.844	83.4	0.18327	0.18313	0.18204
SMAC_01867.t01.cds	92.8	89.559	88.3	0.11415	0.10867	0.11374
SMAC_01868.t01.cds	94.0	90.619	88.1	0.10198	0.09467	0.08953
SMAC_01869.t01.cds	93.5	90.505	89.4	0.10266	0.10100	0.10251
SMAC_01870.t01.cds	97.0	96.591	96.6	0.03531	0.03531	0.04766
SMAC_01871.t01.cds	89.4	86.364	86.4	0.15547	0.18673	0.18673
SMAC_01872.t01.cds	94.1	90.511	82.7	0.10309	0.10309	0.09329
SMAC_01873.t01.cds	93.7	91.263	91.1	0.09432	0.09426	0.09668
SMAC_01874.t01.cds	89.2	84.13	80.1	0.18094	0.18557	0.18449
SMAC_01875.t01.cds	92.8	87.931	87.9	0.13282	0.13245	0.09207
SMAC_01876.t01.cds	96.3	95.276	95.3	0.04901	0.04901	0.06640
SMAC_01877.t01.cds	93.8	90.028	90.0	0.10793	0.09955	0.10109
SMAC_01878.t01.cds	89.8	85.113	84.9	0.16848	0.16521	0.18323
SMAC_01879.t01.cds	93.7	93.939	93.9	0.06375	0.08024	0.09778
SMAC_01880.t01.cds	90.5	87.671	87.7	0.13950	0.13950	0.21061
SMAC_01881.t01.cds	93.5	90.78	90.1	0.09918	0.09528	0.09720
SMAC_01882.t01.cds	91.4	87.346	87.3	0.13970	0.12679	0.13187
SMAC_01883.t01.cds	94.2	92.269	92.3	0.08236	0.07668	0.09037
SMAC_01884.t01.cds	84.8	89.655	89.7	0.11249	0.22574	0.20365
SMAC_01885.t01.cds	91.0	84.444	84.4	0.18105	0.16427	0.14117
SMAC_01886.t01.cds	93.2	89.854	89.4	0.11051	0.10889	0.12008
SMAC_01887.t01.cds	84.7	74.603	57.3	0.31380	0.31094	0.33985
SMAC_01888.t01.cds	97.7	97.674	97.7	0.02381	0.04807	0.02381
SMAC_01889.t01.cds	90.1	86.001	85.1	0.15771	0.15945	0.16313
SMAC_01890.t01.cds	95.5	94.245	94.2	0.06072	0.06885	0.04877
SMAC_01891.t01.cds	88.9	83.234	77.0	0.19142	0.18674	0.19769
SMAC_01892.t01.cds	93.6	90.277	86.8	0.10572	0.09982	0.10620
SMAC_01894.t01.cds	87.8	85.083	83.7	0.16975	0.20491	0.15515
SMAC_01895.t01.cds	93.3	90.442	89.9	0.10349	0.09956	0.10453
SMAC_01896.t01.cds	91.9	91.892	91.9	0.08847	0.05721	0.15325
SMAC_01897.t01.cds	89.7	89.372	84.1	0.11722	0.12795	0.16752
SMAC_01898.t01.cds	96.3	95.413	95.4	0.04772	0.04811	0.05832
SMAC_01899.t01.cds	93.9	90.323	87.5	0.10373	0.09138	0.10057
SMAC_01900.t01.cds	95.6	93.333	93.3	0.07155	0.07155	0.00000
SMAC_01901.t01.cds	93.1	90.323	90.3	0.10488	0.10354	0.10510
SMAC_01902.t01.cds	93.9	91.374	91.4	0.09302	0.09639	0.09309
SMAC_01903.t01.cds	91.5	88.468	88.5	0.12662	0.12378	0.13068
SMAC_01904.t01.cds	79.1	71.429	68.2	0.36393	0.54354	0.28298
SMAC_01905.t01.cds	77.7	74.157	58.4	0.32081	0.33620	0.43860
SMAC_01906.t01.cds	100.0	100	100.0	0.00000	0.00000	0.00000
SMAC_01907.t01.cds	89.8	84.091	83.9	0.18207	0.17431	0.16629
SMAC_01908.t01.cds	90.3	83.217	83.2	0.19211	0.19653	0.17295
SMAC_01909.t01.cds	97.9	95.833	95.8	0.04303	0.04303	0.04303
SMAC_01910.t01.cds	93.3	90.084	90.1	0.10724	0.09980	0.10857
SMAC_01911.t01.cds	94.4	92.629	92.6	0.07825	0.07147	0.08306
SMAC_01912.t01.cds	93.2	92.453	92.5	0.08044	0.04885	0.07955
SMAC_01913.t01.cds	93.2	89.983	89.8	0.10890	0.10886	0.11207
SMAC_01914.t01.cds	93.1	89.86	89.0	0.10977	0.11704	0.11146
SMAC_01915.t01.cds	92.3	89.513	88.5	0.11484	0.11912	0.12880
SMAC_01916.t01.cds	93.0	91.928	78.5	0.08644	0.08693	0.12610
SMAC_01917.t01.cds	92.8	91.204	84.7	0.09429	0.10234	0.11123
SMAC_01918.t01.cds	90.0	88.043	88.0	0.13092	0.13092	0.15832
SMAC_01919.t01.cds	94.2	92.366	92.4	0.08183	0.08183	0.09360
SMAC_01920.t01.cds	93.0	90.412	90.4	0.10376	0.10376	0.11100
SMAC_01921.t01.cds	100.0	100	100.0	0.00000	0.00000	0.00000
SMAC_01922.t01.cds	94.6	92.171	91.7	0.08388	0.07170	0.07161
SMAC_01923.t01.cds	87.9	83.472	80.4	0.18949	0.18322	0.19250
SMAC_01924.t01.cds	100.0	100	100.0	0.00000	0.00000	0.00000
SMAC_01925.t01.cds	90.8	87.204	87.2	0.14427	0.14427	0.15442
SMAC_01926.t01.cds	93.0	90.386	90.3	0.10436	0.10154	0.10385
SMAC_01927.t01.cds	87.3	82.463	76.7	0.20369	0.19444	0.21080
SMAC_01928.t01.cds	93.9	91.849	91.8	0.08736	0.08397	0.09592
SMAC_01929.t01.cds	91.8	89.073	88.1	0.11972	0.11999	0.12318
SMAC_01930.t01.cds	94.0	91.453	89.2	0.09222	0.08973	0.12005
SMAC_01931.t01.cds	91.6	88.294	85.2	0.12985	0.12755	0.12892
SMAC_01932.t01.cds	93.8	91.93	91.4	0.08696	0.08251	0.08671
SMAC_01933.t01.cds	90.2	84.367	84.4	0.17738	0.16694	0.19604
SMAC_01934.t01.cds	79.2	75.523	69.6	0.30389	0.30521	0.36522
SMAC_01935.t01.cds	94.5	91.873	90.9	0.08702	0.08293	0.07417
SMAC_01936.t01.cds	81.0	75	27.3	0.34657	0.46829	0.81487
SMAC_01937.t01.cds	85.9	78.72	70.2	0.25418	0.24765	0.23482
SMAC_01938.t01.cds	93.5	91.491	91.5	0.09093	0.09336	0.09248
SMAC_01939.t01.cds	97.6	97.619	97.6	0.02440	0.02440	0.05004
SMAC_01940.t01.cds	90.6	86.536	73.6	0.14871	0.14449	0.16215
SMAC_01941.t01.cds	89.5	84.553	83.5	0.17500	0.18004	0.16399
SMAC_01942.t01.cds	81.0	67.5	67.5	0.42849	0.44437	0.44437
SMAC_01943.t01.cds	100.0	100	100.0	0.00000	0.00000	0.00000
SMAC_01944.t01.cds	91.7	89.831	67.1	0.11041	0.09699	0.14452
SMAC_01945.t01.cds	93.0	92.361	92.4	0.08121	0.08106	0.08489
SMAC_01946.t01.cds	95.0	90	90.0	0.11157	0.11157	0.11157
SMAC_01947.t01.cds	93.5	90.611	89.8	0.10134	0.09606	0.09597
SMAC_01948.t01.cds	92.7	89.356	89.1	0.11673	0.11427	0.11899
SMAC_01949.t01.cds	90.0	86.115	83.1	0.15500	0.14734	0.14591
SMAC_01950.t01.cds	85.0	77.419	66.7	0.26884	0.22533	0.24384
SMAC_01951.t01.cds	89.3	83.111	83.1	0.19282	0.17541	0.16702
SMAC_01952.t01.cds	90.0	86.667	86.7	0.14735	0.14735	0.07027
SMAC_01953.t01.cds	90.4	85.985	85.8	0.15575	0.15367	0.16588
SMAC_01954.t01.cds	92.8	89.571	87.2	0.11516	0.09262	0.11467
SMAC_01955.t01.cds	94.8	92.157	92.2	0.08382	0.06159	0.10573
SMAC_01956.t01.cds	93.3	90.5	89.8	0.10314	0.09523	0.09624
SMAC_01957.t01.cds	100.0	100	100.0	0.00000	0.00000	0.00000
SMAC_01958.t01.cds	92.8	90.087	86.1	0.10670	0.10805	0.10491
SMAC_01959.t01.cds	95.4	94.15	94.1	0.06103	0.06506	0.07117
SMAC_01960.t01.cds	91.1	87.452	86.5	0.13946	0.13622	0.13923
SMAC_01961.t01.cds	91.6	85.455	67.1	0.16174	0.13951	0.15858
SMAC_01962.t01.cds	81.0	70.519	51.1	0.38546	0.33834	0.35239
SMAC_01963.t01.cds	91.9	89.552	80.4	0.11267	0.10731	0.12371
SMAC_01964.t01.cds	93.4	91.562	90.2	0.09065	0.09353	0.10041
SMAC_01965.t01.cds	93.5	90.361	89.6	0.10364	0.10707	0.11786
SMAC_01966.t01.cds	94.7	92.927	92.8	0.07483	0.07662	0.07084
SMAC_01967.t01.cds	92.8	88.506	88.5	0.12541	0.12541	0.13245
SMAC_01968.t01.cds	92.7	89.494	89.5	0.11533	0.10117	0.08720
SMAC_01969.t01.cds	77.7	61.559	57.5	0.54894	0.55972	0.53979
SMAC_01970.t01.cds	91.6	88.81	86.7	0.12239	0.11613	0.11749
SMAC_01971.t01.cds	89.4	83.333	81.2	0.19122	0.18753	0.17329
SMAC_01972.t01.cds	96.0	92	92.0	0.08718	0.08718	0.08718
SMAC_01973.t01.cds	84.4	78.816	78.1	0.25397	0.25796	0.23330
SMAC_01974.t01.cds	91.1	89.815	89.8	0.10993	0.12132	0.13695
SMAC_01975.t01.cds	92.4	89.362	85.3	0.11623	0.10754	0.11801
SMAC_01976.t01.cds	90.6	87.461	80.6	0.13818	0.14383	0.13590
SMAC_01977.t01.cds	95.0	94.059	93.1	0.06266	0.07032	0.04091
SMAC_01978.t01.cds	96.7	98.333	98.3	0.01695	0.01695	0.07050
SMAC_01979.t01.cds	81.1	84.483	22.1	0.17925	0.18221	0.33390
SMAC_01980.t01.cds	93.5	90.154	90.2	0.10636	0.09951	0.09060
SMAC_01981.t01.cds	86.0	79.72	78.1	0.23801	0.23092	0.27796
SMAC_01982.t01.cds	92.0	88.889	78.9	0.12142	0.12461	0.12587
SMAC_01983.t01.cds	82.7	76.825	26.8	0.28048	0.26254	0.28654
SMAC_01984.t01.cds	91.4	89.153	89.2	0.11840	0.11537	0.11254
SMAC_01986.t01.cds	59.2	65.385	11.7	0.49569	0.49569	1.16810
SMAC_01987.t01.cds	92.9	89.613	83.5	0.11223	0.10900	0.11112
SMAC_01988.t01.cds	97.2	96.61	96.6	0.03471	0.05290	0.05290
SMAC_01989.t01.cds	93.7	90.871	90.9	0.09770	0.08825	0.08351
SMAC_01990.t01.cds	91.4	88.393	86.1	0.12917	0.12355	0.12092
SMAC_01991.t01.cds	91.9	87.647	87.6	0.13788	0.13855	0.13855
SMAC_01992.t01.cds	96.2	92.308	92.3	0.08176	0.08176	0.08176
SMAC_01993.t01.cds	94.6	92.876	88.7	0.07488	0.07782	0.08609
SMAC_01994.t01.cds	98.6	100	100.0	0.00000	0.00000	0.02778
SMAC_01995.t01.cds	86.6	80.619	74.7	0.22933	0.23845	0.22276
SMAC_01996.t01.cds	94.6	93.506	93.5	0.06873	0.04015	0.09805
SMAC_01997.t01.cds	86.2	84.768	82.6	0.17295	0.20023	0.20879
SMAC_01998.t01.cds	75.2	68.691	53.4	0.40878	0.44378	0.44790
SMAC_02002.t01.cds	86.2	80.562	77.9	0.22616	0.22866	0.23148
SMAC_02003.t01.cds	91.9	89.267	88.8	0.11762	0.11139	0.11764
SMAC_02004.t01.cds	95.6	92.105	92.1	0.08406	0.08406	0.05464
SMAC_02005.t01.cds	94.7	92.808	92.8	0.07599	0.08759	0.06470
SMAC_02006.t01.cds	96.6	96.183	96.2	0.03933	0.03933	0.04770
SMAC_02007.t01.cds	95.1	94.672	81.1	0.05590	0.05288	0.06193
SMAC_02008.t01.cds	95.1	92.171	88.9	0.08274	0.07875	0.07149
SMAC_02009.t01.cds	92.8	90.244	89.3	0.10566	0.10518	0.11462
SMAC_02010.t01.cds	88.4	80.851	74.5	0.22635	0.19070	0.15820
SMAC_02011.t01.cds	95.3	94.253	94.3	0.05987	0.05987	0.09269
SMAC_02012.t01.cds	86.9	82.068	71.5	0.20768	0.20155	0.23091
SMAC_02013.t01.cds	92.6	89.796	83.9	0.11205	0.11398	0.13081
SMAC_02014.t01.cds	94.7	94.737	94.7	0.05561	0.05561	0.11819
SMAC_02015.t01.cds	88.0	81.914	78.2	0.21120	0.20611	0.20488
SMAC_02017.t01.cds	76.2	75.606	45.7	0.29819	0.24775	0.28397
SMAC_02018.t01.cds	90.1	88	86.3	0.13300	0.16612	0.12338
SMAC_02019.t01.cds	91.1	87.36	87.2	0.14036	0.13606	0.14180
SMAC_02020.t01.cds	95.9	93.814	93.8	0.06603	0.05440	0.05357
SMAC_02021.t01.cds	93.7	91.711	90.8	0.08836	0.08836	0.09450
SMAC_02022.t01.cds	87.8	84.028	80.7	0.18068	0.17262	0.17406
SMAC_02023.t01.cds	71.6	59.167	15.8	0.59385	0.61405	0.59793
SMAC_02025.t01.cds	62.0	57.143	8.2	0.63547	0.16119	0.58896
SMAC_02027.t01.cds	69.1	67.337	25.0	0.43381	0.43309	0.96295
SMAC_02028.t01.cds	80.1	74.359	4.1	0.31390	0.27579	0.09262
SMAC_02030.t01.cds	62.1	50	5.1	0.85301	0.67797	0.62380
SMAC_02031.t01.cds	78.3	69.014	42.9	0.40787	0.39790	0.38417
SMAC_02032.t01.cds	78.0	71.859	56.6	0.36435	0.35851	0.39194
SMAC_02033.t01.cds	58.6	48.066	33.1	0.89177	0.83155	0.95546
SMAC_02034.t01.cds	67.9	66.667	23.3	0.44126	0.40864	0.77128
SMAC_02035.t01.cds	63.8	54.618	24.9	0.69766	0.63118	0.76672
SMAC_02036.t01.cds	75.2	65.561	35.6	0.46263	0.43868	0.56831
SMAC_02037.t01.cds	96.2	95.07	95.1	0.05105	0.04358	0.05880
SMAC_02038.t01.cds	92.1	92.199	92.2	0.08246	0.08246	0.13203
SMAC_02039.t01.cds	93.0	89.617	75.9	0.11215	0.11898	0.07911
SMAC_02040.t01.cds	92.3	89.496	84.0	0.11400	0.11601	0.12295
SMAC_02041.t01.cds	94.6	91.129	86.9	0.09509	0.08613	0.08764
SMAC_02042.t01.cds	76.1	72.709	61.1	0.35275	0.32077	0.77659
SMAC_02043.t01.cds	71.0	62.069	6.5	0.52893	0.34418	0.00000
SMAC_02044.t01.cds	58.8	71.429	4.7	0.35995	0.42254	0.77379
SMAC_02045.t01.cds	79.1	76.175	59.3	0.29108	0.29715	0.28594
SMAC_02046.t01.cds	94.7	90.909	90.9	0.09694	0.10394	0.09694
SMAC_02048.t01.cds	83.0	79.73	55.0	0.23828	0.24253	0.25808
SMAC_02049.t01.cds	87.8	85.14	80.4	0.16582	0.17157	0.17783
SMAC_02050.t01.cds	91.6	89.947	89.9	0.11021	0.10997	0.12840
SMAC_02051.t01.cds	86.6	85.165	77.5	0.16697	0.17373	0.19190
SMAC_02052.t01.cds	72.6	68.269	43.3	0.42213	0.44935	0.58111
SMAC_02053.t01.cds	78.6	68.93	55.4	0.40755	0.39463	0.40289
SMAC_02054.t01.cds	61.1	59.259	10.7	0.60304	0.75246	1.00690
SMAC_02055.t01.cds	53.2	80	0.5	0.25541	0.25541	0.82408
SMAC_02057.t01.cds	85.4	81.548	78.3	0.21493	0.20811	0.22021
SMAC_02058.t01.cds	87.2	92.308	92.3	0.08178	0.08178	0.17295
SMAC_02059.t01.cds	88.2	83.539	66.6	0.18717	0.18558	0.19102
SMAC_02060.t01.cds	79.7	90.141	52.5	0.10826	0.10826	0.39992
SMAC_02061.t01.cds	91.5	88.75	83.0	0.12225	0.12982	0.13511
SMAC_02062.t01.cds	77.5	69.521	68.5	0.39772	0.41922	0.42176
SMAC_02063.t01.cds	85.9	77.083	75.5	0.28534	0.25675	0.19417
SMAC_02065.t01.cds	83.4	61.389	5.2	0.54245	0.09120	0.09211
SMAC_02066.t01.cds	58.2	51.864	18.8	0.77090	0.76142	0.80919
SMAC_02068.t01.cds	91.1	88.485	88.5	0.12720	0.11276	0.13484
SMAC_02069.t01.cds	88.1	83.444	82.9	0.18839	0.17859	0.17662
SMAC_02070.t01.cds	90.4	87.841	87.7	0.13356	0.13708	0.14675
SMAC_02071.t01.cds	76.2	66.049	66.0	0.46628	0.46417	0.47968
SMAC_02072.t01.cds	98.8	97.561	97.6	0.02501	0.02501	0.02501
SMAC_02073.t01.cds	74.7	78.109	67.7	0.26510	0.21862	0.57060
SMAC_02075.t01.cds	93.9	90.746	88.4	0.09879	0.09879	0.10568
SMAC_02076.t01.cds	94.0	91.773	83.1	0.08752	0.07516	0.10185
SMAC_02077.t01.cds	94.3	92.857	92.9	0.07606	0.06068	0.04430
SMAC_02078.t01.cds	97.9	100	100.0	0.00000	0.00000	0.04303
SMAC_02079.t01.cds	94.5	90.625	90.6	0.10108	0.08290	0.10108
SMAC_02080.t01.cds	92.9	89.833	89.5	0.11012	0.10720	0.11566
SMAC_02081.t01.cds	91.7	89.389	89.4	0.11565	0.11162	0.11688
SMAC_02082.t01.cds	87.0	81.395	80.2	0.21507	0.20393	0.22506
SMAC_02083.t01.cds	92.6	88.803	85.3	0.12240	0.12131	0.12466
SMAC_02084.t01.cds	93.9	89.928	89.3	0.11161	0.10354	0.11161
SMAC_02085.t01.cds	71.8	63.095	38.0	0.52041	0.52936	0.72048
SMAC_02086.t01.cds	94.3	92.135	92.1	0.08425	0.07134	0.07165
SMAC_02087.t01.cds	96.7	94.792	94.8	0.05460	0.05172	0.05196
SMAC_02088.t01.cds	87.9	84.731	75.7	0.17316	0.16480	0.19812
SMAC_02089.t01.cds	92.1	90.043	89.8	0.10826	0.11128	0.13038
SMAC_02090.t01.cds	89.6	85.377	73.6	0.16413	0.16991	0.17267
SMAC_02091.t01.cds	87.1	86.62	86.6	0.14910	0.14910	0.16317
SMAC_02092.t01.cds	68.9	74.163	0.1	0.32638	0.46340	0.51898
SMAC_02093.t01.cds	89.2	86.093	86.1	0.15688	0.14762	0.22789
SMAC_02094.t01.cds	93.1	90.196	90.2	0.10708	0.11913	0.07221
SMAC_02097.t01.cds	89.5	86.579	86.6	0.14879	0.14533	0.17214
SMAC_02098.t01.cds	88.9	84.369	84.1	0.17924	0.17431	0.17096
SMAC_02099.t01.cds	85.0	81.301	3.8	0.21604	0.20545	0.20839
SMAC_02100.t01.cds	88.8	84.098	81.9	0.18191	0.17674	0.19785
SMAC_02101.t01.cds	93.4	90.698	90.7	0.10075	0.12734	0.04807
SMAC_02102.t01.cds	97.1	94.845	94.8	0.05357	0.04266	0.02092
SMAC_02103.t01.cds	83.2	76.786	68.7	0.28418	0.32792	0.31869
SMAC_02104.t01.cds	82.9	74.275	73.2	0.32571	0.33204	0.37968
SMAC_02105.t01.cds	94.7	93.617	88.0	0.06829	0.04447	0.09329
SMAC_02106.t01.cds	91.9	87.821	84.6	0.13384	0.13384	0.11609
SMAC_02107.t01.cds	89.6	87.611	87.6	0.13720	0.12662	0.16001
SMAC_02108.t01.cds	97.0	95.694	95.7	0.04465	0.04812	0.04992
SMAC_02109.t01.cds	99.4	98.824	98.8	0.01187	0.01187	0.01187
SMAC_02110.t01.cds	96.5	95.823	95.6	0.04338	0.04427	0.04795
SMAC_02111.t01.cds	95.2	93.173	93.2	0.07249	0.06814	0.07642
SMAC_02112.t01.cds	93.7	91.638	91.6	0.08958	0.08958	0.09414
SMAC_02113.t01.cds	90.2	86.009	85.9	0.15763	0.15288	0.16192
SMAC_02114.t01.cds	90.7	87.069	86.9	0.14451	0.13950	0.15638
SMAC_02115.t01.cds	85.6	82.39	77.1	0.20358	0.16197	0.22990
SMAC_02116.t01.cds	94.8	95.69	84.7	0.04473	0.06378	0.08358
SMAC_02117.t01.cds	96.5	94.03	94.0	0.06275	0.06275	0.03048
SMAC_02118.t01.cds	91.4	87.449	87.0	0.14034	0.14304	0.13958
SMAC_02119.t01.cds	91.3	88.372	84.6	0.12678	0.11915	0.15000
SMAC_02120.t01.cds	96.2	96.042	95.4	0.04094	0.04094	0.05211
SMAC_02121.t01.cds	89.7	86.13	86.1	0.15563	0.13904	0.15197
SMAC_02123.t01.cds	87.2	81.481	18.2	0.21391	0.21391	0.24023
SMAC_02124.t01.cds	100.0	100	100.0	0.00000	0.00000	0.00000
SMAC_02125.t01.cds	91.4	87.356	85.4	0.13938	0.14732	0.15321
SMAC_02126.t01.cds	90.5	80.952	81.0	0.22008	0.22008	0.22008
SMAC_02127.t01.cds	95.1	96.154	86.2	0.03969	0.06075	0.06289
SMAC_02128.t01.cds	95.0	93.541	93.5	0.06777	0.06418	0.06308
SMAC_02129.t01.cds	94.5	93.12	89.9	0.07243	0.07487	0.08013
SMAC_02130.t01.cds	95.5	93.548	93.5	0.06838	0.06838	0.08158
SMAC_02131.t01.cds	97.4	94.737	94.7	0.05561	0.05561	0.05561
SMAC_02132.t01.cds	84.9	76.964	69.0	0.27844	0.26130	0.23103
SMAC_02133.t01.cds	95.9	94.977	95.0	0.05249	0.03289	0.06780
SMAC_02134.t01.cds	93.2	90.009	90.0	0.10868	0.10753	0.10232
SMAC_02135.t01.cds	83.2	74.138	74.1	0.31987	0.19849	0.19789
SMAC_02136.t01.cds	88.7	81.96	77.3	0.20964	0.19675	0.19050
SMAC_02137.t01.cds	98.4	100	100.0	0.00000	0.01639	0.01639
SMAC_02139.t01.cds	91.6	88.476	85.3	0.12595	0.12618	0.14868
SMAC_02140.t01.cds	87.9	82.838	82.1	0.19824	0.21443	0.19192
SMAC_02141.t01.cds	96.6	94.142	94.1	0.06160	0.05695	0.05269
SMAC_02142.t01.cds	97.0	96.448	94.3	0.03662	0.03468	0.04175
SMAC_02143.t01.cds	89.5	86.173	80.0	0.15468	0.14474	0.14819
SMAC_02144.t01.cds	93.4	90.541	90.1	0.10218	0.09745	0.10961
SMAC_02145.t01.cds	92.9	90.516	89.8	0.10238	0.09699	0.10103
SMAC_02146.t01.cds	92.9	90.241	86.6	0.10560	0.09885	0.10992
SMAC_02147.t01.cds	94.6	92.268	89.5	0.08221	0.08221	0.09263
SMAC_02148.t01.cds	95.2	95.652	84.6	0.04497	0.06084	0.06084
SMAC_02149.t01.cds	93.3	91.226	90.1	0.09457	0.10225	0.09916
SMAC_02150.t01.cds	69.1	58.667	58.7	0.65652	0.64572	0.83855
SMAC_02151.t01.cds	85.4	73.6	52.3	0.33073	0.28705	0.25365
SMAC_02152.t01.cds	92.2	88.327	88.0	0.12875	0.11944	0.11025
SMAC_02154.t01.cds	90.1	86.486	81.4	0.14996	0.15198	0.16095
SMAC_02155.t01.cds	93.4	91.304	85.9	0.09371	0.09218	0.10289
SMAC_02156.t01.cds	89.5	85.919	83.6	0.15671	0.17497	0.18168
SMAC_02157.t01.cds	87.1	83.019	83.0	0.19298	0.19427	0.14545
SMAC_02158.t01.cds	96.5	94.492	94.5	0.05742	0.05742	0.06209
SMAC_02159.t01.cds	94.2	91.622	91.6	0.08915	0.08614	0.07999
SMAC_02160.t01.cds	97.5	97.222	97.2	0.02858	0.02832	0.04287
SMAC_02161.t01.cds	95.5	94.603	94.6	0.05666	0.05202	0.06127
SMAC_02162.t01.cds	90.4	85.615	84.6	0.16296	0.15819	0.16257
SMAC_02163.t01.cds	96.8	93.548	93.5	0.06908	0.06908	0.06908
SMAC_02164.t01.cds	94.8	92.727	92.7	0.07733	0.05776	0.03775
SMAC_02165.t01.cds	89.5	84.967	74.7	0.16915	0.14546	0.13836
SMAC_02166.t01.cds	93.1	90.566	90.6	0.10086	0.11185	0.12272
SMAC_02167.t01.cds	89.3	85.228	75.0	0.16606	0.16715	0.17481
SMAC_02168.t01.cds	93.9	94.578	91.3	0.05656	0.06302	0.09082
SMAC_02169.t01.cds	98.1	97.5	97.5	0.02565	0.02565	0.03860
SMAC_02170.t01.cds	92.1	90.023	84.2	0.10840	0.10243	0.12587
SMAC_02171.t01.cds	93.5	91.175	86.7	0.09469	0.09300	0.09882
SMAC_02172.t01.cds	97.1	96	96.0	0.04125	0.04125	0.04125
SMAC_02173.t01.cds	88.3	86.364	86.4	0.15109	0.12347	0.20939
SMAC_02175.t01.cds	87.2	85.276	85.3	0.16498	0.16544	0.23848
SMAC_02176.t01.cds	91.6	90.438	90.4	0.10304	0.11232	0.13035
SMAC_02177.t01.cds	73.4	70.93	19.8	0.37126	0.41384	0.55175
SMAC_02178.t01.cds	91.7	88.645	87.7	0.12460	0.12143	0.13671
SMAC_02179.t01.cds	90.4	85.98	76.5	0.15710	0.14982	0.17605
SMAC_02180.t01.cds	92.9	88.722	88.7	0.12500	0.09747	0.07992
SMAC_02181.t01.cds	91.0	86.294	85.9	0.15242	0.14822	0.14767
SMAC_02182.t01.cds	92.9	90.566	89.8	0.10130	0.10348	0.10806
SMAC_02183.t01.cds	94.8	92.968	93.0	0.07480	0.07650	0.07472
SMAC_02184.t01.cds	69.8	52.381	41.5	0.76113	0.76113	0.65976
SMAC_02186.t01.cds	93.3	91.228	88.3	0.09407	0.09608	0.10164
SMAC_02187.t01.cds	92.4	90	72.4	0.10874	0.12055	0.08289
SMAC_02188.t01.cds	91.8	90.144	88.5	0.10683	0.10668	0.11694
SMAC_02190.t01.cds	88.3	82.551	79.1	0.20148	0.19996	0.19926
SMAC_02191.t01.cds	85.4	78.788	63.4	0.25624	0.20687	0.23150
SMAC_02192.t01.cds	93.3	92.308	92.3	0.08210	0.06035	0.12567
SMAC_02193.t01.cds	98.5	98.077	98.1	0.01948	0.03148	0.01948
SMAC_02194.t01.cds	100.0	100	100.0	0.00000	0.00000	0.00000
SMAC_02195.t01.cds	92.8	87.742	87.7	0.13524	0.13524	0.13577
SMAC_02196.t01.cds	75.6	67.245	53.8	0.44033	0.48211	0.44173
SMAC_02197.t01.cds	82.1	75.535	65.9	0.29655	0.26132	0.26722
SMAC_02198.t01.cds	89.8	85.926	79.6	0.15770	0.15221	0.17631
SMAC_02199.t01.cds	92.0	90.12	80.7	0.10665	0.10720	0.11382
SMAC_02200.t01.cds	91.1	87.653	86.2	0.13634	0.13285	0.13889
SMAC_02201.t01.cds	82.2	73.557	33.4	0.33125	0.30778	0.31386
SMAC_02202.t01.cds	93.9	87.879	87.9	0.13882	0.13882	0.13882
SMAC_02203.t01.cds	100.0	100	100.0	0.00000	0.00000	0.00000
SMAC_02204.t01.cds	91.6	87.739	87.7	0.13431	0.13431	0.13449
SMAC_02205.t01.cds	94.5	92.332	91.2	0.08155	0.07827	0.07536
SMAC_02207.t01.cds	93.1	92.228	80.9	0.08255	0.08266	0.10993
SMAC_02208.t01.cds	92.0	89.888	79.9	0.11051	0.10430	0.11940
SMAC_02209.t01.cds	98.0	97.619	95.3	0.02440	0.02440	0.02470
SMAC_02210.t01.cds	95.5	95.181	90.3	0.04987	0.04341	0.03740
SMAC_02211.t01.cds	90.3	86.318	76.0	0.15262	0.14986	0.16224
SMAC_02212.t01.cds	95.0	92.913	92.9	0.07494	0.08033	0.08547
SMAC_02213.t01.cds	100.0	100	100.0	0.00000	0.00000	0.00000
SMAC_02214.t01.cds	93.6	89.718	88.6	0.11095	0.11455	0.11023
SMAC_02215.t01.cds	90.1	87.019	82.3	0.14448	0.14063	0.15937
SMAC_02216.t01.cds	99.3	98.611	98.6	0.01409	0.01409	0.01409
SMAC_02217.t01.cds	81.1	73.913	56.2	0.32282	0.33492	0.34526
SMAC_02219.t01.cds	84.2	76.697	65.4	0.28583	0.26856	0.28751
SMAC_02220.t01.cds	83.8	77.908	76.3	0.26683	0.25843	0.27522
SMAC_02221.t01.cds	92.0	91	70.5	0.09597	0.09597	0.13951
SMAC_02222.t01.cds	95.8	92.806	92.8	0.07626	0.07626	0.05225
SMAC_02223.t01.cds	89.8	84.314	83.6	0.17636	0.17625	0.17265
SMAC_02224.t01.cds	91.6	88.168	86.5	0.13024	0.12188	0.12967
[truncated: 6,505 more rows]

## Sheet: introns
GENE	ALL_ID	NC_JCUC	PW_ID	NCRA_D	NTET_D	NDIS_D
SMAC_00000.t01.i1	83.9	79.31	69.7	0.24853	0.22289	0.27985
SMAC_00000.t01.i2	88.3	87.931	70.8	0.13173	0.17449	0.22106
SMAC_00001.t01.i1	76.7	68	54.0	0.41966	0.41966	0.64343
SMAC_00003.t01.i1	88.0	80	77.2	0.24079	0.24079	0.16237
SMAC_00003.t01.i2	79.3	72.727	67.8	0.35324	0.38773	0.45983
SMAC_00003.t01.i3	78.8	66.038	58.3	0.45983	0.36568	0.42827
SMAC_00006.t01.i1	79.6	72.059	60.5	0.34961	0.28548	0.28996
SMAC_00007.t01.i1	70.1	59.677	28.2	0.59003	0.44285	0.68810
SMAC_00007.t01.i2	68.9	59.223	40.4	0.60389	0.47673	0.73371
SMAC_00007.t01.i3	71.7	50	42.7	0.82449	0.55502	0.61247
SMAC_00008.t01.i3	65.8	87.5	0.6	0.13869	0.13869	0.94572
SMAC_00008.t01.i5	46.7	75	4.8	0.30692	0.30692	1.74846
SMAC_00008.t01.i6	42.3	60	1.0	0.58585	0.23928	1.31554
SMAC_00009.t01.i1	93.6	95.385	93.9	0.04842	0.01539	0.08099
SMAC_00009.t01.i10	94.2	94.545	94.5	0.05776	0.03775	0.07733
SMAC_00009.t01.i11	86.5	89.423	68.9	0.11659	0.12614	0.17753
SMAC_00009.t01.i2	91.1	92.188	76.6	0.08290	0.10038	0.11825
SMAC_00009.t01.i3	95.1	93.75	93.8	0.06677	0.06677	0.04861
SMAC_00009.t01.i4	87.2	90	80.8	0.10997	0.15130	0.19993
SMAC_00009.t01.i5	89.9	86.667	78.3	0.14937	0.10088	0.14600
SMAC_00009.t01.i6	90.6	87.324	87.3	0.14074	0.19531	0.14217
SMAC_00009.t01.i7	88.5	87.273	87.3	0.14194	0.16576	0.19413
SMAC_00009.t01.i8	89.0	84.127	46.9	0.18464	0.14732	0.18227
SMAC_00009.t01.i9	91.4	92.754	90.1	0.07655	0.12832	0.10902
SMAC_00014.t01.i1	85.7	78.161	54.4	0.25821	0.26180	0.31297
SMAC_00014.t01.i2	87.5	86.735	55.6	0.14599	0.18120	0.18002
SMAC_00014.t01.i3	70.7	53.333	42.7	0.75914	0.50878	0.76133
SMAC_00017.t01.i1	69.0	52.874	52.3	0.77746	0.76115	0.31713
SMAC_00018.t01.i1	84.9	80.405	37.0	0.23232	0.23045	0.28287
SMAC_00018.t01.i2	92.6	91.176	91.2	0.09387	0.11082	0.11132
SMAC_00020.t01.i1	78.9	62.195	15.3	0.52681	0.43392	0.63723
SMAC_00021.t01.i1	83.8	82	54.7	0.21030	0.21030	0.40532
SMAC_00023.t01.i1	83.7	79.592	79.6	0.23827	0.18681	0.24222
SMAC_00023.t01.i2	82.6	72.368	66.3	0.34962	0.26195	0.26845
SMAC_00024.t01.i1	74.4	70	40.5	0.38312	0.41525	0.55586
SMAC_00025.t01.i1	82.1	64.286	32.1	0.55335	0.55335	0.55335
SMAC_00026.t01.i1	86.7	83.077	83.1	0.19182	0.21223	0.27900
SMAC_00026.t01.i2	83.3	70	70.0	0.39737	0.37033	0.35247
SMAC_00029.t01.i1	73.1	65.455	38.7	0.50831	0.47174	0.30578
SMAC_00036.t01.i1	64.9	57.971	41.7	0.62064	0.72111	0.77379
SMAC_00036.t01.i2	77.2	75	45.6	0.31508	0.28534	0.44039
SMAC_00036.t01.i3	88.9	88.889	72.7	0.12061	0.16574	0.11823
SMAC_00037.t01.i1	88.2	87.5	87.5	0.13756	0.10465	0.20829
SMAC_00037.t01.i2	83.3	75.478	59.8	0.30558	0.26050	0.32913
SMAC_00037.t01.i3	77.0	81.667	36.8	0.21215	0.17018	0.48948
SMAC_00037.t01.i4	81.0	76.596	36.7	0.29312	0.30432	0.32106
SMAC_00038.t01.i1	85.6	76.667	76.0	0.27981	0.29231	0.29175
SMAC_00039.t01.i1	84.7	74.138	59.7	0.32499	0.24884	0.29383
SMAC_00039.t01.i2	75.7	65.385	43.0	0.46832	0.24869	0.59871
SMAC_00041.t01.i1	63.8	60	40.4	0.57254	0.43211	0.59793
SMAC_00042.t01.i1	76.7	63.265	39.7	0.50588	0.53322	0.64128
SMAC_00042.t01.i2	86.0	80.392	73.2	0.23183	0.22231	0.26537
SMAC_00043.t01.i1	74.6	74.468	44.3	0.33017	0.23956	0.46145
SMAC_00044.t01.i1	70.5	64.957	24.8	0.48787	0.44923	0.66228
SMAC_00045.t01.i1	65.7	48.148	20.3	0.89829	0.83411	0.68722
SMAC_00047.t01.i1	82.7	73.469	64.3	0.34052	0.35215	0.29744
SMAC_00047.t01.i2	79.3	72.881	53.8	0.34331	0.31239	0.40958
SMAC_00047.t01.i3	76.5	74.576	65.7	0.31239	0.34018	0.39401
SMAC_00048.t01.i1	74.9	63.636	53.0	0.50232	0.40307	0.58585
SMAC_00048.t01.i2	79.7	71.895	19.5	0.35678	0.43055	0.49360
SMAC_00049.t01.i1	74.5	61.458	38.6	0.54542	0.46000	0.52560
SMAC_00050.t01.i1	85.0	73.913	46.6	0.32768	0.26144	0.26144
SMAC_00050.t01.i2	87.0	82.54	80.0	0.20449	0.20449	0.20449
SMAC_00050.t01.i3	82.8	77.358	71.9	0.26953	0.24387	0.23342
SMAC_00051.t01.i1	73.0	59.184	50.9	0.59189	0.57397	0.46522
SMAC_00058.t01.i1	69.2	63.75	20.3	0.50139	0.45052	0.78747
SMAC_00064.t01.i1	78.9	74.51	59.4	0.31599	0.34933	0.28761
SMAC_00064.t01.i2	85.9	80.769	80.8	0.22563	0.27803	0.22563
SMAC_00066.t01.i1	88.3	85.938	57.3	0.15573	0.15601	0.22060
SMAC_00066.t01.i2	89.8	82.759	80.0	0.20365	0.15599	0.20365
SMAC_00067.t01.i1	90.2	84.314	84.3	0.17841	0.15276	0.15455
SMAC_00067.t01.i2	77.4	70.175	66.7	0.40365	0.30657	0.23342
SMAC_00068.t01.i1	73.7	55.714	38.6	0.71806	0.66293	0.69625
SMAC_00068.t01.i2	76.9	65.909	43.5	0.46558	0.26013	0.51784
SMAC_00070.t01.i1	88.1	84.416	81.2	0.17951	0.14647	0.16371
SMAC_00071.t01.i1	84.2	78.723	77.1	0.25201	0.25201	0.28428
SMAC_00073.t01.i1	86.9	80	63.4	0.23489	0.21314	0.25762
SMAC_00073.t01.i2	89.0	85.882	61.9	0.15703	0.16431	0.20159
SMAC_00074.t01.i1	87.3	84.091	49.3	0.18305	0.21532	0.09713
SMAC_00075.t01.i1	81.2	69.091	69.1	0.41728	0.38155	0.28535
SMAC_00076.t01.i1	85.3	82.203	73.5	0.20397	0.19377	0.21040
SMAC_00076.t01.i2	92.3	91.803	91.8	0.08952	0.08952	0.14945
SMAC_00076.t01.i3	88.2	92.727	91.1	0.07663	0.09747	0.26207
SMAC_00076.t01.i4	78.5	69.492	69.5	0.39401	0.42527	0.55498
SMAC_00077.t01.i1	81.8	80.952	62.2	0.22268	0.26761	0.37929
SMAC_00077.t01.i2	95.1	93.617	91.7	0.06711	0.06711	0.09151
SMAC_00078.t01.i1	77.7	67.969	34.4	0.41851	0.39843	0.54985
SMAC_00078.t01.i2	100.0	100	7.5	0.00000	0.00000	0.00000
SMAC_00081.t01.i1	77.6	71.921	67.3	0.36159	0.38912	0.52518
SMAC_00081.t01.i2	82.5	78.947	28.3	0.25757	0.25757	0.24884
SMAC_00081.t01.i3	70.5	54.054	40.8	0.71741	0.80094	0.53588
SMAC_00082.t01.i1	79.0	66.667	57.9	0.45221	0.28417	0.32234
SMAC_00082.t01.i2	83.2	76.19	76.2	0.28996	0.30006	0.28848
SMAC_00082.t01.i3	78.2	65.517	63.3	0.46580	0.43246	0.37276
SMAC_00082.t01.i4	82.6	79.032	72.4	0.24851	0.26182	0.32786
SMAC_00083.t01.i1	81.7	74.747	54.8	0.31521	0.21538	0.32322
SMAC_00084.t01.i1	87.3	80.597	63.2	0.22465	0.21709	0.22594
SMAC_00085.t01.i1	95.2	94.595	92.1	0.05617	0.05617	0.06479
SMAC_00085.t01.i2	67.2	61.481	44.1	0.54783	0.54670	0.66018
SMAC_00086.t01.i1	84.5	78.261	72.7	0.26340	0.26561	0.19645
SMAC_00086.t01.i2	86.6	80.645	53.8	0.22525	0.17918	0.20397
SMAC_00087.t01.i1	87.0	81.333	67.8	0.21507	0.20026	0.16654
SMAC_00088.t01.i1	88.5	88.406	81.3	0.12597	0.07897	0.21708
SMAC_00088.t01.i2	88.0	85.358	78.5	0.16455	0.16076	0.21456
SMAC_00089.t01.i1	84.2	81.132	63.2	0.22342	0.25200	0.37821
SMAC_00089.t01.i2	92.1	87.302	85.9	0.14206	0.14206	0.10282
SMAC_00089.t01.i3	73.4	69.697	62.2	0.39677	0.36193	0.53519
SMAC_00093.t01.i1	84.8	74.194	61.3	0.33492	0.30635	0.30635
SMAC_00093.t01.i2	81.4	72.881	71.7	0.34018	0.26205	0.33800
SMAC_00094.t01.i1	80.3	73.494	64.9	0.33040	0.24738	0.31540
SMAC_00094.t01.i2	79.1	66.234	59.3	0.45610	0.39526	0.35744
SMAC_00094.t01.i3	69.8	61.905	54.7	0.54819	0.48545	0.73984
SMAC_00095.t01.i1	82.3	77.778	67.5	0.27443	0.30546	0.31670
SMAC_00095.t01.i2	79.3	73.913	61.4	0.32931	0.33740	0.40343
SMAC_00096.t01.i1	83.8	80.597	80.6	0.23080	0.20716	0.20716
SMAC_00099.t01.i1	79.0	73.016	67.6	0.33936	0.33936	0.31940
SMAC_00099.t01.i2	89.9	85.965	81.7	0.15912	0.20793	0.13911
SMAC_00099.t01.i3	90.2	90.164	90.2	0.10570	0.14467	0.18923
SMAC_00099.t01.i4	74.4	66.154	66.2	0.47419	0.38016	0.56969
SMAC_00100.t01.i1	91.4	88.268	83.6	0.12873	0.13528	0.12787
SMAC_00101.t01.i1	93.7	91.892	90.7	0.08648	0.08648	0.05612
SMAC_00101.t01.i2	92.0	94.737	90.0	0.05561	0.07562	0.13638
SMAC_00102.t01.i1	87.0	84.615	71.0	0.17684	0.15960	0.20439
SMAC_00102.t01.i2	78.1	67.692	53.7	0.42472	0.39694	0.54769
SMAC_00103.t01.i1	92.8	92.683	91.6	0.07713	0.09069	0.13496
SMAC_00103.t01.i2	76.2	66.667	63.3	0.44285	0.41058	0.41971
SMAC_00103.t01.i3	90.9	86.555	86.6	0.15061	0.16160	0.13085
SMAC_00104.t01.i1	83.6	67.532	10.7	0.42543	0.44088	0.51531
SMAC_00106.t01.i1	89.1	85.135	79.7	0.16604	0.16604	0.22790
SMAC_00106.t01.i2	96.5	94.762	90.5	0.05485	0.05512	0.06005
SMAC_00109.t01.i1	92.9	91.209	86.5	0.09413	0.08194	0.14291
SMAC_00109.t01.i2	87.1	81.818	78.3	0.21083	0.21083	0.23257
SMAC_00109.t01.i3	91.4	88.679	87.0	0.12272	0.14545	0.17604
SMAC_00109.t01.i4	77.3	60	58.2	0.62273	0.56500	0.48448
SMAC_00109.t01.i5	78.1	65.455	61.0	0.46336	0.46336	0.49908
SMAC_00110.t01.i1	84.5	85	64.6	0.16768	0.14844	0.18942
SMAC_00110.t01.i2	82.8	73.438	72.3	0.33959	0.34988	0.25075
SMAC_00110.t01.i3	82.3	79.245	64.6	0.24304	0.26107	0.36658
SMAC_00111.t01.i1	93.2	93.023	87.0	0.07323	0.09955	0.07371
SMAC_00113.t01.i1	80.2	73.77	72.6	0.34845	0.38072	0.28512
SMAC_00114.t01.i1	72.6	57.616	42.4	0.63183	0.63477	0.50304
SMAC_00115.t01.i1	87.3	80.451	69.5	0.23049	0.21962	0.22982
SMAC_00115.t01.i2	69.9	53.623	42.5	0.72294	0.61118	0.91566
SMAC_00118.t01.i1	87.5	82.353	75.2	0.20212	0.19460	0.20866
SMAC_00119.t01.i1	75.5	58.962	45.0	0.59800	0.58174	0.64023
SMAC_00119.t01.i2	80.0	64.615	35.1	0.49548	0.48989	0.48736
SMAC_00122.t01.i1	71.8	61.818	61.8	0.54892	0.59440	0.51374
SMAC_00123.t01.i1	82.9	76.243	63.0	0.28846	0.26379	0.33791
SMAC_00123.t01.i2	82.2	72	48.2	0.35568	0.41311	0.38506
SMAC_00125.t01.i1	91.0	87.5	71.0	0.13768	0.15419	0.15301
SMAC_00127.t01.i1	83.1	77.287	69.0	0.27269	0.27209	0.30178
SMAC_00129.t01.i1	82.2	73.077	72.4	0.33398	0.34960	0.41274
SMAC_00129.t01.i2	87.4	79.452	77.3	0.24646	0.22605	0.27092
SMAC_00129.t01.i3	78.5	70.909	61.9	0.40350	0.36644	0.48702
SMAC_00130.t01.i1	79.7	73.239	63.4	0.33560	0.29185	0.44126
SMAC_00130.t01.i2	86.1	83.077	79.4	0.20291	0.16212	0.18815
SMAC_00131.t01.i1	90.3	87.051	75.8	0.14281	0.13263	0.14555
SMAC_00131.t01.i2	95.6	94.366	93.1	0.05904	0.04366	0.05864
SMAC_00133.t01.i1	76.0	66.047	46.3	0.45378	0.50419	0.50171
SMAC_00134.t01.i1	82.3	79.208	76.2	0.25199	0.29769	0.31063
SMAC_00134.t01.i2	84.4	75.641	73.8	0.30932	0.30932	0.33205
SMAC_00134.t01.i3	84.6	75.41	73.0	0.30844	0.31508	0.19291
SMAC_00135.t01.i1	91.9	85.455	78.3	0.16371	0.18811	0.16371
SMAC_00136.t01.i1	78.8	70.37	67.1	0.37968	0.33217	0.44197
SMAC_00137.t01.i1	94.4	90	88.9	0.11015	0.09500	0.08029
SMAC_00139.t01.i1	81.4	75.904	62.4	0.29491	0.28190	0.28500
SMAC_00140.t01.i1	90.4	88.767	87.4	0.12295	0.12631	0.11731
SMAC_00140.t01.i2	80.7	76.271	76.3	0.28548	0.28548	0.51374
SMAC_00140.t01.i3	88.0	84.746	78.1	0.17349	0.17349	0.21027
SMAC_00140.t01.i4	91.4	85.345	85.3	0.16543	0.16543	0.13303
SMAC_00141.t01.i1	79.7	70.312	68.2	0.38818	0.41375	0.54407
SMAC_00142.t01.i1	76.5	69.643	57.4	0.38940	0.41971	0.43069
SMAC_00142.t01.i2	93.4	91.026	89.9	0.09565	0.09565	0.12597
SMAC_00142.t01.i3	86.8	78.689	73.8	0.25178	0.22960	0.21086
SMAC_00142.t01.i4	74.8	65.909	35.8	0.45957	0.57100	0.61516
SMAC_00142.t01.i5	81.5	70.492	62.3	0.37553	0.32364	0.29133
SMAC_00142.t01.i6	85.6	76.296	58.9	0.28829	0.23276	0.22684
SMAC_00143.t01.i1	79.9	78.182	53.8	0.25831	0.30456	0.40056
SMAC_00143.t01.i2	76.1	75	66.1	0.30834	0.37511	0.37813
SMAC_00144.t01.i1	68.2	55.14	45.7	0.69071	0.63723	0.64629
SMAC_00145.t01.i1	77.2	70.13	38.0	0.38157	0.36195	0.49409
SMAC_00146.t01.i1	81.7	74.603	66.7	0.31303	0.28803	0.36275
SMAC_00146.t01.i2	84.7	77.941	69.7	0.26620	0.24619	0.30907
SMAC_00146.t01.i3	78.9	66.667	43.4	0.47794	0.33398	0.54916
SMAC_00147.t01.i1	79.3	67.241	65.0	0.43246	0.40120	0.49443
SMAC_00147.t01.i2	90.0	83.333	80.6	0.19085	0.14735	0.19085
SMAC_00150.t01.i1	92.4	91.346	78.5	0.09333	0.08210	0.13720
SMAC_00150.t01.i2	89.1	86.207	86.2	0.15599	0.15839	0.15839
SMAC_00150.t01.i3	81.0	68.852	64.6	0.43410	0.28512	0.33253
SMAC_00151.t01.i1	81.7	73.494	60.4	0.32883	0.29320	0.39783
SMAC_00151.t01.i2	83.8	75	60.8	0.30938	0.28437	0.30692
SMAC_00153.t01.i1	85.5	71.91	52.5	0.36521	0.36521	0.40871
SMAC_00153.t01.i2	76.5	61.475	43.1	0.54073	0.46951	0.52260
SMAC_00155.t01.i1	75.9	64.384	35.6	0.48579	0.48850	0.40606
SMAC_00156.t01.i1	87.9	82.5	82.5	0.19963	0.22150	0.23300
SMAC_00157.t01.i1	93.7	94.34	94.3	0.05916	0.03924	0.08181
SMAC_00158.t01.i1	79.8	67.568	46.3	0.42847	0.42522	0.45022
SMAC_00158.t01.i2	78.3	71.161	63.3	0.36744	0.32308	0.39270
SMAC_00159.t01.i1	90.2	87.313	75.0	0.14009	0.12977	0.14857
SMAC_00159.t01.i2	93.5	90.588	67.5	0.10204	0.11538	0.11785
SMAC_00160.t01.i1	96.4	94.815	94.8	0.05406	0.05406	0.05406
SMAC_00161.t01.i1	83.7	74.49	54.9	0.31412	0.31412	0.33079
SMAC_00162.t01.i1	83.4	81.529	58.4	0.21652	0.22685	0.36934
SMAC_00162.t01.i2	76.6	65.53	54.1	0.47358	0.46848	0.42511
SMAC_00163.t01.i1	81.8	76.364	75.0	0.28398	0.31393	0.23394
SMAC_00163.t01.i2	77.3	63.793	63.8	0.50689	0.43946	0.26750
SMAC_00163.t01.i3	75.5	70.423	57.5	0.37962	0.34889	0.52210
SMAC_00163.t01.i4	78.7	70.492	65.2	0.37551	0.34930	0.42002
SMAC_00164.t01.i1	84.9	76.667	71.9	0.28027	0.23412	0.33295
SMAC_00164.t01.i2	84.8	77.551	74.5	0.27797	0.27797	0.34255
SMAC_00164.t01.i3	88.6	81.132	61.4	0.21739	0.19677	0.18849
SMAC_00164.t01.i4	78.7	75.61	44.9	0.29544	0.32228	0.60824
SMAC_00164.t01.i5	78.2	68.966	58.0	0.40120	0.37039	0.37039
SMAC_00165.t01.i1	73.4	64.286	29.5	0.49798	0.46762	0.49336
SMAC_00167.t01.i1	75.9	75	68.2	0.30814	0.37009	0.41056
SMAC_00167.t01.i2	84.7	76.667	74.2	0.28417	0.26097	0.28182
SMAC_00168.t01.i1	92.0	86.42	85.4	0.15073	0.15165	0.13603
SMAC_00168.t01.i2	79.0	72.581	71.4	0.34988	0.34988	0.44390
SMAC_00168.t01.i3	82.2	70.455	58.5	0.37840	0.42010	0.34266
SMAC_00173.t01.i1	74.0	65.06	32.3	0.47712	0.49939	0.67351
SMAC_00176.t01.i1	86.2	83.465	78.5	0.19148	0.14935	0.21640
SMAC_00176.t01.i2	94.5	92.899	91.3	0.07479	0.07804	0.08097
SMAC_00176.t01.i3	89.5	85	83.6	0.16736	0.12684	0.15178
SMAC_00177.t01.i1	88.5	85.455	83.9	0.16576	0.21118	0.22117
SMAC_00177.t01.i2	78.3	66.667	63.5	0.44437	0.41311	0.37009
SMAC_00177.t01.i3	72.5	60	39.8	0.59906	0.59906	0.53817
SMAC_00179.t01.i1	78.0	71.489	59.6	0.36410	0.35352	0.37215
SMAC_00181.t01.i1	84.6	83.607	78.5	0.18513	0.20687	0.23380
SMAC_00182.t01.i1	80.5	72.067	65.2	0.35174	0.31634	0.37647
SMAC_00182.t01.i2	87.0	80.328	77.8	0.22960	0.20998	0.25576
SMAC_00182.t01.i3	88.4	82.916	82.2	0.19696	0.19476	0.18105
SMAC_00183.t01.i1	83.6	66.667	58.3	0.44609	0.27214	0.25341
SMAC_00183.t01.i2	84.4	76.923	48.2	0.28076	0.20449	0.28058
SMAC_00184.t01.i1	75.8	60.938	58.2	0.56789	0.53084	0.49548
SMAC_00185.t01.i1	88.4	90.385	42.9	0.10354	0.12680	0.22465
SMAC_00185.t01.i2	87.4	83.75	76.1	0.18367	0.18367	0.19749
SMAC_00186.t01.i1	90.6	88.095	45.4	0.13424	0.14987	0.19467
SMAC_00186.t01.i2	71.3	73.333	19.6	0.33295	0.73170	0.80485
SMAC_00186.t01.i3	71.4	62.667	56.0	0.52327	0.56249	0.61738
SMAC_00187.t01.i1	85.9	82.09	61.1	0.20716	0.15961	0.20092
SMAC_00187.t01.i2	75.5	65.789	41.3	0.45756	0.44380	0.58202
SMAC_00188.t01.i1	80.7	65.854	51.4	0.46335	0.48900	0.35433
SMAC_00188.t01.i2	74.1	66.216	43.0	0.45828	0.46256	0.61247
SMAC_00188.t01.i3	80.5	76.25	52.1	0.29079	0.34024	0.40533
SMAC_00188.t01.i4	82.7	76.623	60.2	0.29600	0.29600	0.41888
SMAC_00190.t01.i1	88.0	85.915	84.7	0.15756	0.17779	0.16069
SMAC_00190.t01.i2	91.5	86.339	80.6	0.15271	0.13973	0.13145
SMAC_00190.t01.i3	89.0	83.077	80.6	0.19974	0.19974	0.19974
SMAC_00191.t01.i1	91.9	90.722	74.6	0.09904	0.09597	0.11347
SMAC_00192.t01.i1	81.8	71.186	64.6	0.37362	0.32559	0.28769
SMAC_00192.t01.i2	82.5	73.077	69.1	0.35835	0.29660	0.28928
SMAC_00193.t01.i1	85.2	79.487	66.0	0.24674	0.22751	0.27974
SMAC_00193.t01.i2	78.7	68.852	62.7	0.41450	0.38324	0.37968
SMAC_00193.t01.i3	85.2	83.784	71.3	0.18803	0.20726	0.29604
SMAC_00193.t01.i4	92.1	86.154	84.8	0.15334	0.17295	0.13488
SMAC_00194.t01.i1	84.5	81.437	40.5	0.21428	0.22216	0.25331
SMAC_00194.t01.i2	78.7	70	66.7	0.40236	0.40910	0.49157
SMAC_00194.t01.i3	83.6	80	75.9	0.24079	0.23750	0.26207
SMAC_00194.t01.i4	76.0	66	61.1	0.45815	0.38394	0.40612
SMAC_00194.t01.i5	95.7	93.571	93.6	0.06761	0.05993	0.06761
SMAC_00195.t01.i1	87.4	81.667	76.2	0.21411	0.19849	0.18759
SMAC_00196.t01.i1	62.7	80.263	29.5	0.09227	0.09417	0.06867
SMAC_00199.t01.i1	83.9	77.966	78.0	0.26205	0.28769	0.26640
SMAC_00199.t01.i2	97.5	97.26	92.2	0.02793	0.02793	0.01384
SMAC_00199.t01.i3	92.8	89.625	88.4	0.11369	0.11621	0.12880
SMAC_00200.t01.i1	83.8	79.208	76.2	0.25199	0.23511	0.27698
SMAC_00201.t01.i1	85.3	83.799	77.7	0.18571	0.20759	0.25537
SMAC_00201.t01.i2	92.4	93.827	92.7	0.06448	0.07799	0.13702
SMAC_00202.t01.i1	83.3	80.597	50.9	0.22465	0.19812	0.38280
SMAC_00204.t01.i1	85.1	78.723	63.8	0.25862	0.19906	0.27701
SMAC_00204.t01.i2	86.3	79.412	73.0	0.24895	0.24895	0.20228
SMAC_00205.t01.i1	89.7	86	79.6	0.16076	0.18854	0.18854
SMAC_00205.t01.i2	82.9	80.357	78.9	0.23555	0.21241	0.42217
SMAC_00208.t01.i1	78.2	67.179	49.4	0.44258	0.44507	0.50272
SMAC_00209.t01.i1	93.6	91.954	69.0	0.08517	0.11969	0.09933
SMAC_00210.t01.i2	74.9	62.069	60.0	0.56539	0.41564	0.61305
SMAC_00211.t01.i1	83.9	80.328	70.0	0.23136	0.25341	0.35929
SMAC_00211.t01.i2	82.5	75.806	72.3	0.29210	0.20248	0.25076
SMAC_00211.t01.i3	65.2	88.889	25.5	0.05037	0.04829	0.05539
SMAC_00212.t01.i1	82.2	72.581	61.6	0.34988	0.34988	0.42282
SMAC_00212.t01.i2	81.7	71.739	57.4	0.36330	0.32768	0.36092
SMAC_00213.t01.i1	88.0	83.582	74.7	0.18675	0.20046	0.21525
SMAC_00213.t01.i2	79.7	74.242	56.3	0.32620	0.31458	0.35929
SMAC_00213.t01.i3	88.5	84.615	50.0	0.18386	0.08353	0.18386
SMAC_00213.t01.i4	74.7	66.412	54.0	0.47240	0.50497	0.42097
SMAC_00214.t01.i1	72.5	59.091	50.0	0.59844	0.49811	0.55358
SMAC_00214.t01.i2	78.6	73.134	52.1	0.33878	0.46364	0.33878
SMAC_00215.t01.i1	81.4	82.143	38.5	0.21021	0.19796	0.26589
SMAC_00216.t01.i1	80.5	71.311	63.0	0.36518	0.32603	0.32734
SMAC_00217.t01.i1	69.3	59.42	59.4	0.60623	0.60623	0.67944
SMAC_00217.t01.i2	86.8	86.316	67.8	0.15195	0.15235	0.21630
SMAC_00218.t01.i1	85.7	81.053	8.3	0.21840	0.21032	0.21492
SMAC_00220.t01.i1	84.3	78.333	74.6	0.26097	0.25681	0.23412
SMAC_00220.t01.i2	79.5	69.565	69.6	0.41656	0.44782	0.50764
SMAC_00221.t01.i1	78.7	66.667	60.0	0.45329	0.44405	0.46008
SMAC_00221.t01.i2	81.4	73.913	68.9	0.32379	0.34584	0.41606
SMAC_00222.t01.i1	85.2	81.092	80.8	0.22015	0.22114	0.16504
SMAC_00222.t01.i2	82.4	73.134	70.0	0.34623	0.31991	0.28269
SMAC_00222.t01.i3	77.7	71.698	69.1	0.36568	0.43278	0.19639
SMAC_00222.t01.i4	91.6	85.526	85.0	0.16363	0.17325	0.14654
SMAC_00224.t01.i1	68.6	58.716	45.6	0.61198	0.67066	0.76031
SMAC_00225.t01.i1	68.2	54.11	38.5	0.71957	0.64293	0.69271
SMAC_00226.t01.i1	87.9	84.186	64.4	0.17862	0.16661	0.20874
SMAC_00226.t01.i2	90.2	87.778	86.8	0.13581	0.16230	0.16342
SMAC_00226.t01.i3	83.6	79.412	65.1	0.25225	0.19675	0.24187
SMAC_00227.t01.i1	79.6	76.056	48.6	0.29012	0.39403	0.28165
SMAC_00228.t01.i1	78.4	67.857	40.0	0.42131	0.43158	0.41237
SMAC_00229.t01.i1	85.3	79.592	54.2	0.24383	0.24087	0.32893
SMAC_00229.t01.i2	87.5	81.034	72.3	0.22574	0.20074	0.18221
SMAC_00230.t01.i1	75.9	73.438	55.3	0.34424	0.38181	0.55471
SMAC_00231.t01.i1	75.8	66.154	56.6	0.45172	0.43376	0.44464
SMAC_00232.t01.i1	83.6	76.471	71.2	0.30107	0.27606	0.28946
SMAC_00232.t01.i2	83.5	76.923	55.6	0.28076	0.28076	0.40141
SMAC_00232.t01.i3	71.2	64	39.5	0.49984	0.49469	0.63169
SMAC_00232.t01.i4	82.1	72.131	69.8	0.35110	0.35382	0.22852
SMAC_00233.t01.i1	82.1	79.012	63.4	0.24738	0.24738	0.32255
SMAC_00234.t01.i1	75.3	73.077	63.3	0.34061	0.29383	0.54001
SMAC_00234.t01.i2	77.0	72	71.1	0.36195	0.27726	0.19721
SMAC_00236.t01.i1	86.7	80.303	60.9	0.23067	0.22936	0.25927
SMAC_00236.t01.i2	86.1	88.06	77.6	0.13047	0.20716	0.19176
SMAC_00237.t01.i1	76.6	70	51.7	0.39108	0.45730	0.42386
SMAC_00237.t01.i2	77.3	68.056	51.6	0.43798	0.37847	0.48682
SMAC_00238.t01.i1	93.3	91.346	81.9	0.09230	0.07111	0.03949
SMAC_00238.t01.i2	85.7	75.472	74.1	0.29732	0.29865	0.27165
SMAC_00238.t01.i3	88.2	83.929	82.5	0.18125	0.18238	0.20507
SMAC_00238.t01.i4	72.7	93.023	21.7	0.04766	0.02400	0.03541
SMAC_00239.t01.i1	96.3	94.444	87.2	0.05889	0.04351	0.04351
SMAC_00239.t01.i2	82.9	78.302	65.9	0.25974	0.23692	0.24933
SMAC_00240.t01.i1	80.2	72.727	70.2	0.35324	0.32097	0.41728
SMAC_00240.t01.i2	85.7	76.364	72.4	0.29471	0.32097	0.30171
SMAC_00241.t01.i1	76.5	61.017	45.6	0.55284	0.51573	0.56473
SMAC_00242.t01.i1	81.7	72.464	54.3	0.35123	0.30241	0.32934
SMAC_00242.t01.i2	72.5	62.025	55.1	0.54588	0.55826	0.77187
SMAC_00242.t01.i3	80.9	72.581	64.3	0.35416	0.35929	0.37930
SMAC_00242.t01.i4	78.6	67.273	64.9	0.47522	0.42479	0.37651
SMAC_00243.t01.i1	80.1	68.657	58.2	0.41009	0.39979	0.38880
SMAC_00243.t01.i2	82.0	72.308	66.2	0.36578	0.27616	0.33570
SMAC_00243.t01.i3	85.0	80	65.7	0.23342	0.18618	0.19427
SMAC_00243.t01.i4	78.7	68.831	67.1	0.40850	0.38280	0.40606
SMAC_00243.t01.i5	87.1	81.356	80.0	0.21636	0.14960	0.21636
SMAC_00244.t01.i1	83.6	85.455	79.7	0.16371	0.14194	0.28231
SMAC_00246.t01.i1	85.5	82.653	75.0	0.19799	0.21122	0.25561
SMAC_00246.t01.i2	88.1	85.674	74.0	0.16212	0.13653	0.17716
SMAC_00247.t01.i1	80.1	70.629	55.6	0.37510	0.30512	0.32976
SMAC_00248.t01.i1	89.2	85.405	79.8	0.16622	0.18762	0.18177
SMAC_00248.t01.i2	88.3	82.903	77.2	0.19739	0.20149	0.18101
SMAC_00248.t01.i3	77.4	70.69	66.1	0.37178	0.42597	0.31765
SMAC_00249.t01.i1	86.3	77.419	68.6	0.27291	0.27291	0.31560
SMAC_00250.t01.i1	74.1	61.538	59.7	0.56144	0.53121	0.61138
SMAC_00251.t01.i1	82.3	76.623	69.4	0.29600	0.29600	0.25473
SMAC_00255.t01.i1	68.4	51.852	50.0	0.86769	0.86769	0.92201
SMAC_00256.t01.i1	80.4	72.308	71.2	0.35607	0.30339	0.35607
SMAC_00256.t01.i2	85.1	84.483	84.5	0.17385	0.24373	0.21934
SMAC_00257.t01.i1	84.6	71.93	64.1	0.35912	0.33237	0.29641
SMAC_00258.t01.i1	86.1	81.197	77.2	0.21775	0.23139	0.27757
SMAC_00258.t01.i2	85.5	82.895	79.7	0.20326	0.26085	0.19868
SMAC_00258.t01.i3	84.8	80.42	72.8	0.22979	0.22060	0.31192
SMAC_00258.t01.i4	72.3	59.375	56.7	0.62759	0.56234	0.63974
SMAC_00259.t01.i1	81.9	81.176	67.6	0.22695	0.25812	0.36407
SMAC_00259.t01.i2	80.6	70.492	65.2	0.38775	0.39656	0.34643
SMAC_00261.t01.i1	74.1	62.76	42.8	0.51971	0.51474	0.53856
SMAC_00262.t01.i1	88.4	85.106	85.1	0.16746	0.11715	0.18183
SMAC_00262.t01.i2	76.4	69.811	63.8	0.40837	0.36568	0.42707
SMAC_00262.t01.i3	74.9	63.636	52.2	0.50232	0.50232	0.33361
SMAC_00262.t01.i4	77.4	71.212	70.1	0.36629	0.39677	0.49813
SMAC_00263.t01.i1	80.3	69.737	69.7	0.40116	0.33949	0.00000
SMAC_00263.t01.i2	79.6	68.493	64.9	0.44919	0.47313	0.39030
SMAC_00263.t01.i3	76.2	69.118	65.3	0.40507	0.41364	0.24619
SMAC_00264.t01.i1	81.5	75	52.6	0.31732	0.33578	0.27319
SMAC_00265.t01.i1	79.7	65.517	55.9	0.48985	0.44070	0.39777
SMAC_00265.t01.i2	80.4	77.612	76.5	0.26723	0.28996	0.46033
SMAC_00265.t01.i3	84.6	83.673	49.4	0.18501	0.19131	0.32114
SMAC_00268.t01.i1	84.5	82.192	80.0	0.20644	0.20498	0.24245
SMAC_00268.t01.i2	83.6	80	75.0	0.23597	0.21215	0.23597
SMAC_00269.t01.i1	81.0	77.143	65.1	0.27917	0.20018	0.25265
SMAC_00269.t01.i2	83.3	66.667	3.4	0.54931	0.54931	0.54931
SMAC_00269.t01.i3	79.4	67.935	55.1	0.42802	0.29340	0.37873
SMAC_00270.t01.i1	80.1	76.667	69.7	0.28417	0.28417	0.53987
SMAC_00271.t01.i1	82.8	77.612	54.7	0.27735	0.29660	0.31894
SMAC_00271.t01.i2	77.6	80	49.3	0.23262	0.26388	0.59693
SMAC_00274.t01.i1	77.1	58.462	45.8	0.65686	0.55448	0.45076
SMAC_00274.t01.i2	78.0	67.692	62.9	0.44724	0.35103	0.40958
SMAC_00274.t01.i3	84.9	76.404	75.6	0.28352	0.26719	0.28332
SMAC_00275.t01.i1	79.3	71.667	67.2	0.36153	0.36534	0.39184
SMAC_00275.t01.i2	83.9	73.016	71.9	0.35726	0.30483	0.26084
SMAC_00276.t01.i1	75.3	61.538	58.8	0.56969	0.56969	0.49813
SMAC_00276.t01.i2	80.0	75.362	72.2	0.30053	0.28422	0.33304
SMAC_00277.t01.i1	93.4	88.889	87.1	0.12140	0.10983	0.10943
SMAC_00278.t01.i1	82.2	77.143	75.0	0.27407	0.28424	0.34317
SMAC_00278.t01.i2	88.7	88.136	80.0	0.13544	0.11369	0.21998
SMAC_00278.t01.i3	79.1	71.186	65.6	0.37362	0.27382	0.37862
SMAC_00279.t01.i1	81.5	76.316	73.7	0.29208	0.33451	0.37515
SMAC_00280.t01.i1	81.4	71.667	60.6	0.37009	0.33978	0.28607
SMAC_00280.t01.i2	81.2	67.123	59.8	0.43651	0.38810	0.37086
SMAC_00281.t01.i1	87.1	82.54	68.4	0.20219	0.20046	0.25762
SMAC_00281.t01.i2	81.8	70.27	61.9	0.39900	0.39215	0.31893
SMAC_00281.t01.i3	86.2	78.481	68.9	0.26122	0.25945	0.20899
SMAC_00282.t01.i1	94.8	93.023	93.0	0.07371	0.08705	0.04833
SMAC_00282.t01.i2	82.3	73.469	73.5	0.34255	0.31928	0.35776
SMAC_00282.t01.i3	83.5	77.586	75.0	0.26648	0.26107	0.34399
SMAC_00285.t01.i1	81.7	68.421	51.6	0.41580	0.33620	0.37700
SMAC_00286.t01.i1	78.8	76.271	43.7	0.29016	0.28769	0.50152
SMAC_00287.t01.i1	86.8	81.928	73.9	0.21323	0.20969	0.20727
SMAC_00288.t01.i1	80.0	70.833	60.0	0.37525	0.32759	0.40560
SMAC_00291.t01.i1	77.1	70.149	68.1	0.39289	0.31378	0.46195
SMAC_00294.t01.i1	79.6	73.333	51.8	0.33295	0.36153	0.39979
SMAC_00296.t01.i1	83.9	77.143	73.0	0.27917	0.32931	0.26885
SMAC_00302.t01.i1	76.3	72.727	67.8	0.33899	0.37728	0.52112
SMAC_00304.t01.i1	90.8	89.655	89.7	0.11161	0.11161	0.11161
SMAC_00304.t01.i2	86.3	75.904	75.9	0.29069	0.27322	0.23931
SMAC_00304.t01.i3	70.8	67.742	63.6	0.42807	0.73270	0.43231
SMAC_00310.t01.i1	78.9	64.912	53.6	0.48164	0.49446	0.37551
SMAC_00310.t01.i2	79.7	68.75	61.7	0.40448	0.42243	0.33748
SMAC_00310.t01.i3	78.4	72.034	55.9	0.35326	0.32203	0.42666
SMAC_00311.t01.i1	87.5	84.444	80.9	0.17742	0.16752	0.24974
SMAC_00311.t01.i2	81.4	72.881	66.2	0.34331	0.31473	0.31794
SMAC_00311.t01.i3	84.2	76.364	64.6	0.28753	0.28753	0.26938
SMAC_00312.t01.i1	81.3	75.758	73.5	0.29540	0.31765	0.41852
SMAC_00312.t01.i2	82.5	78.652	76.1	0.25900	0.24730	0.21922
SMAC_00313.t01.i1	81.6	75.962	71.8	0.31198	0.28161	0.44414
SMAC_00313.t01.i2	76.6	67.143	38.2	0.43254	0.41171	0.42475
SMAC_00314.t01.i1	89.4	86.857	79.2	0.14691	0.16184	0.21484
SMAC_00314.t01.i2	84.0	80	77.8	0.23893	0.18129	0.24187
SMAC_00314.t01.i3	85.0	87.692	83.8	0.13578	0.13716	0.32265
SMAC_00314.t01.i4	87.5	85.484	72.6	0.16592	0.16592	0.28269
SMAC_00315.t01.i1	83.8	74.138	72.9	0.32499	0.35530	0.29641
SMAC_00315.t01.i2	96.4	93.846	92.4	0.06479	0.03144	0.03144
SMAC_00315.t01.i3	78.6	66.667	53.6	0.46066	0.39131	0.28626
SMAC_00315.t01.i4	76.0	68.493	66.7	0.42425	0.35402	0.42425
SMAC_00317.t01.i1	86.6	82.857	77.3	0.19687	0.20644	0.27580
SMAC_00317.t01.i2	73.3	63.636	60.3	0.51374	0.52186	0.58585
SMAC_00317.t01.i3	79.8	77.049	74.6	0.27402	0.22853	0.40651
SMAC_00317.t01.i4	77.7	69.863	68.0	0.41888	0.39030	0.35402
SMAC_00317.t01.i5	74.2	69.231	68.5	0.41843	0.47835	0.40871
SMAC_00317.t01.i6	81.9	78.873	76.7	0.25789	0.27568	0.30897
SMAC_00318.t01.i1	81.4	73.973	66.7	0.32392	0.30169	0.29182
SMAC_00323.t01.i1	78.9	80	5.6	0.23928	0.23928	0.40145
SMAC_00324.t01.i2	65.3	50.549	32.6	0.81934	0.81934	0.82547
SMAC_00325.t01.i1	83.6	77.358	77.4	0.27424	0.30455	0.24566
SMAC_00325.t01.i2	81.8	74.074	63.5	0.32445	0.35672	0.40095
SMAC_00325.t01.i3	83.8	75	73.4	0.31054	0.30161	0.30011
SMAC_00325.t01.i4	80.4	66.667	63.0	0.44352	0.41541	0.43487
SMAC_00326.t01.i1	75.3	68.852	63.6	0.40999	0.48357	0.64705
SMAC_00327.t01.i1	83.1	75.281	65.0	0.31148	0.34795	0.27443
SMAC_00328.t01.i1	83.2	76.812	73.6	0.29536	0.22865	0.36896
SMAC_00328.t01.i2	80.9	72.727	72.7	0.34821	0.31393	0.37262
SMAC_00328.t01.i3	87.7	87.5	48.7	0.13911	0.13911	0.18679
SMAC_00328.t01.i4	79.0	64.516	52.6	0.49113	0.36973	0.43103
SMAC_00329.t01.i1	84.8	81.395	70.7	0.22136	0.20649	0.25364
SMAC_00329.t01.i2	78.4	70.492	57.3	0.38324	0.32603	0.47997
SMAC_00331.t01.i1	84.9	79.592	61.9	0.24222	0.23293	0.25148
SMAC_00332.t01.i1	80.6	71.277	64.4	0.36557	0.36745	0.40536
SMAC_00334.t01.i1	75.8	75.843	62.1	0.29448	0.26103	0.53984
SMAC_00335.t01.i1	87.5	82.593	76.6	0.20426	0.21435	0.18123
SMAC_00335.t01.i2	89.4	85.106	84.8	0.16723	0.15958	0.12609
SMAC_00336.t01.i1	88.8	83.073	82.2	0.19637	0.21474	0.19245
SMAC_00336.t01.i2	94.3	92.929	89.3	0.07492	0.06399	0.10034
SMAC_00337.t01.i1	74.1	60.733	42.2	0.55642	0.36486	0.46871
SMAC_00337.t01.i2	69.4	58.824	44.8	0.60561	0.53930	0.55148
SMAC_00338.t01.i1	83.9	76.923	19.6	0.30952	0.17964	0.20544
SMAC_00339.t01.i1	86.5	79.605	66.5	0.23932	0.24468	0.24448
SMAC_00340.t01.i1	85.9	84.194	68.5	0.18085	0.17771	0.19776
SMAC_00341.t01.i1	90.0	88.333	88.3	0.12882	0.12882	0.18942
SMAC_00341.t01.i2	91.8	85.965	80.3	0.15912	0.15912	0.15912
SMAC_00342.t01.i1	82.3	75	59.2	0.32401	0.31360	0.31835
SMAC_00342.t01.i2	78.7	74.138	72.9	0.31767	0.37178	0.31767
SMAC_00343.t01.i1	77.1	62.264	55.0	0.53020	0.53584	0.52811
SMAC_00344.t01.i1	48.1	68.212	29.3	0.43684	0.40615	0.11007
SMAC_00344.t01.i2	74.2	58.333	56.5	0.62142	0.52822	0.59003
SMAC_00344.t01.i3	84.2	78.125	63.9	0.26252	0.23655	0.22293
SMAC_00344.t01.i4	81.0	75	50.5	0.31060	0.31774	0.38117
SMAC_00345.t01.i1	79.9	77.193	60.3	0.27799	0.23555	0.41395
SMAC_00345.t01.i2	92.5	90.196	88.5	0.10573	0.10511	0.06159
SMAC_00346.t01.i1	85.0	81.818	77.8	0.21418	0.21148	0.10500
SMAC_00346.t01.i2	76.9	63.793	51.4	0.50689	0.49764	0.32402
SMAC_00349.t01.i1	80.9	72.059	64.5	0.35803	0.33740	0.31774
SMAC_00349.t01.i2	91.3	88.473	83.8	0.12585	0.12585	0.12508
SMAC_00350.t01.i1	87.0	82.299	76.7	0.20784	0.15948	0.19530
SMAC_00350.t01.i2	85.2	77.966	61.3	0.26640	0.16576	0.29119
SMAC_00351.t01.i1	76.4	71.186	68.9	0.36960	0.36054	0.39401
SMAC_00351.t01.i2	90.9	92	66.7	0.08562	0.10943	0.09161
SMAC_00351.t01.i3	82.8	77.941	69.7	0.26620	0.22106	0.38506
SMAC_00352.t01.i1	78.9	70.667	63.5	0.38485	0.33692	0.35931
SMAC_00352.t01.i2	91.2	88.889	86.5	0.12061	0.12061	0.15510
SMAC_00353.t01.i1	83.2	75.862	74.6	0.30415	0.24853	0.30415
SMAC_00354.t01.i1	84.3	77.451	71.8	0.27088	0.25617	0.23293
SMAC_00355.t01.i1	82.7	77.778	71.7	0.27918	0.24222	0.29265
SMAC_00355.t01.i2	79.2	68.852	66.7	0.40999	0.38324	0.36767
SMAC_00356.t01.i1	84.4	76.271	64.3	0.28607	0.28607	0.33800
SMAC_00356.t01.i2	87.0	83.051	83.1	0.19310	0.19310	0.23883
SMAC_00357.t01.i1	75.7	65.574	55.6	0.47675	0.44784	0.60302
SMAC_00357.t01.i2	80.4	71.429	64.5	0.37237	0.44392	0.37237
SMAC_00358.t01.i1	74.9	62.987	47.3	0.52664	0.49683	0.53428
SMAC_00358.t01.i2	69.6	66.129	40.2	0.46033	0.41056	0.54647
SMAC_00358.t01.i3	89.2	86.364	86.4	0.15547	0.17086	0.15547
SMAC_00358.t01.i4	83.9	82.143	82.1	0.21241	0.26333	0.20923
SMAC_00360.t01.i1	83.7	78.049	67.6	0.26573	0.27700	0.26108
SMAC_00360.t01.i2	73.3	61.667	54.4	0.55192	0.54583	0.65880
SMAC_00360.t01.i3	83.0	75.41	65.7	0.30474	0.30844	0.27207
SMAC_00360.t01.i4	81.0	75.862	44.4	0.29641	0.30415	0.29986
SMAC_00361.t01.i1	91.7	87.705	81.1	0.13541	0.13541	0.13253
SMAC_00363.t01.i1	77.7	73.016	45.5	0.35160	0.43723	0.51491
SMAC_00363.t01.i2	78.7	69.231	52.9	0.40010	0.35336	0.43506
SMAC_00364.t01.i1	82.8	72.308	72.3	0.34946	0.24594	0.22106
SMAC_00364.t01.i2	78.1	66.667	66.7	0.45509	0.31560	0.27799
SMAC_00364.t01.i3	80.3	80.357	77.6	0.23242	0.25639	0.23054
SMAC_00365.t01.i1	76.7	64	17.6	0.49044	0.49044	0.66339
SMAC_00366.t01.i1	76.2	71.277	69.8	0.36973	0.32112	0.43396
SMAC_00366.t01.i2	90.4	88.514	63.3	0.12555	0.12555	0.15450
SMAC_00366.t01.i3	87.1	82.937	81.0	0.19884	0.22041	0.18176
SMAC_00366.t01.i4	82.4	83.333	79.4	0.18942	0.23300	0.32928
SMAC_00366.t01.i5	83.2	71.93	71.9	0.35564	0.35564	0.38917
SMAC_00367.t01.i1	91.6	89.908	87.2	0.10930	0.10659	0.11753
SMAC_00367.t01.i2	86.7	85.185	85.2	0.16715	0.17215	0.14490
SMAC_00367.t01.i3	84.1	75.385	74.2	0.31965	0.26697	0.32106
SMAC_00368.t01.i1	87.6	83.542	79.6	0.18781	0.20678	0.18943
SMAC_00369.t01.i1	83.0	74.51	73.1	0.33110	0.26934	0.29660
SMAC_00369.t01.i2	83.4	80.392	67.2	0.23090	0.29158	0.35103
SMAC_00370.t01.i1	85.3	91.525	91.5	0.09071	0.10928	0.32202
SMAC_00370.t01.i2	79.6	73.171	57.7	0.34683	0.45226	0.46219
SMAC_00372.t01.i1	92.4	90.584	65.6	0.10116	0.15404	0.12933
SMAC_00372.t01.i2	92.1	87.817	79.4	0.13338	0.12444	0.13338
SMAC_00372.t01.i3	94.0	92	92.0	0.08562	0.06289	0.10943
SMAC_00373.t01.i1	86.5	81.356	66.7	0.21636	0.18050	0.18125
SMAC_00374.t01.i1	79.2	73.333	64.7	0.35008	0.37576	0.26415
SMAC_00374.t01.i2	75.6	68.293	59.6	0.41810	0.40085	0.50917
SMAC_00376.t01.i1	86.2	79.57	72.5	0.24352	0.27687	0.19733
SMAC_00377.t01.i1	79.1	72.368	41.4	0.34747	0.27134	0.30934
SMAC_00378.t01.i1	89.0	83.969	78.6	0.18207	0.08935	0.12626
SMAC_00378.t01.i2	74.1	61.404	58.3	0.54872	0.56968	0.68529
SMAC_00379.t01.i1	85.6	86.301	85.1	0.15400	0.18910	0.19341
SMAC_00379.t01.i2	80.3	78.182	68.3	0.26529	0.29471	0.39139
SMAC_00380.t01.i2	94.1	78	2.4	0.26354	0.12680	0.26354
SMAC_00381.t01.i1	95.1	90	85.7	0.10760	0.10760	0.10760
SMAC_00381.t01.i2	82.7	71.429	58.8	0.36760	0.36760	0.36393
SMAC_00381.t01.i3	86.6	75.862	36.1	0.29212	0.21863	0.19326
SMAC_00382.t01.i1	71.1	56.098	47.9	0.67002	0.64420	0.79671
SMAC_00382.t01.i3	78.2	65.823	63.4	0.48302	0.43454	0.43207
SMAC_00384.t01.i1	79.0	76.19	73.8	0.28996	0.28803	0.30458
SMAC_00385.t01.i1	74.5	67.055	54.5	0.43843	0.44059	0.52357
SMAC_00385.t01.i2	78.2	73.134	44.5	0.33302	0.28847	0.38506
SMAC_00389.t01.i1	86.7	78.667	58.4	0.25892	0.23851	0.11391
SMAC_00389.t01.i2	88.7	83.942	82.7	0.18435	0.16645	0.19809
SMAC_00389.t01.i3	80.1	73.077	73.1	0.35128	0.27803	0.25802
SMAC_00389.t01.i4	92.3	93.421	93.4	0.06969	0.08484	0.13171
SMAC_00390.t01.i1	78.3	74.194	16.3	0.33492	0.24853	0.64420
SMAC_00391.t01.i1	81.2	65.517	65.5	0.48187	0.37805	0.39139
SMAC_00391.t01.i2	82.0	79.661	63.5	0.23767	0.30604	0.32406
SMAC_00392.t01.i1	76.8	64.423	27.7	0.48409	0.54711	0.43072
SMAC_00392.t01.i2	73.8	61.702	43.9	0.53934	0.46920	0.64420
SMAC_00393.t01.i1	82.4	79.592	47.0	0.23827	0.29914	0.32402
SMAC_00394.t01.i1	88.6	84.332	82.1	0.17998	0.17032	0.18488
SMAC_00395.t01.i1	73.9	68.571	60.8	0.43178	0.52652	0.50241
SMAC_00395.t01.i2	76.0	65.138	41.5	0.50994	0.59255	0.51685
SMAC_00396.t01.i1	88.2	82.051	75.3	0.20525	0.16627	0.17996
SMAC_00396.t01.i2	83.1	78.689	77.4	0.25880	0.28141	0.29016
SMAC_00396.t01.i3	70.3	56.25	31.0	0.72793	0.72793	0.48526
SMAC_00399.t01.i1	71.5	64.368	50.0	0.52058	0.39286	0.38719
SMAC_00400.t01.i1	96.2	93.243	92.0	0.07110	0.05617	0.05617
SMAC_00401.t01.i1	82.9	77.922	75.9	0.27786	0.25658	0.34067
SMAC_00401.t01.i2	71.7	60.317	58.5	0.56712	0.44609	0.57557
SMAC_00402.t01.i1	81.1	69.512	65.5	0.40853	0.40853	0.33766
SMAC_00402.t01.i2	91.9	87.879	84.1	0.13661	0.08099	0.04708
SMAC_00402.t01.i3	77.9	73.81	66.7	0.32738	0.36626	0.41032
SMAC_00402.t01.i4	74.0	67.742	55.3	0.42807	0.46775	0.55192
SMAC_00405.t01.i1	81.4	91.444	51.0	0.06681	0.07139	0.07855
SMAC_00405.t01.i2	80.0	72.727	71.4	0.35932	0.33195	0.29968
SMAC_00407.t01.i1	88.5	85.789	84.0	0.15866	0.13906	0.16659
SMAC_00407.t01.i2	90.8	86.916	72.7	0.14430	0.10210	0.16174
SMAC_00407.t01.i3	75.2	60	48.5	0.59440	0.63351	0.55241
SMAC_00408.t01.i1	87.0	90.426	70.2	0.10254	0.07872	0.23439
SMAC_00408.t01.i2	78.4	64.407	42.7	0.50842	0.42995	0.41450
SMAC_00409.t01.i1	91.3	84.746	82.0	0.17349	0.15126	0.14844
SMAC_00409.t01.i2	87.1	80.537	80.5	0.22852	0.22852	0.24832
SMAC_00409.t01.i3	82.7	80.882	80.9	0.22806	0.22952	0.29855
SMAC_00410.t01.i1	83.8	78.462	68.0	0.25762	0.26324	0.21670
SMAC_00411.t01.i1	93.9	90.141	86.5	0.10707	0.10707	0.05904
SMAC_00412.t01.i1	88.3	84.127	82.8	0.17918	0.22694	0.22106
SMAC_00413.t01.i1	80.4	71.277	67.7	0.36745	0.33267	0.39276
SMAC_00413.t01.i2	87.9	82.353	74.7	0.20288	0.19620	0.20228
SMAC_00414.t01.i1	75.1	61.453	48.9	0.54713	0.52135	0.53645
SMAC_00414.t01.i2	80.9	77.5	28.4	0.29892	0.45861	0.38944
SMAC_00415.t01.i1	91.0	85.185	85.2	0.17215	0.17215	0.14490
SMAC_00419.t01.i1	88.8	84.27	83.3	0.17929	0.17929	0.20766
SMAC_00419.t01.i2	79.7	68.966	58.8	0.41564	0.38229	0.45452
SMAC_00420.t01.i1	94.0	88	84.6	0.13077	0.13077	0.13077
SMAC_00420.t01.i2	88.1	83.933	74.5	0.18342	0.18500	0.18044
SMAC_00420.t01.i3	70.7	61.538	51.3	0.53967	0.47899	0.47981
SMAC_00421.t01.i1	93.1	89.655	81.2	0.11161	0.11249	0.11249
SMAC_00421.t01.i2	79.4	74.627	72.5	0.31378	0.22661	0.34623
SMAC_00421.t01.i3	88.0	84.211	80.0	0.17766	0.13638	0.13173
SMAC_00421.t01.i4	78.3	73.333	73.3	0.33088	0.44794	0.48842
SMAC_00422.t01.i1	87.3	82.734	71.4	0.20129	0.18694	0.18225
SMAC_00423.t01.i1	88.9	87.003	84.8	0.14481	0.14120	0.18137
SMAC_00425.t01.i1	79.5	66.667	65.5	0.45030	0.42025	0.52012
SMAC_00425.t01.i2	88.9	87.719	87.7	0.13638	0.11464	0.17873
SMAC_00427.t01.i1	77.5	67.039	58.5	0.45480	0.41260	0.47484
SMAC_00427.t01.i2	87.0	83.716	71.9	0.18630	0.18476	0.20896
SMAC_00427.t01.i3	79.7	74.39	56.0	0.31941	0.28017	0.34683
SMAC_00429.t01.i1	77.8	67.647	63.9	0.43365	0.42231	0.48572
SMAC_00429.t01.i2	86.5	80.702	76.7	0.23054	0.20489	0.29275
SMAC_00429.t01.i3	86.3	80.357	80.4	0.23007	0.23007	0.20677
SMAC_00430.t01.i1	92.6	89.848	86.8	0.10956	0.10378	0.10920
SMAC_00431.t01.i1	78.5	75.862	47.8	0.29316	0.33021	0.40462
SMAC_00431.t01.i2	73.4	57.831	40.7	0.63460	0.61078	0.43471
SMAC_00431.t01.i3	70.3	50.685	33.6	0.80880	0.76787	0.67079
SMAC_00431.t01.i4	72.9	65.152	58.1	0.48448	0.47920	0.51898
SMAC_00431.t01.i5	72.9	65.152	53.8	0.49813	0.51595	0.38181
SMAC_00432.t01.i1	92.7	91.566	70.4	0.09127	0.09500	0.10901
SMAC_00432.t01.i2	81.8	74.51	73.1	0.31988	0.23090	0.22356
SMAC_00432.t01.i3	83.9	76.786	76.8	0.28803	0.28803	0.30692
SMAC_00434.t01.i1	78.4	66.667	53.7	0.47794	0.39777	0.39122
SMAC_00435.t01.i1	79.1	71.287	36.0	0.37172	0.34569	0.36526
SMAC_00436.t01.i1	83.9	80.702	76.7	0.23426	0.26204	0.25096
SMAC_00436.t01.i2	83.0	76.923	64.5	0.27803	0.27803	0.37511
SMAC_00436.t01.i3	76.0	68.627	62.5	0.41211	0.37638	0.57370
SMAC_00436.t01.i4	78.9	63.333	63.3	0.57049	0.48331	0.40236
SMAC_00436.t01.i5	80.2	72.727	69.0	0.33959	0.33959	0.43077
SMAC_00437.t01.i1	95.1	92.593	86.2	0.07799	0.06443	0.01246
SMAC_00437.t01.i2	83.8	75.969	64.9	0.29098	0.30303	0.32486
SMAC_00437.t01.i3	87.4	81.538	80.3	0.21464	0.17230	0.23351
SMAC_00438.t01.i1	79.3	75.806	75.8	0.29577	0.24851	0.41675
SMAC_00438.t01.i2	84.2	76.786	76.8	0.27914	0.30692	0.30503
SMAC_00439.t01.i1	83.3	77.778	33.7	0.26368	0.26368	0.33766
SMAC_00440.t01.i1	83.0	76	72.3	0.30041	0.28957	0.19916
SMAC_00440.t01.i2	81.7	66.667	52.5	0.45406	0.45406	0.45406
SMAC_00440.t01.i3	81.7	74.731	61.8	0.30951	0.27286	0.28093
SMAC_00442.t01.i1	93.2	94.037	88.7	0.06272	0.05249	0.10337
SMAC_00442.t01.i2	79.6	70.667	56.4	0.37671	0.33295	0.29210
SMAC_00445.t01.i1	76.2	67.733	27.3	0.42928	0.39877	0.48471
SMAC_00446.t01.i1	79.2	67.213	47.1	0.44226	0.32161	0.30023
SMAC_00446.t01.i2	76.4	67.568	63.3	0.45621	0.39215	0.47540
SMAC_00448.t01.i1	93.4	91.515	74.8	0.09141	0.07733	0.11506
SMAC_00448.t01.i2	87.0	82.727	58.7	0.20076	0.22709	0.21237
SMAC_00448.t01.i3	90.5	85.542	28.0	0.16461	0.16386	0.17363
SMAC_00451.t01.i1	80.8	74.576	74.6	0.33271	0.32694	0.25086
SMAC_00451.t01.i2	79.5	70.175	64.5	0.38690	0.25096	0.30657
SMAC_00452.t01.i1	81.5	68.571	53.9	0.40854	0.36659	0.29901
SMAC_00452.t01.i2	74.9	63.768	54.0	0.50454	0.42902	0.49352
SMAC_00453.t01.i2	66.7	46.154	5.9	-1.00000	-1.00000	1.37441
SMAC_00456.t01.i1	95.4	92.647	88.7	0.07774	0.07774	0.04497
SMAC_00457.t01.i1	89.7	85.714	75.6	0.15858	0.14699	0.19092
SMAC_00457.t01.i2	87.5	84.211	80.0	0.17750	0.14476	0.16090
SMAC_00457.t01.i3	91.2	91.176	86.1	0.09469	0.09708	0.13413
SMAC_00458.t01.i1	77.9	66.102	39.4	0.46366	0.39689	0.32140
SMAC_00461.t01.i1	78.6	72.581	64.3	0.34988	0.29855	0.46010
SMAC_00462.t01.i1	75.7	72.414	5.0	0.34399	0.40122	0.50594
SMAC_00463.t01.i1	90.0	85.938	82.7	0.15998	0.16108	0.14260
SMAC_00463.t01.i2	85.4	78.182	77.1	0.26722	0.24731	0.24122
SMAC_00463.t01.i3	93.9	92.202	92.2	0.08367	0.07309	0.08872
SMAC_00464.t01.i1	90.9	87.879	65.9	0.13484	0.09691	0.13484
SMAC_00465.t01.i1	75.3	65.596	59.1	0.46655	0.51103	0.47347
SMAC_00465.t01.i2	77.5	67.442	59.2	0.44014	0.45759	0.39630
SMAC_00466.t01.i1	83.1	83.333	83.3	0.19085	0.16863	0.33978
SMAC_00466.t01.i2	78.5	62.121	62.1	0.52778	0.49747	0.44186
SMAC_00467.t01.i1	75.0	72.464	67.6	0.35936	0.31176	0.40086
SMAC_00468.t01.i1	96.0	96	96.0	0.04169	0.04169	0.08476
SMAC_00469.t01.i1	83.0	73.529	62.5	0.33445	0.28761	0.29150
SMAC_00469.t01.i2	81.8	72.581	66.2	0.34988	0.29855	0.38938
SMAC_00470.t01.i1	88.7	86.022	75.5	0.15641	0.14356	0.14209
SMAC_00470.t01.i2	79.3	78.182	71.7	0.25974	0.37651	0.34947
SMAC_00471.t01.i1	85.9	76.378	63.0	0.28714	0.24200	0.26874
SMAC_00471.t01.i2	80.2	74.074	58.0	0.32445	0.41216	0.47516
SMAC_00471.t01.i3	76.1	62.069	47.4	0.53098	0.56946	0.40596
SMAC_00472.t01.i1	89.5	85.455	50.0	0.16174	0.16174	0.24755
SMAC_00472.t01.i2	85.3	82.353	47.5	0.20228	0.16380	0.28678
SMAC_00478.t01.i1	75.1	68.571	52.2	0.45399	0.46063	0.44760
SMAC_00479.t01.i1	74.2	73.333	51.4	0.35008	0.24575	0.44501
SMAC_00480.t01.i1	86.8	76.056	57.4	0.29415	0.23974	0.23815
SMAC_00480.t01.i2	76.0	64.706	48.9	0.47805	0.39109	0.42385
SMAC_00481.t01.i1	71.5	56.604	50.8	0.72096	0.60962	0.70601
SMAC_00481.t01.i2	67.9	54.237	51.6	0.75271	0.62000	0.65271
SMAC_00481.t01.i3	81.6	70	53.2	0.42559	0.35652	0.50992
SMAC_00482.t01.i1	82.2	68.657	60.5	0.42808	0.37958	0.37401
SMAC_00482.t01.i2	89.8	89.091	87.5	0.11921	0.09747	0.09747
SMAC_00483.t01.i1	84.8	81	75.7	0.22193	0.22479	0.23642
SMAC_00483.t01.i2	70.9	59.322	55.6	0.59500	0.62730	0.68616
SMAC_00483.t01.i3	73.3	59.677	42.5	0.58023	0.53018	0.77403
SMAC_00484.t01.i1	73.5	66.102	63.9	0.45116	0.40991	0.56436
SMAC_00485.t01.i1	76.9	67.742	61.8	0.44390	0.39960	0.41675
SMAC_00486.t01.i1	77.1	68.852	36.8	0.46295	0.38874	0.45227
SMAC_00486.t01.i2	76.5	70.886	54.4	0.38452	0.39832	0.37327
SMAC_00486.t01.i3	80.1	82.979	49.4	0.19906	0.23535	0.46137
SMAC_00487.t01.i1	82.2	70.213	48.5	0.38347	0.31394	0.32218
SMAC_00487.t01.i2	80.0	73.973	56.5	0.32319	0.26178	0.35113
SMAC_00487.t01.i3	81.1	76.923	75.5	0.28452	0.31202	0.43145
SMAC_00487.t01.i4	80.3	76.471	65.8	0.28946	0.31060	0.31060
SMAC_00488.t01.i1	80.7	73.016	60.5	0.34672	0.29764	0.30799
SMAC_00488.t01.i2	80.1	72.549	60.7	0.34554	0.41211	0.41709
SMAC_00488.t01.i3	85.4	75.281	75.3	0.29999	0.28332	0.28411
SMAC_00490.t01.i1	86.1	80	62.9	0.25089	0.29452	0.23107
SMAC_00490.t01.i2	96.5	95.652	91.7	0.04483	0.04483	0.04549
SMAC_00490.t01.i3	79.1	64.103	64.1	0.53515	0.41695	0.36691
SMAC_00491.t01.i1	83.0	76.733	46.3	0.28385	0.23486	0.31124
SMAC_00491.t01.i2	85.2	88.333	84.1	0.12882	0.14735	0.23597
SMAC_00491.t01.i3	86.8	80.46	76.9	0.22964	0.26224	0.22964
SMAC_00493.t01.i1	80.1	71.667	71.7	0.36534	0.33978	0.28769
SMAC_00494.t01.i1	79.9	71.186	50.6	0.36960	0.34018	0.42403
SMAC_00494.t01.i2	83.3	81.967	82.0	0.20998	0.28956	0.23688
SMAC_00495.t01.i1	89.3	84.043	66.9	0.18271	0.19742	0.20891
SMAC_00495.t01.i2	89.8	89.773	79.0	0.11008	0.12573	0.13749
SMAC_00496.t01.i1	84.8	80.612	68.1	0.22617	0.21188	0.20034
SMAC_00497.t01.i1	84.3	80.488	75.9	0.23024	0.23024	0.27704
SMAC_00501.t01.i1	78.6	70.909	63.9	0.38773	0.36644	0.44555
SMAC_00501.t01.i2	83.8	80	62.9	0.23504	0.20841	0.21439
SMAC_00503.t01.i1	85.3	76.786	70.5	0.28418	0.25639	0.20677
SMAC_00504.t01.i1	76.1	58.333	49.5	0.62244	0.61074	0.49603
SMAC_00504.t01.i2	73.7	62.903	48.8	0.51985	0.43231	0.58103
SMAC_00504.t01.i3	61.8	61.194	57.7	0.58154	0.51446	1.06338
SMAC_00504.t01.i4	81.3	72.881	37.4	0.34331	0.26406	0.42619
SMAC_00504.t01.i5	84.1	77.193	64.7	0.27799	0.25945	0.31458
SMAC_00505.t01.i1	77.4	76.19	51.6	0.28803	0.30814	0.30644
SMAC_00505.t01.i2	61.0	54.237	20.5	0.70791	0.71367	0.81847
SMAC_00507.t01.i1	93.5	89.062	87.7	0.11891	0.06528	0.06528
SMAC_00508.t01.i1	76.3	69.88	64.4	0.40617	0.41073	0.43355
SMAC_00508.t01.i2	89.7	80.769	80.8	0.23245	0.15365	0.15683
SMAC_00510.t01.i1	86.8	82.696	62.7	0.19762	0.16647	0.21058
SMAC_00511.t01.i1	88.0	80.328	74.2	0.24061	0.19179	0.18923
SMAC_00513.t01.i1	69.2	53.061	30.6	0.74051	0.55693	0.70913
SMAC_00514.t01.i1	88.8	85.393	80.9	0.16436	0.17818	0.24176
SMAC_00514.t01.i2	81.7	70	13.0	0.40236	0.40236	0.40236
SMAC_00515.t01.i1	70.2	58.974	40.0	0.59418	0.67413	0.62672
SMAC_00517.t01.i1	86.6	83.607	69.9	0.18725	0.27842	0.23136
SMAC_00517.t01.i2	69.9	58.427	55.9	0.63178	0.68292	0.83225
SMAC_00517.t01.i3	84.8	76.423	63.9	0.28307	0.25076	0.32190
SMAC_00518.t01.i1	82.2	78.689	70.6	0.25341	0.30474	0.24695
SMAC_00519.t01.i2	59.0	69.231	16.4	0.42274	0.42274	-1.00000
SMAC_00520.t01.i1	79.1	67.925	62.1	0.41862	0.36819	0.41862
SMAC_00520.t01.i2	72.7	56.863	49.2	0.64273	0.59725	0.56480
SMAC_00520.t01.i3	76.1	65.079	46.6	0.47026	0.51643	0.38635
SMAC_00521.t01.i1	70.7	61.29	60.3	0.55691	0.56369	0.53189
SMAC_00522.t01.i1	73.2	66.667	46.0	0.44437	0.27196	0.49483
SMAC_00523.t01.i1	61.3	44.828	37.7	1.34473	0.77959	0.86989
SMAC_00523.t01.i2	67.1	50.909	50.0	0.79918	0.91537	0.77416
SMAC_00523.t01.i3	70.0	62.5	61.5	0.56234	0.60792	0.60033
SMAC_00523.t01.i4	76.8	72.881	61.4	0.34331	0.28769	0.35867
SMAC_00523.t01.i5	82.1	75	40.2	0.30419	0.34266	0.33392
SMAC_00524.t01.i1	77.1	81.538	35.3	0.21193	0.40737	0.38536
SMAC_00525.t01.i1	74.4	66.071	52.9	0.47516	0.56234	0.45983
SMAC_00525.t01.i2	83.3	74.468	41.7	0.31513	0.37847	0.31712
SMAC_00525.t01.i3	84.1	78.351	61.8	0.25923	0.29380	0.21809
SMAC_00526.t01.i1	73.4	58.621	44.2	0.61115	0.54872	0.57161
SMAC_00527.t01.i1	86.1	79.032	59.0	0.25075	0.25075	0.29211
SMAC_00527.t01.i2	85.5	89.706	83.6	0.11132	0.15642	0.20195
SMAC_00529.t01.i1	78.1	66.667	58.7	0.45745	0.46364	0.34544
SMAC_00530.t01.i1	76.4	69.298	49.1	0.39669	0.38673	0.43712
SMAC_00530.t01.i2	85.9	84.615	69.6	0.17221	0.17534	0.21086
SMAC_00531.t01.i1	78.2	75.61	63.3	0.30161	0.26313	0.41810
SMAC_00532.t01.i1	77.4	77.966	76.7	0.26640	0.24342	0.42527
SMAC_00532.t01.i2	82.3	76.364	72.4	0.29471	0.24079	0.23555
SMAC_00532.t01.i3	82.3	82.759	81.4	0.20721	0.13377	0.32928
SMAC_00533.t01.i1	86.0	83.051	80.3	0.19953	0.22454	0.21215
SMAC_00537.t01.i1	87.3	83.636	83.6	0.18811	0.19076	0.09747
SMAC_00537.t01.i2	77.2	65.517	41.8	0.48187	0.50071	0.42411
SMAC_00537.t01.i3	71.3	63.855	58.9	0.52323	0.74113	0.73662
SMAC_00541.t01.i1	88.6	81.034	68.1	0.21934	0.21934	0.21027
SMAC_00542.t01.i1	74.3	58.242	41.4	0.61269	0.43487	0.58999
SMAC_00543.t01.i1	69.2	58.537	22.9	0.67202	0.53320	0.64341
SMAC_00544.t01.i1	84.0	74	72.5	0.32402	0.32402	0.29175
SMAC_00547.t01.i1	88.0	85.965	86.0	0.16162	0.11613	0.17766
SMAC_00547.t01.i2	74.4	65.455	65.5	0.48017	0.52186	0.67407
SMAC_00549.t01.i1	85.3	80.469	57.5	0.23365	0.22202	0.31391
SMAC_00549.t01.i2	75.8	69.565	57.8	0.40533	0.42495	0.44088
SMAC_00550.t01.i1	87.5	82.022	80.2	0.20598	0.19228	0.24659
SMAC_00550.t01.i2	90.6	88.679	79.7	0.12416	0.10267	0.14798
SMAC_00550.t01.i3	81.8	75.472	75.5	0.30455	0.27780	0.30455
SMAC_00551.t01.i1	64.6	43.75	28.0	1.10144	0.95241	1.21301
SMAC_00553.t01.i1	58.6	53.226	32.4	0.73698	0.80070	0.71717
SMAC_00553.t01.i2	64.4	57.377	38.5	0.65816	0.56621	0.66036
SMAC_00554.t01.i1	81.4	71.698	71.7	0.36568	0.33233	0.38055
SMAC_00554.t01.i2	77.6	71.429	64.5	0.40215	0.39309	0.38155
SMAC_00555.t01.i1	87.0	81.72	79.2	0.21364	0.21530	0.10754
SMAC_00555.t01.i2	94.2	91.304	91.3	0.09365	0.06865	0.02223
SMAC_00556.t01.i1	74.2	62.651	43.0	0.51803	0.43333	0.45700
SMAC_00557.t01.i1	69.1	57.836	46.5	0.61948	0.55325	-1.00000
SMAC_00557.t01.i2	78.0	60.563	25.3	0.55970	0.28178	0.34547
SMAC_00559.t01.i1	78.7	70.992	67.7	0.37034	0.34965	0.43072
SMAC_00560.t01.i1	80.4	77.143	67.5	0.27349	0.31627	0.38433
SMAC_00560.t01.i2	76.3	78	41.5	0.26144	0.26870	0.48579
SMAC_00560.t01.i3	61.9	60.674	41.9	0.56845	0.57769	0.61102
SMAC_00561.t01.i1	91.2	85.496	83.0	0.16165	0.15236	0.17146
SMAC_00562.t01.i1	88.3	84.859	82.3	0.17139	0.16183	0.21932
SMAC_00562.t01.i2	86.5	81.287	77.2	0.22184	0.22688	0.22516
SMAC_00562.t01.i3	84.7	82.143	74.2	0.20923	0.24464	0.25140
SMAC_00563.t01.i1	75.4	63.38	52.3	0.50544	0.47566	0.56802
SMAC_00563.t01.i2	70.1	53.125	51.5	0.75486	0.67861	0.47039
SMAC_00563.t01.i3	84.5	78	75.0	0.26354	0.26354	0.31988
SMAC_00563.t01.i4	83.3	78.462	75.0	0.25450	0.25393	0.32234
SMAC_00567.t01.i1	76.3	68.333	51.2	0.42160	0.44878	0.49572
SMAC_00567.t01.i2	59.4	50.459	25.1	0.81503	0.68321	0.87686
SMAC_00568.t01.i1	81.8	71.734	61.5	0.36862	0.32842	0.34635
SMAC_00569.t01.i1	68.5	57.447	20.0	0.63379	0.37931	0.50471
SMAC_00571.t01.i1	81.8	75.184	69.5	0.30427	0.26504	0.34244
SMAC_00571.t01.i2	72.4	60.784	58.5	0.65454	0.69786	0.88992
SMAC_00571.t01.i3	76.8	69.399	62.9	0.40235	0.40537	0.37407
SMAC_00571.t01.i4	65.8	55.263	51.2	0.71298	0.59664	0.63858
SMAC_00572.t01.i1	79.0	71.014	65.3	0.36713	0.33953	0.35522
SMAC_00572.t01.i2	60.2	61.538	7.9	0.56969	0.56969	0.76259
SMAC_00573.t01.i1	78.6	72.059	57.0	0.35803	0.33233	0.31015
SMAC_00573.t01.i2	80.9	75.362	61.9	0.30053	0.30537	0.37569
SMAC_00573.t01.i3	75.8	74.648	66.2	0.32084	0.36340	0.40269
SMAC_00573.t01.i4	80.5	69.88	63.0	0.39141	0.39775	0.36777
SMAC_00573.t01.i5	67.7	58.71	28.6	0.61761	0.60603	0.57737
SMAC_00573.t01.i6	68.6	62.295	36.5	0.56374	0.56374	0.49230
SMAC_00577.t01.i1	74.9	61.017	61.0	0.56640	0.55011	0.32202
SMAC_00578.t01.i1	69.1	62.264	54.1	0.53584	0.37728	0.61363
SMAC_00578.t01.i2	78.8	76.364	60.0	0.29968	0.24487	0.22574
SMAC_00578.t01.i3	70.1	61.538	61.5	0.54840	0.44154	0.44102
SMAC_00580.t01.i1	81.5	77.419	76.2	0.26870	0.26936	0.39419
SMAC_00580.t01.i2	78.1	68.852	65.6	0.40999	0.33253	0.45452
SMAC_00582.t01.i1	70.9	55.556	55.6	0.67650	0.76766	0.71564
SMAC_00582.t01.i2	80.5	81.538	81.5	0.21314	0.19495	0.32904
SMAC_00583.t01.i1	63.4	57.895	43.4	0.62272	0.72208	0.77037
SMAC_00583.t01.i2	58.6	42.857	14.8	1.10377	0.40217	0.91305
SMAC_00583.t01.i3	60.9	48.98	33.8	0.85556	0.48535	0.45582
SMAC_00583.t01.i4	70.4	70.37	70.4	0.38174	0.32445	0.26556
SMAC_00585.t01.i1	74.1	67.857	67.9	0.42597	0.33634	0.47516
SMAC_00585.t01.i2	66.0	62.745	53.3	0.52922	0.53682	0.56811
SMAC_00586.t01.i1	66.1	55.932	54.1	0.69710	0.62730	0.60304
SMAC_00586.t01.i2	60.6	57.843	37.1	0.63061	0.62209	0.84738
SMAC_00587.t01.i1	76.6	72.664	66.0	0.34160	0.30874	0.40424
SMAC_00588.t01.i1	69.1	66.038	51.5	0.49190	0.42707	0.44117
SMAC_00588.t01.i2	69.6	69.841	69.8	0.39251	0.39656	0.45006
SMAC_00589.t01.i1	68.2	48.387	14.4	1.42420	0.94681	0.52832
SMAC_00589.t01.i2	77.0	71.171	21.4	0.36822	0.36413	0.39491
SMAC_00591.t01.i1	70.2	66.667	54.2	0.44794	0.39143	0.47699
SMAC_00591.t01.i2	51.0	54.43	52.4	0.70460	0.91643	2.32591
SMAC_00592.t01.i1	75.1	71.154	52.1	0.36413	0.41862	0.54938
SMAC_00594.t01.i1	82.7	79.31	63.9	0.25206	0.17692	0.22268
SMAC_00594.t01.i2	78.1	73.684	52.8	0.33237	0.33237	0.52737
SMAC_00597.t01.i1	86.4	88.86	64.5	0.09140	0.11866	0.10470
SMAC_00597.t01.i2	88.8	87.55	87.2	0.13806	0.13335	0.17548
SMAC_00597.t01.i3	78.8	72.308	71.2	0.36578	0.28452	0.46364
SMAC_00597.t01.i4	83.0	80.328	74.2	0.23380	0.23688	0.33492
SMAC_00597.t01.i5	73.5	63.542	49.6	0.51088	0.42556	0.70258
SMAC_00598.t01.i1	75.6	67.797	57.1	0.42916	0.44481	0.62123
SMAC_00598.t01.i2	93.4	92.308	88.9	0.08210	0.08210	0.10354
SMAC_00599.t01.i1	72.7	65.158	39.3	0.47057	0.47945	0.41201
SMAC_00599.t01.i2	76.9	81.72	27.3	0.20994	0.28813	0.63811
SMAC_00601.t01.i1	73.0	52.727	45.3	0.74650	0.70291	0.73294
SMAC_00601.t01.i2	80.3	71.768	40.7	0.35493	0.35457	0.39184
SMAC_00601.t01.i3	85.6	78.846	53.2	0.24858	0.22752	0.33194
SMAC_00602.t01.i1	85.3	84.211	60.4	0.17729	0.21982	0.20784
SMAC_00602.t01.i2	77.3	66.154	53.1	0.45019	0.39751	0.40217
SMAC_00602.t01.i3	84.2	82.432	44.9	0.20501	0.16010	0.36878
SMAC_00604.t01.i1	85.2	81.356	65.8	0.21841	0.21636	0.08662
SMAC_00604.t01.i2	88.5	80.645	69.4	0.23580	0.19559	0.19675
SMAC_00604.t01.i3	86.3	85.526	83.3	0.16083	0.16323	0.23287
SMAC_00605.t01.i1	95.4	92.793	86.6	0.07617	0.06833	0.08961
SMAC_00605.t01.i2	76.7	66.667	50.7	0.44591	0.35564	0.41580
SMAC_00605.t01.i3	75.2	67.01	57.0	0.43471	0.43603	0.50500
SMAC_00606.t01.i1	81.0	75.362	72.2	0.31608	0.32100	0.39995
SMAC_00606.t01.i2	91.8	90.909	90.9	0.09861	0.12083	0.17189
SMAC_00607.t01.i1	86.0	86.312	65.0	0.15271	0.11601	0.17274
SMAC_00607.t01.i2	90.6	89.655	80.0	0.11392	0.03533	0.10570
SMAC_00607.t01.i3	91.7	90.909	89.3	0.09705	0.09043	0.12552
SMAC_00608.t01.i1	69.9	57.576	26.4	0.64382	0.64193	0.55478
SMAC_00609.t01.i1	87.4	77.358	60.3	0.26953	0.22872	0.22735
SMAC_00609.t01.i2	78.0	67.647	27.7	0.42936	0.40741	0.74255
SMAC_00610.t01.i1	84.3	79.063	62.6	0.24596	0.23575	0.33795
SMAC_00610.t01.i2	88.1	84.848	62.9	0.17112	0.15274	0.16822
SMAC_00610.t01.i3	90.1	87.273	85.7	0.14045	0.14045	0.14194
SMAC_00610.t01.i4	82.5	76.667	45.1	0.29119	0.24173	0.21673
SMAC_00610.t01.i5	72.8	81.818	36.5	0.21281	0.24895	0.59871
SMAC_00611.t01.i1	69.9	57.554	39.6	0.63634	0.29261	0.44626
SMAC_00611.t01.i2	75.7	69.863	44.2	0.39188	0.35113	0.52811
SMAC_00612.t01.i2	62.5	45.455	4.0	1.04949	0.25235	0.75318
SMAC_00613.t01.i1	82.3	80.645	61.5	0.23335	0.18644	0.32722
SMAC_00613.t01.i2	80.4	82	73.2	0.21030	0.21030	0.33350
SMAC_00613.t01.i3	64.5	64.407	30.4	0.50071	0.32622	0.67914
SMAC_00614.t01.i1	75.5	72.603	37.6	0.34279	0.30258	0.39973
SMAC_00615.t01.i1	83.7	72.464	72.5	0.35123	0.34818	0.35803
SMAC_00615.t01.i2	91.0	90.789	89.6	0.10047	0.10047	0.16621
SMAC_00615.t01.i3	87.3	89.831	74.6	0.11041	0.09308	0.21934
SMAC_00615.t01.i4	88.2	83.051	62.8	0.19228	0.17088	0.19687
SMAC_00616.t01.i1	86.2	83.636	63.9	0.19076	0.12164	0.15501
SMAC_00616.t01.i2	84.6	74.51	64.4	0.31988	0.32815	0.20544
SMAC_00616.t01.i3	83.7	72.727	63.5	0.34424	0.37651	0.36760
SMAC_00616.t01.i4	77.9	78.846	75.9	0.25134	0.31327	0.37511
SMAC_00618.t01.i1	68.0	61.905	10.2	0.53514	0.62476	0.97051
SMAC_00619.t01.i1	89.8	88.596	88.6	0.12475	0.09381	0.19050
SMAC_00619.t01.i2	93.5	89.61	89.6	0.11274	0.09805	0.09736
SMAC_00619.t01.i3	78.3	75	29.7	0.32334	0.18272	0.20081
SMAC_00620.t01.i1	67.4	54.545	35.3	0.70291	0.28076	0.26884
SMAC_00621.t01.i1	77.7	74.545	55.4	0.31101	0.32674	0.25974
SMAC_00621.t01.i2	88.2	81.818	81.8	0.21118	0.20939	0.23504
SMAC_00623.t01.i1	83.0	85.526	67.0	0.16187	0.13756	0.30489
SMAC_00623.t01.i2	81.2	67.213	64.1	0.43217	0.40275	0.29383
SMAC_00625.t01.i1	90.9	83.871	81.2	0.18378	0.18378	0.14310
SMAC_00625.t01.i2	81.0	73.214	73.2	0.36510	0.43157	0.20923
SMAC_00625.t01.i3	88.3	79.63	69.4	0.23853	0.23853	0.21800
SMAC_00626.t01.i1	84.8	76.842	53.3	0.27817	0.25111	0.29045
SMAC_00626.t01.i2	72.0	57.595	42.3	0.64177	0.66162	0.87099
SMAC_00627.t01.i1	80.2	67.857	38.3	0.43454	0.28882	0.38880
SMAC_00628.t01.i1	86.3	79.518	72.5	0.24479	0.22884	0.24479
SMAC_00629.t01.i1	66.7	72.727	56.3	0.34154	0.37192	1.12896
SMAC_00630.t01.i1	74.1	75.439	38.1	0.29844	0.24023	0.50271
SMAC_00630.t01.i2	72.1	68	34.0	0.42338	0.22106	0.45922
SMAC_00631.t01.i1	68.5	59.259	54.2	0.60304	0.56463	0.74866
SMAC_00631.t01.i2	92.4	88.732	67.0	0.12431	0.07606	0.09179
SMAC_00632.t01.i1	74.6	62.268	45.1	0.52810	0.39603	0.42986
SMAC_00633.t01.i1	75.4	71.014	49.5	0.36659	0.52014	0.47032
SMAC_00634.t01.i1	92.2	84.956	61.1	0.16792	0.10108	0.11285
SMAC_00634.t01.i2	81.2	72.222	67.2	0.34760	0.29184	0.34760
SMAC_00634.t01.i3	74.0	73.214	70.7	0.35061	0.36760	0.52745
SMAC_00635.t01.i1	92.8	94.444	19.3	0.05802	0.12061	0.12172
SMAC_00639.t01.i1	87.4	83.209	72.6	0.19010	0.18129	0.21845
SMAC_00640.t01.i1	89.0	83.406	77.0	0.19157	0.13572	0.13177
SMAC_00640.t01.i2	90.3	91.304	78.8	0.09419	0.12991	0.19266
SMAC_00640.t01.i3	82.4	84.127	77.9	0.17918	0.24379	0.31303
SMAC_00640.t01.i4	92.2	88.889	84.8	0.12205	0.12205	0.10210
SMAC_00640.t01.i5	83.6	76.056	73.0	0.29703	0.29415	0.25497
SMAC_00640.t01.i6	87.0	86.275	73.3	0.15178	0.17679	0.26032
SMAC_00641.t01.i1	81.5	75.41	70.8	0.32414	0.32414	0.34076
SMAC_00641.t01.i2	88.2	86.813	86.8	0.14620	0.15681	0.17765
SMAC_00642.t01.i1	87.0	80.435	80.4	0.23422	0.21809	0.21809
SMAC_00642.t01.i2	45.2	87.324	86.1	0.14074	0.00000	0.12319
SMAC_00643.t01.i1	78.9	72.368	65.5	0.35948	0.45238	0.48920
SMAC_00643.t01.i2	85.5	78.571	76.4	0.25352	0.21525	0.23815
SMAC_00643.t01.i3	81.5	67.188	66.2	0.45751	0.36817	0.42416
SMAC_00643.t01.i4	81.6	71.186	65.6	0.37862	0.37862	0.43421
SMAC_00644.t01.i1	76.6	62.903	34.2	0.53189	0.62759	0.47419
SMAC_00645.t01.i1	86.8	80.556	75.3	0.22554	0.16380	0.20724
SMAC_00646.t01.i1	89.7	82.418	79.8	0.20143	0.19479	0.22354
SMAC_00646.t01.i2	87.3	80.882	77.5	0.22147	0.22147	0.24231
SMAC_00646.t01.i3	87.9	85.938	84.6	0.15681	0.12529	0.17722
SMAC_00647.t01.i1	79.4	67.089	63.9	0.45224	0.37710	0.37423
SMAC_00648.t01.i1	80.5	68	64.6	0.43082	0.26959	0.38237
SMAC_00648.t01.i2	86.7	80.282	79.2	0.23369	0.23369	0.25065
SMAC_00649.t01.i1	77.0	66.667	63.3	0.48534	0.52081	0.59542
SMAC_00650.t01.i1	80.8	69.091	62.3	0.40217	0.36990	0.39262
SMAC_00650.t01.i2	80.9	72.072	71.4	0.36566	0.32335	0.38291
SMAC_00650.t01.i3	81.0	70.909	68.4	0.37651	0.26529	0.30906
SMAC_00651.t01.i1	74.7	65.385	33.1	0.46997	0.41311	0.41309
SMAC_00653.t01.i1	75.1	63.158	60.0	0.51024	0.38815	0.52014
SMAC_00654.t01.i1	92.3	92.424	77.2	0.07989	0.08118	0.15307
SMAC_00654.t01.i2	83.5	76.812	60.9	0.28165	0.28422	0.28143
SMAC_00655.t01.i1	79.7	69.014	57.0	0.40859	0.34384	0.37383
SMAC_00656.t01.i1	90.2	92.683	20.1	0.07911	0.23238	0.08406
SMAC_00657.t01.i1	88.0	83.432	75.0	0.18857	0.21180	0.23051
SMAC_00657.t01.i2	88.8	91.463	76.5	0.09102	0.10393	0.19599
SMAC_00657.t01.i3	93.5	90.625	89.2	0.10108	0.10108	0.11995
SMAC_00657.t01.i4	96.0	94.758	91.2	0.05480	0.05610	0.05738
SMAC_00659.t01.i1	80.0	82.927	1.2	0.19574	0.25702	0.22170
SMAC_00661.t01.i1	97.1	100	100.0	0.00000	0.00000	0.05952
SMAC_00662.t01.i1	79.1	76.389	59.1	0.28358	0.24071	0.29930
SMAC_00662.t01.i2	76.8	65.741	45.2	0.46967	0.45329	0.51898
SMAC_00663.t01.i1	70.8	66.667	4.3	0.45651	0.59064	0.51353
SMAC_00663.t01.i2	61.9	51.667	33.0	0.81803	0.53020	0.86643
SMAC_00664.t01.i1	78.9	63.83	47.6	0.52655	0.40098	0.37393
SMAC_00665.t01.i1	73.8	63.158	41.9	0.52290	0.53300	0.75652
SMAC_00668.t01.i1	77.6	75	73.6	0.31679	0.32262	0.49955
SMAC_00668.t01.i2	82.3	72.444	70.6	0.36208	0.35229	0.31830
SMAC_00668.t01.i3	75.5	69.355	22.4	0.39775	0.42488	0.64043
SMAC_00669.t01.i1	75.5	70.149	62.7	0.39289	0.39289	0.52382
SMAC_00669.t01.i2	73.0	67.188	44.3	0.43211	0.45903	0.49515
SMAC_00669.t01.i3	68.3	54.321	49.4	0.78100	0.55554	0.39248
SMAC_00670.t01.i1	83.2	68.75	66.0	0.40792	0.34738	0.38444
SMAC_00670.t01.i2	90.9	87.355	86.4	0.14026	0.14562	0.13445
SMAC_00671.t01.i1	91.4	86.508	69.4	0.14887	0.12142	0.17888
SMAC_00671.t01.i2	74.2	60.606	57.1	0.60669	0.43137	0.46035
SMAC_00672.t01.i1	77.0	65.482	54.2	0.48527	0.44084	0.40115
SMAC_00674.t01.i1	92.7	89.091	89.1	0.11921	0.09861	0.09861
SMAC_00675.t01.i1	84.1	76.812	69.3	0.28422	0.25161	0.28572
SMAC_00675.t01.i2	73.6	67.606	39.0	0.42433	0.41469	0.53924
SMAC_00675.t01.i3	82.2	66.216	39.2	0.45828	0.36510	0.32914
SMAC_00676.t01.i1	84.0	77.419	69.6	0.27291	0.27291	0.31894
SMAC_00678.t01.i1	81.6	71.186	51.2	0.37862	0.36054	0.39948
SMAC_00678.t01.i2	81.5	81.132	64.2	0.22342	0.28231	0.36760
SMAC_00679.t01.i1	73.1	67.143	7.7	0.43237	0.46265	0.45312
SMAC_00680.t01.i1	71.3	64.286	57.1	0.50018	0.49409	0.55691
SMAC_00681.t01.i1	84.4	82.251	16.0	0.20457	0.15819	0.14596
SMAC_00681.t01.i2	83.6	77.632	73.8	0.27036	0.25473	0.31508
SMAC_00681.t01.i3	86.3	85.185	78.0	0.16574	0.21375	0.24023
SMAC_00682.t01.i1	78.4	72.059	29.5	0.34975	0.35059	0.50334
SMAC_00684.t01.i1	76.0	68.333	44.6	0.41311	0.41311	0.60866
SMAC_00685.t01.i1	85.8	77.419	44.4	0.27291	0.27291	0.31916
SMAC_00686.t01.i1	81.7	76.923	61.0	0.27900	0.30339	0.37367
SMAC_00686.t01.i2	88.8	85.088	77.0	0.17220	0.17220	0.21915
SMAC_00687.t01.i1	86.5	80.597	77.1	0.23371	0.23371	0.24399
SMAC_00687.t01.i2	81.1	69.091	61.3	0.41100	0.41100	0.42025
SMAC_00687.t01.i3	86.4	81.667	79.0	0.21673	0.19291	0.24563
SMAC_00688.t01.i1	82.9	72.727	64.4	0.34388	0.35215	0.32775
SMAC_00690.t01.i1	82.7	74	74.0	0.33350	0.27098	0.23412
SMAC_00690.t01.i2	77.8	65.957	59.6	0.46137	0.40098	0.43132
SMAC_00692.t01.i1	85.7	78.882	59.6	0.24841	0.26212	0.30379
SMAC_00693.t01.i1	90.2	88.235	86.5	0.13413	0.10913	0.16045
SMAC_00694.t01.i1	90.3	80.645	2.8	0.23580	0.23580	0.23580
SMAC_00695.t01.i1	85.9	80.769	36.8	0.22242	0.22579	0.23932
SMAC_00695.t01.i2	85.9	75.385	74.2	0.31016	0.29261	0.22674
SMAC_00695.t01.i3	89.1	87.075	79.5	0.14222	0.14361	0.18052
SMAC_00695.t01.i4	86.1	86.667	69.3	0.14735	0.11833	0.29210
SMAC_00695.t01.i5	86.8	83.137	65.6	0.19173	0.21924	0.22595
SMAC_00696.t01.i1	69.9	86.441	25.5	0.07808	0.05782	0.04572
SMAC_00696.t01.i2	77.4	68.627	64.8	0.42354	0.33445	0.24985
SMAC_00697.t01.i1	77.2	72.414	60.9	0.36054	0.38757	0.49617
SMAC_00697.t01.i2	76.2	66	48.5	0.48954	0.44405	0.42354
SMAC_00698.t01.i1	78.9	70.833	50.7	0.38133	0.31256	0.38119
SMAC_00698.t01.i2	78.4	72.131	69.8	0.35110	0.32886	0.33253
SMAC_00699.t01.i1	95.2	94.915	94.9	0.05362	0.05362	0.05290
SMAC_00699.t01.i2	79.8	73.77	43.3	0.32886	0.30183	0.32379
SMAC_00700.t01.i1	81.6	76.812	76.8	0.28165	0.30241	0.33612
SMAC_00702.t01.i1	83.1	76.923	75.8	0.28143	0.25762	0.19495
SMAC_00703.t01.i1	77.6	75.862	65.7	0.29986	0.24853	0.22075
SMAC_00704.t01.i1	87.2	84.375	83.1	0.17534	0.15681	0.21249
SMAC_00705.t01.i1	85.7	78.125	70.4	0.27227	0.22345	0.23943
SMAC_00706.t01.i1	87.8	85.294	77.7	0.16542	0.15650	0.23341
SMAC_00707.t01.i1	86.3	78.947	78.9	0.24755	0.17766	0.24884
SMAC_00707.t01.i2	72.4	62.5	27.2	0.54854	0.36177	0.52572
SMAC_00708.t01.i1	80.4	77.143	67.5	0.28219	0.29943	0.33947
SMAC_00708.t01.i2	86.8	76.712	71.8	0.28414	0.26505	0.24245
SMAC_00710.t01.i1	86.4	79.63	79.6	0.26162	0.22625	0.19847
SMAC_00710.t01.i2	79.7	71.642	65.8	0.35741	0.35741	0.32984
SMAC_00711.t01.i1	84.8	77.419	72.0	0.27021	0.27021	0.33013
SMAC_00711.t01.i2	84.4	81.176	77.5	0.21802	0.21915	0.26980
SMAC_00712.t01.i1	74.9	59.649	56.7	0.59793	0.52012	0.50153
SMAC_00714.t01.i1	77.2	75.472	58.8	0.30107	0.30437	0.39401
SMAC_00714.t01.i2	83.1	75.21	63.9	0.30294	0.27129	0.36595
SMAC_00715.t01.i1	78.3	75.472	70.2	0.29732	0.32896	0.37132
SMAC_00715.t01.i2	76.8	75	70.9	0.32953	0.30178	0.39573
SMAC_00715.t01.i3	69.7	60	43.4	0.66754	0.78273	0.91772
SMAC_00715.t01.i4	75.0	63.636	57.5	0.53519	0.49813	0.50733
SMAC_00715.t01.i5	76.1	67.692	61.1	0.44084	0.48540	0.48989
SMAC_00715.t01.i6	81.6	75.806	75.8	0.29855	0.32559	0.25576
SMAC_00715.t01.i7	81.0	69.697	60.5	0.39073	0.41852	0.39332
SMAC_00715.t01.i8	73.5	65.672	64.7	0.51371	0.47665	0.58887
SMAC_00720.t01.i1	88.4	84.848	70.0	0.16999	0.18901	0.13319
SMAC_00720.t01.i2	79.5	76.316	63.7	0.28489	0.23597	0.38111
SMAC_00722.t01.i1	77.1	67.188	41.3	0.43209	0.43376	0.57060
SMAC_00723.t01.i1	76.8	71.901	64.9	0.35763	0.36736	0.48411
SMAC_00724.t01.i1	86.1	79.344	57.3	0.24586	0.22017	0.24785
SMAC_00725.t01.i1	83.1	73.134	66.2	0.33612	0.28847	0.33612
SMAC_00725.t01.i2	74.4	61.224	50.0	0.58484	0.64444	0.63833
SMAC_00725.t01.i3	88.3	85.185	85.2	0.16715	0.16715	0.22197
SMAC_00725.t01.i4	87.1	80.702	76.7	0.23054	0.25757	0.23054
SMAC_00726.t01.i1	86.9	80	67.7	0.23707	0.18856	0.17855
SMAC_00726.t01.i2	70.3	67.073	51.4	0.43663	0.46335	0.63511
SMAC_00727.t01.i1	71.5	65	37.1	0.47146	0.38810	0.54255
SMAC_00729.t01.i1	78.2	74.627	55.6	0.31378	0.33612	0.48164
SMAC_00729.t01.i2	77.0	69.841	69.8	0.38720	0.41379	0.36016
SMAC_00729.t01.i3	84.1	77.193	61.5	0.27407	0.28758	0.27109
SMAC_00730.t01.i1	75.4	67.742	40.4	0.42200	0.51192	0.50441
SMAC_00731.t01.i1	79.5	75.51	46.2	0.29914	0.28414	0.38587
SMAC_00731.t01.i2	72.6	62.963	10.0	0.51451	0.45659	0.46139
SMAC_00732.t01.i1	81.7	77.193	65.7	0.27516	0.27320	0.35995
SMAC_00732.t01.i2	87.5	83.636	62.2	0.18500	0.28535	0.19725
SMAC_00732.t01.i3	70.5	57.812	48.7	0.67525	0.72793	0.98267
SMAC_00732.t01.i4	76.3	67.647	55.6	0.42427	0.35977	0.33529
SMAC_00732.t01.i5	77.0	72.464	52.6	0.35123	0.38199	0.60432
SMAC_00733.t01.i1	79.2	75.362	59.8	0.29929	0.30491	0.38117
SMAC_00733.t01.i2	88.2	82.353	82.4	0.20544	0.20544	0.29660
SMAC_00734.t01.i1	90.7	83.721	83.7	0.18802	0.18802	0.18530
SMAC_00735.t01.i1	72.8	71.93	67.2	0.35169	0.38131	0.63590
SMAC_00737.t01.i1	86.7	78.667	64.1	0.25114	0.21063	0.20120
SMAC_00737.t01.i2	90.1	87.582	80.0	0.13589	0.11783	0.14109
SMAC_00737.t01.i3	83.5	82.857	80.6	0.20074	0.19993	0.28986
SMAC_00737.t01.i4	85.6	82.063	68.0	0.20841	0.21542	0.16499
SMAC_00737.t01.i5	78.1	66.071	56.9	0.45703	0.34424	0.32674
SMAC_00738.t01.i1	82.8	75	68.9	0.31835	0.30415	0.28418
SMAC_00738.t01.i2	79.1	70.588	70.6	0.37638	0.31988	0.34933
SMAC_00738.t01.i3	90.0	87.097	83.7	0.14179	0.15018	0.13931
SMAC_00744.t01.i1	81.1	74.138	53.1	0.32161	0.20081	0.25438
SMAC_00744.t01.i2	81.3	73.585	61.9	0.32674	0.22242	0.27011
SMAC_00744.t01.i3	100.0	100	2.0	0.00000	0.00000	0.00000
SMAC_00744.t01.i4	74.5	64.815	45.5	0.48642	0.42446	0.33446
SMAC_00744.t01.i5	67.9	75	20.3	0.32106	0.52179	0.41849
SMAC_00746.t01.i1	80.1	77.717	35.0	0.27088	0.29821	0.50571
SMAC_00746.t01.i2	87.4	83.867	71.7	0.18318	0.17712	0.17426
SMAC_00747.t01.i1	83.0	75.2	63.9	0.30709	0.21659	0.29266
SMAC_00747.t01.i2	80.6	74.286	65.8	0.31524	0.31489	0.32759
SMAC_00748.t01.i1	82.6	73.684	58.8	0.32821	0.26205	0.25434
SMAC_00748.t01.i2	95.8	91.667	89.2	0.09116	0.05889	0.05889
SMAC_00749.t01.i1	75.1	75	45.9	0.30834	0.30834	0.47221
SMAC_00749.t01.i2	67.4	64.789	26.7	0.49119	0.43475	0.55780
SMAC_00750.t01.i1	71.4	55	37.9	0.69278	0.50133	0.67017
SMAC_00750.t01.i2	91.7	86.667	85.2	0.15232	0.15010	0.15232
SMAC_00750.t01.i3	93.1	90	90.0	0.10740	0.10740	0.09311
SMAC_00750.t01.i4	81.8	70.175	66.7	0.39139	0.30906	0.22059
SMAC_00753.t01.i1	64.9	72.727	11.6	0.35634	0.74629	0.00000
SMAC_00754.t01.i1	82.2	69.841	63.8	0.38938	0.33689	0.39656
SMAC_00754.t01.i2	78.0	75.887	67.7	0.30320	0.31540	0.49326
SMAC_00754.t01.i3	83.0	79.348	76.0	0.24376	0.21115	0.30516
SMAC_00755.t01.i1	84.8	75	75.0	0.32690	0.24982	0.28687
SMAC_00755.t01.i2	96.5	100	43.9	0.00000	0.03573	0.03573
SMAC_00755.t01.i3	83.7	73.81	72.1	0.32738	0.33264	0.25945
SMAC_00755.t01.i4	87.1	79.012	76.2	0.25017	0.18110	0.23071
SMAC_00755.t01.i5	89.2	85.906	83.1	0.15791	0.19309	0.16820
SMAC_00755.t01.i6	90.6	81.25	20.0	0.22132	0.22132	0.22132
SMAC_00755.t01.i7	70.6	49.057	41.9	0.89053	0.70861	0.82790
SMAC_00755.t01.i8	84.8	80	77.8	0.24027	0.24027	0.35672
SMAC_00758.t01.i1	83.8	76.316	59.8	0.29401	0.22997	0.29763
SMAC_00759.t01.i1	74.6	68.75	53.7	0.41849	0.47675	0.39349
SMAC_00759.t01.i2	77.6	67.241	52.7	0.45137	0.46228	0.53159
SMAC_00759.t01.i3	83.2	83.019	75.9	0.19427	0.19427	0.27348
SMAC_00760.t01.i1	76.6	70.312	42.5	0.37815	0.39873	0.63596
SMAC_00761.t01.i1	87.3	81.913	66.6	0.20753	0.18772	0.19976
SMAC_00761.t01.i2	80.5	75.41	69.7	0.30183	0.30183	0.26640
SMAC_00761.t01.i3	96.1	92.647	92.6	0.07774	0.07774	0.06178
SMAC_00761.t01.i4	78.3	68.519	47.4	0.42160	0.48187	0.50722
SMAC_00762.t01.i1	89.8	87.013	87.0	0.14501	0.14647	0.13131
SMAC_00762.t01.i2	83.0	77.966	75.4	0.26384	0.26750	0.29383
SMAC_00763.t01.i1	79.4	69.014	42.6	0.39978	0.39992	0.42655
SMAC_00763.t01.i2	75.6	72	41.5	0.38148	0.32717	0.35671
SMAC_00764.t01.i1	64.1	51.724	2.5	0.78562	0.40312	1.23933
SMAC_00766.t01.i1	58.5	37.5	23.1	1.43892	0.49190	0.43946
SMAC_00766.t01.i2	64.7	47.826	27.3	0.93079	0.28512	0.29125
SMAC_00766.t01.i3	65.8	43.396	13.8	1.05825	0.42278	0.48648
SMAC_00766.t01.i4	69.2	57.447	33.3	0.62861	0.47516	0.48394
SMAC_00766.t01.i5	64.6	48.077	37.3	0.88399	0.46008	0.39122
SMAC_00766.t01.i6	64.3	41.176	33.3	1.15634	0.40105	0.43231
SMAC_00766.t01.i7	59.3	43.548	32.9	1.08014	0.30578	0.39005
SMAC_00768.t01.i2	73.2	80	4.0	0.23928	0.38312	0.51986
SMAC_00768.t01.i5	86.7	100	1.9	0.00000	0.00000	0.31713
SMAC_00768.t01.i6	67.1	60	6.9	0.65777	0.23262	0.66370
SMAC_00769.t01.i4	76.7	70.238	12.2	0.38117	0.35968	0.42044
SMAC_00770.t01.i1	87.5	80.769	77.8	0.23245	0.20387	0.22059
SMAC_00770.t01.i2	94.6	90.909	90.9	0.09845	0.08655	0.05244
SMAC_00770.t01.i3	85.8	80.645	65.8	0.22694	0.25178	0.21027
SMAC_00772.t01.i1	88.4	84.694	58.0	0.17228	0.20939	0.18154
SMAC_00772.t01.i2	86.2	82.192	71.0	0.20498	0.21450	0.24645
SMAC_00772.t01.i3	86.1	78.182	76.8	0.25974	0.20841	0.20939
SMAC_00772.t01.i4	77.1	64.516	61.5	0.50914	0.50914	0.54916
SMAC_00772.t01.i5	87.1	85.714	68.6	0.16237	0.18359	0.22635
SMAC_00772.t01.i6	77.4	71.93	66.1	0.35564	0.30692	0.50018
SMAC_00772.t01.i7	79.7	67.059	54.8	0.43806	0.41583	0.50459
SMAC_00773.t01.i1	77.0	69.412	60.8	0.40094	0.41073	0.31912
SMAC_00774.t01.i1	86.0	83.838	79.0	0.18463	0.19852	0.29365
SMAC_00774.t01.i2	84.3	78.974	76.2	0.25225	0.20801	0.24005
SMAC_00774.t01.i3	88.4	87.097	87.1	0.14310	0.14310	0.16394
SMAC_00776.t01.i1	73.5	61.212	40.4	0.54612	0.45594	0.67612
SMAC_00777.t01.i1	79.2	74.603	73.4	0.31125	0.31125	0.33194
SMAC_00779.t01.i1	83.2	74.699	73.4	0.31243	0.24658	0.27142
SMAC_00779.t01.i2	84.7	74.797	74.8	0.31343	0.26573	0.28028
SMAC_00779.t01.i3	78.0	64	64.0	0.49153	0.45467	0.26144
SMAC_00779.t01.i4	83.0	75	70.0	0.30503	0.36136	0.32126
SMAC_00779.t01.i5	69.9	66.176	65.2	0.49219	0.63130	0.56927
SMAC_00780.t01.i1	81.8	81.481	73.3	0.21578	0.29065	0.37813
SMAC_00781.t01.i1	82.5	78.481	32.1	0.25440	0.28432	0.43574
SMAC_00782.t01.i1	76.3	72.917	58.3	0.33637	0.28452	0.26207
SMAC_00784.t01.i1	83.0	73.267	69.2	0.33329	0.27221	0.34933
SMAC_00784.t01.i2	82.8	80.328	68.1	0.23136	0.20998	0.32975
SMAC_00784.t01.i3	93.5	97.826	97.8	0.02223	0.02210	0.09365
SMAC_00787.t01.i1	69.1	51.724	21.1	0.77471	0.37457	0.46580
SMAC_00788.t01.i1	73.9	63.158	57.1	0.52737	0.55442	0.66940
SMAC_00788.t01.i2	76.1	56.923	49.3	0.64105	0.54531	0.57169
SMAC_00789.t01.i1	72.0	60.811	52.3	0.55758	0.58578	0.59152
SMAC_00789.t01.i2	77.2	71.429	69.2	0.38191	0.30006	0.31256
SMAC_00791.t01.i1	76.7	73.077	59.4	0.33469	0.40145	0.34061
SMAC_00792.t01.i1	89.0	90.991	81.5	0.09601	0.12884	0.13689
SMAC_00792.t01.i2	81.5	75.335	63.9	0.30813	0.30618	0.35999
SMAC_00793.t01.i1	87.6	82.301	80.9	0.20850	0.22149	0.17217
SMAC_00794.t01.i1	80.6	81.967	70.4	0.20687	0.32886	0.32381
SMAC_00795.t01.i1	74.7	68.831	54.1	0.41815	0.42527	0.47948
SMAC_00795.t01.i2	80.6	76.271	64.3	0.29344	0.24831	0.40215
SMAC_00795.t01.i3	82.4	74.138	51.8	0.34053	0.25055	0.28418
SMAC_00795.t01.i4	78.0	74.138	69.4	0.32161	0.39388	0.34736
SMAC_00795.t01.i5	85.8	80.645	68.8	0.22525	0.19733	0.23412
SMAC_00796.t01.i1	86.7	81.181	71.2	0.21676	0.20702	0.23394
SMAC_00797.t01.i1	86.0	79.286	74.5	0.24980	0.23893	0.22718
SMAC_00797.t01.i2	88.0	87.5	81.2	0.13956	0.13814	0.21288
SMAC_00798.t01.i1	72.1	63.218	46.2	0.52459	0.63358	0.53245
SMAC_00799.t01.i1	62.1	58.14	23.4	0.62042	0.74157	0.89121
SMAC_00801.t01.i1	78.7	70.149	56.0	0.39075	0.36069	0.33981
SMAC_00802.t01.i1	82.6	67.188	37.7	0.43376	0.37929	0.32570
SMAC_00803.t01.i1	80.6	77.419	67.6	0.26936	0.29252	0.36441
SMAC_00804.t01.i1	77.0	66	64.7	0.47039	0.46340	0.41057
SMAC_00804.t01.i2	82.0	78	75.0	0.26144	0.26144	0.35449
SMAC_00804.t01.i3	83.3	76.471	73.6	0.29660	0.26032	0.29158
SMAC_00806.t01.i1	77.8	64	12.9	0.49469	0.53084	0.23928
SMAC_00808.t01.i1	76.9	66.667	61.8	0.46117	0.45076	0.54585
SMAC_00808.t01.i2	82.9	72.727	52.6	0.34136	0.39134	0.41624
SMAC_00812.t01.i1	86.5	84.076	83.0	0.18004	0.13292	0.18004
SMAC_00812.t01.i2	80.4	76.562	72.1	0.28437	0.22073	0.43744
SMAC_00813.t01.i1	88.8	89.474	77.3	0.11613	0.17018	0.07519
SMAC_00815.t01.i1	95.5	94.366	79.8	0.05904	0.04415	0.04481
SMAC_00815.t01.i2	96.0	95.238	95.2	0.05004	0.06790	0.06696
SMAC_00815.t01.i3	83.3	73.529	73.5	0.35517	0.38459	0.32225
SMAC_00816.t01.i1	80.4	78.462	75.0	0.25762	0.30105	0.29855
SMAC_00817.t01.i1	87.8	84.896	71.2	0.16955	0.15621	0.19641
SMAC_00817.t01.i2	89.4	91.071	86.4	0.09669	0.11844	0.23054
SMAC_00819.t01.i1	78.4	70.175	62.5	0.38049	0.32410	0.41058
SMAC_00819.t01.i2	86.9	79.31	78.0	0.24575	0.24575	0.29986
SMAC_00819.t01.i3	71.7	71.186	67.7	0.36960	0.31794	0.52638
SMAC_00820.t01.i1	74.4	64.308	55.6	0.51086	0.42580	0.44312
SMAC_00822.t01.i1	86.2	81.538	61.6	0.21464	0.18898	0.23311
SMAC_00823.t01.i1	79.5	71.831	61.4	0.36000	0.30056	0.31573
SMAC_00826.t01.i1	79.9	73.203	64.0	0.34093	0.40038	0.36704
SMAC_00826.t01.i2	82.1	75	73.9	0.30474	0.32687	0.34151
SMAC_00828.t01.i1	85.0	80	29.2	0.24027	0.27678	0.27678
SMAC_00829.t01.i1	77.9	69.231	63.4	0.42836	0.31965	0.11793
SMAC_00829.t01.i2	93.7	90.476	88.4	0.10565	0.10565	0.10565
SMAC_00830.t01.i1	88.8	87.097	75.0	0.14209	0.14464	0.20906
SMAC_00830.t01.i2	79.4	74.074	66.7	0.31818	0.26355	0.40596
SMAC_00830.t01.i3	79.2	59.184	46.8	0.60482	0.50929	0.53820
SMAC_00831.t01.i1	85.7	75.926	52.6	0.29184	0.25134	0.23750
SMAC_00832.t01.i1	86.6	79.221	77.2	0.24645	0.23106	0.23106
SMAC_00832.t01.i2	87.7	90	12.4	0.10760	0.10760	0.31101
SMAC_00832.t01.i3	84.5	76.364	75.0	0.29065	0.32097	0.33398
SMAC_00833.t01.i1	90.6	86.792	86.8	0.15032	0.12593	0.20300
SMAC_00836.t01.i1	90.3	86	79.6	0.15619	0.10802	0.14855
SMAC_00836.t01.i2	85.0	78.431	78.4	0.26434	0.23402	0.20544
SMAC_00836.t01.i3	77.2	67.241	66.1	0.43087	0.46580	0.56946
SMAC_00837.t01.i1	89.8	89.655	73.8	0.11198	0.16054	0.17085
SMAC_00837.t01.i2	83.9	75.714	54.6	0.31015	0.35733	0.20074
SMAC_00837.t01.i3	92.5	90	88.5	0.10760	0.12760	0.10841
SMAC_00837.t01.i4	76.5	67.164	53.6	0.45357	0.29211	0.48374
SMAC_00839.t01.i1	79.2	69.492	67.2	0.39164	0.42527	0.39224
SMAC_00841.t01.i1	94.2	91.935	91.9	0.08723	0.07779	0.08723
SMAC_00841.t01.i2	86.8	83.333	78.1	0.19085	0.19085	0.20810
SMAC_00841.t01.i3	71.3	64.912	58.7	0.51288	0.53955	0.49190
SMAC_00843.t01.i1	87.7	83.333	81.8	0.19216	0.19216	0.12061
SMAC_00843.t01.i2	93.7	92.135	91.1	0.08463	0.08463	0.09797
SMAC_00844.t01.i1	76.2	68.675	50.9	0.42609	0.40170	0.45446
SMAC_00844.t01.i2	73.7	60	60.0	0.59361	0.63910	0.56640
SMAC_00844.t01.i3	79.8	70.652	69.1	0.37326	0.37861	0.41637
SMAC_00844.t01.i4	83.8	81.944	79.7	0.20789	0.23461	0.23611
SMAC_00844.t01.i5	89.5	84.746	80.6	0.17349	0.15126	0.15126
SMAC_00844.t01.i6	79.2	72.727	63.5	0.34424	0.31695	0.43668
SMAC_00846.t01.i1	93.4	91.549	91.5	0.09131	0.10826	0.14217
SMAC_00847.t01.i1	90.6	88.679	52.8	0.12309	0.09170	0.14532
SMAC_00847.t01.i2	86.0	86.25	75.0	0.15283	0.15379	0.27604
SMAC_00848.t01.i1	80.7	73.333	66.7	0.32975	0.33088	0.31097
SMAC_00848.t01.i2	74.5	73.494	73.5	0.34942	0.34128	0.64683
SMAC_00848.t01.i3	76.1	68.041	57.4	0.42517	0.42517	0.51764
SMAC_00850.t01.i1	83.3	76.471	61.2	0.28329	0.32984	0.29523
SMAC_00851.t01.i1	86.3	83.544	75.9	0.18989	0.18614	0.15290
SMAC_00851.t01.i2	84.9	80.311	75.2	0.23559	0.22110	0.31407
SMAC_00851.t01.i3	79.8	62.963	58.6	0.52112	0.48110	0.44405
SMAC_00852.t01.i1	84.8	75.98	66.0	0.29005	0.29076	0.27476
SMAC_00852.t01.i2	89.2	87.037	77.0	0.14334	0.12061	0.21848
SMAC_00852.t01.i3	86.3	85.965	86.0	0.15724	0.13836	0.18050
SMAC_00853.t01.i1	86.2	81.061	76.4	0.22158	0.20030	0.17966
SMAC_00853.t01.i2	84.9	82.857	81.7	0.19858	0.21688	0.24332
SMAC_00853.t01.i3	75.7	64.179	52.4	0.48938	0.38354	0.46145
SMAC_00854.t01.i1	86.1	78.723	77.9	0.25653	0.27112	0.16746
SMAC_00854.t01.i2	83.1	71.212	71.2	0.38765	0.35823	0.35324
SMAC_00855.t01.i1	88.5	84.286	78.7	0.17825	0.16010	0.18611
SMAC_00855.t01.i2	90.2	88.356	83.2	0.12790	0.11998	0.12986
SMAC_00855.t01.i3	85.6	83.333	76.9	0.19661	0.23501	0.21341
SMAC_00855.t01.i4	94.7	90	90.0	0.10733	0.06985	0.08837
SMAC_00856.t01.i1	85.2	83.871	83.9	0.18568	0.16592	0.20601
SMAC_00858.t01.i1	78.6	68.539	44.9	0.41253	0.38768	0.47552
SMAC_00860.t01.i1	85.4	81.081	80.0	0.22242	0.28500	0.26325
SMAC_00860.t01.i2	69.2	63.077	54.7	0.50911	0.58551	0.86679
SMAC_00863.t01.i1	82.0	77.778	72.4	0.26406	0.26406	0.40141
SMAC_00863.t01.i2	79.4	70.199	66.7	0.38676	0.36425	0.35132
SMAC_00863.t01.i3	85.2	80.952	81.0	0.22106	0.19932	0.15877
SMAC_00863.t01.i4	93.0	92.958	93.0	0.07492	0.07492	0.12431
SMAC_00863.t01.i5	83.0	78.182	65.2	0.25974	0.23342	0.29184
SMAC_00863.t01.i6	84.9	77.612	76.5	0.28136	0.28595	0.15018
SMAC_00865.t01.i1	72.3	59.74	56.1	0.58469	0.58919	0.63252
SMAC_00866.t01.i1	76.4	66.667	64.4	0.47118	0.51288	0.53615
SMAC_00867.t01.i1	85.6	81.481	77.2	0.21703	0.19105	0.22912
SMAC_00867.t01.i2	84.0	74.648	63.9	0.31234	0.22709	0.27291
SMAC_00869.t01.i1	77.2	63.855	60.9	0.52323	0.49465	0.45893
SMAC_00869.t01.i2	82.5	73.438	50.8	0.33130	0.28784	0.36832
SMAC_00869.t01.i3	76.0	66.279	43.2	0.45681	0.50276	0.55140
SMAC_00870.t01.i1	91.7	88.333	86.9	0.12882	0.10841	0.12760
SMAC_00870.t01.i2	89.8	86.667	86.7	0.14937	0.14937	0.21890
SMAC_00871.t01.i1	85.3	83.051	76.6	0.19460	0.15126	0.29752
SMAC_00872.t01.i1	80.1	69.343	55.2	0.40108	0.41161	0.42518
SMAC_00872.t01.i2	78.2	67.857	46.9	0.43069	0.50777	0.49446
SMAC_00872.t01.i3	81.5	70	42.0	0.40236	0.36195	0.47963
SMAC_00874.t01.i1	86.7	79	79.0	0.24985	0.23514	0.16839
SMAC_00874.t01.i2	82.0	75.758	72.5	0.29764	0.31980	0.39332
SMAC_00874.t01.i3	68.0	60.87	38.4	0.57077	0.65506	0.59423
SMAC_00875.t01.i1	82.7	69.863	56.0	0.39722	0.39722	0.37967
SMAC_00875.t01.i2	79.7	70.588	69.5	0.38603	0.38218	0.42310
SMAC_00875.t01.i3	70.7	60.256	41.6	0.57323	0.66494	0.76911
SMAC_00876.t01.i1	87.9	82.759	82.8	0.19849	0.16771	0.19849
SMAC_00876.t01.i2	74.4	60	59.0	0.61408	0.56859	0.62936
SMAC_00876.t01.i3	74.8	64.516	50.6	0.48948	0.46578	0.61213
SMAC_00877.t01.i1	83.8	76.712	63.6	0.29784	0.27458	0.38275
SMAC_00877.t01.i2	91.8	90.909	89.7	0.09805	0.09805	0.14826
SMAC_00877.t01.i3	92.8	89.655	89.1	0.11392	0.09993	0.13433
SMAC_00878.t01.i1	86.5	80.075	75.8	0.23362	0.22170	0.24270
SMAC_00878.t01.i2	86.6	80.153	78.4	0.23588	0.21794	0.22674
SMAC_00878.t01.i3	77.6	65.476	64.0	0.46647	0.44527	0.40467
SMAC_00879.t01.i1	75.8	61.607	55.2	0.56910	0.53386	0.56910
SMAC_00880.t01.i1	79.8	69.231	54.3	0.40145	0.37143	0.34900
SMAC_00881.t01.i1	86.5	82.54	81.2	0.20046	0.19932	0.20046
SMAC_00882.t01.i1	87.4	84.314	9.5	0.18241	0.15813	0.22823
SMAC_00882.t01.i2	73.9	60	56.8	0.58585	0.54716	0.51590
SMAC_00883.t01.i1	78.7	65.934	62.5	0.45806	0.41785	0.50697
SMAC_00883.t01.i2	85.6	73.913	54.8	0.32379	0.32379	0.28253
SMAC_00883.t01.i3	81.9	74.603	71.2	0.31303	0.28996	0.38448
SMAC_00883.t01.i4	86.4	75	69.2	0.30456	0.28027	0.30295
SMAC_00884.t01.i1	88.4	84.704	82.4	0.17385	0.18498	0.18997
SMAC_00885.t01.i1	88.7	87.037	79.7	0.14248	0.16715	0.14490
SMAC_00885.t01.i2	78.9	64.865	64.0	0.47654	0.40140	0.45869
SMAC_00888.t01.i1	82.8	74.699	56.9	0.31452	0.27604	0.35327
SMAC_00889.t01.i1	77.7	71.875	64.8	0.35960	0.33257	0.64202
SMAC_00889.t01.i2	81.2	77.976	70.8	0.26457	0.27475	0.37066
SMAC_00891.t01.i1	88.3	84.375	83.5	0.17833	0.17833	0.28534
SMAC_00891.t01.i2	87.7	81.481	81.5	0.21848	0.21848	0.16929
SMAC_00891.t01.i3	92.7	89.831	88.3	0.11179	0.11179	0.11369
SMAC_00891.t01.i4	82.6	70.968	68.8	0.38448	0.35416	0.30692
SMAC_00892.t01.i1	81.9	75.309	74.4	0.30906	0.30633	0.26709
SMAC_00892.t01.i2	79.9	75	53.8	0.30979	0.37237	0.29065
SMAC_00893.t01.i1	84.7	78.075	73.4	0.26458	0.24840	0.24934
SMAC_00895.t01.i1	79.5	69.565	69.6	0.43288	0.42700	0.47704
SMAC_00896.t01.i1	77.6	68.254	67.2	0.43380	0.34264	0.43827
SMAC_00897.t01.i1	89.0	84.746	65.8	0.17856	0.21498	0.15961
SMAC_00897.t01.i2	94.1	89.706	89.7	0.11132	0.11132	0.09569
SMAC_00897.t01.i3	83.6	79.452	79.5	0.24646	0.26505	0.38467
SMAC_00898.t01.i1	81.5	76.667	74.2	0.28417	0.33978	0.25852
SMAC_00898.t01.i2	82.3	72.581	70.3	0.34214	0.33452	0.33527
SMAC_00898.t01.i3	83.8	77.419	66.7	0.26870	0.24695	0.31256
SMAC_00898.t01.i4	75.9	72.222	72.2	0.36848	0.40553	0.45329
SMAC_00898.t01.i5	80.4	78.667	73.8	0.25439	0.27726	0.37671
SMAC_00899.t01.i1	91.6	90.09	90.1	0.11045	0.11045	0.16405
SMAC_00900.t01.i1	82.5	74.684	67.8	0.31623	0.31623	0.29703
SMAC_00901.t01.i1	83.7	76.667	63.0	0.28729	0.27374	0.30107
SMAC_00901.t01.i2	78.0	77.966	71.9	0.26974	0.26640	0.46993
SMAC_00902.t01.i1	84.7	77.876	61.8	0.26298	0.25229	0.20647
SMAC_00903.t01.i1	78.2	65.278	59.5	0.47267	0.47267	0.60242
SMAC_00903.t01.i2	83.6	74.627	53.2	0.31256	0.29172	0.35188
SMAC_00904.t01.i1	82.2	68.966	65.6	0.41564	0.41564	0.41564
SMAC_00905.t01.i1	79.6	78.125	47.6	0.26252	0.20219	0.32904
SMAC_00908.t01.i1	80.2	72.059	69.0	0.37786	0.36444	0.45769
SMAC_00908.t01.i2	86.7	80.282	78.1	0.23369	0.21328	0.23369
SMAC_00908.t01.i3	78.6	70.175	62.5	0.39697	0.39697	0.58171
SMAC_00908.t01.i4	78.6	65.574	64.5	0.48357	0.47675	0.48357
SMAC_00909.t01.i1	85.5	79.328	72.4	0.24812	0.26693	0.29398
SMAC_00910.t01.i1	79.9	69.492	65.1	0.40589	0.40589	0.45861
SMAC_00912.t01.i1	91.4	85.542	85.5	0.16207	0.14669	0.13176
SMAC_00912.t01.i2	85.0	84.821	82.6	0.17321	0.17722	0.23597
SMAC_00912.t01.i3	81.5	74.747	65.5	0.31322	0.29540	0.29320
SMAC_00913.t01.i1	64.2	83.333	17.6	0.20273	0.64382	1.00435
SMAC_00915.t01.i1	87.3	79.518	75.0	0.24143	0.19302	0.19434
SMAC_00915.t01.i2	80.2	66.102	66.1	0.46993	0.37862	0.26640
SMAC_00915.t01.i3	70.3	59.74	59.7	0.64944	0.53010	0.66699
SMAC_00916.t01.i1	85.5	82.746	63.5	0.20024	0.21080	0.28631
SMAC_00916.t01.i2	88.4	87.963	84.8	0.13313	0.11040	0.17950
SMAC_00916.t01.i3	83.6	79.808	66.4	0.23726	0.21022	0.35884
SMAC_00919.t01.i1	92.0	90	89.0	0.10924	0.13484	0.13702
SMAC_00919.t01.i2	86.4	84.906	78.9	0.16858	0.16858	0.27181
SMAC_00919.t01.i3	80.8	75.472	65.6	0.29865	0.22242	0.44460
SMAC_00920.t01.i1	83.5	81.111	77.2	0.22132	0.21339	0.31125
SMAC_00920.t01.i2	71.3	62.195	58.6	0.53955	0.53955	0.57974
SMAC_00921.t01.i1	80.6	76.667	70.8	0.28417	0.21673	0.31916
SMAC_00921.t01.i2	86.5	87.5	87.5	0.13768	0.16041	0.21375
SMAC_00925.t01.i1	80.2	75.926	70.7	0.29184	0.32445	0.41624
SMAC_00925.t01.i2	79.5	69.412	61.5	0.41198	0.39940	0.39099
SMAC_00925.t01.i3	78.5	66.154	50.6	0.45172	0.42472	0.45172
SMAC_00926.t01.i1	85.8	74.419	59.8	0.33726	0.21185	0.17064
SMAC_00926.t01.i2	78.8	81.356	80.0	0.21636	0.26205	0.37276
SMAC_00927.t01.i1	79.5	68.421	68.4	0.42025	0.27320	0.38690
SMAC_00927.t01.i2	80.9	70	66.0	0.39022	0.39022	0.34933
SMAC_00928.t01.i1	73.4	67.391	34.1	0.45334	0.36616	0.61448
SMAC_00928.t01.i2	85.2	79.245	79.2	0.25200	0.22342	0.34241
SMAC_00929.t01.i1	78.2	66.667	47.7	0.44609	0.44609	0.45309
SMAC_00930.t01.i1	81.1	72.881	67.2	0.34736	0.38460	0.19460
SMAC_00930.t01.i2	94.2	93.506	92.3	0.06819	0.08289	0.11367
SMAC_00930.t01.i3	91.9	91.045	88.4	0.09725	0.13042	0.14929
SMAC_00931.t01.i1	89.8	84.286	83.1	0.18074	0.14447	0.17764
SMAC_00931.t01.i2	87.3	78.846	70.7	0.25134	0.22356	0.27165
SMAC_00931.t01.i3	75.0	65.455	59.0	0.49745	0.41728	0.63743
SMAC_00932.t01.i1	79.7	70	19.8	0.38439	0.44295	0.60252
SMAC_00933.t01.i1	83.8	74.576	72.1	0.31473	0.31239	0.34736
SMAC_00933.t01.i2	80.3	73.239	71.2	0.33345	0.43638	0.19489
SMAC_00933.t01.i3	88.8	79.245	77.8	0.25200	0.23158	0.20747
SMAC_00936.t01.i1	88.4	82.353	58.9	0.20777	0.18694	0.19266
SMAC_00936.t01.i2	84.6	78.125	75.8	0.26838	0.19886	0.16768
SMAC_00937.t01.i1	90.5	87.952	81.1	0.13176	0.13353	0.16660
SMAC_00938.t01.i1	95.1	97.101	97.1	0.02958	0.01487	0.11046
SMAC_00938.t01.i2	86.6	79.487	77.5	0.25977	0.23894	0.25591
SMAC_00938.t01.i3	80.9	83.333	83.3	0.18852	0.21281	0.28825
SMAC_00939.t01.i1	92.3	86.765	81.9	0.14585	0.09713	0.14585
SMAC_00939.t01.i2	88.4	85.333	85.3	0.16329	0.18018	0.13151
SMAC_00939.t01.i3	92.1	87.619	87.2	0.13737	0.14908	0.13101
SMAC_00939.t01.i4	71.7	58.065	54.5	0.65087	0.61559	0.50701
SMAC_00940.t01.i1	86.6	79.167	73.1	0.25346	0.23218	0.17494
SMAC_00940.t01.i2	78.8	71.93	47.1	0.36363	0.40095	0.45598
SMAC_00943.t01.i1	81.6	78.689	64.0	0.25341	0.23136	0.30844
SMAC_00943.t01.i2	85.2	81.356	80.0	0.22454	0.22454	0.27865
SMAC_00943.t01.i3	85.2	78.571	67.3	0.25235	0.20395	0.23622
SMAC_00944.t01.i1	79.9	68.852	48.8	0.45227	0.39055	0.53381
SMAC_00945.t01.i1	81.3	74.706	49.6	0.30894	0.25951	0.48505
SMAC_00946.t01.i1	79.8	67.742	67.7	0.44390	0.41056	0.37163
SMAC_00946.t01.i2	77.2	63.462	62.3	0.55680	0.34537	0.53178
SMAC_00947.t01.i1	83.5	77.273	71.8	0.27111	0.22465	0.25833
SMAC_00949.t01.i1	80.0	69.841	54.3	0.38938	0.43649	0.37170
SMAC_00949.t01.i2	93.4	88.679	88.7	0.12416	0.12416	0.14798
SMAC_00950.t01.i1	89.4	83.761	74.2	0.18577	0.18869	0.18735
SMAC_00950.t01.i2	83.1	76.812	66.5	0.28625	0.22060	0.24832
SMAC_00951.t01.i1	91.9	89.247	86.5	0.11688	0.11688	0.18644
SMAC_00951.t01.i2	78.5	71.429	61.6	0.36714	0.30428	0.32605
SMAC_00952.t01.i1	82.4	76.316	71.6	0.29119	0.29855	0.27734
SMAC_00952.t01.i2	95.0	91.429	79.0	0.09273	0.09273	0.08606
SMAC_00952.t01.i3	84.0	75.806	72.3	0.30208	0.23136	0.21215
SMAC_00953.t01.i1	78.0	67.553	32.9	0.42536	0.39802	0.57001
SMAC_00953.t01.i2	79.9	71.667	38.4	0.35678	0.40507	0.43867
SMAC_00954.t01.i1	81.1	78.481	60.2	0.26255	0.28634	0.33564
SMAC_00954.t01.i2	91.2	78.462	13.8	0.26697	0.26697	0.24629
SMAC_00954.t01.i3	79.3	66.102	54.2	0.45232	0.45232	0.36016
SMAC_00955.t01.i1	80.4	74.033	44.4	0.32320	0.27932	0.34475
SMAC_00955.t01.i2	86.5	79.31	78.2	0.25046	0.24947	0.24947
SMAC_00958.t01.i1	90.7	89.655	80.6	0.11161	0.12192	0.17187
SMAC_00958.t01.i2	86.4	81.564	70.9	0.21553	0.22279	0.25114
SMAC_00958.t01.i3	78.7	68.142	50.0	0.42082	0.40854	0.44199
SMAC_00958.t01.i4	78.8	69.767	39.7	0.40125	0.33734	0.43543
SMAC_00959.t01.i1	80.7	78.492	63.9	0.25802	0.25220	0.36646
SMAC_00959.t01.i2	75.5	67.368	56.1	0.42878	0.40705	0.50441
SMAC_00961.t01.i1	76.8	70.408	66.3	0.37864	0.45093	0.42712
SMAC_00961.t01.i2	78.8	73.214	70.7	0.33137	0.38049	0.48164
SMAC_00961.t01.i3	73.2	58.537	57.1	0.62643	0.51603	0.61501
SMAC_00963.t01.i1	74.7	63.333	32.1	0.50504	0.52418	0.66333
SMAC_00963.t01.i2	87.0	80.769	71.8	0.23042	0.22860	0.19960
SMAC_00963.t01.i3	83.0	80.645	77.3	0.23117	0.21364	0.32666
SMAC_00965.t01.i1	91.3	86.765	83.1	0.14844	0.14929	0.12193
SMAC_00965.t01.i2	83.8	81.132	74.1	0.21755	0.21755	0.32674
SMAC_00966.t01.i1	84.0	77.778	68.9	0.27568	0.30694	0.26936
SMAC_00966.t01.i2	82.3	72.973	67.5	0.33691	0.35964	0.34111
SMAC_00968.t01.i1	78.0	76.923	70.0	0.28225	0.26926	0.50019
SMAC_00969.t01.i1	79.4	70.833	38.6	0.37847	0.38934	0.40596
SMAC_00970.t01.i1	84.1	72.549	56.1	0.34304	0.28296	0.22242
SMAC_00970.t01.i2	43.2	77.612	5.2	0.27735	0.05498	0.26149
SMAC_00970.t01.i3	80.0	72.727	69.9	0.34544	0.23563	0.34544
SMAC_00970.t01.i4	86.5	84.058	80.6	0.18378	0.16890	0.31965
SMAC_00970.t01.i5	77.0	65.625	46.7	0.46151	0.38369	0.47421
SMAC_00971.t01.i1	83.0	73.418	70.7	0.33263	0.36586	0.26959
SMAC_00971.t01.i2	90.4	87.5	84.5	0.13689	0.17766	0.17766
SMAC_00972.t01.i1	80.7	69.474	61.7	0.39619	0.39870	0.39213
SMAC_00972.t01.i2	80.9	71.667	47.8	0.35590	0.38312	0.55909
SMAC_00974.t01.i1	73.9	66.667	47.3	0.45745	0.47177	0.56141
SMAC_00975.t01.i1	80.8	68.116	51.1	0.41846	0.34975	0.34064
SMAC_00976.t01.i1	78.4	70.69	66.1	0.37276	0.40307	0.48187
SMAC_00976.t01.i2	87.5	82.389	79.5	0.20472	0.20215	0.19793
SMAC_00978.t01.i1	76.8	77.143	71.1	0.28986	0.37033	0.45883
SMAC_00979.t01.i1	82.2	72.727	50.0	0.34544	0.34544	0.31173
SMAC_00982.t01.i1	80.0	66.667	44.6	0.44521	0.44521	0.42540
SMAC_00982.t01.i2	69.9	57.627	22.4	0.62476	0.31916	0.52638
SMAC_00983.t01.i1	78.4	66.667	60.3	0.45221	0.34266	0.57281
SMAC_00983.t01.i2	81.3	69.444	66.7	0.39771	0.28409	0.28409
SMAC_00984.t01.i1	82.4	75.676	65.9	0.29520	0.31516	0.38121
SMAC_00985.t01.i1	83.7	78.095	70.7	0.26275	0.23373	0.31840
SMAC_00986.t01.i1	93.2	91.228	59.8	0.09485	0.07444	0.18614
SMAC_00986.t01.i2	89.9	85.308	78.9	0.16637	0.14852	0.14455
SMAC_00986.t01.i3	88.2	85.714	83.1	0.16099	0.18227	0.18126
SMAC_00987.t01.i1	93.0	93.333	85.2	0.07039	0.08210	0.11659
SMAC_00987.t01.i2	92.8	86.325	80.2	0.15120	0.14091	0.15912
SMAC_00987.t01.i3	96.4	94.891	94.2	0.05294	0.04517	0.03749
SMAC_00989.t01.i1	90.2	82.386	77.1	0.20706	0.18305	0.18887
SMAC_00989.t01.i2	85.8	79.762	78.8	0.24594	0.24594	0.20833
SMAC_00989.t01.i3	77.8	70.492	68.3	0.37968	0.37709	0.41675
SMAC_00990.t01.i1	75.8	65.625	58.3	0.46151	0.46151	0.58965
SMAC_00991.t01.i1	83.0	67.01	28.9	0.44426	0.46554	0.45384
SMAC_00992.t01.i1	86.6	81.034	71.2	0.22289	0.20074	0.27207
SMAC_00992.t01.i2	76.3	66.667	47.4	0.44624	0.33839	0.41087
SMAC_00992.t01.i3	81.2	73.737	61.3	0.33245	0.30286	0.33505
SMAC_00993.t01.i1	84.8	76.543	74.7	0.28865	0.23199	0.20899
SMAC_00993.t01.i2	84.4	80.263	77.2	0.23271	0.22790	0.23024
SMAC_00993.t01.i3	94.3	94	94.0	0.06289	0.07412	0.09822
SMAC_00993.t01.i4	77.8	66.038	63.6	0.47280	0.43392	0.32570
SMAC_00993.t01.i5	78.8	70.909	66.1	0.39504	0.31835	0.26936
SMAC_00994.t01.i1	76.3	64.062	64.1	0.53172	0.49324	0.50230
SMAC_00994.t01.i2	87.7	81.132	72.9	0.21739	0.19254	0.19298
SMAC_00994.t01.i3	83.0	78.689	64.9	0.25089	0.25089	0.32622
SMAC_00996.t01.i1	89.2	84.186	83.0	0.17909	0.17333	0.15591
SMAC_00996.t01.i2	75.5	64.815	64.8	0.48023	0.48766	0.52471
SMAC_00997.t01.i1	81.1	74.138	67.2	0.32499	0.32161	0.32161
SMAC_00998.t01.i1	73.7	66.667	63.9	0.45030	0.45030	0.63768
SMAC_00999.t01.i1	82.3	74.757	67.0	0.32080	0.27238	0.39647
SMAC_01000.t01.i1	84.1	78.889	55.9	0.25546	0.24352	0.37970
SMAC_01000.t01.i2	84.0	82.143	51.1	0.20400	0.25076	0.30417
SMAC_01001.t01.i1	86.1	77.586	62.5	0.27315	0.21931	0.20583
SMAC_01001.t01.i2	79.7	66.854	41.6	0.44376	0.42106	0.42905
SMAC_01002.t01.i1	77.2	66.667	62.3	0.45030	0.42025	0.35672
SMAC_01003.t01.i1	92.0	87.302	59.8	0.13960	0.16394	0.13578
SMAC_01003.t01.i2	83.4	80.822	69.4	0.22605	0.20644	0.28409
SMAC_01004.t01.i1	75.3	70.833	32.9	0.36974	0.31765	0.50841
SMAC_01005.t01.i1	84.3	76.786	71.7	0.28121	0.23007	0.26207
SMAC_01005.t01.i2	81.8	71.698	67.9	0.36568	0.40141	0.32445
SMAC_01005.t01.i3	80.3	75.439	65.2	0.30023	0.32161	0.24884
SMAC_01005.t01.i4	75.1	61.404	59.3	0.56181	0.60730	0.51024
SMAC_01005.t01.i5	74.3	76.923	75.5	0.27579	0.39640	0.50099
SMAC_01005.t01.i6	74.5	67.925	66.7	0.44839	0.37132	0.53178
SMAC_01005.t01.i7	73.7	64	60.4	0.50691	0.42338	0.52675
SMAC_01007.t01.i1	81.1	66.176	66.2	0.48374	0.42542	0.42542
SMAC_01008.t01.i1	86.4	75	67.7	0.30503	0.31752	0.18018
SMAC_01009.t01.i1	74.8	68.421	67.2	0.41580	0.41580	0.53615
SMAC_01009.t01.i2	85.9	83.051	79.0	0.20699	0.13544	0.27865
SMAC_01010.t01.i1	89.5	82.081	75.1	0.20722	0.20722	0.18185
SMAC_01010.t01.i2	87.3	81.818	78.9	0.20841	0.18618	0.23504
SMAC_01013.t01.i1	94.8	94.805	93.6	0.05423	0.06873	0.09736
SMAC_01013.t01.i2	72.8	64.557	56.7	0.49758	0.49275	0.51408
SMAC_01014.t01.i1	88.8	85	60.2	0.16808	0.16896	0.16896
SMAC_01015.t01.i1	81.8	75.41	64.8	0.30844	0.23688	0.28729
SMAC_01015.t01.i2	87.5	81.818	54.2	0.21118	0.24079	0.26333
SMAC_01016.t01.i1	78.6	66.667	50.5	0.45182	0.39771	0.38809
SMAC_01016.t01.i2	93.6	90	90.0	0.10788	0.10788	0.10788
SMAC_01021.t01.i1	73.9	66.667	30.2	0.44279	0.32409	0.83821
SMAC_01022.t01.i1	82.2	67.089	39.3	0.44007	0.38465	0.53084
SMAC_01022.t01.i2	78.3	65.766	58.9	0.47057	0.47057	0.49346
SMAC_01022.t01.i3	73.4	67.416	33.1	0.42904	0.42123	0.61695
SMAC_01023.t01.i1	78.0	74.667	63.6	0.31303	0.30787	0.35735
SMAC_01023.t01.i2	70.1	56.897	55.0	0.69075	0.60862	0.66130
SMAC_01023.t01.i3	77.8	71.233	67.5	0.37530	0.37157	0.47171
SMAC_01023.t01.i4	80.2	75.747	16.8	0.29956	0.35969	0.33518
SMAC_01023.t01.i5	85.8	81.897	81.2	0.21172	0.21172	0.23309
SMAC_01023.t01.i6	79.0	72.872	71.4	0.34631	0.37053	0.26963
SMAC_01024.t01.i1	78.5	72.857	64.6	0.33953	0.34181	0.36745
SMAC_01024.t01.i2	67.1	64.179	58.1	0.50126	0.77994	0.47923
SMAC_01025.t01.i1	86.3	84.536	82.0	0.17565	0.18964	0.21789
SMAC_01025.t01.i2	76.3	67.742	66.3	0.42283	0.42200	0.50355
SMAC_01026.t01.i1	76.7	68.966	53.3	0.41032	0.29212	0.54691
SMAC_01027.t01.i1	74.3	76.056	72.0	0.29415	0.48622	0.21703
SMAC_01031.t01.i1	77.0	68.966	56.1	0.40169	0.36305	0.38706
SMAC_01031.t01.i2	70.2	53.968	41.0	0.71404	0.71404	0.88650
SMAC_01031.t01.i3	71.9	63.83	44.1	0.50027	0.37652	0.51294
SMAC_01033.t01.i1	75.9	64.935	51.5	0.48761	0.46426	0.49275
SMAC_01034.t01.i1	81.4	73.171	68.2	0.34331	0.34683	0.38116
SMAC_01034.t01.i2	85.6	82.979	73.6	0.19906	0.19906	0.25862
SMAC_01035.t01.i1	83.2	73.846	67.6	0.34235	0.31457	0.26513
SMAC_01036.t01.i1	84.1	77.848	65.8	0.26321	0.24387	0.24468
SMAC_01036.t01.i2	79.9	73.77	54.9	0.32603	0.32406	0.57631
SMAC_01036.t01.i3	78.3	70	51.9	0.38594	0.34336	0.38280
SMAC_01037.t01.i1	85.4	84.211	84.2	0.18050	0.17873	0.30023
SMAC_01038.t01.i1	68.7	71.429	34.4	0.36393	0.50684	0.53411
SMAC_01039.t01.i1	75.7	59.036	46.7	0.59351	0.50552	0.54852
SMAC_01043.t01.i1	81.6	76.056	71.1	0.29185	0.29012	0.34818
SMAC_01044.t01.i1	88.3	82.143	75.7	0.20767	0.18044	0.23173
SMAC_01044.t01.i2	76.8	62.903	60.0	0.55980	0.60529	0.44839
SMAC_01044.t01.i3	83.7	78.689	67.6	0.25880	0.25880	0.27320
SMAC_01046.t01.i1	71.8	65.882	54.9	0.45882	0.38439	0.52168
SMAC_01050.t01.i1	93.7	91.667	88.0	0.08834	0.10421	0.10465
SMAC_01050.t01.i2	86.4	82.609	60.0	0.20420	0.18510	0.20980
SMAC_01050.t01.i3	73.7	62.712	60.7	0.54073	0.55011	0.42916
SMAC_01051.t01.i2	71.1	55.714	34.8	0.68795	0.55241	0.79193
SMAC_01054.t01.i1	80.3	75.862	51.8	0.29641	0.22075	0.37805
SMAC_01054.t01.i2	92.0	89.216	89.2	0.11750	0.10632	0.15356
SMAC_01054.t01.i3	75.0	61.429	57.3	0.55136	0.43487	0.36645
SMAC_01054.t01.i4	78.7	70.175	67.8	0.38353	0.37486	0.27320
SMAC_01054.t01.i5	71.4	64.407	59.4	0.48567	0.39401	0.41170
SMAC_01054.t01.i6	91.3	91.667	91.7	0.08945	0.08945	0.16559
SMAC_01054.t01.i7	79.5	72.581	68.2	0.34988	0.32209	0.50110
SMAC_01054.t01.i8	78.6	66.667	64.5	0.46568	0.44039	0.53568
SMAC_01055.t01.i1	82.1	60.256	17.0	0.56993	0.60025	0.64153
SMAC_01055.t01.i2	70.0	62.319	56.6	0.52532	0.63547	0.63547
SMAC_01055.t01.i3	78.3	69.231	37.1	0.39819	0.37638	0.53502
SMAC_01055.t01.i4	76.7	67.066	48.1	0.44649	0.42155	0.42545
SMAC_01058.t01.i1	85.9	79.592	55.7	0.23846	0.18418	0.27470
SMAC_01062.t01.i1	69.0	58.929	34.1	0.60954	0.67704	0.31351
SMAC_01063.t01.i1	89.2	85.542	85.5	0.16319	0.16461	0.19434
SMAC_01063.t01.i2	77.4	66.265	47.4	0.44826	0.43494	0.45142
SMAC_01064.t01.i1	74.2	65.455	47.4	0.49745	0.46481	0.48735
SMAC_01064.t01.i2	68.1	49.315	46.8	0.84728	0.74388	0.95304
SMAC_01065.t01.i1	85.3	78.313	74.7	0.26111	0.24293	0.30506
SMAC_01066.t01.i1	84.8	77.941	75.7	0.26892	0.25066	0.16713
SMAC_01066.t01.i2	90.3	84.058	80.6	0.18607	0.18607	0.20691
SMAC_01066.t01.i3	77.9	73.438	59.5	0.33257	0.35960	0.35238
SMAC_01067.t01.i1	76.5	66.316	41.7	0.45749	0.49483	0.61389
SMAC_01070.t01.i1	83.8	76.744	68.0	0.27951	0.27951	0.24663
SMAC_01071.t01.i1	100.0	100	100.0	0.00000	0.00000	0.00000
SMAC_01072.t01.i1	79.4	69.231	36.4	0.40065	0.36488	0.42256
SMAC_01074.t01.i1	84.3	77.966	69.7	0.27865	0.27865	0.33933
SMAC_01074.t01.i2	71.4	58.209	57.4	0.62819	0.58971	0.71703
SMAC_01074.t01.i3	71.7	67.925	66.7	0.42707	0.51631	0.79251
SMAC_01074.t01.i4	79.2	72	55.4	0.35852	0.26354	0.29175
SMAC_01074.t01.i5	83.9	71.93	61.2	0.35322	0.32410	0.32622
SMAC_01075.t01.i1	76.3	67.045	67.0	0.44562	0.46943	0.54266
SMAC_01075.t01.i2	89.8	90.411	86.8	0.10500	0.12195	0.15400
SMAC_01075.t01.i3	84.0	77.273	71.8	0.27383	0.21281	0.28143
SMAC_01076.t01.i1	81.1	75.949	75.9	0.29789	0.26255	0.38181
SMAC_01079.t01.i1	82.9	76.19	65.9	0.29470	0.29803	0.30379
SMAC_01079.t01.i2	78.8	67.105	49.0	0.43374	0.44103	0.46528
SMAC_01081.t01.i1	78.2	62.5	37.7	0.51986	0.56680	0.49151
SMAC_01083.t01.i1	82.4	74.576	57.9	0.31473	0.23883	0.31239
SMAC_01083.t01.i2	75.7	74.286	62.7	0.31627	0.26885	0.51282
SMAC_01083.t01.i3	79.9	68.75	37.1	0.40792	0.19469	0.31289
SMAC_01084.t01.i1	87.4	81.5	62.2	0.21347	0.23575	0.22850
SMAC_01085.t01.i1	81.8	77.778	76.6	0.27374	0.24873	0.26253
SMAC_01086.t01.i1	73.8	57.143	48.5	0.65471	0.62527	0.46874
SMAC_01087.t01.i1	60.5	50.526	13.4	0.80965	0.75953	0.99414
SMAC_01088.t01.i1	85.8	80.952	53.5	0.22081	0.23214	0.20606
SMAC_01088.t01.i2	85.7	73.016	63.9	0.33936	0.33936	0.36393
SMAC_01088.t01.i3	95.0	96.226	94.4	0.03885	0.05885	0.05916
SMAC_01089.t01.i1	82.9	76.087	72.2	0.28849	0.30412	0.30769
SMAC_01089.t01.i2	87.2	80.328	79.0	0.22960	0.22960	0.25089
SMAC_01089.t01.i3	85.9	84.746	80.6	0.17349	0.21841	0.15126
SMAC_01089.t01.i4	75.9	70.909	63.9	0.38155	0.46829	0.32401
SMAC_01089.t01.i5	94.4	95.385	95.4	0.04784	0.06459	0.11628
SMAC_01089.t01.i6	82.1	76.923	76.9	0.29261	0.29761	0.42122
SMAC_01090.t01.i1	76.9	67.308	64.8	0.42978	0.43090	0.55958
SMAC_01090.t01.i2	75.7	67.123	56.3	0.43943	0.46580	0.42418
SMAC_01092.t01.i1	71.7	66.25	47.7	0.46139	0.49409	0.57750
SMAC_01093.t01.i1	80.1	68.254	55.1	0.42782	0.42782	0.55603
SMAC_01096.t01.i1	86.1	83.607	60.7	0.19494	0.17505	0.19906
SMAC_01096.t01.i2	94.9	96.154	96.2	0.03952	0.03952	0.08210
SMAC_01096.t01.i3	71.8	56.452	56.5	0.67721	0.58471	0.55691
SMAC_01097.t01.i1	88.9	87.755	58.9	0.13413	0.15977	0.13426
SMAC_01098.t01.i1	86.2	81.25	57.1	0.21608	0.26421	0.28803
SMAC_01100.t01.i1	78.6	66.667	61.9	0.49392	0.34283	0.28996
SMAC_01100.t01.i2	85.3	80.488	75.0	0.23024	0.24650	0.25496
SMAC_01100.t01.i3	77.2	73.684	73.7	0.34385	0.34873	0.42292
SMAC_01101.t01.i1	85.1	78.382	74.3	0.26041	0.22634	0.24105
SMAC_01102.t01.i1	81.8	72.222	42.2	0.34968	0.18425	0.37531
SMAC_01102.t01.i2	88.7	78.151	73.2	0.26115	0.23493	0.18705
SMAC_01102.t01.i3	84.1	79.688	73.9	0.24399	0.24399	0.31256
SMAC_01103.t01.i1	85.6	79.661	72.3	0.24679	0.25086	0.22454
SMAC_01105.t01.i1	68.5	53.488	35.1	0.74024	0.55609	0.50769
SMAC_01106.t01.i1	86.4	80.769	80.0	0.22448	0.19960	0.21193
SMAC_01106.t01.i2	74.3	64.912	64.9	0.50296	0.39697	0.42589
SMAC_01108.t01.i1	80.8	84.483	76.6	0.17692	0.17692	0.40999
SMAC_01108.t01.i2	81.4	73.438	59.5	0.32868	0.32166	0.33302
SMAC_01112.t01.i1	76.1	66.667	50.6	0.45745	0.56500	0.44084
SMAC_01112.t01.i2	76.1	68.519	56.5	0.42827	0.50724	0.51051
SMAC_01113.t01.i1	83.0	70.769	69.7	0.37649	0.32904	0.32381
SMAC_01113.t01.i2	73.8	63.636	58.3	0.49998	0.52268	0.54766
SMAC_01113.t01.i3	70.7	58.571	58.6	0.61087	0.61087	0.79768
SMAC_01113.t01.i4	86.5	79.73	76.6	0.24810	0.26984	0.22358
SMAC_01116.t01.i1	79.9	70.362	59.2	0.38496	0.34394	0.31824
SMAC_01118.t01.i1	74.0	62.121	45.1	0.53225	0.49634	0.79567
SMAC_01118.t01.i3	71.4	54.795	27.8	0.69996	0.64044	0.62777
SMAC_01118.t01.i5	70.8	57.143	42.7	0.64645	0.57926	0.57210
SMAC_01123.t01.i1	83.2	75.949	67.4	0.29789	0.31917	0.28633
SMAC_01123.t01.i2	81.4	72.973	64.3	0.33871	0.34111	0.29664
SMAC_01126.t01.i1	80.4	79.032	71.0	0.25367	0.31134	0.35160
SMAC_01126.t01.i2	85.5	76.712	72.7	0.28414	0.24245	0.25693
SMAC_01127.t01.i1	78.1	67.692	55.0	0.45457	0.30339	0.30938
SMAC_01127.t01.i2	72.9	64.474	40.5	0.48321	0.42559	0.50425
SMAC_01127.t01.i3	79.0	68.116	65.3	0.42128	0.44986	0.44624
SMAC_01128.t01.i1	78.0	66	66.0	0.45467	0.32114	0.35449
SMAC_01129.t01.i1	78.3	70	58.9	0.39841	0.37239	0.46032
SMAC_01129.t01.i2	76.6	69.863	59.3	0.41888	0.43031	0.48364
SMAC_01130.t01.i1	83.5	75.157	72.4	0.30393	0.28953	0.34233
SMAC_01131.t01.i1	88.8	83.636	83.6	0.18845	0.20901	0.09705
SMAC_01132.t01.i1	82.8	84.091	51.4	0.17888	0.17908	0.42254
SMAC_01132.t01.i2	80.8	72.881	50.6	0.33663	0.26093	0.28548
SMAC_01133.t01.i1	85.2	80.328	73.1	0.23380	0.23136	0.34672
SMAC_01134.t01.i1	86.6	77.465	71.4	0.27193	0.23172	0.23172
SMAC_01134.t01.i2	91.1	87.838	86.7	0.13289	0.11676	0.16604
SMAC_01134.t01.i3	83.5	74.242	66.2	0.32265	0.32620	0.24873
SMAC_01134.t01.i4	74.9	68.852	56.8	0.40999	0.40651	0.52690
SMAC_01134.t01.i5	78.7	64.789	64.8	0.47686	0.45125	0.39224
SMAC_01135.t01.i1	75.3	67.347	36.7	0.44100	0.36849	0.61268
SMAC_01136.t01.i1	75.1	64.789	64.8	0.49119	0.50384	0.49119
SMAC_01136.t01.i2	73.4	59.375	55.9	0.60792	0.56789	0.63465
SMAC_01138.t01.i1	78.2	72.414	64.6	0.34773	0.34773	0.60990
SMAC_01138.t01.i2	76.1	68.519	64.9	0.41624	0.38587	0.45576
SMAC_01139.t01.i1	70.1	57.895	45.2	0.61813	0.56067	0.83788
SMAC_01140.t01.i1	78.8	63.492	37.7	0.50402	0.47771	0.50552
SMAC_01142.t01.i1	81.3	73.684	62.7	0.33688	0.36363	0.43410
SMAC_01144.t01.i1	65.3	65.217	22.1	0.31086	0.38583	0.35968
SMAC_01144.t01.i2	77.3	70.37	69.0	0.39257	0.38739	0.37872
SMAC_01144.t01.i3	80.3	74.477	54.9	0.31418	0.30554	0.37320
SMAC_01145.t01.i1	83.7	82.192	81.1	0.20397	0.18646	0.28684
SMAC_01145.t01.i2	90.9	85.161	84.6	0.17029	0.15304	0.13707
SMAC_01145.t01.i3	71.2	69.811	62.7	0.38828	0.53584	0.50018
SMAC_01145.t01.i4	93.2	93.976	92.9	0.06302	0.09043	0.10472
SMAC_01146.t01.i1	72.8	67.606	66.7	0.43638	0.38227	0.63503
SMAC_01147.t01.i1	90.7	90.323	72.7	0.10387	0.10038	0.18852
SMAC_01148.t01.i1	73.0	65.672	61.1	0.46195	0.48340	0.43555
SMAC_01148.t01.i2	78.4	65.574	58.0	0.47111	0.47111	0.67961
SMAC_01148.t01.i3	76.3	63.934	52.7	0.50116	0.51344	0.40357
SMAC_01149.t01.i1	94.4	92.035	83.2	0.08535	0.08783	0.07215
SMAC_01150.t01.i1	82.9	66.071	62.7	0.47516	0.38587	0.38587
SMAC_01151.t01.i1	78.6	57.895	28.0	0.63590	0.46722	0.32943
SMAC_01151.t01.i2	76.7	65.385	45.3	0.46636	0.54264	0.42784
SMAC_01152.t01.i1	91.5	85.135	81.8	0.16680	0.16680	0.11185
SMAC_01153.t01.i1	93.3	94.231	94.2	0.06035	0.06035	0.06035
SMAC_01154.t01.i1	84.1	74.766	68.4	0.31272	0.30455	0.33374
SMAC_01154.t01.i2	82.3	75	75.0	0.31256	0.31646	0.36817
SMAC_01156.t01.i1	81.1	74.532	58.4	0.31319	0.30174	0.35330
SMAC_01156.t01.i2	75.0	65.541	62.2	0.47461	0.48712	0.54944
SMAC_01156.t01.i3	81.5	76.216	74.6	0.29924	0.28519	0.32194
SMAC_01156.t01.i4	70.3	76.364	16.0	0.29471	0.29968	1.17255
SMAC_01157.t01.i1	77.4	68.75	55.0	0.40707	0.38136	0.35296
SMAC_01158.t01.i1	84.9	80.952	81.0	0.22268	0.34264	0.27034
SMAC_01158.t01.i2	96.2	92.308	87.8	0.08353	0.08353	0.08353
SMAC_01159.t01.i1	89.7	85.385	79.3	0.16469	0.14001	0.15900
SMAC_01159.t01.i2	90.6	86.301	79.7	0.15565	0.13779	0.11950
SMAC_01160.t01.i1	85.5	79.032	38.3	0.25075	0.25075	0.21439
SMAC_01161.t01.i1	77.0	48.485	27.4	0.91158	0.68830	0.42431
SMAC_01161.t01.i2	72.3	64.912	38.1	0.47347	0.48346	0.54474
SMAC_01162.t01.i1	79.0	63.218	14.2	0.50629	0.42819	0.46216
SMAC_01162.t01.i2	83.8	67.073	23.9	0.44192	0.49817	0.47114
SMAC_01163.t01.i1	82.6	74.545	65.1	0.31695	0.34136	0.35867
SMAC_01165.t01.i1	76.3	66.129	32.0	0.45309	0.47771	0.44090
SMAC_01166.t01.i1	91.8	90.031	67.4	0.10584	0.10237	0.12461
SMAC_01166.t01.i2	85.7	76.923	74.5	0.29004	0.25431	0.25691
SMAC_01166.t01.i3	89.4	85.507	84.9	0.16607	0.15738	0.14602
SMAC_01168.t01.i1	74.5	63.889	59.0	0.51250	0.42495	0.46580
SMAC_01169.t01.i1	62.0	51.515	50.7	0.82975	0.79879	0.73387
SMAC_01173.t01.i1	70.3	59.748	49.2	0.59164	0.55055	0.62136
SMAC_01174.t01.i1	83.2	75.234	54.9	0.30072	0.27065	0.27992
SMAC_01174.t01.i2	77.0	74.419	30.5	0.31448	0.26313	0.43211
SMAC_01174.t01.i3	80.8	74.627	61.7	0.32396	0.34623	0.33420
SMAC_01174.t01.i4	79.4	68.519	59.7	0.43625	0.37055	0.45576
SMAC_01176.t01.i1	81.7	77.027	76.0	0.28500	0.28749	0.28749
SMAC_01176.t01.i2	81.5	74.603	70.1	0.32302	0.29261	0.18510
SMAC_01176.t01.i3	81.6	75.439	74.1	0.31108	0.29275	0.31108
SMAC_01176.t01.i4	88.1	80	61.5	0.23566	0.22790	0.19367
SMAC_01176.t01.i5	95.5	92.308	92.3	0.08353	0.08353	0.04002
SMAC_01179.t01.i1	68.8	62.295	43.7	0.53822	0.58014	0.48761
SMAC_01180.t01.i1	87.6	86.667	76.5	0.14844	0.14844	0.20642
SMAC_01181.t01.i1	90.1	87.755	78.2	0.13542	0.14841	0.17722
SMAC_01181.t01.i2	93.1	96.552	96.6	0.03541	0.03541	0.15301
SMAC_01182.t01.i1	77.8	62.162	57.5	0.54944	0.51718	0.33345
SMAC_01184.t01.i1	89.9	86.301	76.5	0.15272	0.11487	0.14369
SMAC_01184.t01.i2	85.6	78.195	66.7	0.26321	0.25171	0.23447
SMAC_01186.t01.i1	71.8	57.627	55.7	0.72019	0.62340	0.52787
SMAC_01186.t01.i2	76.1	77.586	69.2	0.29074	0.39108	0.60862
SMAC_01191.t01.i3	73.1	61.538	10.4	0.56969	0.39751	0.40145
SMAC_01197.t01.i1	72.5	61.905	16.7	0.54354	0.49623	0.93243
SMAC_01198.t01.i12	100.0	100	100.0	0.00000	0.00000	0.00000
SMAC_01202.t01.i1	78.8	64	45.3	0.49791	0.45210	0.46355
SMAC_01202.t01.i2	81.9	73.913	65.4	0.33304	0.49202	0.26149
SMAC_01203.t01.i1	87.8	83.117	79.0	0.19401	0.20501	0.20501
SMAC_01203.t01.i2	85.5	81.311	72.7	0.21987	0.22153	0.23099
SMAC_01203.t01.i3	80.0	75.862	15.2	0.29641	0.56175	0.35530
SMAC_01204.t01.i1	79.2	64.706	60.0	0.47800	0.47800	0.51510
SMAC_01204.t01.i2	81.6	67.797	38.5	0.42527	0.27207	0.45059
SMAC_01205.t01.i1	86.7	78.161	75.6	0.26068	0.28009	0.22832
SMAC_01205.t01.i2	84.0	81.538	66.2	0.21314	0.22268	0.24663
SMAC_01206.t01.i1	70.9	60.976	38.5	0.55353	0.58121	0.51322
SMAC_01210.t01.i1	83.3	78.082	67.1	0.27092	0.26774	0.33334
SMAC_01210.t01.i2	96.2	95.181	94.0	0.05015	0.06349	0.02450
SMAC_01211.t01.i1	82.4	69.863	64.6	0.39722	0.29415	0.38972
SMAC_01212.t01.i1	90.8	89.157	86.0	0.11942	0.09127	0.13335
SMAC_01212.t01.i2	79.2	68.182	67.2	0.42619	0.30056	0.29540
SMAC_01214.t01.i1	87.6	82.895	79.7	0.19697	0.19697	0.22064
SMAC_01215.t01.i1	86.2	81.25	64.5	0.22001	0.23581	0.22567
SMAC_01216.t01.i1	82.3	71.642	66.7	0.36919	0.29490	0.31651
SMAC_01217.t01.i1	79.4	71.642	70.6	0.36177	0.33420	0.44794
SMAC_01218.t01.i1	72.5	55.238	55.2	0.68202	0.70702	0.55199
SMAC_01218.t01.i3	75.9	60.377	50.8	0.56480	0.56867	0.60715
SMAC_01219.t01.i1	75.4	60.656	57.8	0.56111	0.46667	0.40408
SMAC_01219.t01.i2	93.3	93.333	91.8	0.07155	0.10974	0.07050
SMAC_01222.t01.i1	80.8	70.69	63.1	0.38757	0.38229	0.36393
SMAC_01223.t01.i1	93.4	93.258	92.2	0.07109	0.07109	0.13927
SMAC_01223.t01.i2	86.4	78.71	76.7	0.25416	0.22585	0.21461
SMAC_01223.t01.i3	74.1	63.077	59.4	0.51875	0.51107	0.67066
SMAC_01226.t01.i1	66.4	48.611	28.7	0.86746	0.80326	0.40645
SMAC_01226.t01.i2	63.9	50.704	26.1	0.81298	0.76570	0.54738
SMAC_01227.t01.i1	77.6	65.672	41.1	0.46195	0.35643	0.54411
SMAC_01228.t01.i1	70.6	58.182	58.2	0.65758	0.54294	0.39751
SMAC_01229.t01.i1	79.1	72.304	48.3	0.35122	0.34895	0.39793
SMAC_01231.t01.i1	84.5	81.356	68.6	0.22114	0.21440	0.28687
SMAC_01232.t01.i1	87.7	83.815	78.8	0.18853	0.19779	0.17960
SMAC_01232.t01.i2	92.3	88.822	87.2	0.12389	0.10472	0.12194
SMAC_01233.t01.i1	81.5	73.737	71.6	0.33505	0.38807	0.36883
SMAC_01233.t01.i2	86.5	82.386	79.7	0.20807	0.23113	0.21432
SMAC_01233.t01.i3	98.5	97.059	97.1	0.03031	0.03031	0.03031
SMAC_01233.t01.i4	93.9	92.069	84.5	0.08499	0.10548	0.07684
SMAC_01237.t01.i1	82.1	75.159	73.3	0.31417	0.29589	0.41577
SMAC_01238.t01.i1	87.0	81.818	72.6	0.21118	0.26207	0.29471
SMAC_01238.t01.i2	86.0	81.522	75.8	0.21497	0.19982	0.19131
SMAC_01238.t01.i3	77.3	67.308	55.6	0.42949	0.42949	0.44130
SMAC_01238.t01.i4	79.9	70.37	58.5	0.40553	0.36848	0.47794
SMAC_01239.t01.i1	76.5	68.116	68.1	0.42495	0.40895	0.65734
SMAC_01240.t01.i1	74.0	61.667	52.9	0.55951	0.65067	0.61268
SMAC_01242.t01.i1	82.7	77.358	31.3	0.28777	0.20300	0.26253
SMAC_01242.t01.i2	85.4	77.778	75.7	0.26802	0.25531	0.25872
SMAC_01242.t01.i3	96.8	94.624	78.6	0.05633	0.05633	0.06838
SMAC_01243.t01.i1	80.7	78.571	72.4	0.25694	0.29943	0.25694
SMAC_01243.t01.i2	86.2	74.747	74.7	0.31751	0.31751	0.30056
SMAC_01243.t01.i3	80.7	70.588	52.9	0.38004	0.47519	0.33361
SMAC_01244.t01.i1	81.3	77.465	67.9	0.28063	0.28063	0.38693
SMAC_01244.t01.i2	77.5	73.611	46.1	0.32759	0.31528	0.26013
SMAC_01245.t01.i1	86.5	78.873	72.7	0.25497	0.25497	0.32084
SMAC_01245.t01.i2	83.1	79.121	61.0	0.25201	0.23129	0.19709
SMAC_01245.t01.i3	79.7	69.492	69.5	0.39689	0.36658	0.31098
SMAC_01245.t01.i4	89.2	82.456	69.1	0.20255	0.13638	0.09381
SMAC_01245.t01.i5	81.1	70.492	68.3	0.37968	0.37968	0.42002
SMAC_01245.t01.i6	70.7	56.25	54.5	0.66370	0.55392	0.68529
SMAC_01246.t01.i1	89.4	84.211	73.8	0.18205	0.16581	0.10796
SMAC_01246.t01.i2	81.2	68.421	67.2	0.42589	0.39388	0.30415
SMAC_01249.t01.i1	81.8	75.561	59.2	0.29622	0.29472	0.31866
SMAC_01249.t01.i2	77.9	61.728	38.5	0.53817	0.40484	0.45139
SMAC_01249.t01.i3	81.0	76.786	68.3	0.27914	0.28535	0.42597
SMAC_01249.t01.i4	75.5	71.25	58.2	0.36808	0.41462	0.55083
SMAC_01251.t01.i1	68.9	59.091	41.6	0.60701	0.54766	0.92064
SMAC_01252.t01.i1	73.0	55.932	15.6	0.66441	0.60265	0.53599
SMAC_01254.t01.i1	85.9	76.923	76.9	0.27724	0.25574	0.21314
SMAC_01254.t01.i2	79.5	64.286	61.6	0.52302	0.37457	0.34825
SMAC_01254.t01.i3	70.6	59.459	55.0	0.59303	0.55659	0.50472
SMAC_01255.t01.i1	78.9	74.286	61.9	0.33100	0.24027	0.39302
SMAC_01255.t01.i2	86.4	83.051	62.8	0.19460	0.19559	0.21969
SMAC_01256.t01.i1	94.8	93.81	82.4	0.06467	0.05952	0.09591
SMAC_01256.t01.i2	86.6	85.246	77.6	0.17168	0.26693	0.16551
SMAC_01257.t01.i1	86.5	80.538	76.1	0.22991	0.21388	0.23282
SMAC_01257.t01.i2	86.0	77.778	67.1	0.27374	0.30006	0.24873
SMAC_01257.t01.i3	78.4	68.75	67.7	0.41375	0.35960	0.29859
SMAC_01258.t01.i1	81.2	74.074	70.2	0.32445	0.29414	0.35672
SMAC_01259.t01.i3	62.3	43.75	23.9	1.08220	0.39843	0.33878
SMAC_01260.t01.i1	77.0	71.212	66.2	0.37063	0.33564	0.38310
SMAC_01261.t01.i1	83.5	77.523	50.6	0.27069	0.23126	0.35192
SMAC_01261.t01.i2	92.0	86.735	85.9	0.15087	0.12574	0.12455
SMAC_01261.t01.i3	79.0	72.222	72.2	0.35252	0.34697	0.31818
SMAC_01262.t01.i1	80.7	66.25	53.5	0.46139	0.42987	0.34279
SMAC_01263.t01.i1	85.0	79.71	79.7	0.23710	0.19812	0.23710
SMAC_01265.t01.i1	93.0	90.323	86.2	0.10462	0.10462	0.10585
SMAC_01265.t01.i2	82.0	75.862	60.3	0.29212	0.26750	0.39526
SMAC_01266.t01.i1	75.0	68	54.0	0.42870	0.34736	0.58424
SMAC_01267.t01.i1	82.8	77.358	67.2	0.28231	0.28121	0.24853
SMAC_01267.t01.i2	81.1	74.627	73.5	0.31173	0.26624	0.24835
SMAC_01268.t01.i1	79.8	77.477	53.4	0.27166	0.30202	0.30892
SMAC_01269.t01.i1	82.6	74.545	71.9	0.31393	0.31393	0.31393
SMAC_01269.t01.i2	79.4	67.857	55.9	0.41971	0.41971	0.39689
SMAC_01270.t01.i1	78.5	66.038	64.8	0.48158	0.43989	0.43989
SMAC_01272.t01.i1	80.1	66.667	39.0	0.44345	0.36780	0.40487
SMAC_01277.t01.i1	85.0	83.099	83.1	0.19367	0.19531	0.26410
SMAC_01277.t01.i2	74.3	61.404	60.3	0.55442	0.48164	0.56181
SMAC_01278.t01.i1	78.6	77.381	66.3	0.27072	0.29192	0.30998
SMAC_01278.t01.i2	80.2	69.565	42.1	0.40345	0.33416	0.35156
SMAC_01279.t01.i1	77.4	68.966	55.6	0.40056	0.43064	0.56436
SMAC_01280.t01.i1	87.9	86.076	77.3	0.15730	0.12503	0.15730
SMAC_01280.t01.i2	67.2	54.545	52.9	0.70291	0.74144	0.56094
SMAC_01281.t01.i1	74.1	60.44	49.5	0.56382	0.43540	0.51831
SMAC_01282.t01.i1	82.6	75.385	73.1	0.30105	0.32234	0.34734
SMAC_01282.t01.i2	80.4	72.727	70.2	0.35932	0.32097	0.43270
SMAC_01284.t01.i1	72.6	53.571	53.6	0.76629	0.72082	0.70739
SMAC_01285.t01.i1	84.9	83.333	79.2	0.19144	0.20464	0.22895
SMAC_01285.t01.i2	77.4	68.966	58.8	0.40612	0.33233	0.40141
SMAC_01285.t01.i3	82.8	81.159	63.6	0.22279	0.18378	0.28012
SMAC_01285.t01.i4	83.1	78.261	78.3	0.25943	0.28422	0.34818
SMAC_01287.t01.i1	82.0	73.139	65.3	0.34073	0.35983	0.32343
SMAC_01287.t01.i2	84.9	73.438	71.2	0.34424	0.31646	0.34424
SMAC_01288.t01.i1	86.3	83.333	55.6	0.19085	0.16700	0.29959
SMAC_01288.t01.i2	75.7	65.079	56.9	0.51496	0.46829	0.46117
SMAC_01290.t01.i1	87.0	80.172	76.2	0.23309	0.22075	0.18915
SMAC_01290.t01.i2	85.6	83.077	83.1	0.19336	0.15334	0.21314
SMAC_01290.t01.i3	77.0	67.797	65.6	0.43421	0.43421	0.44226
SMAC_01290.t01.i4	82.6	76.056	73.0	0.29703	0.32084	0.33560
SMAC_01292.t01.i1	82.6	75.524	61.0	0.30778	0.32672	0.35516
SMAC_01292.t01.i2	85.5	83.75	79.8	0.18898	0.18898	0.27849
SMAC_01293.t01.i1	78.2	63.636	53.8	0.52652	0.42619	0.57600
SMAC_01293.t01.i2	77.8	62.903	47.6	0.53987	0.34988	0.43380
SMAC_01295.t01.i1	74.4	66.154	39.8	0.45120	0.47699	0.37929
SMAC_01296.t01.i1	79.4	73.134	66.2	0.34623	0.28422	0.27912
SMAC_01297.t01.i1	80.7	73.611	70.7	0.35463	0.38241	0.37026
SMAC_01298.t01.i1	75.7	66	55.0	0.47039	0.47910	0.47910
SMAC_01298.t01.i2	82.1	68.519	58.7	0.42827	0.40837	0.34933
SMAC_01299.t01.i1	86.1	78.378	66.7	0.26066	0.22462	0.17494
SMAC_01299.t01.i2	82.8	76.86	60.7	0.27940	0.26799	0.27382
SMAC_01299.t01.i3	83.6	80	66.7	0.23504	0.20939	0.38773
SMAC_01300.t01.i1	85.7	81.034	79.7	0.22289	0.24853	0.27985
SMAC_01301.t01.i1	98.1	98.148	98.1	0.01878	0.01878	0.03801
SMAC_01302.t01.i1	89.4	91.393	80.2	0.09181	0.08725	0.17585
SMAC_01302.t01.i2	87.2	82.051	80.0	0.20744	0.18904	0.22414
SMAC_01304.t01.i1	89.2	84.426	79.2	0.17799	0.20072	0.18903
SMAC_01305.t01.i1	90.8	86.538	77.6	0.15119	0.15119	0.12955
SMAC_01305.t01.i2	80.0	72.881	41.3	0.35233	0.35233	0.47157
SMAC_01306.t01.i1	84.6	78.218	72.5	0.25834	0.20784	0.22823
SMAC_01306.t01.i2	88.1	79.661	79.7	0.23765	0.21439	0.17088
SMAC_01306.t01.i3	77.4	69.811	66.1	0.41662	0.50379	0.44082
SMAC_01306.t01.i4	100.0	100	100.0	0.00000	0.00000	0.00000
SMAC_01306.t01.i5	90.8	82.5	58.9	0.20142	0.20142	0.17018
SMAC_01307.t01.i1	82.9	78.095	63.6	0.26596	0.27383	0.33257
SMAC_01307.t01.i2	73.1	55.639	38.5	0.67597	0.60094	0.56778
SMAC_01308.t01.i1	84.7	80.645	79.4	0.22694	0.22694	0.29577
SMAC_01308.t01.i2	85.6	76.364	62.7	0.28535	0.28415	0.28535
SMAC_01309.t01.i1	84.7	76.056	75.0	0.29415	0.29415	0.21171
SMAC_01309.t01.i2	85.8	81.667	80.3	0.21027	0.21027	0.23300
SMAC_01309.t01.i3	76.7	67.901	67.1	0.43201	0.38752	0.36479
SMAC_01310.t01.i1	85.6	79.688	75.0	0.24132	0.21859	0.27109
SMAC_01310.t01.i10	94.4	90.909	90.9	0.09904	0.09904	0.05485
SMAC_01310.t01.i2	80.9	81.481	78.6	0.21848	0.19076	0.32097
SMAC_01310.t01.i3	89.4	87.273	87.3	0.13963	0.09694	0.13963
SMAC_01310.t01.i4	88.5	83.417	83.4	0.19171	0.19875	0.21231
SMAC_01310.t01.i5	85.0	73.214	71.9	0.34486	0.34486	0.41393
SMAC_01310.t01.i6	86.3	78.917	78.7	0.25132	0.21453	0.22603
SMAC_01310.t01.i7	80.3	69.388	68.0	0.39339	0.21280	0.27348
SMAC_01310.t01.i8	88.3	85.455	78.3	0.16236	0.20939	0.16371
SMAC_01310.t01.i9	81.0	74.359	74.4	0.32802	0.30932	0.37568
SMAC_01311.t01.i1	80.7	71.947	61.8	0.35823	0.34099	0.34194
SMAC_01311.t01.i2	85.8	80.263	41.8	0.23716	0.27885	0.23472
SMAC_01311.t01.i3	76.5	66.667	49.4	0.45269	0.50733	0.52690
SMAC_01311.t01.i4	76.2	67.105	63.0	0.43581	0.43826	0.44637
SMAC_01311.t01.i5	83.4	82.143	77.3	0.20923	0.23740	0.30296
SMAC_01312.t01.i1	80.9	74.194	69.7	0.34076	0.30635	0.41675
SMAC_01312.t01.i2	82.5	75.862	66.7	0.29383	0.29641	0.30415
SMAC_01314.t01.i1	85.6	75.714	71.6	0.31015	0.31015	0.30600
SMAC_01314.t01.i2	86.1	85	85.0	0.16768	0.23597	0.21215
SMAC_01315.t01.i1	76.8	66.667	60.7	0.44094	0.40672	0.54336
SMAC_01315.t01.i2	80.6	77.108	50.0	0.28255	0.31508	0.34181
SMAC_01316.t01.i1	77.2	77.778	47.3	0.27300	0.64713	0.40792
SMAC_01316.t01.i2	82.8	74.359	71.6	0.31682	0.31682	0.30287
SMAC_01316.t01.i3	94.5	92.814	92.3	0.07605	0.07605	0.09782
SMAC_01317.t01.i1	80.9	75	68.9	0.30799	0.27221	0.20716
SMAC_01319.t01.i1	96.6	97.701	96.6	0.02336	0.01163	0.06105
SMAC_01320.t01.i1	94.6	93.007	89.3	0.07372	0.06574	0.07299
SMAC_01320.t01.i2	81.9	81.081	78.9	0.22462	0.15400	0.23501
SMAC_01321.t01.i1	91.7	90.244	88.1	0.10478	0.09786	0.14183
SMAC_01321.t01.i2	90.4	92.391	86.7	0.08167	0.05753	0.16225
SMAC_01321.t01.i3	87.9	89.231	85.3	0.11938	0.15716	0.19974
SMAC_01322.t01.i1	74.7	75	2.0	0.31713	0.33701	0.44706
SMAC_01323.t01.i1	77.8	72.84	67.0	0.34304	0.36213	0.38174
SMAC_01325.t01.i1	91.5	85.393	84.4	0.16694	0.16017	0.15201
SMAC_01325.t01.i2	79.3	69.841	67.7	0.40153	0.40740	0.24873
SMAC_01325.t01.i3	78.4	69.811	66.1	0.39573	0.39573	0.47240
SMAC_01325.t01.i4	66.9	54.545	49.2	0.74508	0.64444	0.85426
SMAC_01325.t01.i5	78.9	73.469	67.9	0.32774	0.34554	0.44569
SMAC_01325.t01.i6	79.4	65.455	58.1	0.52070	0.37569	0.28761
SMAC_01326.t01.i1	80.8	73.256	66.3	0.33997	0.33997	0.35030
SMAC_01327.t01.i1	89.5	88.66	88.7	0.12598	0.11316	0.13914
SMAC_01327.t01.i2	89.7	90.541	78.8	0.10236	0.10236	0.22358
SMAC_01329.t01.i1	84.7	78.742	69.2	0.25265	0.24744	0.26558
SMAC_01329.t01.i2	72.9	59.615	55.4	0.57989	0.57989	0.54275
SMAC_01329.t01.i3	80.1	75.676	55.4	0.30773	0.28500	0.51237
SMAC_01330.t01.i1	81.3	68.421	60.9	0.43270	0.43270	0.50675
SMAC_01331.t01.i1	80.9	78.333	74.6	0.26415	0.21411	0.23851
SMAC_01332.t01.i1	89.3	86.747	83.7	0.14756	0.14756	0.16431
SMAC_01333.t01.i1	83.1	78.333	73.4	0.26097	0.26097	0.26415
SMAC_01333.t01.i2	74.3	71.765	30.7	0.36649	0.48587	0.60300
SMAC_01334.t01.i1	88.1	80.952	78.2	0.21982	0.21982	0.23295
SMAC_01334.t01.i2	76.9	74.648	68.8	0.32485	0.31893	0.45872
SMAC_01337.t01.i1	86.2	78.846	59.4	0.24945	0.17223	0.21502
SMAC_01338.t01.i1	79.7	69.091	67.9	0.39851	0.46527	0.28398
SMAC_01339.t01.i1	83.3	79.245	79.2	0.25200	0.28777	0.25200
SMAC_01340.t01.i1	80.4	76.41	46.7	0.29292	0.25323	0.37384
SMAC_01340.t01.i2	71.1	51.807	30.3	0.77390	0.59134	0.51587
SMAC_01341.t01.i1	85.7	80	72.1	0.23617	0.18549	0.24575
SMAC_01342.t01.i1	86.3	78.462	61.4	0.25450	0.25574	0.24549
SMAC_01343.t01.i1	80.9	64.384	49.5	0.50828	0.39737	0.33839
SMAC_01345.t01.i1	79.8	76.119	65.4	0.29211	0.29211	0.45745
SMAC_01345.t01.i2	74.0	78.049	34.0	0.26062	0.48110	0.43850
SMAC_01346.t01.i1	88.9	86.667	80.7	0.14893	0.15720	0.14735
SMAC_01346.t01.i2	85.1	79.73	77.6	0.23855	0.20318	0.20026
SMAC_01346.t01.i3	81.2	72.727	65.8	0.35823	0.37040	0.34672
SMAC_01346.t01.i4	75.3	70.707	69.3	0.37923	0.43180	0.36103
SMAC_01346.t01.i5	71.6	57.692	48.4	0.67028	0.72476	0.66061
SMAC_01347.t01.i1	100.0	100	100.0	0.00000	0.00000	0.00000
SMAC_01347.t01.i2	84.5	81.356	81.4	0.21841	0.24679	0.19460
SMAC_01347.t01.i3	77.3	74.138	59.7	0.32499	0.38229	0.37362
SMAC_01348.t01.i1	73.7	68.852	48.8	0.40999	0.45006	0.60385
SMAC_01348.t01.i2	81.9	83.636	41.8	0.18460	0.16371	0.33233
SMAC_01349.t01.i1	74.0	56.322	20.9	0.70962	0.51136	0.46066
SMAC_01350.t01.i1	95.2	92.063	92.1	0.08430	0.08430	0.10282
SMAC_01350.t01.i2	82.1	73.585	68.4	0.33682	0.33233	0.36065
SMAC_01350.t01.i3	72.0	60	42.4	0.63557	0.53568	0.56926
SMAC_01351.t01.i1	87.2	80	73.2	0.23686	0.19495	0.18822
SMAC_01351.t01.i2	95.9	92.647	88.7	0.07774	0.07774	0.04565
SMAC_01353.t01.i1	84.2	77.143	55.5	0.27318	0.22994	0.23853
SMAC_01353.t01.i2	89.5	86.364	84.4	0.15547	0.15547	0.15547
SMAC_01354.t01.i1	89.8	87.582	74.4	0.13637	0.16068	0.15951
SMAC_01356.t01.i1	83.9	75	61.4	0.30907	0.33233	0.33526
SMAC_01356.t01.i2	75.5	68.966	58.0	0.40122	0.40327	0.48346
SMAC_01357.t01.i1	76.9	67.213	64.1	0.44226	0.40589	0.57452
SMAC_01358.t01.i1	87.8	82.747	81.6	0.19957	0.18718	0.19274
SMAC_01359.t01.i1	75.1	62.162	48.4	0.54325	0.36545	0.28161
SMAC_01360.t01.i1	85.3	86.957	76.9	0.14419	0.16272	0.25346
SMAC_01360.t01.i2	93.1	92.157	90.4	0.08300	0.08382	0.06159
SMAC_01361.t01.i1	85.0	80.303	69.7	0.22863	0.29012	0.24549
SMAC_01361.t01.i2	79.6	74.138	60.6	0.32499	0.28058	0.34821
SMAC_01361.t01.i3	76.3	64.615	53.8	0.49548	0.47419	0.57510
SMAC_01362.t01.i1	74.0	61.404	55.6	0.55442	0.48164	0.45198
SMAC_01363.t01.i1	78.2	80.645	53.8	0.23223	0.23223	0.37501
SMAC_01364.t01.i1	91.1	86.842	84.6	0.14762	0.12712	0.12619
SMAC_01364.t01.i2	79.2	75	75.0	0.31360	0.30979	0.34486
SMAC_01365.t01.i1	71.6	69.231	37.0	0.40798	0.59213	0.46460
SMAC_01368.t01.i1	85.1	81.356	64.0	0.21502	0.17088	0.28691
SMAC_01369.t01.i1	73.4	65.854	29.8	0.46335	0.24646	0.36061
SMAC_01370.t01.i1	82.5	73.214	51.9	0.33361	0.32464	0.41058
SMAC_01371.t01.i1	75.3	70	54.9	0.39081	0.44414	0.40661
SMAC_01373.t01.i1	89.0	88.304	75.1	0.12782	0.14105	0.16599
SMAC_01374.t01.i1	84.3	82.443	52.7	0.20208	0.23737	0.25301
SMAC_01375.t01.i1	76.1	74.545	53.9	0.32597	0.36195	0.59087
SMAC_01376.t01.i1	84.1	62.5	10.7	0.52353	0.45269	0.65292
SMAC_01376.t01.i2	72.4	50	10.4	0.91013	0.69423	0.73592
SMAC_01377.t01.i1	81.1	64.249	33.8	0.48683	0.48633	0.59090
SMAC_01378.t01.i1	84.2	77.273	76.6	0.28193	0.26722	0.26207
SMAC_01379.t01.i1	73.7	62.937	60.0	0.52053	0.43537	0.76629
SMAC_01379.t01.i2	82.1	80	38.1	0.23851	0.30522	0.32987
SMAC_01379.t01.i3	73.1	66.116	48.8	0.45084	0.43137	0.59423
SMAC_01380.t01.i1	83.3	75	73.6	0.30578	0.27803	0.36695
SMAC_01380.t01.i2	85.6	81.356	81.4	0.21439	0.23765	0.23883
SMAC_01380.t01.i3	82.8	73.333	67.9	0.34555	0.32485	0.28854
SMAC_01381.t01.i1	72.6	65.347	53.7	0.46502	0.44766	0.50484
SMAC_01384.t01.i1	73.6	61.429	33.3	0.54411	0.54441	0.74629
SMAC_01386.t01.i1	89.4	90.769	79.7	0.09873	0.11636	0.18852
SMAC_01386.t01.i2	79.8	74.087	69.5	0.32528	0.34937	0.34694
SMAC_01387.t01.i1	90.1	89.706	78.2	0.11526	0.09708	0.18295
SMAC_01388.t01.i1	75.7	62.903	40.6	0.51218	0.48089	0.64043
SMAC_01389.t01.i1	77.7	70.492	55.1	0.37968	0.35110	0.29971
SMAC_01389.t01.i2	87.4	83.168	82.4	0.19529	0.14261	0.16595
SMAC_01390.t01.i1	83.3	70.732	34.9	0.37561	0.33217	0.28813
SMAC_01390.t01.i2	100.0	100	1.2	0.00000	0.00000	0.00000
SMAC_01390.t01.i3	87.4	78.652	66.7	0.25364	0.17681	0.25861
SMAC_01391.t01.i1	77.9	67.391	30.1	0.43215	0.40373	0.31956
SMAC_01391.t01.i2	77.8	64.286	54.5	0.50018	0.47372	0.39134
SMAC_01392.t01.i1	92.9	90.385	90.4	0.10354	0.12567	0.06035
SMAC_01392.t01.i2	77.8	64.815	62.5	0.48110	0.41221	0.40857
SMAC_01393.t01.i1	78.0	69.919	52.1	0.39282	0.37794	0.42563
SMAC_01394.t01.i1	84.5	72.581	52.9	0.37202	0.30483	0.32225
SMAC_01394.t01.i2	79.2	70.492	68.3	0.37709	0.32298	0.37163
SMAC_01395.t01.i1	80.1	69.492	53.9	0.40589	0.42995	0.37862
SMAC_01395.t01.i2	77.2	68.254	67.2	0.44868	0.40153	0.52575
SMAC_01397.t01.i1	69.9	60.417	50.9	0.57248	0.46572	0.58001
SMAC_01397.t01.i2	71.2	60.526	31.7	0.56147	0.29885	0.48944
SMAC_01399.t01.i1	78.5	72.174	63.4	0.35321	0.38229	0.41975
SMAC_01399.t01.i2	78.9	72.245	64.4	0.35118	0.32806	0.33972
SMAC_01399.t01.i3	81.0	70.312	70.3	0.38818	0.38818	0.49324
SMAC_01399.t01.i4	86.2	78.916	74.0	0.25149	0.23809	0.27328
SMAC_01400.t01.i1	73.6	70.833	56.0	0.37847	0.47835	0.71298
SMAC_01400.t01.i2	85.1	80	71.8	0.24332	0.24332	0.20644
SMAC_01400.t01.i3	85.1	77.419	57.1	0.27076	0.29375	0.13068
[truncated: 11,597 more rows]

## Sheet: 1kb upstream
GENE	ALL_ID	NC_JCUC	PW_ID	NCRA_D	NTET_D	NDIS_D
SMAC_00000.5UP_1kb	87.3	83.25	80.4	0.19443	0.18474	0.19701
SMAC_00004.5UP_1kb	75.6	68.22	39.3	0.38643	0.39218	0.42814
SMAC_00006.5UP_1kb	81.6	74.14	45.1	0.31814	0.30883	0.34495
SMAC_00007.5UP_1kb	85.0	78.93	45.9	0.24905	0.23734	0.28373
SMAC_00013.5UP_1kb	81.0	77.49	52.3	0.26957	0.30294	0.28272
SMAC_00018.5UP_1kb	84.8	80.64	55.8	0.22469	0.23117	0.29199
SMAC_00021.5UP_1kb	83.1	78.10	65.2	0.26572	0.24886	0.29056
SMAC_00024.5UP_1kb	79.6	73.00	44.0	0.33621	0.32617	0.43351
SMAC_00037.5UP_1kb	73.5	70.68	44.3	0.37490	0.33251	0.57312
SMAC_00039.5UP_1kb	84.1	79.90	63.6	0.23606	0.23984	0.29667
SMAC_00041.5UP_1kb	84.8	79.42	48.5	0.24329	0.24838	0.28228
SMAC_00043.5UP_1kb	76.7	68.51	59.8	0.41672	0.45311	0.46993
SMAC_00047.5UP_1kb	89.2	81.72	65.4	0.21199	0.21708	0.23725
SMAC_00050.5UP_1kb	85.4	81.94	70.7	0.20804	0.19367	0.27074
SMAC_00061.5UP_1kb	77.9	74.04	62.7	0.32722	0.31480	0.33999
SMAC_00066.5UP_1kb	79.9	81.98	59.4	0.20651	0.20091	0.21200
SMAC_00067.5UP_1kb	88.6	82.52	68.6	0.20149	0.20336	0.18322
SMAC_00068.5UP_1kb	87.5	84.27	74.1	0.17791	0.18383	0.21328
SMAC_00069.5UP_1kb	89.0	87.42	78.4	0.13875	0.14709	0.19355
SMAC_00070.5UP_1kb	90.7	86.60	60.9	0.14807	0.14805	0.16846
SMAC_00071.5UP_1kb	80.2	72.07	51.9	0.35124	0.33096	0.38736
SMAC_00072.5UP_1kb	88.7	82.66	76.8	0.20055	0.19634	0.19095
SMAC_00073.5UP_1kb	83.1	77.83	63.2	0.26636	0.26746	0.31245
SMAC_00075.5UP_1kb	80.3	72.88	53.7	0.34057	0.30590	0.38442
SMAC_00081.5UP_1kb	79.5	71.54	64.1	0.36737	0.33421	0.36830
SMAC_00086.5UP_1kb	85.4	83.87	60.0	0.18402	0.17625	0.27851
SMAC_00091.5UP_1kb	84.1	77.79	59.9	0.26543	0.25578	0.27282
SMAC_00096.5UP_1kb	85.7	81.65	58.8	0.21204	0.18743	0.22917
SMAC_00097.5UP_1kb	82.5	78.69	49.9	0.25353	0.26028	0.29325
SMAC_00098.5UP_1kb	79.8	72.93	50.1	0.34859	0.37676	0.38647
SMAC_00100.5UP_1kb	89.5	85.81	71.8	0.15869	0.15242	0.18691
SMAC_00102.5UP_1kb	87.2	81.97	64.8	0.20688	0.19344	0.22383
SMAC_00103.5UP_1kb	90.9	89.88	78.3	0.10957	0.11937	0.13738
SMAC_00108.5UP_1kb	85.6	82.87	74.5	0.19860	0.18379	0.22803
SMAC_00109.5UP_1kb	91.6	88.47	70.0	0.12569	0.11765	0.14359
SMAC_00110.5UP_1kb	89.8	86.02	73.7	0.15480	0.14482	0.15783
SMAC_00111.5UP_1kb	93.1	89.43	79.6	0.11495	0.10718	0.10962
SMAC_00113.5UP_1kb	88.4	85.61	64.3	0.16084	0.14635	0.20224
SMAC_00114.5UP_1kb	85.1	79.18	52.0	0.24552	0.23295	0.27890
SMAC_00116.5UP_1kb	83.7	78.26	64.9	0.25885	0.26106	0.27998
SMAC_00120.5UP_1kb	85.8	81.57	78.5	0.21388	0.20597	0.23789
SMAC_00122.5UP_1kb	88.6	85.87	70.1	0.15838	0.15017	0.18254
SMAC_00127.5UP_1kb	80.5	73.14	57.3	0.33823	0.32902	0.37171
SMAC_00130.5UP_1kb	79.6	71.84	62.4	0.35827	0.33259	0.41401
SMAC_00131.5UP_1kb	88.9	82.23	67.0	0.20457	0.20100	0.19396
SMAC_00133.5UP_1kb	88.2	84.08	75.6	0.18110	0.17069	0.20182
SMAC_00134.5UP_1kb	94.1	92.24	83.9	0.08230	0.07954	0.08488
SMAC_00135.5UP_1kb	86.9	81.32	69.1	0.21863	0.21204	0.20161
SMAC_00136.5UP_1kb	91.8	89.04	79.9	0.11967	0.11751	0.12091
SMAC_00137.5UP_1kb	89.6	87.99	48.6	0.12644	0.12189	0.11642
SMAC_00139.5UP_1kb	87.2	83.50	76.1	0.18964	0.18349	0.20757
SMAC_00140.5UP_1kb	90.9	87.96	85.0	0.13296	0.12853	0.14118
SMAC_00141.5UP_1kb	82.4	75.05	51.3	0.30941	0.29630	0.31506
SMAC_00150.5UP_1kb	91.0	89.18	83.3	0.11747	0.11915	0.13075
SMAC_00154.5UP_1kb	89.1	85.30	80.8	0.16507	0.15681	0.17654
SMAC_00157.5UP_1kb	84.4	77.70	54.3	0.26791	0.23965	0.27507
SMAC_00158.5UP_1kb	80.7	72.42	62.3	0.34742	0.34685	0.36604
SMAC_00160.5UP_1kb	91.7	87.85	82.6	0.13349	0.12789	0.13850
SMAC_00161.5UP_1kb	84.0	79.73	47.9	0.23860	0.23363	0.29401
SMAC_00162.5UP_1kb	82.3	74.61	49.9	0.31473	0.30566	0.32859
SMAC_00166.5UP_1kb	86.4	82.23	69.6	0.20665	0.19333	0.20032
SMAC_00167.5UP_1kb	81.1	74.12	55.4	0.32407	0.29351	0.37163
SMAC_00174.5UP_1kb	83.4	76.13	54.9	0.29056	0.27913	0.31725
SMAC_00179.5UP_1kb	82.4	82.49	58.0	0.17438	0.16829	0.18556
SMAC_00182.5UP_1kb	87.5	81.53	69.3	0.21348	0.21252	0.22893
SMAC_00184.5UP_1kb	80.5	73.41	51.7	0.32970	0.31156	0.36399
SMAC_00186.5UP_1kb	81.9	76.50	42.1	0.28279	0.29207	0.40086
SMAC_00187.5UP_1kb	79.9	74.63	49.9	0.31289	0.30154	0.40593
SMAC_00188.5UP_1kb	83.1	77.49	61.9	0.27141	0.27353	0.33081
SMAC_00189.5UP_1kb	92.4	87.73	72.8	0.13428	0.12717	0.13032
SMAC_00190.5UP_1kb	93.2	91.30	83.0	0.09346	0.09222	0.11002
SMAC_00192.5UP_1kb	86.0	83.89	64.2	0.18258	0.18573	0.24965
SMAC_00193.5UP_1kb	88.1	82.97	66.5	0.19481	0.18993	0.19838
SMAC_00194.5UP_1kb	86.4	81.72	60.1	0.21177	0.19913	0.25830
SMAC_00205.5UP_1kb	87.9	83.26	56.3	0.19093	0.18510	0.18576
SMAC_00207.5UP_1kb	86.9	82.29	55.6	0.20229	0.15691	0.19537
SMAC_00211.5UP_1kb	93.4	89.63	75.1	0.11220	0.10876	0.11710
SMAC_00212.5UP_1kb	84.3	80.77	64.6	0.22504	0.22064	0.26813
SMAC_00214.5UP_1kb	89.4	85.98	71.0	0.15642	0.15620	0.16727
SMAC_00215.5UP_1kb	90.8	88.11	81.0	0.13089	0.13672	0.14757
SMAC_00216.5UP_1kb	85.8	83.51	68.4	0.18940	0.20237	0.22019
SMAC_00220.5UP_1kb	87.4	82.22	66.7	0.20599	0.18518	0.21917
SMAC_00221.5UP_1kb	82.7	76.58	45.5	0.28342	0.27602	0.32673
SMAC_00222.5UP_1kb	85.3	80.00	71.7	0.23621	0.19734	0.22877
SMAC_00225.5UP_1kb	77.2	68.71	51.2	0.40908	0.38318	0.44922
SMAC_00229.5UP_1kb	89.4	85.29	47.0	0.16392	0.16369	0.19839
SMAC_00231.5UP_1kb	78.0	70.75	61.6	0.37733	0.36459	0.41770
SMAC_00232.5UP_1kb	87.1	84.64	77.2	0.17368	0.18239	0.20978
SMAC_00234.5UP_1kb	88.3	84.27	68.4	0.17902	0.16714	0.17422
SMAC_00235.5UP_1kb	88.8	85.68	66.7	0.15925	0.15310	0.19323
SMAC_00237.5UP_1kb	76.8	74.54	53.6	0.31586	0.32242	0.42865
SMAC_00238.5UP_1kb	89.4	87.71	65.1	0.13456	0.13261	0.18343
SMAC_00239.5UP_1kb	88.5	84.25	63.8	0.17880	0.17716	0.18538
SMAC_00243.5UP_1kb	85.3	80.26	62.9	0.23188	0.22105	0.25551
SMAC_00250.5UP_1kb	79.1	70.67	47.2	0.37514	0.35650	0.40696
SMAC_00252.5UP_1kb	84.3	78.15	72.9	0.26173	0.24514	0.24972
SMAC_00253.5UP_1kb	80.7	74.34	66.6	0.32328	0.29977	0.33792
SMAC_00255.5UP_1kb	89.2	84.32	77.7	0.17833	0.16503	0.17430
SMAC_00259.5UP_1kb	85.1	80.22	53.4	0.23178	0.23190	0.26860
SMAC_00261.5UP_1kb	77.2	69.11	41.9	0.39959	0.40686	0.49192
SMAC_00262.5UP_1kb	82.3	73.78	48.6	0.32392	0.31149	0.31065
SMAC_00267.5UP_1kb	88.2	85.79	79.4	0.16020	0.15081	0.15872
SMAC_00268.5UP_1kb	75.5	65.84	29.6	0.46542	0.42815	0.50935
SMAC_00270.5UP_1kb	82.4	77.10	68.9	0.27936	0.24627	0.28677
SMAC_00273.5UP_1kb	84.6	80.90	73.3	0.22367	0.21302	0.23288
SMAC_00274.5UP_1kb	74.8	75.50	54.9	0.23869	0.22908	0.24230
SMAC_00275.5UP_1kb	87.8	83.96	68.6	0.18276	0.16579	0.19177
SMAC_00280.5UP_1kb	84.9	79.53	55.0	0.24168	0.21170	0.23541
SMAC_00282.5UP_1kb	88.9	86.09	75.2	0.15488	0.13933	0.16913
SMAC_00286.5UP_1kb	87.2	84.22	52.6	0.18051	0.16556	0.22006
SMAC_00288.5UP_1kb	78.4	67.37	53.5	0.43108	0.40053	0.37260
SMAC_00290.5UP_1kb	88.5	85.88	82.6	0.15873	0.15433	0.17074
SMAC_00292.5UP_1kb	75.4	67.26	51.9	0.43540	0.43243	0.48346
SMAC_00293.5UP_1kb	82.1	77.33	65.7	0.27539	0.26422	0.30796
SMAC_00295.5UP_1kb	75.4	65.83	46.3	0.46291	0.43802	0.40708
SMAC_00296.5UP_1kb	81.3	75.22	58.1	0.30535	0.28792	0.34802
SMAC_00305.5UP_1kb	91.0	88.72	86.7	0.12392	0.11995	0.14854
SMAC_00306.5UP_1kb	77.5	70.63	59.2	0.37968	0.37352	0.42307
SMAC_00314.5UP_1kb	90.0	86.79	69.2	0.14608	0.14102	0.16320
SMAC_00317.5UP_1kb	82.9	77.59	73.7	0.27034	0.25454	0.24436
SMAC_00326.5UP_1kb	87.4	82.95	56.9	0.19502	0.19965	0.21557
SMAC_00327.5UP_1kb	89.6	85.97	68.1	0.15636	0.14625	0.17540
SMAC_00328.5UP_1kb	85.9	81.14	73.9	0.22162	0.22262	0.21579
SMAC_00331.5UP_1kb	89.5	85.19	57.8	0.16528	0.16728	0.18772
SMAC_00332.5UP_1kb	84.0	77.11	55.1	0.27609	0.27885	0.29291
SMAC_00335.5UP_1kb	90.8	87.70	49.3	0.13563	0.12646	0.13899
SMAC_00336.5UP_1kb	88.9	86.17	72.2	0.15393	0.15457	0.16588
SMAC_00338.5UP_1kb	93.4	91.31	85.3	0.09247	0.09124	0.11370
SMAC_00340.5UP_1kb	91.6	87.76	76.6	0.13480	0.12560	0.12553
SMAC_00345.5UP_1kb	91.3	89.51	81.6	0.11381	0.11165	0.13401
SMAC_00346.5UP_1kb	80.9	73.46	60.6	0.33077	0.30088	0.31963
SMAC_00349.5UP_1kb	88.8	85.64	67.5	0.16046	0.14812	0.17094
SMAC_00352.5UP_1kb	82.3	76.51	32.0	0.28341	0.24807	0.29281
SMAC_00353.5UP_1kb	87.6	82.78	54.2	0.19645	0.17881	0.15973
SMAC_00354.5UP_1kb	90.2	86.36	75.2	0.15224	0.14572	0.16168
SMAC_00358.5UP_1kb	81.0	75.53	55.2	0.30178	0.28540	0.35484
SMAC_00360.5UP_1kb	80.5	74.49	52.8	0.31406	0.30396	0.33546
SMAC_00361.5UP_1kb	90.6	86.48	78.3	0.15113	0.13218	0.14883
SMAC_00363.5UP_1kb	80.9	74.82	49.3	0.31016	0.29862	0.39401
SMAC_00365.5UP_1kb	84.8	79.41	52.3	0.24360	0.25279	0.27412
SMAC_00366.5UP_1kb	85.7	79.89	70.2	0.23833	0.23416	0.23703
SMAC_00367.5UP_1kb	88.7	84.33	68.5	0.17722	0.16648	0.17639
SMAC_00369.5UP_1kb	88.9	85.74	75.1	0.16020	0.15972	0.17566
SMAC_00370.5UP_1kb	85.5	80.80	57.3	0.22368	0.20364	0.24240
SMAC_00376.5UP_1kb	83.8	77.92	42.8	0.26362	0.26341	0.32421
SMAC_00378.5UP_1kb	84.7	79.96	71.0	0.23534	0.21330	0.24963
SMAC_00384.5UP_1kb	88.4	85.36	67.2	0.16338	0.15077	0.17591
SMAC_00394.5UP_1kb	84.5	80.70	76.8	0.22915	0.21436	0.22972
SMAC_00395.5UP_1kb	81.6	76.58	73.0	0.28848	0.28297	0.31149
SMAC_00396.5UP_1kb	83.7	77.32	56.5	0.27402	0.28520	0.23775
SMAC_00397.5UP_1kb	88.5	84.17	82.9	0.18091	0.16898	0.18684
SMAC_00398.5UP_1kb	81.3	74.90	48.8	0.30952	0.30104	0.27769
SMAC_00401.5UP_1kb	83.5	79.28	66.4	0.24646	0.24324	0.26782
SMAC_00405.5UP_1kb	81.2	74.69	53.9	0.31021	0.30248	0.38636
SMAC_00407.5UP_1kb	88.3	85.08	67.6	0.16815	0.16432	0.17916
SMAC_00408.5UP_1kb	87.7	82.40	60.5	0.20292	0.18742	0.19586
SMAC_00409.5UP_1kb	86.5	81.04	72.4	0.22323	0.21768	0.21961
SMAC_00411.5UP_1kb	90.0	86.39	82.3	0.15249	0.15252	0.14840
SMAC_00416.5UP_1kb	93.0	90.61	76.5	0.10129	0.09772	0.10973
SMAC_00417.5UP_1kb	86.5	84.00	68.9	0.18125	0.17542	0.22469
SMAC_00419.5UP_1kb	82.0	74.72	51.2	0.30993	0.30380	0.37612
SMAC_00420.5UP_1kb	84.3	81.11	69.9	0.22061	0.21038	0.25409
SMAC_00423.5UP_1kb	88.8	84.84	77.3	0.17059	0.15678	0.18001
SMAC_00425.5UP_1kb	95.0	92.96	84.8	0.07421	0.06990	0.08119
SMAC_00426.5UP_1kb	91.2	87.93	76.1	0.13265	0.12944	0.12160
SMAC_00436.5UP_1kb	82.4	77.09	60.4	0.27753	0.26942	0.31411
SMAC_00439.5UP_1kb	91.3	88.92	70.2	0.12084	0.12188	0.13310
SMAC_00443.5UP_1kb	83.3	77.58	68.8	0.27203	0.25657	0.28542
SMAC_00445.5UP_1kb	79.4	73.76	27.7	0.32613	0.32204	0.42906
SMAC_00447.5UP_1kb	81.2	75.14	60.8	0.30442	0.29873	0.35369
SMAC_00448.5UP_1kb	86.2	80.99	74.5	0.22188	0.21037	0.24156
SMAC_00457.5UP_1kb	86.6	81.92	65.3	0.20792	0.19582	0.23095
SMAC_00461.5UP_1kb	86.8	81.31	63.0	0.21641	0.21014	0.23455
SMAC_00463.5UP_1kb	91.1	86.84	68.4	0.14616	0.11475	0.14475
SMAC_00464.5UP_1kb	91.5	89.17	79.3	0.11750	0.12011	0.13432
SMAC_00468.5UP_1kb	80.1	71.52	61.0	0.36072	0.34155	0.33617
SMAC_00471.5UP_1kb	88.7	84.35	61.3	0.17728	0.16915	0.19925
SMAC_00472.5UP_1kb	85.0	81.80	48.1	0.21091	0.20652	0.28835
SMAC_00479.5UP_1kb	91.5	87.53	75.5	0.13690	0.12180	0.15800
SMAC_00481.5UP_1kb	85.4	80.28	70.4	0.23108	0.22330	0.26806
SMAC_00489.5UP_1kb	78.1	69.42	58.5	0.40120	0.37081	0.42172
SMAC_00490.5UP_1kb	90.1	86.71	70.3	0.14731	0.13198	0.14809
SMAC_00491.5UP_1kb	85.9	82.39	77.2	0.20494	0.20559	0.22127
SMAC_00493.5UP_1kb	89.4	84.80	73.3	0.17235	0.16012	0.16559
SMAC_00494.5UP_1kb	84.2	77.52	62.4	0.27017	0.24778	0.25726
SMAC_00495.5UP_1kb	81.2	71.86	42.6	0.35489	0.32978	0.38018
SMAC_00496.5UP_1kb	86.5	82.74	59.0	0.19874	0.18660	0.23538
SMAC_00501.5UP_1kb	82.5	74.34	56.8	0.31763	0.30437	0.36050
SMAC_00503.5UP_1kb	83.6	78.51	66.9	0.25428	0.22135	0.26722
SMAC_00505.5UP_1kb	78.0	73.45	49.0	0.33156	0.32101	0.33190
SMAC_00506.5UP_1kb	87.9	83.50	65.1	0.18743	0.17181	0.23404
SMAC_00508.5UP_1kb	84.5	79.58	74.3	0.24303	0.22935	0.24369
SMAC_00509.5UP_1kb	86.3	83.04	70.1	0.19377	0.16321	0.18412
SMAC_00512.5UP_1kb	90.1	86.19	73.2	0.15458	0.15018	0.15128
SMAC_00513.5UP_1kb	81.5	73.94	45.0	0.32340	0.29140	0.34349
SMAC_00515.5UP_1kb	80.9	73.67	42.1	0.32687	0.29682	0.32982
SMAC_00517.5UP_1kb	86.7	82.47	60.0	0.20103	0.18537	0.22748
SMAC_00520.5UP_1kb	81.1	75.79	63.0	0.29666	0.30195	0.33142
SMAC_00522.5UP_1kb	77.4	68.72	59.9	0.41043	0.42121	0.42722
SMAC_00527.5UP_1kb	87.0	84.36	76.0	0.17694	0.17852	0.20777
SMAC_00530.5UP_1kb	87.0	83.26	64.5	0.19027	0.19299	0.24341
SMAC_00531.5UP_1kb	75.0	67.70	40.0	0.42917	0.39817	0.45197
SMAC_00532.5UP_1kb	87.2	84.31	72.2	0.17919	0.16719	0.16310
SMAC_00534.5UP_1kb	83.6	79.86	57.9	0.23611	0.22013	0.26652
SMAC_00535.5UP_1kb	85.0	80.47	67.9	0.22753	0.20898	0.26939
SMAC_00538.5UP_1kb	90.8	89.80	79.5	0.11041	0.11890	0.15216
SMAC_00542.5UP_1kb	80.0	68.59	34.8	0.41202	0.37243	0.46086
SMAC_00543.5UP_1kb	76.7	69.73	62.5	0.39591	0.38267	0.45107
SMAC_00544.5UP_1kb	91.4	87.60	71.0	0.13653	0.12569	0.12678
SMAC_00546.5UP_1kb	80.6	75.78	57.3	0.29637	0.30365	0.37016
SMAC_00548.5UP_1kb	76.5	66.11	57.4	0.45686	0.39994	0.36474
SMAC_00550.5UP_1kb	89.2	85.34	73.7	0.16474	0.15936	0.16675
SMAC_00554.5UP_1kb	87.4	83.23	69.7	0.19112	0.15765	0.20582
SMAC_00556.5UP_1kb	80.9	77.35	46.5	0.27340	0.29466	0.34507
SMAC_00560.5UP_1kb	83.8	77.11	59.6	0.27425	0.25771	0.28844
SMAC_00563.5UP_1kb	84.9	80.51	69.0	0.22850	0.22779	0.26188
SMAC_00568.5UP_1kb	80.3	72.63	42.0	0.34240	0.36041	0.37628
SMAC_00572.5UP_1kb	75.2	65.44	44.8	0.47054	0.44821	0.50855
SMAC_00577.5UP_1kb	89.5	86.00	55.6	0.15637	0.14398	0.22599
SMAC_00578.5UP_1kb	77.7	71.96	63.6	0.35860	0.38841	0.34433
SMAC_00580.5UP_1kb	75.7	67.99	61.2	0.42349	0.40273	0.44878
SMAC_00582.5UP_1kb	69.8	65.12	45.0	0.47259	0.45854	0.54724
SMAC_00586.5UP_1kb	66.9	62.67	36.9	0.51874	0.49543	0.56236
SMAC_00587.5UP_1kb	75.1	67.31	57.9	0.43606	0.44177	0.48701
SMAC_00592.5UP_1kb	68.7	60.74	30.3	0.56024	0.53247	0.61651
SMAC_00595.5UP_1kb	82.7	76.55	55.3	0.28571	0.26612	0.29605
SMAC_00599.5UP_1kb	76.4	70.07	46.0	0.38532	0.28678	0.36250
SMAC_00602.5UP_1kb	85.7	81.30	56.2	0.21624	0.20539	0.23716
SMAC_00603.5UP_1kb	85.2	81.65	68.5	0.21192	0.21665	0.24987
SMAC_00606.5UP_1kb	84.5	81.49	58.9	0.21584	0.20747	0.27559
SMAC_00608.5UP_1kb	86.6	82.49	59.0	0.20001	0.19560	0.24732
SMAC_00609.5UP_1kb	85.2	79.37	56.8	0.24230	0.19407	0.25043
SMAC_00615.5UP_1kb	88.8	86.00	78.9	0.15675	0.15965	0.17797
SMAC_00616.5UP_1kb	88.7	84.42	67.3	0.17464	0.17125	0.21286
SMAC_00617.5UP_1kb	71.9	62.97	39.7	0.51343	0.55850	0.64457
SMAC_00619.5UP_1kb	88.4	83.15	62.6	0.19160	0.17469	0.19530
SMAC_00621.5UP_1kb	86.1	82.82	63.4	0.19684	0.18633	0.23723
SMAC_00625.5UP_1kb	90.1	86.64	69.6	0.14740	0.13217	0.17819
SMAC_00627.5UP_1kb	88.1	85.10	61.8	0.16634	0.15841	0.16419
SMAC_00630.5UP_1kb	83.6	80.70	54.6	0.22495	0.19880	0.29211
SMAC_00632.5UP_1kb	82.9	75.56	45.7	0.29672	0.24854	0.27876
SMAC_00636.5UP_1kb	81.8	74.87	52.1	0.30868	0.29206	0.33455
SMAC_00638.5UP_1kb	88.6	85.09	47.6	0.16678	0.15428	0.19064
SMAC_00639.5UP_1kb	92.4	89.65	77.3	0.11217	0.11637	0.12395
SMAC_00641.5UP_1kb	89.3	85.12	66.7	0.16694	0.14132	0.16076
SMAC_00642.5UP_1kb	82.5	79.58	43.3	0.23970	0.26527	0.35781
SMAC_00643.5UP_1kb	80.9	72.92	60.6	0.34288	0.32990	0.40390
SMAC_00644.5UP_1kb	84.6	78.89	69.4	0.24987	0.24349	0.26885
SMAC_00645.5UP_1kb	86.6	83.39	61.0	0.18873	0.17973	0.19596
SMAC_00649.5UP_1kb	79.4	71.88	62.6	0.35593	0.36036	0.38137
SMAC_00650.5UP_1kb	83.2	77.79	67.9	0.26783	0.26698	0.27566
SMAC_00652.5UP_1kb	85.1	81.19	69.2	0.21817	0.23260	0.25563
SMAC_00654.5UP_1kb	87.4	84.01	61.3	0.18200	0.17994	0.21456
SMAC_00656.5UP_1kb	86.9	83.37	69.9	0.18889	0.17843	0.21468
SMAC_00658.5UP_1kb	77.4	71.07	38.2	0.37028	0.37881	0.45321
SMAC_00660.5UP_1kb	78.1	71.09	47.9	0.36742	0.29844	0.41443
SMAC_00664.5UP_1kb	78.7	71.67	50.2	0.36123	0.33913	0.40545
SMAC_00668.5UP_1kb	80.7	75.55	51.8	0.29937	0.33455	0.34934
SMAC_00669.5UP_1kb	80.3	72.84	61.8	0.34329	0.33068	0.35114
SMAC_00670.5UP_1kb	90.4	88.39	76.8	0.12762	0.12278	0.13770
SMAC_00672.5UP_1kb	78.3	67.57	47.1	0.42743	0.44381	0.46934
SMAC_00673.5UP_1kb	84.1	78.35	66.0	0.26084	0.24689	0.27143
SMAC_00675.5UP_1kb	77.6	70.03	36.8	0.38737	0.41394	0.41805
SMAC_00676.5UP_1kb	84.5	76.46	58.2	0.28466	0.25647	0.26447
SMAC_00677.5UP_1kb	85.3	80.00	68.3	0.23443	0.24484	0.23778
SMAC_00679.5UP_1kb	81.6	72.46	43.4	0.34813	0.32982	0.33749
SMAC_00680.5UP_1kb	92.5	90.59	83.0	0.10104	0.09453	0.10752
SMAC_00681.5UP_1kb	86.6	78.30	52.2	0.25779	0.20109	0.24588
SMAC_00684.5UP_1kb	85.8	83.66	62.0	0.18499	0.18432	0.23760
SMAC_00686.5UP_1kb	86.6	81.94	66.2	0.20888	0.20464	0.25395
SMAC_00688.5UP_1kb	79.9	72.33	47.0	0.35027	0.31364	0.38495
SMAC_00693.5UP_1kb	78.4	72.04	40.0	0.35642	0.39405	0.41997
SMAC_00695.5UP_1kb	86.5	81.40	66.6	0.21517	0.19725	0.22751
SMAC_00696.5UP_1kb	79.2	72.25	56.0	0.35278	0.33133	0.39175
SMAC_00698.5UP_1kb	77.0	70.61	60.7	0.38212	0.36826	0.40085
SMAC_00699.5UP_1kb	84.2	80.13	65.4	0.23288	0.21791	0.25525
SMAC_00702.5UP_1kb	84.8	80.28	62.1	0.23244	0.23163	0.22244
SMAC_00703.5UP_1kb	87.2	82.67	66.7	0.19816	0.20535	0.19845
SMAC_00706.5UP_1kb	84.3	77.70	51.1	0.26634	0.21946	0.27311
SMAC_00707.5UP_1kb	75.0	66.56	54.3	0.44819	0.41224	0.46473
SMAC_00708.5UP_1kb	83.8	78.25	44.8	0.25929	0.22006	0.25853
SMAC_00710.5UP_1kb	77.1	67.04	53.9	0.45329	0.45304	0.49041
SMAC_00712.5UP_1kb	75.4	65.82	53.0	0.45826	0.43365	0.42700
SMAC_00713.5UP_1kb	82.6	77.05	50.4	0.27737	0.27725	0.31275
SMAC_00716.5UP_1kb	91.3	88.18	78.1	0.12988	0.12308	0.12693
SMAC_00720.5UP_1kb	86.5	81.00	69.5	0.22164	0.20861	0.20510
SMAC_00722.5UP_1kb	88.4	84.99	72.2	0.16900	0.15183	0.17550
SMAC_00731.5UP_1kb	81.8	75.57	62.0	0.29872	0.30827	0.35111
SMAC_00735.5UP_1kb	82.4	75.39	49.9	0.30539	0.29323	0.31694
SMAC_00736.5UP_1kb	84.4	79.49	70.2	0.24338	0.23732	0.23548
SMAC_00738.5UP_1kb	83.9	78.61	59.7	0.25407	0.23564	0.27609
SMAC_00743.5UP_1kb	82.1	74.36	44.7	0.31557	0.28531	0.33847
SMAC_00749.5UP_1kb	79.2	69.03	49.6	0.40349	0.37768	0.42300
SMAC_00750.5UP_1kb	85.4	82.92	63.9	0.19560	0.20508	0.26813
SMAC_00752.5UP_1kb	86.2	82.21	61.6	0.20486	0.16583	0.19096
SMAC_00755.5UP_1kb	82.5	76.00	56.9	0.29425	0.28736	0.34343
SMAC_00759.5UP_1kb	89.8	87.19	68.7	0.14184	0.13603	0.14496
SMAC_00762.5UP_1kb	83.1	75.66	33.9	0.29456	0.28452	0.37132
SMAC_00766.5UP_1kb	62.6	46.60	19.5	0.95579	0.41009	0.46873
SMAC_00770.5UP_1kb	88.5	85.44	83.5	0.16429	0.12978	0.16649
SMAC_00772.5UP_1kb	87.8	82.86	59.5	0.19423	0.18416	0.21882
SMAC_00773.5UP_1kb	85.5	80.19	66.6	0.23327	0.22476	0.23994
SMAC_00774.5UP_1kb	87.3	82.97	69.9	0.19530	0.19157	0.21422
SMAC_00775.5UP_1kb	83.2	76.55	69.0	0.28502	0.26945	0.29553
SMAC_00777.5UP_1kb	81.0	77.02	54.2	0.27731	0.26290	0.36920
SMAC_00778.5UP_1kb	82.3	76.27	52.6	0.28940	0.25588	0.29090
SMAC_00786.5UP_1kb	86.5	84.17	60.6	0.18020	0.17058	0.19452
SMAC_00789.5UP_1kb	79.3	70.97	46.8	0.37607	0.36466	0.36843
SMAC_00790.5UP_1kb	76.2	67.56	35.9	0.42808	0.41493	0.41883
SMAC_00791.5UP_1kb	88.3	83.09	80.5	0.19448	0.17874	0.18546
SMAC_00792.5UP_1kb	87.1	83.31	53.5	0.19045	0.18715	0.24130
SMAC_00793.5UP_1kb	87.6	83.37	68.7	0.18975	0.17778	0.22873
SMAC_00796.5UP_1kb	80.7	81.38	57.9	0.21513	0.21122	0.22010
SMAC_00798.5UP_1kb	87.7	84.63	62.5	0.17271	0.18358	0.21368
SMAC_00802.5UP_1kb	83.3	78.20	60.3	0.25930	0.25200	0.31603
SMAC_00803.5UP_1kb	81.3	73.50	67.6	0.33303	0.31910	0.33862
SMAC_00808.5UP_1kb	76.8	72.62	50.7	0.34354	0.33712	0.38444
SMAC_00812.5UP_1kb	88.3	84.57	73.5	0.17475	0.14929	0.14873
SMAC_00815.5UP_1kb	90.2	85.45	62.8	0.16345	0.14464	0.15896
SMAC_00816.5UP_1kb	85.8	80.90	67.5	0.22251	0.21950	0.26482
SMAC_00817.5UP_1kb	90.4	87.99	59.7	0.13146	0.12196	0.12862
SMAC_00819.5UP_1kb	89.8	85.55	74.0	0.16292	0.15783	0.17267
SMAC_00824.5UP_1kb	83.6	77.35	64.4	0.27337	0.27218	0.32099
SMAC_00826.5UP_1kb	83.5	79.33	66.6	0.24495	0.24621	0.32623
SMAC_00827.5UP_1kb	88.6	87.44	76.1	0.13877	0.15895	0.19293
SMAC_00828.5UP_1kb	81.8	76.62	63.5	0.28475	0.25043	0.29514
SMAC_00829.5UP_1kb	84.5	78.44	59.6	0.25619	0.23021	0.23198
SMAC_00836.5UP_1kb	87.3	85.07	70.4	0.16727	0.16941	0.18134
SMAC_00839.5UP_1kb	91.8	88.50	75.9	0.12544	0.11082	0.11906
SMAC_00840.5UP_1kb	88.8	85.28	78.9	0.16792	0.16012	0.19835
SMAC_00842.5UP_1kb	86.2	81.90	67.7	0.20920	0.20632	0.24553
SMAC_00843.5UP_1kb	82.7	78.04	61.5	0.26492	0.26216	0.31047
SMAC_00845.5UP_1kb	91.2	89.03	79.8	0.11949	0.12190	0.13476
SMAC_00846.5UP_1kb	89.3	84.67	83.7	0.17448	0.16668	0.19400
SMAC_00847.5UP_1kb	87.5	84.58	73.1	0.17368	0.16464	0.18744
SMAC_00848.5UP_1kb	82.3	76.63	58.1	0.28441	0.27289	0.27959
SMAC_00852.5UP_1kb	88.8	85.00	72.4	0.16860	0.16732	0.16566
SMAC_00854.5UP_1kb	88.3	87.16	66.3	0.14137	0.13857	0.19718
SMAC_00856.5UP_1kb	88.4	84.72	75.2	0.17222	0.16340	0.18622
SMAC_00857.5UP_1kb	87.3	82.84	67.7	0.19659	0.17339	0.20107
SMAC_00858.5UP_1kb	85.1	79.22	49.9	0.24573	0.22434	0.27909
SMAC_00860.5UP_1kb	89.9	88.20	63.8	0.12917	0.13071	0.16791
SMAC_00865.5UP_1kb	78.4	66.46	38.9	0.44808	0.38529	0.42660
SMAC_00867.5UP_1kb	91.2	88.36	72.3	0.12818	0.12374	0.14796
SMAC_00871.5UP_1kb	83.1	76.57	48.5	0.28378	0.27328	0.29926
SMAC_00873.5UP_1kb	84.5	80.74	64.0	0.22559	0.24626	0.28010
SMAC_00876.5UP_1kb	85.5	81.17	79.1	0.22310	0.20277	0.21801
SMAC_00879.5UP_1kb	82.8	75.50	42.5	0.30248	0.28739	0.29542
SMAC_00882.5UP_1kb	88.7	86.57	63.7	0.14954	0.15686	0.21147
SMAC_00883.5UP_1kb	89.7	86.40	71.3	0.15195	0.14529	0.18543
SMAC_00884.5UP_1kb	85.5	81.09	64.1	0.22088	0.22534	0.25880
SMAC_00885.5UP_1kb	85.9	81.05	66.5	0.22016	0.22429	0.23023
SMAC_00886.5UP_1kb	83.4	77.52	74.8	0.27256	0.27132	0.29667
SMAC_00889.5UP_1kb	78.0	70.26	36.9	0.38294	0.37584	0.52096
SMAC_00891.5UP_1kb	87.9	84.19	71.8	0.17988	0.17220	0.19893
SMAC_00896.5UP_1kb	87.0	80.56	60.7	0.22635	0.22093	0.24033
SMAC_00900.5UP_1kb	82.6	78.75	62.3	0.25342	0.25186	0.33359
SMAC_00901.5UP_1kb	92.3	90.51	65.4	0.10229	0.08802	0.10672
SMAC_00902.5UP_1kb	84.2	80.45	54.1	0.22955	0.23050	0.27056
SMAC_00904.5UP_1kb	86.5	82.18	63.3	0.20669	0.20335	0.23183
SMAC_00906.5UP_1kb	85.9	78.73	64.1	0.25249	0.23944	0.22023
SMAC_00908.5UP_1kb	85.1	78.23	61.6	0.25985	0.23179	0.26678
SMAC_00911.5UP_1kb	81.5	77.56	51.0	0.27102	0.27682	0.34388
SMAC_00912.5UP_1kb	82.2	76.74	50.2	0.28028	0.27542	0.34905
SMAC_00913.5UP_1kb	78.3	69.13	38.8	0.40409	0.38968	0.46145
SMAC_00914.5UP_1kb	84.1	77.31	42.6	0.27190	0.25707	0.27738
SMAC_00918.5UP_1kb	81.8	71.91	61.5	0.35501	0.30461	0.30148
SMAC_00920.5UP_1kb	87.7	84.67	66.8	0.17274	0.16524	0.21954
SMAC_00922.5UP_1kb	86.2	81.45	74.0	0.21782	0.20392	0.22168
SMAC_00924.5UP_1kb	80.2	71.71	51.8	0.36289	0.34360	0.33790
SMAC_00925.5UP_1kb	82.4	76.55	62.6	0.28331	0.27510	0.31738
SMAC_00929.5UP_1kb	90.7	87.69	64.8	0.13484	0.13655	0.14371
SMAC_00930.5UP_1kb	89.1	87.97	51.9	0.13194	0.12617	0.15875
SMAC_00931.5UP_1kb	88.8	86.76	71.3	0.14608	0.14309	0.17808
SMAC_00932.5UP_1kb	78.6	71.81	53.5	0.35967	0.34190	0.38390
SMAC_00934.5UP_1kb	85.4	80.82	62.9	0.22326	0.20050	0.23397
SMAC_00938.5UP_1kb	90.2	85.97	72.6	0.15667	0.12519	0.14184
SMAC_00940.5UP_1kb	82.6	77.52	67.0	0.26946	0.26522	0.32109
SMAC_00944.5UP_1kb	82.5	77.30	54.5	0.27233	0.24365	0.31892
SMAC_00945.5UP_1kb	84.3	77.82	53.6	0.26411	0.24145	0.26623
SMAC_00950.5UP_1kb	86.4	79.93	55.7	0.23509	0.24161	0.23721
SMAC_00951.5UP_1kb	85.7	80.09	48.9	0.23257	0.22646	0.25920
SMAC_00955.5UP_1kb	84.6	79.29	64.3	0.24602	0.23364	0.25383
SMAC_00957.5UP_1kb	87.5	83.87	75.7	0.18328	0.20698	0.23186
SMAC_00959.5UP_1kb	87.2	82.67	71.6	0.19797	0.18953	0.21175
SMAC_00960.5UP_1kb	84.5	77.41	64.2	0.27320	0.24345	0.24281
SMAC_00965.5UP_1kb	89.5	85.19	74.4	0.16648	0.15367	0.18439
SMAC_00968.5UP_1kb	83.0	76.27	61.1	0.28959	0.27405	0.27664
SMAC_00969.5UP_1kb	84.1	76.38	50.8	0.28658	0.26604	0.28836
SMAC_00973.5UP_1kb	84.6	81.42	66.6	0.21559	0.21834	0.25825
SMAC_00974.5UP_1kb	80.9	71.21	46.8	0.37089	0.34492	0.37997
SMAC_00975.5UP_1kb	85.4	81.40	58.5	0.21529	0.20160	0.26109
SMAC_00976.5UP_1kb	84.8	79.75	74.2	0.24053	0.21792	0.25632
SMAC_00983.5UP_1kb	85.1	79.73	67.0	0.23924	0.21038	0.23987
SMAC_00986.5UP_1kb	88.7	85.19	61.8	0.16725	0.16135	0.20400
SMAC_00987.5UP_1kb	90.5	89.47	74.6	0.11386	0.11979	0.14882
SMAC_00989.5UP_1kb	87.7	81.53	66.8	0.21349	0.20099	0.23804
SMAC_00990.5UP_1kb	77.9	64.82	45.3	0.47666	0.44302	0.48321
SMAC_00992.5UP_1kb	87.6	83.90	72.0	0.18339	0.16628	0.20702
SMAC_00995.5UP_1kb	86.2	81.62	60.1	0.21273	0.18981	0.21762
SMAC_00997.5UP_1kb	85.0	80.27	61.2	0.23094	0.22353	0.26240
SMAC_00998.5UP_1kb	84.0	80.50	66.3	0.23073	0.22039	0.30495
SMAC_01001.5UP_1kb	82.5	75.56	56.1	0.29824	0.28948	0.31152
SMAC_01002.5UP_1kb	80.0	75.95	47.8	0.29150	0.25433	0.37739
SMAC_01004.5UP_1kb	84.5	79.72	64.8	0.23836	0.23883	0.28898
SMAC_01006.5UP_1kb	74.4	73.28	45.7	0.27937	0.23864	0.29926
SMAC_01007.5UP_1kb	84.3	79.12	61.1	0.24966	0.22439	0.27557
SMAC_01009.5UP_1kb	91.6	88.84	87.0	0.12255	0.12024	0.12633
SMAC_01010.5UP_1kb	85.9	83.51	51.9	0.18671	0.14209	0.22043
SMAC_01014.5UP_1kb	89.9	86.48	80.6	0.15063	0.14377	0.14916
SMAC_01016.5UP_1kb	88.4	83.86	72.0	0.18345	0.17253	0.17736
SMAC_01018.5UP_1kb	78.8	69.23	48.2	0.40097	0.39122	0.40388
SMAC_01019.5UP_1kb	79.7	74.94	55.1	0.30965	0.30440	0.39542
SMAC_01022.5UP_1kb	81.5	73.68	53.2	0.32773	0.30824	0.36654
SMAC_01024.5UP_1kb	79.8	75.05	70.4	0.30648	0.29203	0.31912
SMAC_01025.5UP_1kb	72.5	53.34	40.9	0.73608	0.53352	0.51780
SMAC_01026.5UP_1kb	80.5	74.77	59.5	0.31051	0.29470	0.31816
SMAC_01031.5UP_1kb	85.7	81.09	70.5	0.22037	0.20748	0.23598
SMAC_01034.5UP_1kb	83.2	79.47	66.8	0.24469	0.25084	0.28097
SMAC_01037.5UP_1kb	91.2	89.21	70.9	0.11781	0.11831	0.12703
SMAC_01040.5UP_1kb	85.8	80.70	61.9	0.22437	0.19763	0.23774
SMAC_01042.5UP_1kb	83.4	79.03	47.5	0.24827	0.22535	0.28206
SMAC_01044.5UP_1kb	86.4	82.54	61.3	0.19950	0.19987	0.25304
SMAC_01054.5UP_1kb	80.4	73.23	66.4	0.33691	0.32159	0.37299
SMAC_01070.5UP_1kb	88.6	83.97	65.8	0.18219	0.17707	0.19058
SMAC_01071.5UP_1kb	83.0	77.70	66.4	0.26817	0.28286	0.28851
SMAC_01073.5UP_1kb	82.4	79.50	66.7	0.24113	0.20950	0.29647
SMAC_01074.5UP_1kb	78.1	69.47	48.4	0.39610	0.38262	0.40976
SMAC_01078.5UP_1kb	83.6	78.89	77.9	0.25392	0.25213	0.27776
SMAC_01079.5UP_1kb	86.4	80.62	59.8	0.22606	0.21839	0.25133
SMAC_01080.5UP_1kb	88.7	85.65	61.6	0.15933	0.15585	0.20787
SMAC_01081.5UP_1kb	82.3	76.43	45.8	0.28548	0.31872	0.30541
SMAC_01082.5UP_1kb	69.5	59.06	37.5	0.59580	0.55227	0.66023
SMAC_01085.5UP_1kb	87.2	83.56	62.0	0.18715	0.17468	0.19788
SMAC_01093.5UP_1kb	81.9	76.87	66.8	0.28413	0.28425	0.30868
SMAC_01098.5UP_1kb	87.8	83.37	64.1	0.18925	0.17898	0.18560
SMAC_01099.5UP_1kb	77.4	70.69	51.0	0.37936	0.36831	0.39378
SMAC_01100.5UP_1kb	81.3	74.49	67.2	0.31686	0.29443	0.31537
SMAC_01101.5UP_1kb	83.1	76.65	46.5	0.28370	0.28947	0.27376
SMAC_01103.5UP_1kb	82.2	75.23	47.3	0.30379	0.28169	0.31200
SMAC_01105.5UP_1kb	85.6	81.49	69.5	0.21523	0.21570	0.21550
SMAC_01106.5UP_1kb	83.1	76.14	57.3	0.29153	0.28140	0.31751
SMAC_01108.5UP_1kb	86.2	81.43	60.4	0.21540	0.19360	0.22115
SMAC_01110.5UP_1kb	81.0	73.45	63.5	0.33672	0.31847	0.37968
SMAC_01112.5UP_1kb	80.6	71.94	63.7	0.35851	0.34253	0.32793
SMAC_01116.5UP_1kb	77.7	69.16	47.5	0.40354	0.40190	0.40120
SMAC_01118.5UP_1kb	73.2	61.66	50.2	0.54279	0.49836	0.56253
SMAC_01120.5UP_1kb	71.2	60.32	48.6	0.57593	0.55004	0.58366
SMAC_01122.5UP_1kb	82.3	74.76	63.9	0.31333	0.28882	0.31543
SMAC_01125.5UP_1kb	80.7	75.46	52.8	0.30233	0.28136	0.33904
SMAC_01127.5UP_1kb	77.4	67.13	52.5	0.43473	0.39364	0.43944
SMAC_01131.5UP_1kb	76.4	66.11	35.1	0.45774	0.45208	0.65451
SMAC_01133.5UP_1kb	82.0	74.10	48.1	0.32047	0.28947	0.33256
SMAC_01135.5UP_1kb	79.9	73.16	58.1	0.33514	0.31294	0.37344
SMAC_01136.5UP_1kb	76.6	72.18	52.0	0.32355	0.30817	0.35947
SMAC_01137.5UP_1kb	87.5	82.32	70.5	0.20347	0.19709	0.21619
SMAC_01139.5UP_1kb	82.5	77.05	69.7	0.28024	0.26059	0.31598
SMAC_01140.5UP_1kb	76.0	67.04	57.2	0.44070	0.43914	0.48646
SMAC_01145.5UP_1kb	88.2	85.19	69.7	0.16560	0.14767	0.21392
SMAC_01148.5UP_1kb	80.7	75.38	55.7	0.30063	0.30008	0.36422
SMAC_01150.5UP_1kb	89.0	87.69	75.1	0.13518	0.13698	0.16490
SMAC_01151.5UP_1kb	79.5	70.66	59.7	0.37802	0.34949	0.38458
SMAC_01152.5UP_1kb	86.4	81.21	60.2	0.21742	0.20862	0.24713
SMAC_01160.5UP_1kb	79.6	72.54	61.3	0.34660	0.34195	0.35333
SMAC_01162.5UP_1kb	81.4	62.48	23.0	0.52853	0.52471	0.51371
SMAC_01164.5UP_1kb	85.1	81.52	61.8	0.21458	0.22017	0.27567
SMAC_01166.5UP_1kb	88.6	81.87	63.7	0.20832	0.17820	0.16811
SMAC_01169.5UP_1kb	72.6	65.03	38.2	0.47629	0.46326	0.57359
SMAC_01174.5UP_1kb	81.8	74.71	44.1	0.30914	0.29236	0.30939
SMAC_01176.5UP_1kb	85.0	81.13	72.1	0.22020	0.23072	0.23955
SMAC_01178.5UP_1kb	76.7	69.87	55.8	0.39427	0.37286	0.41078
SMAC_01179.5UP_1kb	83.1	77.21	70.4	0.27875	0.28356	0.29746
SMAC_01180.5UP_1kb	87.2	84.17	57.6	0.17953	0.16155	0.22799
SMAC_01181.5UP_1kb	83.0	76.25	62.7	0.28992	0.28648	0.30815
SMAC_01185.5UP_1kb	82.1	75.23	49.5	0.30357	0.29327	0.33238
SMAC_01202.5UP_1kb	88.5	84.40	67.3	0.17683	0.16212	0.20203
SMAC_01204.5UP_1kb	83.4	76.30	59.6	0.28658	0.28390	0.30623
SMAC_01206.5UP_1kb	81.2	76.80	52.5	0.27867	0.29348	0.36083
SMAC_01209.5UP_1kb	79.2	69.83	53.9	0.39480	0.27248	0.33254
SMAC_01215.5UP_1kb	92.1	88.58	80.5	0.12434	0.11450	0.11773
SMAC_01216.5UP_1kb	85.2	80.77	71.8	0.22547	0.21583	0.22751
SMAC_01221.5UP_1kb	75.9	63.19	21.8	0.51412	0.50786	0.51175
SMAC_01223.5UP_1kb	81.1	74.37	60.5	0.31746	0.31042	0.36606
SMAC_01227.5UP_1kb	73.6	65.45	33.3	0.47569	0.45906	0.58604
SMAC_01232.5UP_1kb	90.8	88.79	85.8	0.12331	0.11970	0.13795
SMAC_01233.5UP_1kb	92.2	88.65	72.3	0.12361	0.10820	0.12600
SMAC_01234.5UP_1kb	86.9	83.67	71.0	0.18543	0.16783	0.20485
SMAC_01237.5UP_1kb	83.5	78.82	74.5	0.25262	0.24756	0.26867
SMAC_01242.5UP_1kb	86.0	80.76	65.3	0.22372	0.21858	0.23661
SMAC_01244.5UP_1kb	80.8	72.80	50.2	0.33950	0.31673	0.31545
SMAC_01245.5UP_1kb	85.9	80.84	57.0	0.22346	0.20555	0.23553
SMAC_01246.5UP_1kb	88.1	83.33	66.3	0.18921	0.18752	0.20317
SMAC_01248.5UP_1kb	92.1	88.27	75.0	0.12847	0.10589	0.10437
SMAC_01249.5UP_1kb	82.3	77.70	55.7	0.26935	0.28705	0.29012
SMAC_01250.5UP_1kb	89.7	87.23	80.6	0.14142	0.13093	0.15326
SMAC_01252.5UP_1kb	83.7	77.50	65.9	0.27129	0.25033	0.24763
SMAC_01254.5UP_1kb	78.5	71.44	63.0	0.36272	0.35337	0.38994
SMAC_01256.5UP_1kb	88.0	83.70	57.5	0.18502	0.17880	0.19792
SMAC_01258.5UP_1kb	87.6	84.73	72.8	0.17215	0.15314	0.21778
SMAC_01262.5UP_1kb	78.3	72.00	58.6	0.35386	0.30933	0.34389
SMAC_01263.5UP_1kb	84.8	78.59	70.0	0.25469	0.23255	0.25226
SMAC_01265.5UP_1kb	90.4	85.25	70.5	0.16576	0.15220	0.16220
SMAC_01266.5UP_1kb	81.6	76.23	53.4	0.29276	0.28750	0.31806
SMAC_01272.5UP_1kb	88.1	82.11	73.0	0.20549	0.20632	0.18572
SMAC_01275.5UP_1kb	86.9	84.26	66.1	0.17830	0.18033	0.21295
SMAC_01276.5UP_1kb	87.5	82.64	62.9	0.20044	0.20342	0.18183
SMAC_01278.5UP_1kb	84.6	82.79	57.8	0.19772	0.21185	0.27329
SMAC_01279.5UP_1kb	89.7	86.25	72.7	0.15277	0.14578	0.16343
SMAC_01281.5UP_1kb	83.2	77.33	48.5	0.27217	0.25288	0.28924
SMAC_01285.5UP_1kb	84.7	79.80	53.6	0.23926	0.23880	0.23814
SMAC_01286.5UP_1kb	82.0	74.28	44.7	0.31919	0.30663	0.37232
SMAC_01290.5UP_1kb	91.8	88.91	72.6	0.12128	0.10367	0.13729
SMAC_01291.5UP_1kb	82.5	74.54	54.3	0.31236	0.29661	0.33331
SMAC_01292.5UP_1kb	82.2	73.61	59.5	0.32721	0.31697	0.33211
SMAC_01295.5UP_1kb	79.6	73.21	61.0	0.33538	0.32539	0.38345
SMAC_01296.5UP_1kb	84.6	79.20	60.7	0.24594	0.20901	0.25551
SMAC_01297.5UP_1kb	87.7	82.59	68.8	0.20067	0.17838	0.20667
SMAC_01299.5UP_1kb	83.5	78.04	64.3	0.26350	0.24354	0.29038
SMAC_01300.5UP_1kb	82.2	77.85	63.3	0.26887	0.27019	0.30605
SMAC_01303.5UP_1kb	82.9	77.70	57.7	0.26703	0.28040	0.29584
SMAC_01305.5UP_1kb	86.3	81.87	56.7	0.20987	0.18556	0.19631
SMAC_01312.5UP_1kb	90.6	88.95	73.0	0.12041	0.11172	0.13324
SMAC_01315.5UP_1kb	83.0	78.40	53.7	0.25885	0.24014	0.31052
SMAC_01316.5UP_1kb	86.7	82.91	67.9	0.19505	0.18012	0.22361
SMAC_01318.5UP_1kb	82.4	75.49	60.9	0.30339	0.29801	0.30037
SMAC_01320.5UP_1kb	85.9	80.78	73.4	0.22418	0.21738	0.22173
SMAC_01322.5UP_1kb	73.2	63.65	43.1	0.50443	0.52441	0.57306
SMAC_01325.5UP_1kb	84.3	79.01	53.8	0.24912	0.22673	0.24489
SMAC_01329.5UP_1kb	84.1	76.75	55.1	0.28259	0.27935	0.30999
SMAC_01330.5UP_1kb	83.2	77.51	63.4	0.27021	0.25235	0.25882
SMAC_01332.5UP_1kb	85.7	80.21	68.8	0.23416	0.20759	0.22128
SMAC_01335.5UP_1kb	88.5	86.37	56.1	0.15119	0.12751	0.19776
SMAC_01336.5UP_1kb	83.8	77.25	51.1	0.27198	0.24570	0.31413
SMAC_01341.5UP_1kb	77.2	68.47	56.4	0.41599	0.38534	0.43264
SMAC_01343.5UP_1kb	85.1	79.86	64.0	0.23941	0.23345	0.22242
SMAC_01344.5UP_1kb	85.6	79.56	61.5	0.24180	0.21938	0.23749
SMAC_01346.5UP_1kb	83.6	79.96	67.9	0.23397	0.24713	0.28435
SMAC_01350.5UP_1kb	86.0	80.04	65.9	0.23337	0.22622	0.23501
SMAC_01353.5UP_1kb	89.9	84.94	57.8	0.16869	0.15450	0.16019
SMAC_01354.5UP_1kb	76.0	67.57	53.4	0.43026	0.42957	0.44027
SMAC_01355.5UP_1kb	79.1	70.50	58.3	0.37948	0.38786	0.41730
SMAC_01358.5UP_1kb	85.6	80.28	68.3	0.23128	0.21292	0.24476
SMAC_01359.5UP_1kb	86.9	83.22	46.8	0.19066	0.19918	0.19146
SMAC_01360.5UP_1kb	84.2	78.54	60.7	0.25455	0.20379	0.24318
SMAC_01361.5UP_1kb	86.7	82.45	66.1	0.20144	0.19745	0.21269
SMAC_01362.5UP_1kb	82.4	78.45	62.1	0.25717	0.25525	0.29758
SMAC_01363.5UP_1kb	89.4	86.32	78.4	0.15338	0.14078	0.14587
SMAC_01364.5UP_1kb	90.3	90.41	80.3	0.10368	0.10735	0.09655
SMAC_01365.5UP_1kb	85.7	81.74	69.5	0.21034	0.19500	0.23862
SMAC_01367.5UP_1kb	83.9	78.56	67.2	0.25565	0.23634	0.24771
SMAC_01371.5UP_1kb	86.7	83.47	65.5	0.18758	0.18325	0.19797
SMAC_01377.5UP_1kb	83.0	75.94	50.3	0.29541	0.28910	0.32081
SMAC_01378.5UP_1kb	73.9	65.18	38.6	0.47922	0.48950	0.51290
SMAC_01379.5UP_1kb	78.0	71.05	42.8	0.37118	0.35042	0.39175
SMAC_01380.5UP_1kb	86.5	84.27	71.2	0.17902	0.15707	0.20229
SMAC_01381.5UP_1kb	82.3	79.29	46.1	0.24562	0.23656	0.28758
SMAC_01385.5UP_1kb	81.0	76.38	67.0	0.28892	0.26988	0.32293
SMAC_01387.5UP_1kb	80.7	75.17	60.0	0.30669	0.30028	0.32104
SMAC_01390.5UP_1kb	75.6	63.98	35.3	0.49262	0.51934	0.58489
SMAC_01391.5UP_1kb	82.0	75.91	54.5	0.29595	0.28033	0.30583
SMAC_01392.5UP_1kb	88.6	85.31	68.4	0.16427	0.11855	0.14913
SMAC_01394.5UP_1kb	80.0	73.12	54.4	0.33724	0.28798	0.35828
SMAC_01399.5UP_1kb	79.5	72.39	39.0	0.34716	0.32537	0.38408
SMAC_01400.5UP_1kb	79.0	74.43	43.4	0.31580	0.31325	0.36940
SMAC_01401.5UP_1kb	87.8	83.46	67.6	0.18910	0.17904	0.19487
SMAC_01404.5UP_1kb	91.1	89.97	77.0	0.10822	0.10298	0.14373
SMAC_01406.5UP_1kb	79.7	73.35	62.0	0.33684	0.31952	0.34081
SMAC_01408.5UP_1kb	85.0	80.20	50.7	0.23158	0.21301	0.22730
SMAC_01410.5UP_1kb	76.7	73.03	36.3	0.33481	0.34893	0.53593
SMAC_01413.5UP_1kb	91.2	87.65	82.4	0.13633	0.13166	0.14094
SMAC_01414.5UP_1kb	80.7	74.56	67.0	0.31868	0.33644	0.35918
SMAC_01415.5UP_1kb	77.3	69.05	40.0	0.40512	0.37658	0.49443
SMAC_01416.5UP_1kb	88.3	82.14	69.7	0.20643	0.19216	0.20131
SMAC_01419.5UP_1kb	76.7	71.69	57.2	0.35707	0.30517	0.37907
SMAC_01425.5UP_1kb	78.5	71.01	60.6	0.37657	0.36882	0.37832
SMAC_01427.5UP_1kb	88.0	83.69	72.6	0.18674	0.16848	0.18087
SMAC_01429.5UP_1kb	86.3	81.41	65.2	0.21506	0.19000	0.19834
SMAC_01430.5UP_1kb	85.5	81.86	77.8	0.20974	0.19859	0.25733
SMAC_01432.5UP_1kb	77.8	70.78	49.6	0.37866	0.37151	0.40278
SMAC_01434.5UP_1kb	88.1	81.93	67.1	0.20801	0.18125	0.21499
SMAC_01435.5UP_1kb	77.1	67.39	29.8	0.43069	0.38284	0.44540
SMAC_01436.5UP_1kb	78.6	72.31	57.5	0.35921	0.32814	0.32975
SMAC_01437.5UP_1kb	83.0	78.55	49.3	0.25368	0.25202	0.28672
SMAC_01438.5UP_1kb	86.8	81.53	74.6	0.21489	0.20034	0.21279
SMAC_01439.5UP_1kb	88.3	84.78	68.6	0.17284	0.16913	0.17427
SMAC_01440.5UP_1kb	75.4	67.07	41.5	0.43624	0.41236	0.44547
SMAC_01441.5UP_1kb	84.9	82.52	76.5	0.20234	0.19984	0.23607
SMAC_01443.5UP_1kb	87.8	84.07	62.7	0.18017	0.17716	0.22793
SMAC_01444.5UP_1kb	80.2	73.74	59.5	0.32672	0.30057	0.35462
SMAC_01447.5UP_1kb	79.3	74.86	48.1	0.30946	0.29692	0.36525
SMAC_01449.5UP_1kb	84.6	79.17	75.9	0.24847	0.23668	0.25772
SMAC_01452.5UP_1kb	81.7	75.78	59.4	0.29735	0.28608	0.32566
SMAC_01453.5UP_1kb	89.8	86.46	78.3	0.15119	0.14707	0.15796
SMAC_01454.5UP_1kb	81.7	76.50	45.2	0.28339	0.27228	0.47362
SMAC_01455.5UP_1kb	83.7	77.16	59.3	0.27450	0.26530	0.25398
SMAC_01456.5UP_1kb	84.7	77.55	55.8	0.27004	0.25567	0.29797
SMAC_01457.5UP_1kb	75.8	65.83	46.0	0.46430	0.39936	0.41001
SMAC_01458.5UP_1kb	89.4	84.11	65.8	0.17928	0.15979	0.18447
SMAC_01462.5UP_1kb	84.4	78.28	74.0	0.25996	0.24918	0.23756
SMAC_01466.5UP_1kb	87.4	84.13	70.7	0.18079	0.18962	0.21329
SMAC_01468.5UP_1kb	90.7	88.61	83.7	0.12439	0.11953	0.14570
SMAC_01469.5UP_1kb	81.8	75.82	50.6	0.29469	0.29400	0.33662
SMAC_01472.5UP_1kb	82.5	73.66	51.1	0.32553	0.29589	0.35233
SMAC_01474.5UP_1kb	90.4	87.68	77.5	0.13537	0.12409	0.14317
SMAC_01475.5UP_1kb	76.6	70.65	43.8	0.37644	0.33466	0.41675
SMAC_01476.5UP_1kb	77.7	70.20	50.9	0.38469	0.37670	0.43814
SMAC_01479.5UP_1kb	79.6	73.25	59.4	0.33601	0.31190	0.41198
SMAC_01480.5UP_1kb	87.3	84.18	71.6	0.17958	0.16125	0.22190
SMAC_01483.5UP_1kb	77.8	71.88	51.2	0.35659	0.36978	0.44438
SMAC_01485.5UP_1kb	80.9	75.23	51.7	0.30591	0.28605	0.36637
SMAC_01486.5UP_1kb	90.8	87.68	76.9	0.13629	0.14428	0.15857
SMAC_01487.5UP_1kb	74.5	62.11	36.0	0.53103	0.48112	0.53127
SMAC_01490.5UP_1kb	83.8	78.10	62.4	0.26258	0.25830	0.28055
SMAC_01492.5UP_1kb	88.8	83.75	70.0	0.18419	0.16883	0.16024
SMAC_01496.5UP_1kb	88.0	85.70	81.4	0.16005	0.14474	0.19463
SMAC_01499.5UP_1kb	89.7	84.16	47.8	0.17881	0.15950	0.17704
SMAC_01500.5UP_1kb	80.3	75.28	52.8	0.30329	0.30765	0.36603
SMAC_01502.5UP_1kb	84.5	78.70	64.1	0.25127	0.22940	0.23193
SMAC_01504.5UP_1kb	85.4	77.37	69.1	0.27246	0.26145	0.27755
SMAC_01506.5UP_1kb	80.7	73.12	33.7	0.33638	0.32794	0.36898
SMAC_01508.5UP_1kb	79.1	71.31	51.5	0.36277	0.34419	0.40135
SMAC_01509.5UP_1kb	80.2	71.74	49.1	0.35795	0.32063	0.34012
SMAC_01511.5UP_1kb	83.1	77.01	61.9	0.27863	0.25465	0.28794
SMAC_01512.5UP_1kb	80.8	76.06	50.3	0.29028	0.27250	0.35343
SMAC_01514.5UP_1kb	87.4	85.25	62.7	0.16581	0.17165	0.19261
SMAC_01515.5UP_1kb	82.1	75.75	63.9	0.29607	0.27803	0.30281
SMAC_01529.5UP_1kb	88.4	84.75	66.3	0.17218	0.16331	0.19102
SMAC_01537.5UP_1kb	82.0	78.27	74.2	0.26047	0.26132	0.31003
SMAC_01545.5UP_1kb	82.8	78.81	71.6	0.25358	0.24501	0.27083
SMAC_01546.5UP_1kb	81.4	74.60	51.0	0.31303	0.30931	0.31822
SMAC_01547.5UP_1kb	89.7	87.26	82.5	0.14153	0.14884	0.14370
SMAC_01548.5UP_1kb	82.5	73.59	52.8	0.32613	0.28161	0.32562
SMAC_01555.5UP_1kb	84.9	77.83	47.4	0.26497	0.26895	0.27575
SMAC_01557.5UP_1kb	83.1	76.14	53.4	0.28869	0.24884	0.27308
SMAC_01566.5UP_1kb	83.4	80.23	56.1	0.23145	0.21291	0.32677
SMAC_01568.5UP_1kb	87.7	83.62	74.5	0.18740	0.16770	0.21187
SMAC_01570.5UP_1kb	78.1	67.35	39.9	0.43531	0.42467	0.48164
SMAC_01572.5UP_1kb	82.4	76.58	61.5	0.28577	0.27554	0.32944
SMAC_01576.5UP_1kb	84.0	78.62	58.2	0.25371	0.23473	0.24605
SMAC_01577.5UP_1kb	85.9	83.44	59.9	0.18880	0.17243	0.21288
SMAC_01581.5UP_1kb	90.7	88.00	67.4	0.13157	0.12506	0.12618
SMAC_01586.5UP_1kb	89.5	84.96	72.9	0.16921	0.16453	0.18392
SMAC_01589.5UP_1kb	89.2	82.92	77.5	0.19422	0.19042	0.18040
SMAC_01590.5UP_1kb	82.5	77.90	71.8	0.26841	0.26187	0.31153
SMAC_01591.5UP_1kb	79.6	72.04	66.2	0.36085	0.34434	0.38517
SMAC_01593.5UP_1kb	85.7	81.76	76.6	0.21258	0.20204	0.22034
SMAC_01595.5UP_1kb	86.3	80.05	43.7	0.23397	0.22353	0.26166
SMAC_01597.5UP_1kb	87.2	84.74	81.2	0.17290	0.17184	0.19839
SMAC_01599.5UP_1kb	87.5	83.68	67.9	0.18553	0.18046	0.23161
SMAC_01602.5UP_1kb	84.7	80.70	66.2	0.22496	0.20299	0.23173
SMAC_01603.5UP_1kb	85.9	80.96	69.9	0.22287	0.20857	0.21881
SMAC_01604.5UP_1kb	86.6	84.33	64.9	0.17677	0.18350	0.23693
SMAC_01605.5UP_1kb	88.2	85.83	65.1	0.15774	0.14615	0.22610
SMAC_01606.5UP_1kb	81.4	73.94	60.4	0.32647	0.32607	0.35011
SMAC_01608.5UP_1kb	91.0	87.53	72.9	0.13768	0.12636	0.14525
SMAC_01610.5UP_1kb	86.9	82.03	65.4	0.20853	0.19415	0.22496
SMAC_01612.5UP_1kb	90.5	88.27	75.6	0.12826	0.13321	0.14840
SMAC_01614.5UP_1kb	87.5	82.78	72.9	0.19731	0.17234	0.20510
SMAC_01616.5UP_1kb	87.3	83.70	72.2	0.18668	0.18333	0.21075
SMAC_01617.5UP_1kb	88.1	83.66	72.8	0.18556	0.17000	0.18149
SMAC_01621.5UP_1kb	78.4	70.09	40.7	0.38526	0.36467	0.42865
SMAC_01628.5UP_1kb	81.2	77.80	67.9	0.26583	0.27167	0.31530
SMAC_01630.5UP_1kb	85.8	80.64	68.6	0.22695	0.21696	0.26131
SMAC_01636.5UP_1kb	86.6	80.24	71.9	0.23231	0.22725	0.23075
SMAC_01637.5UP_1kb	78.7	68.80	39.6	0.40515	0.40798	0.43855
SMAC_01638.5UP_1kb	89.2	85.63	50.3	0.16098	0.15212	0.17807
SMAC_01639.5UP_1kb	75.6	60.93	34.3	0.55569	0.53192	0.62073
SMAC_01643.5UP_1kb	83.2	79.35	57.7	0.24283	0.25466	0.30040
SMAC_01645.5UP_1kb	76.5	66.25	46.0	0.44980	0.39824	0.45174
SMAC_01646.5UP_1kb	84.1	77.80	59.1	0.26707	0.24334	0.27546
SMAC_01654.5UP_1kb	79.0	71.97	56.2	0.35849	0.31131	0.34269
SMAC_01656.5UP_1kb	86.0	81.28	68.7	0.21729	0.18042	0.21982
SMAC_01657.5UP_1kb	87.4	79.54	55.3	0.24135	0.18587	0.20682
SMAC_01660.5UP_1kb	87.0	81.82	65.1	0.20939	0.20503	0.21636
SMAC_01661.5UP_1kb	87.3	80.62	59.6	0.22618	0.20278	0.22778
SMAC_01663.5UP_1kb	90.7	86.81	64.9	0.14580	0.12864	0.14513
SMAC_01673.5UP_1kb	75.9	67.80	44.5	0.42635	0.40108	0.47285
SMAC_01674.5UP_1kb	81.5	74.72	49.3	0.31020	0.29066	0.30025
SMAC_01675.5UP_1kb	76.1	67.89	35.1	0.42193	0.34583	0.46544
SMAC_01676.5UP_1kb	85.6	81.38	65.2	0.21518	0.20572	0.24070
SMAC_01679.5UP_1kb	83.7	76.97	51.9	0.27768	0.27321	0.31389
SMAC_01681.5UP_1kb	86.5	82.31	51.7	0.20357	0.19690	0.24724
SMAC_01682.5UP_1kb	86.4	84.47	57.1	0.17485	0.15622	0.24298
SMAC_01683.5UP_1kb	78.1	71.71	49.5	0.36009	0.34372	0.44868
SMAC_01684.5UP_1kb	85.7	82.54	57.0	0.19883	0.17691	0.23149
SMAC_01686.5UP_1kb	90.0	86.66	67.4	0.14790	0.14409	0.15524
SMAC_01691.5UP_1kb	74.3	83.40	38.4	0.11806	0.10779	0.11513
SMAC_01696.5UP_1kb	85.9	82.79	78.6	0.19953	0.18647	0.22351
SMAC_01701.5UP_1kb	89.0	84.41	60.1	0.17521	0.15217	0.19177
SMAC_01705.5UP_1kb	90.7	87.12	79.6	0.14211	0.14579	0.13389
SMAC_01709.5UP_1kb	82.9	75.57	57.6	0.29817	0.24742	0.28431
SMAC_01710.5UP_1kb	88.1	88.67	59.3	0.12303	0.11946	0.20234
SMAC_01713.5UP_1kb	89.1	86.23	76.3	0.15363	0.15592	0.15350
SMAC_01714.5UP_1kb	90.8	88.27	67.9	0.12806	0.11704	0.11603
SMAC_01716.5UP_1kb	79.5	73.11	51.5	0.33646	0.34425	0.38535
SMAC_01718.5UP_1kb	84.2	77.39	53.7	0.27113	0.20838	0.23015
SMAC_01721.5UP_1kb	84.2	82.40	55.6	0.20149	0.18133	0.29930
SMAC_01723.5UP_1kb	89.6	85.55	60.5	0.16095	0.14405	0.15361
SMAC_01724.5UP_1kb	90.8	89.03	67.3	0.11915	0.10221	0.12837
SMAC_01729.5UP_1kb	86.0	80.11	55.6	0.23254	0.19737	0.25341
SMAC_01732.5UP_1kb	88.7	86.56	68.4	0.14895	0.14448	0.19453
SMAC_01733.5UP_1kb	86.7	81.86	59.2	0.20839	0.19660	0.24043
SMAC_01734.5UP_1kb	89.5	85.37	57.9	0.16313	0.14453	0.16301
SMAC_01738.5UP_1kb	81.7	79.54	66.2	0.24138	0.24402	0.31572
SMAC_01743.5UP_1kb	82.8	77.03	46.9	0.27518	0.25158	0.35132
SMAC_01744.5UP_1kb	83.8	82.36	51.0	0.20262	0.26521	0.26199
SMAC_01745.5UP_1kb	83.5	79.23	47.6	0.24431	0.19330	0.31567
SMAC_01748.5UP_1kb	83.7	78.98	57.9	0.24935	0.24402	0.28980
SMAC_01749.5UP_1kb	89.8	86.91	75.0	0.14515	0.15098	0.14595
SMAC_01750.5UP_1kb	86.1	81.44	48.5	0.21443	0.18683	0.21745
SMAC_01753.5UP_1kb	87.9	83.67	78.0	0.18683	0.16282	0.17894
SMAC_01755.5UP_1kb	89.6	84.62	72.9	0.17445	0.16361	0.17349
SMAC_01760.5UP_1kb	87.2	85.44	62.0	0.16303	0.17763	0.24660
SMAC_01761.5UP_1kb	85.4	81.12	63.8	0.22022	0.20419	0.22066
SMAC_01763.5UP_1kb	87.4	85.18	60.2	0.16599	0.16582	0.18190
SMAC_01765.5UP_1kb	88.7	86.08	74.0	0.15530	0.14986	0.20486
SMAC_01766.5UP_1kb	87.6	84.32	66.6	0.17639	0.16446	0.17182
SMAC_01768.5UP_1kb	83.6	77.54	54.0	0.27020	0.24165	0.26854
SMAC_01771.5UP_1kb	80.8	72.88	45.7	0.33984	0.31668	0.39533
SMAC_01772.5UP_1kb	92.2	89.90	83.3	0.10945	0.10681	0.11922
SMAC_01774.5UP_1kb	86.0	81.29	58.3	0.21645	0.19146	0.25764
SMAC_01780.5UP_1kb	83.3	78.31	57.2	0.25889	0.26321	0.29271
SMAC_01782.5UP_1kb	83.4	78.88	57.8	0.24895	0.23145	0.30759
SMAC_01784.5UP_1kb	84.1	77.84	58.6	0.26351	0.24286	0.27610
SMAC_01788.5UP_1kb	87.0	84.06	63.1	0.18040	0.17720	0.22641
SMAC_01789.5UP_1kb	79.0	73.97	55.8	0.32390	0.31646	0.40178
SMAC_01790.5UP_1kb	76.7	68.22	47.0	0.41641	0.39956	0.49622
SMAC_01796.5UP_1kb	85.4	81.74	63.8	0.21077	0.21352	0.27235
SMAC_01800.5UP_1kb	89.5	86.70	72.6	0.14782	0.13618	0.16356
SMAC_01801.5UP_1kb	84.4	77.80	56.3	0.26646	0.22226	0.30323
SMAC_01803.5UP_1kb	86.6	80.31	67.8	0.23304	0.21761	0.23225
SMAC_01805.5UP_1kb	89.9	86.47	80.8	0.15065	0.14563	0.17023
SMAC_01808.5UP_1kb	88.9	85.03	64.5	0.16843	0.16312	0.18258
SMAC_01809.5UP_1kb	88.0	85.57	79.2	0.16214	0.15404	0.17243
SMAC_01810.5UP_1kb	92.0	89.23	71.3	0.11769	0.10928	0.11701
SMAC_01814.5UP_1kb	87.0	83.91	68.9	0.18208	0.16948	0.22341
SMAC_01816.5UP_1kb	80.3	72.15	44.8	0.35246	0.34067	0.38007
SMAC_01819.5UP_1kb	75.1	70.96	43.4	0.37179	0.37554	0.49729
SMAC_01821.5UP_1kb	84.3	80.56	66.3	0.22801	0.24396	0.26861
SMAC_01822.5UP_1kb	88.4	86.36	72.1	0.15205	0.15329	0.17104
SMAC_01825.5UP_1kb	88.5	82.69	67.0	0.19812	0.17483	0.20030
SMAC_01827.5UP_1kb	78.5	70.28	51.4	0.39342	0.38396	0.38198
SMAC_01830.5UP_1kb	80.6	74.64	45.6	0.31138	0.32957	0.39658
SMAC_01835.5UP_1kb	87.0	84.15	73.9	0.18013	0.17944	0.18782
SMAC_01836.5UP_1kb	89.6	87.55	63.1	0.13747	0.14738	0.15887
SMAC_01839.5UP_1kb	89.7	86.69	66.3	0.14761	0.12924	0.17040
SMAC_01840.5UP_1kb	81.2	73.86	38.3	0.32508	0.28589	0.30728
SMAC_01845.5UP_1kb	88.2	83.22	47.5	0.19202	0.17653	0.21937
SMAC_01848.5UP_1kb	81.4	77.00	62.5	0.27835	0.28284	0.34040
SMAC_01851.5UP_1kb	79.2	74.07	47.0	0.32315	0.31749	0.40332
SMAC_01852.5UP_1kb	82.8	73.52	53.0	0.32860	0.22563	0.27502
SMAC_01855.5UP_1kb	89.3	85.92	68.4	0.15655	0.16052	0.19830
SMAC_01859.5UP_1kb	88.7	84.03	74.0	0.18127	0.14052	0.16642
SMAC_01861.5UP_1kb	86.5	83.10	72.0	0.19346	0.20089	0.21746
SMAC_01862.5UP_1kb	83.9	76.83	68.7	0.28178	0.27725	0.27944
SMAC_01866.5UP_1kb	80.8	71.65	57.4	0.36285	0.33524	0.34266
SMAC_01867.5UP_1kb	86.9	83.83	59.4	0.18502	0.19604	0.21427
SMAC_01868.5UP_1kb	84.9	75.25	57.9	0.30312	0.23461	0.27530
SMAC_01871.5UP_1kb	90.3	85.77	74.3	0.15886	0.15728	0.15359
SMAC_01875.5UP_1kb	85.0	78.43	59.5	0.25635	0.23617	0.25859
SMAC_01876.5UP_1kb	90.7	85.75	73.6	0.15868	0.15844	0.15985
SMAC_01877.5UP_1kb	88.1	85.01	74.6	0.16946	0.15881	0.19281
SMAC_01878.5UP_1kb	90.8	87.02	78.8	0.14430	0.14019	0.15877
SMAC_01879.5UP_1kb	89.8	87.09	66.0	0.14206	0.14542	0.13771
SMAC_01880.5UP_1kb	85.6	80.44	72.9	0.23064	0.22471	0.25860
SMAC_01882.5UP_1kb	85.7	82.75	62.7	0.19814	0.19330	0.25483
SMAC_01884.5UP_1kb	85.7	80.13	68.7	0.23444	0.23253	0.23780
SMAC_01885.5UP_1kb	83.3	77.38	53.2	0.27389	0.27937	0.30915
SMAC_01886.5UP_1kb	88.1	83.67	64.8	0.18501	0.17802	0.21791
SMAC_01888.5UP_1kb	81.6	74.72	59.9	0.31208	0.27720	0.30354
SMAC_01889.5UP_1kb	83.7	78.61	64.9	0.25421	0.23751	0.27530
SMAC_01890.5UP_1kb	90.9	87.37	66.5	0.13864	0.14187	0.15792
SMAC_01891.5UP_1kb	87.1	83.17	70.0	0.19234	0.19764	0.21579
SMAC_01892.5UP_1kb	89.9	86.34	73.1	0.15151	0.13892	0.15371
SMAC_01895.5UP_1kb	91.0	89.20	78.1	0.11800	0.10659	0.13391
SMAC_01896.5UP_1kb	90.7	87.42	84.1	0.13951	0.13046	0.15227
SMAC_01897.5UP_1kb	87.1	83.63	66.2	0.18717	0.19334	0.24501
SMAC_01898.5UP_1kb	85.5	80.53	72.1	0.22757	0.21183	0.23927
SMAC_01899.5UP_1kb	85.3	80.27	62.7	0.23017	0.22015	0.24914
SMAC_01904.5UP_1kb	76.1	68.13	44.4	0.41826	0.40639	0.44563
SMAC_01907.5UP_1kb	85.1	80.43	66.9	0.23094	0.22289	0.25093
SMAC_01908.5UP_1kb	77.1	67.95	57.5	0.42772	0.42184	0.45445
SMAC_01909.5UP_1kb	80.6	75.69	40.2	0.29635	0.29904	0.32647
SMAC_01910.5UP_1kb	85.7	83.04	70.4	0.19408	0.19383	0.24112
SMAC_01913.5UP_1kb	90.3	85.97	72.8	0.15609	0.14600	0.15966
SMAC_01914.5UP_1kb	92.0	89.24	85.8	0.11684	0.12430	0.12700
SMAC_01916.5UP_1kb	89.8	86.69	70.8	0.14794	0.15053	0.16284
SMAC_01919.5UP_1kb	90.1	86.32	71.0	0.15169	0.13444	0.15549
SMAC_01920.5UP_1kb	90.3	87.22	78.8	0.14210	0.13414	0.15786
SMAC_01922.5UP_1kb	92.4	89.54	82.9	0.11349	0.11266	0.11481
SMAC_01923.5UP_1kb	86.1	81.21	66.5	0.21902	0.21778	0.21710
SMAC_01926.5UP_1kb	85.6	81.82	52.6	0.20979	0.18368	0.26400
SMAC_01927.5UP_1kb	88.1	85.21	82.3	0.16693	0.16428	0.18623
SMAC_01928.5UP_1kb	89.3	86.50	66.1	0.14999	0.14993	0.18538
SMAC_01930.5UP_1kb	83.8	79.11	59.6	0.24778	0.25422	0.28346
SMAC_01932.5UP_1kb	86.2	82.23	63.0	0.20540	0.18596	0.23157
SMAC_01938.5UP_1kb	85.1	77.82	59.9	0.26588	0.25022	0.26593
SMAC_01940.5UP_1kb	81.7	75.90	59.9	0.29381	0.30548	0.30793
SMAC_01941.5UP_1kb	87.3	83.28	72.1	0.19078	0.19400	0.22258
SMAC_01942.5UP_1kb	79.1	64.96	37.6	0.47691	0.47324	0.50378
SMAC_01943.5UP_1kb	90.2	86.06	81.1	0.15682	0.14509	0.15974
SMAC_01944.5UP_1kb	82.8	76.46	58.1	0.28533	0.27774	0.29749
SMAC_01949.5UP_1kb	84.1	77.21	56.3	0.27332	0.24717	0.22566
SMAC_01953.5UP_1kb	87.0	83.87	70.4	0.18266	0.18608	0.23217
SMAC_01954.5UP_1kb	86.2	80.91	71.6	0.22363	0.22046	0.20966
SMAC_01959.5UP_1kb	84.2	79.83	64.6	0.23649	0.20930	0.24407
SMAC_01960.5UP_1kb	87.9	83.82	69.7	0.18427	0.17169	0.19975
SMAC_01962.5UP_1kb	87.5	82.97	64.7	0.19383	0.18229	0.21014
SMAC_01964.5UP_1kb	90.0	87.98	85.1	0.13218	0.12457	0.16382
SMAC_01966.5UP_1kb	86.6	82.34	63.9	0.20295	0.15514	0.18951
SMAC_01971.5UP_1kb	84.5	78.08	63.9	0.26270	0.22962	0.26930
SMAC_01972.5UP_1kb	79.3	73.32	38.6	0.33205	0.28150	0.39280
SMAC_01974.5UP_1kb	80.6	75.35	53.1	0.30240	0.29983	0.34683
SMAC_01977.5UP_1kb	88.2	83.08	48.5	0.19289	0.18304	0.18272
SMAC_01980.5UP_1kb	88.0	83.97	68.9	0.18260	0.17648	0.17954
SMAC_01981.5UP_1kb	83.3	77.82	56.3	0.26575	0.25627	0.29192
SMAC_01982.5UP_1kb	86.4	81.06	55.0	0.21882	0.18169	0.20062
SMAC_01984.5UP_1kb	83.7	75.96	60.2	0.29330	0.27397	0.27961
SMAC_01987.5UP_1kb	86.9	83.43	61.4	0.18854	0.16811	0.21727
SMAC_01989.5UP_1kb	89.7	87.49	76.7	0.13933	0.14396	0.17581
SMAC_01990.5UP_1kb	83.9	78.54	54.7	0.25581	0.24558	0.27863
SMAC_01991.5UP_1kb	86.7	80.09	64.7	0.23485	0.21790	0.23923
SMAC_01993.5UP_1kb	89.4	85.83	67.2	0.15730	0.10470	0.15707
SMAC_01994.5UP_1kb	86.1	81.79	57.5	0.21009	0.19430	0.21936
SMAC_02008.5UP_1kb	83.8	77.06	45.7	0.27666	0.25744	0.26710
SMAC_02010.5UP_1kb	77.9	69.59	48.2	0.39240	0.36104	0.40681
SMAC_02015.5UP_1kb	87.3	82.45	45.6	0.20036	0.18760	0.20299
SMAC_02017.5UP_1kb	78.3	74.14	58.8	0.32664	0.33211	0.35862
SMAC_02019.5UP_1kb	87.5	83.09	74.7	0.19309	0.19044	0.20449
SMAC_02021.5UP_1kb	87.5	83.78	59.0	0.18415	0.17126	0.20276
SMAC_02022.5UP_1kb	75.2	67.84	55.7	0.42408	0.41730	0.40810
SMAC_02036.5UP_1kb	72.6	63.49	38.5	0.50602	0.52058	0.59927
SMAC_02038.5UP_1kb	86.5	82.76	67.9	0.19801	0.17999	0.21350
SMAC_02040.5UP_1kb	89.8	85.73	68.3	0.15887	0.14344	0.17874
SMAC_02041.5UP_1kb	82.7	75.31	46.9	0.30124	0.28299	0.31661
SMAC_02046.5UP_1kb	80.5	73.29	46.3	0.33167	0.28740	0.33254
SMAC_02048.5UP_1kb	81.7	75.86	53.4	0.29232	0.30784	0.34118
SMAC_02049.5UP_1kb	77.1	70.71	46.8	0.37654	0.31826	0.35287
SMAC_02051.5UP_1kb	78.9	69.03	38.3	0.39999	0.36348	0.32196
SMAC_02059.5UP_1kb	79.0	75.50	35.0	0.29961	0.30056	0.35414
SMAC_02061.5UP_1kb	77.6	70.66	51.2	0.37993	0.35459	0.34748
SMAC_02071.5UP_1kb	74.2	66.75	48.5	0.44582	0.39633	0.52584
SMAC_02076.5UP_1kb	86.2	81.76	49.0	0.20956	0.17567	0.24206
SMAC_02077.5UP_1kb	86.4	82.56	69.8	0.20135	0.21413	0.19888
SMAC_02078.5UP_1kb	81.8	76.98	44.7	0.27666	0.28215	0.32437
SMAC_02079.5UP_1kb	85.8	81.56	60.6	0.21482	0.18865	0.23158
SMAC_02081.5UP_1kb	89.3	85.80	61.6	0.16044	0.13794	0.18386
SMAC_02082.5UP_1kb	83.4	77.65	61.5	0.26635	0.25490	0.28658
SMAC_02083.5UP_1kb	88.7	86.13	61.3	0.15421	0.13780	0.17724
SMAC_02084.5UP_1kb	88.6	84.78	73.8	0.17255	0.14037	0.17901
SMAC_02085.5UP_1kb	71.7	58.59	33.0	0.60575	0.56907	0.68100
SMAC_02086.5UP_1kb	83.3	79.26	64.3	0.24730	0.24696	0.31431
SMAC_02088.5UP_1kb	81.7	78.99	64.5	0.25107	0.26861	0.28250
SMAC_02089.5UP_1kb	85.8	83.28	51.7	0.19159	0.17093	0.22844
SMAC_02093.5UP_1kb	78.4	70.82	64.4	0.37613	0.35219	0.34993
SMAC_02094.5UP_1kb	86.2	81.42	62.3	0.21556	0.21775	0.20744
SMAC_02097.5UP_1kb	82.6	76.63	57.9	0.28821	0.28630	0.30549
SMAC_02105.5UP_1kb	82.0	75.86	49.4	0.29369	0.28151	0.29462
SMAC_02110.5UP_1kb	91.1	87.91	78.0	0.13288	0.13249	0.14516
SMAC_02112.5UP_1kb	91.4	89.34	88.2	0.11598	0.11348	0.11773
SMAC_02116.5UP_1kb	89.8	87.59	69.0	0.13584	0.11736	0.14273
SMAC_02117.5UP_1kb	91.2	87.14	70.9	0.14127	0.14568	0.13489
SMAC_02118.5UP_1kb	83.0	76.38	39.5	0.28740	0.25859	0.29989
SMAC_02120.5UP_1kb	94.4	93.24	89.2	0.07107	0.06649	0.09433
SMAC_02124.5UP_1kb	92.2	90.15	77.2	0.10679	0.09901	0.11130
SMAC_02125.5UP_1kb	89.1	87.37	79.7	0.13975	0.14316	0.17580
SMAC_02127.5UP_1kb	89.3	86.58	71.3	0.14873	0.14191	0.15652
SMAC_02129.5UP_1kb	89.5	88.29	68.6	0.12755	0.12478	0.15799
SMAC_02133.5UP_1kb	85.8	77.28	61.1	0.27225	0.22917	0.24066
SMAC_02134.5UP_1kb	78.9	71.02	41.1	0.37283	0.34788	0.37050
SMAC_02136.5UP_1kb	84.0	79.49	61.3	0.24263	0.22324	0.32879
SMAC_02142.5UP_1kb	93.2	90.57	78.6	0.10110	0.09791	0.11518
SMAC_02143.5UP_1kb	87.3	83.12	70.9	0.19311	0.18004	0.22148
SMAC_02146.5UP_1kb	90.0	86.82	52.2	0.14557	0.13775	0.15882
SMAC_02147.5UP_1kb	92.0	89.16	77.2	0.11873	0.11096	0.13107
SMAC_02149.5UP_1kb	89.0	85.17	63.7	0.16615	0.16533	0.17629
SMAC_02154.5UP_1kb	91.4	87.40	67.9	0.13821	0.13316	0.13114
SMAC_02156.5UP_1kb	89.6	87.09	69.0	0.14293	0.14320	0.15964
SMAC_02160.5UP_1kb	82.7	77.09	57.1	0.27488	0.27353	0.28731
SMAC_02161.5UP_1kb	89.2	87.00	72.6	0.14362	0.13976	0.18976
SMAC_02162.5UP_1kb	86.4	83.09	48.2	0.19327	0.19283	0.20272
SMAC_02164.5UP_1kb	81.4	75.65	65.1	0.29741	0.28177	0.32914
SMAC_02166.5UP_1kb	86.1	81.09	58.6	0.22123	0.20696	0.20614
SMAC_02167.5UP_1kb	83.2	76.53	64.7	0.28684	0.25092	0.26936
SMAC_02169.5UP_1kb	88.6	85.08	61.4	0.16658	0.15873	0.19785
SMAC_02170.5UP_1kb	88.4	86.46	68.7	0.15107	0.14200	0.17399
SMAC_02173.5UP_1kb	86.5	82.57	63.3	0.20002	0.18727	0.21982
SMAC_02182.5UP_1kb	84.6	80.45	55.1	0.22880	0.22427	0.28347
SMAC_02186.5UP_1kb	92.0	89.22	79.5	0.11671	0.11365	0.13928
SMAC_02187.5UP_1kb	84.7	78.79	64.1	0.25260	0.25722	0.26951
SMAC_02188.5UP_1kb	86.0	82.09	65.2	0.20873	0.19442	0.23236
SMAC_02190.5UP_1kb	85.0	81.26	64.4	0.21862	0.20889	0.26784
SMAC_02192.5UP_1kb	85.0	82.99	64.7	0.19501	0.19681	0.23415
SMAC_02198.5UP_1kb	82.4	74.97	47.8	0.30555	0.30461	0.38881
SMAC_02199.5UP_1kb	84.3	79.34	52.3	0.24274	0.21402	0.25083
SMAC_02201.5UP_1kb	89.1	87.33	80.0	0.14044	0.13908	0.16706
SMAC_02211.5UP_1kb	86.0	80.76	60.6	0.22340	0.20624	0.26645
SMAC_02216.5UP_1kb	91.8	88.19	61.3	0.12882	0.12238	0.12490
SMAC_02219.5UP_1kb	87.7	84.51	80.8	0.17606	0.16919	0.20878
SMAC_02220.5UP_1kb	80.7	76.02	55.3	0.29522	0.29462	0.31231
SMAC_02222.5UP_1kb	90.7	89.07	64.4	0.11879	0.11658	0.14654
SMAC_02223.5UP_1kb	85.6	80.52	53.8	0.22785	0.22521	0.27736
SMAC_02226.5UP_1kb	77.5	69.73	52.7	0.38965	0.35676	0.41203
SMAC_02228.5UP_1kb	80.2	74.30	53.9	0.31884	0.30639	0.36751
SMAC_02229.5UP_1kb	86.1	82.81	50.2	0.19587	0.19170	0.22531
SMAC_02231.5UP_1kb	84.1	77.30	53.5	0.27080	0.27858	0.29385
SMAC_02232.5UP_1kb	90.8	86.34	71.1	0.15114	0.14257	0.15726
SMAC_02233.5UP_1kb	87.1	81.13	55.1	0.21896	0.20957	0.23849
SMAC_02234.5UP_1kb	85.4	78.20	50.8	0.25947	0.23141	0.25250
SMAC_02236.5UP_1kb	78.7	70.55	57.6	0.38016	0.35864	0.40136
SMAC_02237.5UP_1kb	89.2	86.52	74.2	0.14970	0.13857	0.17191
SMAC_02246.5UP_1kb	87.6	84.26	78.0	0.17833	0.17120	0.17898
SMAC_02249.5UP_1kb	88.7	86.58	79.0	0.14911	0.14245	0.17555
SMAC_02252.5UP_1kb	84.3	80.28	58.6	0.22984	0.24435	0.25483
SMAC_02255.5UP_1kb	86.4	81.16	65.5	0.21927	0.20935	0.23215
SMAC_02256.5UP_1kb	88.4	83.18	67.2	0.19201	0.17985	0.18859
SMAC_02259.5UP_1kb	85.3	79.63	65.2	0.24016	0.21828	0.25441
SMAC_02261.5UP_1kb	89.5	86.49	60.6	0.15004	0.15669	0.17901
SMAC_02266.5UP_1kb	90.5	86.81	79.9	0.14630	0.14090	0.15140
SMAC_02267.5UP_1kb	76.5	65.11	47.3	0.47201	0.45800	0.50418
SMAC_02270.5UP_1kb	84.8	78.86	60.1	0.25082	0.25667	0.24703
SMAC_02271.5UP_1kb	83.7	78.72	54.2	0.25229	0.25932	0.29731
SMAC_02275.5UP_1kb	77.6	66.95	33.6	0.43761	0.44224	0.50840
SMAC_02276.5UP_1kb	81.6	74.78	65.5	0.31422	0.29328	0.34116
SMAC_02278.5UP_1kb	86.6	81.77	56.8	0.21017	0.19222	0.19591
SMAC_02280.5UP_1kb	89.4	86.68	80.3	0.14844	0.13636	0.17339
SMAC_02281.5UP_1kb	90.1	89.60	76.9	0.11271	0.10788	0.13645
SMAC_02283.5UP_1kb	86.7	83.08	75.3	0.19547	0.18631	0.22621
SMAC_02292.5UP_1kb	88.1	84.76	65.3	0.17205	0.16868	0.19746
SMAC_02293.5UP_1kb	86.6	83.21	70.3	0.19227	0.18585	0.21468
SMAC_02294.5UP_1kb	81.5	78.03	41.3	0.26310	0.24775	0.32688
SMAC_02296.5UP_1kb	88.4	85.93	64.6	0.15737	0.15713	0.17579
SMAC_02301.5UP_1kb	82.1	73.33	49.7	0.33084	0.30696	0.34808
SMAC_02303.5UP_1kb	91.5	90.25	75.5	0.10510	0.10996	0.13717
SMAC_02305.5UP_1kb	89.3	86.96	66.1	0.14405	0.13497	0.17413
SMAC_02309.5UP_1kb	86.3	81.92	65.1	0.20897	0.18175	0.21685
SMAC_02310.5UP_1kb	86.1	82.22	65.3	0.20586	0.17488	0.20760
SMAC_02315.5UP_1kb	92.2	90.07	78.7	0.10733	0.10424	0.12372
SMAC_02316.5UP_1kb	85.9	81.45	64.3	0.21397	0.20898	0.25569
SMAC_02319.5UP_1kb	84.1	80.47	56.0	0.22975	0.23002	0.23789
SMAC_02321.5UP_1kb	82.2	76.81	65.0	0.28137	0.26092	0.28060
SMAC_02322.5UP_1kb	77.2	73.78	54.6	0.33020	0.33782	0.45380
SMAC_02324.5UP_1kb	83.5	77.43	61.9	0.27044	0.23837	0.27660
SMAC_02326.5UP_1kb	86.4	83.86	69.5	0.18441	0.17535	0.20825
SMAC_02328.5UP_1kb	81.8	76.10	69.9	0.29200	0.29581	0.32631
SMAC_02331.5UP_1kb	84.4	74.86	55.1	0.30838	0.29854	0.30648
SMAC_02332.5UP_1kb	76.6	69.87	46.4	0.39532	0.37996	0.38587
SMAC_02334.5UP_1kb	86.3	81.07	54.5	0.21915	0.20584	0.20666
SMAC_02336.5UP_1kb	85.3	79.68	57.4	0.23846	0.21167	0.29524
SMAC_02337.5UP_1kb	88.3	85.54	59.0	0.16102	0.16011	0.23656
SMAC_02341.5UP_1kb	83.7	77.52	59.1	0.27224	0.24882	0.30773
SMAC_02345.5UP_1kb	81.1	73.66	57.7	0.32902	0.29096	0.28211
SMAC_02348.5UP_1kb	82.9	83.92	76.2	0.18362	0.17365	0.18940
SMAC_02355.5UP_1kb	88.6	86.50	72.4	0.14975	0.13390	0.19377
SMAC_02356.5UP_1kb	86.0	82.08	53.6	0.20798	0.19805	0.22724
SMAC_02358.5UP_1kb	80.4	74.43	60.1	0.31546	0.29665	0.26758
SMAC_02363.5UP_1kb	89.9	87.54	79.8	0.13650	0.13445	0.17475
SMAC_02365.5UP_1kb	91.1	88.10	78.3	0.13056	0.12287	0.14053
SMAC_02366.5UP_1kb	85.2	80.52	64.9	0.22848	0.22967	0.24200
SMAC_02367.5UP_1kb	88.2	85.68	69.2	0.15990	0.15679	0.19565
SMAC_02368.5UP_1kb	89.5	84.58	61.8	0.17126	0.16252	0.17379
SMAC_02370.5UP_1kb	83.1	78.62	44.1	0.25294	0.23267	0.32878
SMAC_02374.5UP_1kb	85.7	83.14	74.2	0.19300	0.20358	0.23675
SMAC_02375.5UP_1kb	90.6	88.23	71.2	0.12851	0.12167	0.14162
SMAC_02376.5UP_1kb	86.3	82.11	65.5	0.20644	0.19730	0.25965
SMAC_02378.5UP_1kb	83.6	80.18	60.2	0.23306	0.24046	0.30169
SMAC_02379.5UP_1kb	80.8	78.44	49.2	0.25684	0.25230	0.46685
SMAC_02380.5UP_1kb	85.1	78.03	51.5	0.26411	0.25466	0.25994
SMAC_02389.5UP_1kb	85.9	83.47	63.0	0.18857	0.19093	0.21768
SMAC_02392.5UP_1kb	84.3	80.22	63.2	0.23191	0.22466	0.25294
SMAC_02397.5UP_1kb	84.8	77.67	57.5	0.26786	0.24671	0.26471
SMAC_02398.5UP_1kb	82.9	75.11	66.6	0.30860	0.28064	0.31573
SMAC_02399.5UP_1kb	93.0	90.58	84.5	0.10113	0.10659	0.10683
SMAC_02400.5UP_1kb	89.8	85.70	73.2	0.15951	0.14169	0.15813
SMAC_02401.5UP_1kb	92.7	92.29	78.7	0.08171	0.07963	0.10406
SMAC_02403.5UP_1kb	89.3	85.75	67.5	0.16027	0.13910	0.16131
SMAC_02405.5UP_1kb	88.8	85.64	77.4	0.16260	0.16727	0.17789
SMAC_02406.5UP_1kb	85.3	80.34	60.5	0.22943	0.22238	0.24866
SMAC_02407.5UP_1kb	83.9	76.63	55.2	0.28188	0.27004	0.29307
SMAC_02410.5UP_1kb	87.3	82.58	57.8	0.19924	0.20892	0.20727
SMAC_02413.5UP_1kb	90.7	87.07	85.0	0.14464	0.13448	0.14589
SMAC_02414.5UP_1kb	79.6	73.33	54.3	0.33367	0.33313	0.34127
SMAC_02415.5UP_1kb	85.4	80.79	57.9	0.22578	0.20848	0.25585
SMAC_02416.5UP_1kb	84.1	78.96	67.8	0.25175	0.23295	0.27635
SMAC_02417.5UP_1kb	90.6	88.53	58.8	0.12532	0.12664	0.13935
SMAC_02418.5UP_1kb	90.8	88.12	72.6	0.13004	0.12058	0.14558
SMAC_02419.5UP_1kb	82.8	78.41	46.2	0.25931	0.23790	0.28167
SMAC_02420.5UP_1kb	87.3	83.05	65.3	0.19400	0.18106	0.17923
SMAC_02421.5UP_1kb	90.8	88.19	75.6	0.12902	0.12412	0.13960
SMAC_02422.5UP_1kb	92.8	91.16	78.8	0.09454	0.08582	0.10611
SMAC_02423.5UP_1kb	88.8	84.65	63.2	0.17232	0.15988	0.16421
SMAC_02424.5UP_1kb	86.2	83.63	61.3	0.18738	0.16541	0.22726
SMAC_02425.5UP_1kb	84.8	80.22	61.9	0.23135	0.22420	0.26943
SMAC_02427.5UP_1kb	81.2	75.03	64.7	0.31299	0.31796	0.34157
SMAC_02429.5UP_1kb	79.3	71.85	56.4	0.35679	0.34641	0.38443
SMAC_02430.5UP_1kb	77.8	70.60	52.4	0.37709	0.35733	0.39716
SMAC_02431.5UP_1kb	88.0	84.55	76.5	0.17558	0.17089	0.19399
SMAC_02434.5UP_1kb	83.9	78.93	55.4	0.24903	0.25587	0.27914
SMAC_02435.5UP_1kb	83.0	75.80	52.5	0.29521	0.28210	0.32316
SMAC_02436.5UP_1kb	83.8	78.65	55.0	0.25365	0.23274	0.31891
SMAC_02438.5UP_1kb	78.1	70.01	50.5	0.38921	0.38886	0.41979
SMAC_02440.5UP_1kb	82.6	77.78	56.1	0.26959	0.24948	0.35746
SMAC_02442.5UP_1kb	87.6	84.19	64.1	0.17862	0.18167	0.20829
SMAC_02443.5UP_1kb	82.3	77.71	51.5	0.26723	0.24756	0.33788
SMAC_02445.5UP_1kb	85.0	81.54	69.8	0.21304	0.19031	0.23870
SMAC_02448.5UP_1kb	86.9	84.60	73.8	0.17486	0.17834	0.21751
SMAC_02451.5UP_1kb	85.7	81.14	54.5	0.21895	0.21858	0.24917
SMAC_02453.5UP_1kb	89.1	85.03	69.2	0.16844	0.16269	0.17018
SMAC_02454.5UP_1kb	86.3	82.75	66.9	0.19837	0.19365	0.23448
SMAC_02456.5UP_1kb	82.9	77.27	39.9	0.27421	0.24938	0.35522
SMAC_02459.5UP_1kb	82.9	75.47	61.5	0.30234	0.28588	0.31118
SMAC_02460.5UP_1kb	86.9	82.66	77.4	0.19988	0.19047	0.21281
SMAC_02463.5UP_1kb	87.1	83.36	49.0	0.18962	0.18707	0.23231
SMAC_02465.5UP_1kb	84.2	79.60	66.6	0.24076	0.24680	0.27485
SMAC_02468.5UP_1kb	88.0	86.11	61.0	0.15416	0.14753	0.21813
SMAC_02470.5UP_1kb	79.2	79.04	57.3	0.24811	0.23638	0.25235
SMAC_02471.5UP_1kb	93.3	90.93	88.4	0.09749	0.09396	0.11487
SMAC_02472.5UP_1kb	91.4	89.97	66.9	0.10790	0.10077	0.12515
SMAC_02475.5UP_1kb	77.8	70.68	59.6	0.37986	0.38865	0.42051
SMAC_02477.5UP_1kb	88.7	84.53	63.9	0.17528	0.16490	0.18232
SMAC_02480.5UP_1kb	80.6	74.62	42.5	0.31897	0.33090	0.35166
SMAC_02481.5UP_1kb	89.6	85.71	63.5	0.15900	0.13975	0.20044
SMAC_02482.5UP_1kb	82.2	75.91	63.8	0.29758	0.28669	0.32653
SMAC_02484.5UP_1kb	87.6	83.85	67.8	0.18288	0.17679	0.20871
SMAC_02488.5UP_1kb	80.0	71.04	59.7	0.37384	0.35299	0.40472
SMAC_02490.5UP_1kb	89.5	86.63	69.9	0.14787	0.15935	0.17758
SMAC_02492.5UP_1kb	82.5	77.44	69.5	0.27477	0.23829	0.26842
SMAC_02493.5UP_1kb	89.8	85.91	73.0	0.15831	0.13935	0.17198
SMAC_02495.5UP_1kb	80.1	74.35	51.1	0.31761	0.31948	0.41533
SMAC_02496.5UP_1kb	85.8	82.20	55.9	0.20487	0.19922	0.19956
SMAC_02498.5UP_1kb	87.4	84.49	63.6	0.17550	0.16091	0.19228
SMAC_02499.5UP_1kb	84.6	80.46	64.0	0.22955	0.22021	0.23501
SMAC_02501.5UP_1kb	92.2	91.25	82.5	0.09426	0.08857	0.12071
SMAC_02502.5UP_1kb	87.8	86.05	69.0	0.15511	0.14728	0.22732
SMAC_02506.5UP_1kb	91.1	87.54	77.0	0.13713	0.12542	0.15546
SMAC_02507.5UP_1kb	89.8	87.82	68.9	0.13383	0.13024	0.15973
SMAC_02510.5UP_1kb	88.6	86.57	73.0	0.14977	0.13196	0.16988
SMAC_02512.5UP_1kb	78.5	71.97	54.2	0.35410	0.34581	0.45894
SMAC_02513.5UP_1kb	87.3	81.38	56.0	0.21441	0.17937	0.20172
SMAC_02514.5UP_1kb	88.3	84.08	55.1	0.18003	0.17342	0.20464
SMAC_02520.5UP_1kb	82.6	75.52	58.1	0.29742	0.27262	0.31319
SMAC_02522.5UP_1kb	91.1	89.46	87.3	0.11475	0.10176	0.13918
SMAC_02523.5UP_1kb	87.2	82.72	69.6	0.19813	0.19083	0.24547
SMAC_02524.5UP_1kb	83.4	80.67	49.6	0.22476	0.20545	0.30114
SMAC_02528.5UP_1kb	90.1	86.64	74.1	0.14856	0.14581	0.16373
SMAC_02531.5UP_1kb	79.2	70.58	58.4	0.38207	0.35643	0.42432
SMAC_02534.5UP_1kb	86.4	82.16	58.2	0.20466	0.19728	0.24018
SMAC_02537.5UP_1kb	88.5	83.73	66.1	0.18537	0.18090	0.17743
SMAC_02538.5UP_1kb	89.9	85.28	65.3	0.16421	0.15403	0.18109
SMAC_02539.5UP_1kb	88.6	85.99	66.7	0.15610	0.14325	0.19630
SMAC_02541.5UP_1kb	86.0	81.78	63.1	0.21148	0.19584	0.24323
SMAC_02543.5UP_1kb	89.4	85.20	64.6	0.16548	0.16281	0.17936
SMAC_02544.5UP_1kb	85.1	81.15	47.3	0.21799	0.24061	0.22711
SMAC_02545.5UP_1kb	88.7	84.26	70.1	0.17825	0.15913	0.17179
SMAC_02546.5UP_1kb	86.7	82.87	63.9	0.19611	0.18814	0.21693
SMAC_02548.5UP_1kb	88.0	83.20	66.0	0.19175	0.18458	0.20461
SMAC_02549.5UP_1kb	90.3	88.13	72.0	0.13047	0.14025	0.14509
SMAC_02551.5UP_1kb	88.8	87.02	71.9	0.14381	0.14375	0.18019
SMAC_02552.5UP_1kb	83.2	75.67	59.5	0.30189	0.28754	0.32593
SMAC_02556.5UP_1kb	84.7	80.20	59.6	0.23577	0.23531	0.24650
SMAC_02558.5UP_1kb	85.8	81.16	63.9	0.21865	0.22062	0.26544
SMAC_02559.5UP_1kb	86.5	84.12	55.3	0.17912	0.20759	0.20488
SMAC_02560.5UP_1kb	80.0	71.21	70.6	0.37429	0.36771	0.42496
SMAC_02564.5UP_1kb	91.5	90.22	82.2	0.10550	0.10223	0.13165
SMAC_02566.5UP_1kb	89.1	85.54	59.5	0.16185	0.15179	0.19993
SMAC_02568.5UP_1kb	86.4	83.20	64.0	0.19221	0.17329	0.22402
SMAC_02571.5UP_1kb	87.1	82.40	60.2	0.20093	0.19476	0.20377
SMAC_02574.5UP_1kb	75.5	66.63	46.5	0.44399	0.41986	0.51883
SMAC_02576.5UP_1kb	84.7	79.01	63.2	0.25177	0.25201	0.29556
SMAC_02578.5UP_1kb	92.7	90.49	83.0	0.10260	0.09907	0.12024
SMAC_02579.5UP_1kb	80.8	73.12	58.6	0.34032	0.31397	0.34216
SMAC_02581.5UP_1kb	87.1	83.07	57.0	0.19320	0.19713	0.19905
SMAC_02583.5UP_1kb	85.2	79.41	69.5	0.24411	0.23109	0.28068
SMAC_02584.5UP_1kb	83.0	76.58	57.0	0.28303	0.26171	0.36146
SMAC_02585.5UP_1kb	81.5	75.72	51.3	0.29651	0.29653	0.35156
SMAC_02587.5UP_1kb	86.7	81.71	69.3	0.21411	0.20801	0.21685
SMAC_02589.5UP_1kb	89.3	86.25	70.1	0.15275	0.14932	0.16323
SMAC_02592.5UP_1kb	86.0	80.60	56.1	0.22690	0.21740	0.24497
SMAC_02594.5UP_1kb	92.5	89.09	77.5	0.11921	0.11114	0.12057
SMAC_02599.5UP_1kb	86.7	80.47	72.6	0.23059	0.22635	0.23824
SMAC_02601.5UP_1kb	86.6	82.79	67.1	0.19619	0.19462	0.24591
SMAC_02606.5UP_1kb	84.1	79.32	72.7	0.24384	0.24066	0.26911
SMAC_02608.5UP_1kb	83.4	79.94	68.9	0.23980	0.23695	0.28342
SMAC_02611.5UP_1kb	83.0	77.30	62.1	0.27319	0.26844	0.28671
SMAC_02615.5UP_1kb	86.5	81.80	67.1	0.21117	0.20436	0.21972
SMAC_02616.5UP_1kb	83.1	76.48	70.6	0.28726	0.28145	0.29609
SMAC_02617.5UP_1kb	87.1	82.87	57.5	0.19535	0.19164	0.22026
SMAC_02619.5UP_1kb	87.3	82.49	67.2	0.20103	0.19392	0.21793
SMAC_02620.5UP_1kb	84.8	79.64	67.0	0.23909	0.23459	0.27283
SMAC_02621.5UP_1kb	89.7	85.82	66.1	0.15794	0.16308	0.17167
SMAC_02630.5UP_1kb	87.3	83.94	64.6	0.18308	0.17669	0.24355
SMAC_02632.5UP_1kb	81.1	74.40	60.3	0.31799	0.31713	0.32623
SMAC_02633.5UP_1kb	92.8	88.72	76.2	0.12256	0.10885	0.10530
SMAC_02636.5UP_1kb	80.5	72.40	37.2	0.34718	0.33818	0.39154
SMAC_02638.5UP_1kb	89.4	86.53	51.1	0.15003	0.14088	0.17028
SMAC_02640.5UP_1kb	91.1	88.23	69.1	0.12841	0.10894	0.15076
SMAC_02642.5UP_1kb	87.0	80.20	62.6	0.23240	0.22208	0.19309
SMAC_02646.5UP_1kb	89.2	85.19	64.4	0.16633	0.14840	0.15314
SMAC_02648.5UP_1kb	87.6	83.46	64.4	0.18785	0.18413	0.19498
SMAC_02649.5UP_1kb	82.2	76.28	44.7	0.28596	0.28022	0.31688
SMAC_02658.5UP_1kb	86.9	82.51	68.0	0.20053	0.18530	0.21540
SMAC_02663.5UP_1kb	88.2	84.29	58.0	0.17672	0.17383	0.20104
SMAC_02666.5UP_1kb	86.8	82.51	78.1	0.20285	0.19490	0.22020
SMAC_02673.5UP_1kb	92.7	89.67	87.4	0.11211	0.10980	0.11162
SMAC_02674.5UP_1kb	88.0	84.77	70.5	0.17186	0.16840	0.22621
SMAC_02676.5UP_1kb	84.2	81.12	60.7	0.21885	0.21479	0.29074
SMAC_02677.5UP_1kb	90.3	89.09	72.1	0.11831	0.11372	0.18013
SMAC_02679.5UP_1kb	80.7	72.67	57.9	0.34547	0.28589	0.36081
SMAC_02680.5UP_1kb	90.6	87.34	81.0	0.13973	0.14161	0.14684
SMAC_02683.5UP_1kb	82.5	77.66	70.9	0.26802	0.25139	0.29114
SMAC_02686.5UP_1kb	86.0	80.50	66.7	0.22734	0.21567	0.25664
SMAC_02687.5UP_1kb	89.7	87.73	80.3	0.13537	0.13522	0.18507
SMAC_02688.5UP_1kb	74.7	67.98	37.2	0.42348	0.40435	0.51599
SMAC_02691.5UP_1kb	88.1	83.98	62.1	0.18210	0.17692	0.19870
SMAC_02701.5UP_1kb	78.8	74.81	51.9	0.30887	0.30565	0.38887
SMAC_02702.5UP_1kb	85.4	80.48	63.4	0.23212	0.21579	0.25412
SMAC_02704.5UP_1kb	77.1	69.33	43.9	0.39965	0.38881	0.47215
SMAC_02712.5UP_1kb	75.7	68.05	44.1	0.42401	0.43636	0.48869
SMAC_02715.5UP_1kb	88.9	86.03	54.4	0.15463	0.15111	0.17793
SMAC_02716.5UP_1kb	93.3	92.06	83.7	0.08409	0.08274	0.09231
SMAC_02717.5UP_1kb	89.8	87.81	72.7	0.13400	0.12785	0.18372
SMAC_02718.5UP_1kb	85.6	84.13	67.5	0.18011	0.18663	0.21563
SMAC_02720.5UP_1kb	79.6	73.06	65.6	0.34197	0.33607	0.37814
SMAC_02723.5UP_1kb	84.4	78.41	52.0	0.25792	0.24263	0.28156
SMAC_02724.5UP_1kb	82.1	75.27	56.5	0.30181	0.29878	0.31484
SMAC_02728.5UP_1kb	78.8	70.64	49.9	0.37760	0.38250	0.42708
SMAC_02730.5UP_1kb	78.7	69.42	29.0	0.39893	0.39548	0.40467
SMAC_02732.5UP_1kb	79.0	70.94	50.4	0.37547	0.37241	0.41877
SMAC_02737.5UP_1kb	81.3	77.87	62.2	0.26515	0.25034	0.29099
SMAC_02739.5UP_1kb	88.2	82.25	50.4	0.20428	0.20160	0.20698
SMAC_02740.5UP_1kb	80.0	77.22	70.4	0.27827	0.27476	0.32652
SMAC_02741.5UP_1kb	73.3	67.27	39.7	0.43214	0.50842	0.47559
SMAC_02744.5UP_1kb	87.2	83.78	73.3	0.18428	0.16722	0.19014
SMAC_02745.5UP_1kb	82.6	75.94	59.2	0.29433	0.28478	0.28983
SMAC_02750.5UP_1kb	81.0	73.59	56.3	0.32680	0.31962	0.33739
SMAC_02751.5UP_1kb	76.7	67.65	30.1	0.42502	0.38895	0.48604
SMAC_02752.5UP_1kb	84.5	76.34	57.6	0.28620	0.24960	0.25382
SMAC_02760.5UP_1kb	84.7	80.65	73.9	0.22667	0.19937	0.23445
SMAC_02761.5UP_1kb	81.9	75.24	53.8	0.30208	0.27445	0.30548
SMAC_02762.5UP_1kb	78.6	72.81	52.8	0.34135	0.36281	0.41296
SMAC_02766.5UP_1kb	89.7	86.93	74.9	0.14450	0.13562	0.16777
SMAC_02767.5UP_1kb	86.3	79.04	63.2	0.24849	0.22532	0.21917
SMAC_02768.5UP_1kb	89.3	85.46	60.3	0.16304	0.13617	0.17939
SMAC_02769.5UP_1kb	83.9	78.89	63.7	0.25045	0.25260	0.29953
SMAC_02772.5UP_1kb	86.5	83.07	68.6	0.19295	0.18736	0.21325
SMAC_02774.5UP_1kb	91.3	88.11	72.8	0.13078	0.12956	0.12972
SMAC_02775.5UP_1kb	85.1	80.27	63.6	0.23024	0.25071	0.28059
SMAC_02779.5UP_1kb	92.5	89.06	74.8	0.11923	0.10995	0.13842
SMAC_02780.5UP_1kb	87.3	83.55	71.0	0.18729	0.18634	0.20803
SMAC_02782.5UP_1kb	88.5	86.89	75.4	0.14549	0.14176	0.17445
SMAC_02783.5UP_1kb	91.8	88.62	73.6	0.12377	0.12645	0.13193
SMAC_02787.5UP_1kb	84.5	82.11	56.1	0.20560	0.22901	0.26363
SMAC_02791.5UP_1kb	93.6	92.01	83.9	0.08499	0.08805	0.10618
SMAC_02795.5UP_1kb	93.0	90.67	72.9	0.10003	0.08875	0.10933
SMAC_02796.5UP_1kb	84.7	80.00	69.2	0.23882	0.20906	0.26512
SMAC_02798.5UP_1kb	82.1	75.17	62.6	0.30728	0.29650	0.32625
SMAC_02800.5UP_1kb	89.8	90.27	82.4	0.10560	0.10759	0.13948
SMAC_02801.5UP_1kb	87.4	84.62	65.4	0.17256	0.16613	0.26298
SMAC_02803.5UP_1kb	78.1	69.98	60.1	0.38889	0.38878	0.40954
SMAC_02804.5UP_1kb	84.5	79.61	71.9	0.24027	0.23506	0.24378
SMAC_02805.5UP_1kb	82.1	78.28	63.8	0.26086	0.25966	0.30328
SMAC_02806.5UP_1kb	86.9	82.86	76.4	0.19930	0.19316	0.23272
SMAC_02807.5UP_1kb	90.6	86.90	68.0	0.14565	0.13079	0.13911
SMAC_02810.5UP_1kb	84.7	79.84	68.9	0.23924	0.23727	0.26733
SMAC_02811.5UP_1kb	91.8	87.56	81.2	0.13659	0.11830	0.13336
SMAC_02812.5UP_1kb	88.8	84.15	74.2	0.18003	0.15686	0.15739
SMAC_02815.5UP_1kb	83.3	76.18	63.5	0.28979	0.29525	0.30537
SMAC_02820.5UP_1kb	85.8	81.02	61.9	0.22351	0.22750	0.24052
SMAC_02823.5UP_1kb	87.1	83.85	55.6	0.18331	0.16912	0.22287
SMAC_02827.5UP_1kb	84.0	77.60	62.7	0.26821	0.25719	0.27761
SMAC_02831.5UP_1kb	88.0	84.99	63.9	0.16823	0.15743	0.21053
SMAC_02833.5UP_1kb	84.0	79.43	56.5	0.24423	0.23785	0.25430
SMAC_02836.5UP_1kb	84.8	77.86	68.9	0.26477	0.25366	0.27616
SMAC_02839.5UP_1kb	84.7	79.25	60.1	0.24520	0.23720	0.26931
SMAC_02841.5UP_1kb	77.4	66.41	55.1	0.45818	0.41923	0.45416
SMAC_02842.5UP_1kb	79.6	72.67	51.3	0.34980	0.32771	0.38905
SMAC_02843.5UP_1kb	83.6	75.59	61.0	0.29958	0.28029	0.28898
SMAC_02844.5UP_1kb	89.9	84.76	68.3	0.17212	0.16283	0.16782
SMAC_02846.5UP_1kb	91.6	88.69	66.2	0.12352	0.13283	0.12922
SMAC_02847.5UP_1kb	92.5	90.40	76.8	0.10325	0.10328	0.12469
SMAC_02849.5UP_1kb	84.8	79.92	52.6	0.23744	0.22925	0.27228
SMAC_02851.5UP_1kb	80.9	74.79	48.2	0.31412	0.32309	0.37645
SMAC_02854.5UP_1kb	87.5	83.21	60.5	0.19106	0.18862	0.22779
SMAC_02856.5UP_1kb	87.9	83.85	69.7	0.18357	0.16547	0.19110
SMAC_02859.5UP_1kb	86.8	83.30	70.9	0.19068	0.15330	0.19354
SMAC_02864.5UP_1kb	86.2	81.47	71.3	0.21519	0.20891	0.23926
SMAC_02867.5UP_1kb	88.8	86.09	70.7	0.15565	0.16112	0.18162
SMAC_02869.5UP_1kb	88.4	82.01	59.0	0.20765	0.18734	0.18658
SMAC_02871.5UP_1kb	86.2	82.06	49.4	0.20658	0.19886	0.23511
SMAC_02872.5UP_1kb	85.5	81.52	70.9	0.21665	0.19168	0.23267
SMAC_02873.5UP_1kb	80.6	74.03	58.7	0.32375	0.31896	0.37863
SMAC_02875.5UP_1kb	82.0	75.12	51.2	0.30648	0.27906	0.34929
SMAC_02876.5UP_1kb	81.0	73.97	58.6	0.32825	0.30323	0.31558
SMAC_02877.5UP_1kb	84.9	78.80	68.3	0.25154	0.23376	0.22926
SMAC_02880.5UP_1kb	84.8	76.24	62.1	0.28983	0.27900	0.27515
SMAC_02882.5UP_1kb	86.1	80.38	71.0	0.23061	0.21526	0.21615
SMAC_02883.5UP_1kb	86.1	82.70	69.2	0.19857	0.19011	0.22964
SMAC_02886.5UP_1kb	85.2	80.78	72.7	0.22546	0.21875	0.24960
SMAC_02889.5UP_1kb	74.5	62.09	54.9	0.54140	0.49275	0.42785
SMAC_02890.5UP_1kb	77.2	69.03	33.1	0.40213	0.41575	0.43664
SMAC_02891.5UP_1kb	91.5	88.38	79.3	0.12695	0.12448	0.13449
SMAC_02892.5UP_1kb	84.6	76.36	46.0	0.28766	0.28192	0.24620
SMAC_02893.5UP_1kb	87.6	83.46	75.4	0.18828	0.17090	0.20132
SMAC_02896.5UP_1kb	92.4	91.39	68.1	0.09218	0.09318	0.11629
SMAC_02897.5UP_1kb	88.3	84.38	74.6	0.17800	0.17632	0.16643
SMAC_02898.5UP_1kb	83.1	75.99	58.8	0.29298	0.26690	0.31585
SMAC_02899.5UP_1kb	91.7	89.21	76.4	0.11748	0.11621	0.12419
SMAC_02900.5UP_1kb	85.0	79.55	61.9	0.23991	0.23257	0.22011
SMAC_02904.5UP_1kb	89.4	85.43	68.8	0.16339	0.14720	0.17653
SMAC_02906.5UP_1kb	91.7	89.10	77.8	0.11912	0.11403	0.14725
SMAC_02909.5UP_1kb	81.9	74.36	63.4	0.31736	0.30694	0.33024
SMAC_02912.5UP_1kb	82.6	75.76	62.6	0.29619	0.27706	0.28453
SMAC_02914.5UP_1kb	85.8	81.03	68.2	0.22146	0.22537	0.24360
SMAC_02917.5UP_1kb	85.3	79.43	66.8	0.24232	0.22868	0.23938
SMAC_02919.5UP_1kb	81.7	76.38	64.3	0.28572	0.26533	0.32685
SMAC_02921.5UP_1kb	93.3	91.68	79.6	0.08868	0.07977	0.08940
SMAC_02928.5UP_1kb	75.4	67.01	54.5	0.44087	0.40565	0.44377
SMAC_02929.5UP_1kb	80.6	74.79	64.0	0.31453	0.30830	0.32132
SMAC_02931.5UP_1kb	82.0	75.28	64.5	0.30417	0.28149	0.34244
SMAC_02933.5UP_1kb	85.8	81.29	64.4	0.21892	0.21970	0.27829
SMAC_02934.5UP_1kb	84.5	78.69	69.0	0.25268	0.20694	0.22053
SMAC_02936.5UP_1kb	83.8	76.31	65.4	0.28813	0.25099	0.27737
SMAC_02938.5UP_1kb	86.2	82.08	63.8	0.20824	0.19725	0.21640
SMAC_02940.5UP_1kb	89.1	85.12	76.2	0.16841	0.17190	0.17531
SMAC_02941.5UP_1kb	87.7	85.75	56.4	0.16036	0.13638	0.20049
SMAC_02942.5UP_1kb	81.6	72.77	62.5	0.34520	0.29948	0.34416
SMAC_02944.5UP_1kb	88.2	83.76	75.6	0.18454	0.17682	0.19007
SMAC_02946.5UP_1kb	37.0	72.29	64.0	0.35593	0.00000	0.34462
SMAC_02948.5UP_1kb	82.9	77.46	71.1	0.27505	0.27413	0.30655
SMAC_02954.5UP_1kb	88.9	86.67	68.7	0.14809	0.13119	0.17179
SMAC_02956.5UP_1kb	88.8	85.32	75.3	0.16562	0.15199	0.18841
SMAC_02958.5UP_1kb	88.2	86.61	74.2	0.14950	0.14614	0.14976
SMAC_02960.5UP_1kb	79.7	65.54	42.3	0.46286	0.45894	0.48701
SMAC_02961.5UP_1kb	78.0	66.74	56.6	0.44829	0.42010	0.45887
SMAC_02962.5UP_1kb	84.8	79.74	58.6	0.23832	0.22644	0.27157
SMAC_02966.5UP_1kb	92.4	91.16	81.0	0.09479	0.09372	0.11494
SMAC_02968.5UP_1kb	85.9	85.20	78.0	0.16625	0.16224	0.21067
SMAC_02969.5UP_1kb	90.6	88.38	83.2	0.12822	0.11331	0.13043
SMAC_02970.5UP_1kb	80.5	74.26	64.0	0.32150	0.29808	0.33106
SMAC_02971.5UP_1kb	89.0	85.95	76.1	0.15755	0.15770	0.18986
SMAC_02975.5UP_1kb	82.2	73.25	59.9	0.33208	0.31192	0.26224
SMAC_02976.5UP_1kb	88.5	85.56	74.8	0.16151	0.14098	0.14982
SMAC_02977.5UP_1kb	87.7	83.98	72.1	0.18200	0.17559	0.21925
SMAC_02979.5UP_1kb	81.6	76.49	67.3	0.28662	0.26841	0.33003
SMAC_02981.5UP_1kb	84.4	78.37	52.2	0.25689	0.23020	0.26838
SMAC_02983.5UP_1kb	82.7	74.38	59.3	0.31690	0.29387	0.21598
SMAC_02984.5UP_1kb	88.0	83.43	68.0	0.19072	0.17776	0.21170
SMAC_02985.5UP_1kb	91.3	88.34	75.0	0.12872	0.12361	0.12880
SMAC_02987.5UP_1kb	91.0	88.99	79.2	0.12057	0.12083	0.12523
SMAC_02988.5UP_1kb	89.5	89.31	76.0	0.10795	0.11059	0.11106
SMAC_02993.5UP_1kb	87.4	82.42	79.4	0.20379	0.20124	0.19651
SMAC_02997.5UP_1kb	87.1	81.34	66.7	0.21717	0.20325	0.22225
SMAC_02999.5UP_1kb	81.0	74.92	63.2	0.31008	0.30696	0.36291
SMAC_03000.5UP_1kb	79.5	72.36	57.8	0.35291	0.35234	0.36683
SMAC_03004.5UP_1kb	84.6	76.92	64.5	0.27900	0.23562	0.21018
SMAC_03006.5UP_1kb	85.1	80.29	73.1	0.23253	0.20903	0.22610
SMAC_03010.5UP_1kb	83.2	76.95	59.5	0.27903	0.26780	0.32337
SMAC_03012.5UP_1kb	87.4	82.21	56.3	0.20407	0.17858	0.23349
SMAC_03013.5UP_1kb	86.3	82.13	73.2	0.20642	0.20066	0.22095
SMAC_03014.5UP_1kb	86.2	80.86	66.7	0.22313	0.19808	0.24923
SMAC_03015.5UP_1kb	81.7	76.24	40.6	0.28672	0.26579	0.34862
SMAC_03017.5UP_1kb	82.3	78.41	54.1	0.26129	0.25901	0.32146
SMAC_03018.5UP_1kb	82.2	77.16	53.3	0.27525	0.26149	0.31106
SMAC_03019.5UP_1kb	78.6	70.59	62.9	0.38097	0.34770	0.36938
SMAC_03021.5UP_1kb	89.4	86.02	67.8	0.15544	0.13721	0.17017
SMAC_03022.5UP_1kb	84.1	77.98	68.3	0.26374	0.24473	0.26099
SMAC_03025.5UP_1kb	82.8	76.95	52.2	0.27813	0.22931	0.24851
SMAC_03027.5UP_1kb	83.2	79.83	48.9	0.23802	0.23887	0.29844
SMAC_03029.5UP_1kb	86.9	89.96	81.8	0.10819	0.10855	0.12504
SMAC_03031.5UP_1kb	80.7	73.32	54.6	0.33087	0.31437	0.34078
SMAC_03032.5UP_1kb	90.2	88.06	67.9	0.13088	0.10259	0.19218
SMAC_03033.5UP_1kb	87.2	82.25	71.3	0.20428	0.19803	0.20873
SMAC_03034.5UP_1kb	86.4	83.37	78.8	0.19201	0.18859	0.19236
SMAC_03040.5UP_1kb	89.9	86.72	72.4	0.14675	0.13396	0.14638
SMAC_03043.5UP_1kb	80.8	71.80	55.7	0.35984	0.35933	0.37982
SMAC_03045.5UP_1kb	81.9	76.52	66.0	0.28628	0.29770	0.28045
SMAC_03047.5UP_1kb	88.7	83.20	65.2	0.19098	0.18390	0.19237
SMAC_03048.5UP_1kb	87.0	80.90	63.4	0.22177	0.21700	0.22417
SMAC_03049.5UP_1kb	83.4	77.60	57.6	0.26996	0.28150	0.29664
SMAC_03052.5UP_1kb	88.2	85.37	62.3	0.16374	0.15986	0.20008
SMAC_03053.5UP_1kb	75.0	69.41	46.2	0.40205	0.39079	0.45111
SMAC_03057.5UP_1kb	80.7	72.17	67.1	0.35879	0.34752	0.36821
SMAC_03061.5UP_1kb	80.3	75.81	66.0	0.29689	0.31199	0.32754
SMAC_03063.5UP_1kb	86.5	81.87	65.7	0.20933	0.18144	0.20189
SMAC_03064.5UP_1kb	86.1	81.02	61.4	0.22066	0.19269	0.25174
SMAC_03066.5UP_1kb	82.6	78.46	61.8	0.25628	0.25075	0.24824
SMAC_03071.5UP_1kb	83.8	80.98	49.6	0.22006	0.22066	0.29479
SMAC_03072.5UP_1kb	73.9	62.35	40.0	0.52921	0.51444	0.56881
SMAC_03075.5UP_1kb	82.4	76.95	57.1	0.27893	0.25384	0.29957
SMAC_03079.5UP_1kb	80.8	77.69	53.0	0.26697	0.25645	0.37927
SMAC_03081.5UP_1kb	85.8	79.23	57.3	0.24443	0.23037	0.27351
SMAC_03082.5UP_1kb	84.7	81.74	69.3	0.21163	0.19312	0.23375
SMAC_03085.5UP_1kb	83.5	80.24	62.9	0.23226	0.23514	0.28880
SMAC_03090.5UP_1kb	82.5	76.33	62.1	0.28870	0.28426	0.30951
SMAC_03098.5UP_1kb	72.6	55.34	31.0	0.68015	0.62822	0.69375
SMAC_03101.5UP_1kb	85.9	82.75	60.4	0.19659	0.15913	0.21671
SMAC_03104.5UP_1kb	88.7	84.40	81.1	0.17761	0.16637	0.19431
SMAC_03105.5UP_1kb	83.7	77.89	59.6	0.26479	0.26318	0.27784
SMAC_03108.5UP_1kb	89.6	86.56	73.2	0.14903	0.14335	0.17892
SMAC_03109.5UP_1kb	92.0	91.66	75.3	0.08893	0.09100	0.13240
SMAC_03110.5UP_1kb	84.9	79.52	71.0	0.24144	0.23797	0.26376
SMAC_03111.5UP_1kb	88.1	81.80	67.4	0.20872	0.19813	0.20101
SMAC_03112.5UP_1kb	81.2	75.63	64.0	0.29912	0.27432	0.32075
SMAC_03115.5UP_1kb	88.9	86.36	71.0	0.15144	0.12834	0.17431
SMAC_03117.5UP_1kb	87.6	83.03	70.2	0.19400	0.16876	0.21368
SMAC_03119.5UP_1kb	91.5	89.17	71.4	0.11789	0.11221	0.13614
SMAC_03120.5UP_1kb	72.3	61.04	46.5	0.55646	0.53710	0.66077
SMAC_03122.5UP_1kb	86.4	82.76	62.0	0.19681	0.17855	0.22386
SMAC_03123.5UP_1kb	89.2	84.83	70.1	0.17123	0.17463	0.18997
SMAC_03124.5UP_1kb	89.6	87.05	70.8	0.14269	0.13142	0.15407
SMAC_03127.5UP_1kb	82.1	77.27	59.8	0.27455	0.25810	0.26822
SMAC_03130.5UP_1kb	75.8	69.83	49.4	0.39517	0.35314	0.39120
SMAC_03132.5UP_1kb	79.9	74.23	52.3	0.31849	0.30582	0.37768
SMAC_03134.5UP_1kb	86.1	81.84	63.7	0.21047	0.21092	0.27044
SMAC_03135.5UP_1kb	79.4	72.03	50.4	0.35231	0.33578	0.37654
SMAC_03136.5UP_1kb	83.8	78.07	52.5	0.26123	0.25772	0.33461
SMAC_03137.5UP_1kb	86.8	80.85	58.5	0.22138	0.19846	0.25001
SMAC_03138.5UP_1kb	79.1	73.27	64.3	0.33507	0.34667	0.38295
SMAC_03140.5UP_1kb	75.3	69.27	45.9	0.40622	0.41753	0.45937
SMAC_03141.5UP_1kb	78.5	65.31	45.1	0.46790	0.44095	0.49798
SMAC_03143.5UP_1kb	85.1	78.82	51.5	0.25141	0.22004	0.26625
SMAC_03144.5UP_1kb	85.8	80.29	70.7	0.23189	0.22033	0.26709
SMAC_03146.5UP_1kb	74.9	65.82	59.4	0.46331	0.46894	0.52410
SMAC_03149.5UP_1kb	78.4	69.56	50.8	0.40086	0.38860	0.41577
SMAC_03150.5UP_1kb	81.7	75.24	60.5	0.30662	0.27479	0.30232
SMAC_03152.5UP_1kb	76.7	69.75	46.2	0.39446	0.36862	0.38589
SMAC_03155.5UP_1kb	80.1	76.08	55.2	0.28935	0.30044	0.35171
SMAC_03157.5UP_1kb	90.6	86.85	84.3	0.14660	0.13160	0.15020
SMAC_03160.5UP_1kb	85.2	80.66	68.3	0.22762	0.19802	0.24560
SMAC_03161.5UP_1kb	72.5	68.19	61.7	0.42151	0.38163	0.48285
SMAC_03163.5UP_1kb	79.0	71.43	59.1	0.36355	0.33502	0.36318
SMAC_03167.5UP_1kb	70.9	59.68	39.5	0.60010	0.46679	0.62814
SMAC_03171.5UP_1kb	83.9	81.73	72.2	0.21278	0.21426	0.24663
SMAC_03173.5UP_1kb	87.1	83.17	71.1	0.19416	0.17947	0.21356
SMAC_03174.5UP_1kb	87.5	83.72	59.7	0.18750	0.18531	0.19784
SMAC_03175.5UP_1kb	78.9	73.04	56.6	0.33628	0.32104	0.35204
SMAC_03182.5UP_1kb	74.6	65.70	43.0	0.46332	0.44258	0.49863
SMAC_03184.5UP_1kb	81.7	74.52	59.1	0.31688	0.28592	0.28440
SMAC_03186.5UP_1kb	76.3	68.07	39.8	0.41786	0.39299	0.48670
SMAC_03189.5UP_1kb	75.8	69.40	52.5	0.40070	0.40662	0.45970
SMAC_03190.5UP_1kb	88.7	86.30	74.8	0.15145	0.15406	0.18909
SMAC_03196.5UP_1kb	84.4	77.75	54.4	0.26481	0.24631	0.25342
SMAC_03197.5UP_1kb	81.2	75.48	55.9	0.30183	0.29214	0.31986
SMAC_03200.5UP_1kb	79.8	76.76	50.7	0.28153	0.28820	0.37295
SMAC_03203.5UP_1kb	85.1	81.24	66.8	0.21974	0.23552	0.21976
SMAC_03209.5UP_1kb	81.2	74.84	65.0	0.31620	0.31258	0.29048
SMAC_03214.5UP_1kb	86.3	82.30	62.9	0.20284	0.19795	0.22672
SMAC_03216.5UP_1kb	84.9	78.36	67.6	0.25685	0.25182	0.27014
SMAC_03220.5UP_1kb	79.0	73.32	43.4	0.33426	0.30875	0.36724
SMAC_03222.5UP_1kb	82.8	80.02	69.7	0.23783	0.23511	0.28461
SMAC_03223.5UP_1kb	90.8	87.82	71.2	0.13361	0.12266	0.16170
SMAC_03224.5UP_1kb	84.4	80.42	68.1	0.23144	0.21788	0.26097
SMAC_03225.5UP_1kb	86.4	81.57	70.8	0.21371	0.20727	0.25469
SMAC_03226.5UP_1kb	90.4	88.17	84.5	0.13043	0.13293	0.12285
SMAC_03227.5UP_1kb	86.7	83.98	60.7	0.18118	0.17690	0.20001
SMAC_03229.5UP_1kb	87.5	83.01	72.2	0.19363	0.17353	0.19943
SMAC_03230.5UP_1kb	76.1	68.16	52.1	0.41827	0.39356	0.44537
SMAC_03232.5UP_1kb	85.4	81.73	63.8	0.21112	0.21383	0.28067
SMAC_03241.5UP_1kb	76.7	67.17	59.5	0.44003	0.41549	0.46686
SMAC_03243.5UP_1kb	84.9	80.60	59.0	0.22584	0.20345	0.27648
SMAC_03247.5UP_1kb	81.7	78.65	69.1	0.25441	0.24221	0.36875
SMAC_03253.5UP_1kb	75.6	59.74	30.6	0.59063	0.53289	0.59601
SMAC_03254.5UP_1kb	83.6	75.87	30.7	0.29285	0.27078	0.31528
SMAC_03259.5UP_1kb	82.4	76.66	69.2	0.28471	0.26304	0.30388
SMAC_03261.5UP_1kb	80.5	76.33	51.9	0.28768	0.28801	0.33147
SMAC_03263.5UP_1kb	87.0	82.09	58.5	0.20607	0.19939	0.22302
SMAC_03266.5UP_1kb	84.8	79.11	55.8	0.24656	0.22486	0.23994
SMAC_03269.5UP_1kb	88.3	85.43	70.6	0.16315	0.16577	0.17890
SMAC_03274.5UP_1kb	82.5	73.38	59.4	0.33331	0.29782	0.32150
SMAC_03275.5UP_1kb	72.3	70.76	52.4	0.37631	0.48022	0.40873
SMAC_03277.5UP_1kb	84.2	79.55	56.5	0.24046	0.19768	0.24760
SMAC_03278.5UP_1kb	84.3	77.63	66.7	0.27061	0.24008	0.28568
SMAC_03281.5UP_1kb	74.8	65.48	47.5	0.46683	0.45926	0.46769
SMAC_03282.5UP_1kb	84.4	80.52	50.9	0.22814	0.22026	0.28711
SMAC_03284.5UP_1kb	80.2	76.43	61.4	0.28696	0.27929	0.35899
SMAC_03285.5UP_1kb	89.9	86.53	72.1	0.14905	0.14311	0.18653
SMAC_03288.5UP_1kb	80.3	71.08	47.8	0.37419	0.34897	0.37862
SMAC_03289.5UP_1kb	87.6	84.42	73.7	0.17762	0.17803	0.23058
SMAC_03290.5UP_1kb	80.9	75.24	43.1	0.30320	0.34044	0.37862
SMAC_03291.5UP_1kb	87.5	84.26	67.6	0.17833	0.15447	0.19866
SMAC_03292.5UP_1kb	87.4	82.14	67.8	0.20593	0.20219	0.21588
SMAC_03293.5UP_1kb	83.1	81.40	59.8	0.20584	0.19978	0.24489
SMAC_03294.5UP_1kb	87.5	85.36	62.9	0.16454	0.13857	0.19272
SMAC_03297.5UP_1kb	83.0	79.52	61.7	0.24485	0.23248	0.26365
SMAC_03300.5UP_1kb	80.2	69.87	55.4	0.38950	0.38074	0.40012
SMAC_03304.5UP_1kb	85.4	82.27	61.8	0.20350	0.21052	0.21674
SMAC_03305.5UP_1kb	89.4	84.92	67.3	0.16992	0.16743	0.18807
SMAC_03306.5UP_1kb	79.6	76.92	66.7	0.28159	0.30928	0.30959
SMAC_03309.5UP_1kb	84.1	80.05	60.6	0.23309	0.22711	0.25702
SMAC_03311.5UP_1kb	85.4	80.65	75.2	0.22759	0.21865	0.24406
SMAC_03312.5UP_1kb	83.8	77.31	55.6	0.27251	0.26272	0.25055
SMAC_03315.5UP_1kb	81.2	75.41	65.1	0.30149	0.27620	0.31232
SMAC_03316.5UP_1kb	82.2	78.65	62.0	0.25365	0.26492	0.32636
SMAC_03317.5UP_1kb	80.1	72.12	54.8	0.35352	0.33418	0.35343
SMAC_03327.5UP_1kb	74.7	62.63	40.1	0.52337	0.47553	0.50612
SMAC_03336.5UP_1kb	87.8	83.07	72.6	0.19351	0.17549	0.20841
SMAC_03337.5UP_1kb	76.7	68.36	39.9	0.42131	0.40814	0.46617
SMAC_03339.5UP_1kb	85.3	80.27	67.0	0.23134	0.23191	0.22109
SMAC_03341.5UP_1kb	79.1	71.11	52.0	0.36905	0.33869	0.36411
SMAC_03352.5UP_1kb	78.9	69.82	39.1	0.38898	0.36702	0.45784
SMAC_03357.5UP_1kb	78.1	72.17	50.8	0.35541	0.35717	0.41431
SMAC_03359.5UP_1kb	80.0	73.00	44.7	0.33680	0.35042	0.41765
SMAC_03360.5UP_1kb	85.0	80.69	51.2	0.22499	0.20822	0.22512
SMAC_03367.5UP_1kb	77.2	67.55	53.6	0.42892	0.38426	0.42105
SMAC_03369.5UP_1kb	89.9	89.20	56.3	0.11707	0.11300	0.14355
SMAC_03370.5UP_1kb	78.9	70.04	42.7	0.38334	0.35780	0.37893
SMAC_03371.5UP_1kb	82.6	77.11	54.9	0.27529	0.28314	0.30850
SMAC_03372.5UP_1kb	79.3	73.56	41.9	0.32814	0.32762	0.36159
SMAC_03373.5UP_1kb	91.1	88.62	67.2	0.12389	0.11733	0.15038
SMAC_03375.5UP_1kb	87.7	82.83	53.9	0.19548	0.15932	0.21338
SMAC_03377.5UP_1kb	83.7	77.79	55.2	0.26629	0.24328	0.29049
SMAC_03381.5UP_1kb	78.0	71.90	63.8	0.35794	0.34030	0.39294
SMAC_03383.5UP_1kb	85.0	82.81	51.6	0.19582	0.15934	0.22593
SMAC_03384.5UP_1kb	85.9	82.61	70.6	0.20068	0.19771	0.23802
SMAC_03389.5UP_1kb	77.2	68.40	51.2	0.42239	0.40262	0.42073
SMAC_03391.5UP_1kb	87.0	85.70	62.8	0.15930	0.14584	0.22153
SMAC_03393.5UP_1kb	88.1	84.43	68.1	0.17558	0.16282	0.17834
SMAC_03394.5UP_1kb	87.5	84.94	76.5	0.17061	0.15315	0.18787
SMAC_03395.5UP_1kb	89.4	87.26	71.9	0.14025	0.12771	0.15551
SMAC_03396.5UP_1kb	83.9	81.66	49.8	0.21089	0.18840	0.27006
SMAC_03398.5UP_1kb	87.9	85.02	59.2	0.16852	0.17173	0.23195
SMAC_03402.5UP_1kb	88.9	84.58	72.4	0.17545	0.15337	0.15912
SMAC_03404.5UP_1kb	83.7	78.64	51.4	0.25315	0.25552	0.26565
SMAC_03405.5UP_1kb	91.2	88.33	80.1	0.12765	0.12015	0.14015
SMAC_03409.5UP_1kb	89.0	87.31	79.1	0.14045	0.14006	0.16049
SMAC_03413.5UP_1kb	78.0	70.73	45.5	0.37488	0.36136	0.41832
SMAC_03415.5UP_1kb	89.3	87.65	55.4	0.13508	0.13039	0.17773
SMAC_03420.5UP_1kb	86.3	81.28	71.3	0.21929	0.18254	0.21201
SMAC_03421.5UP_1kb	82.8	77.36	51.7	0.27176	0.26010	0.37224
SMAC_03428.5UP_1kb	79.8	71.15	43.9	0.36465	0.34139	0.38281
SMAC_03429.5UP_1kb	81.0	75.39	45.3	0.29910	0.27113	0.34584
SMAC_03430.5UP_1kb	85.5	78.89	67.4	0.25188	0.24941	0.25013
SMAC_03431.5UP_1kb	88.4	85.28	64.6	0.16544	0.16188	0.22165
SMAC_03432.5UP_1kb	86.4	82.34	62.0	0.20245	0.17990	0.19899
SMAC_03433.5UP_1kb	81.5	84.80	67.6	0.17064	0.16201	0.14529
SMAC_03434.5UP_1kb	77.7	71.85	59.8	0.36057	0.34522	0.32171
SMAC_03438.5UP_1kb	82.3	76.37	54.2	0.28506	0.27340	0.34240
SMAC_03439.5UP_1kb	83.5	78.11	62.2	0.26110	0.25451	0.27295
SMAC_03441.5UP_1kb	85.7	80.70	58.8	0.22409	0.20061	0.25928
SMAC_03442.5UP_1kb	86.9	82.00	59.0	0.20691	0.20912	0.22994
SMAC_03443.5UP_1kb	87.4	82.53	53.1	0.19923	0.16825	0.21195
SMAC_03444.5UP_1kb	83.1	78.60	63.6	0.25407	0.25060	0.29960
SMAC_03451.5UP_1kb	81.5	76.31	55.0	0.28656	0.30639	0.39008
SMAC_03453.5UP_1kb	79.6	71.33	58.4	0.36362	0.34945	0.30124
SMAC_03455.5UP_1kb	86.6	83.30	79.4	0.19159	0.18023	0.22569
SMAC_03460.5UP_1kb	75.3	68.83	48.2	0.40762	0.37453	0.47907
SMAC_03462.5UP_1kb	80.2	74.74	52.8	0.30992	0.28735	0.41072
SMAC_03463.5UP_1kb	85.5	81.25	66.8	0.21679	0.20546	0.25665
SMAC_03465.5UP_1kb	87.8	84.54	64.6	0.17362	0.17069	0.19902
SMAC_03466.5UP_1kb	83.3	78.26	58.7	0.25833	0.23266	0.27838
SMAC_03467.5UP_1kb	84.9	80.56	60.2	0.22882	0.21877	0.27321
SMAC_03468.5UP_1kb	90.9	88.20	77.7	0.12932	0.12679	0.14346
SMAC_03469.5UP_1kb	81.4	73.00	54.0	0.33661	0.32087	0.35445
SMAC_03470.5UP_1kb	85.0	80.53	67.3	0.22774	0.22765	0.27862
SMAC_03471.5UP_1kb	82.1	75.63	52.5	0.29891	0.31726	0.33588
SMAC_03472.5UP_1kb	90.2	87.33	60.3	0.13973	0.13004	0.15881
SMAC_03473.5UP_1kb	84.2	79.48	56.4	0.24085	0.21066	0.30259
SMAC_03475.5UP_1kb	78.0	69.43	62.3	0.40546	0.36510	0.42352
SMAC_03476.5UP_1kb	83.7	76.63	50.2	0.28121	0.25999	0.25665
SMAC_03478.5UP_1kb	92.5	90.01	71.8	0.10759	0.09535	0.11754
SMAC_03479.5UP_1kb	87.1	82.56	78.3	0.20055	0.16803	0.20225
SMAC_03480.5UP_1kb	85.7	83.01	79.8	0.19468	0.19495	0.22930
SMAC_03492.5UP_1kb	87.5	85.80	57.1	0.15821	0.16611	0.25432
SMAC_03493.5UP_1kb	83.7	82.03	49.1	0.20736	0.19963	0.30383
SMAC_03497.5UP_1kb	85.0	79.89	49.4	0.23655	0.23828	0.25680
SMAC_03498.5UP_1kb	85.8	79.64	67.3	0.24151	0.21991	0.22844
SMAC_03499.5UP_1kb	84.1	82.62	66.4	0.20105	0.19157	0.24554
SMAC_03500.5UP_1kb	81.2	74.82	54.1	0.31131	0.31779	0.34700
SMAC_03501.5UP_1kb	84.6	77.48	46.7	0.26969	0.26765	0.27454
SMAC_03504.5UP_1kb	85.0	79.28	63.5	0.24642	0.23158	0.25705
SMAC_03505.5UP_1kb	88.5	87.25	61.1	0.14074	0.13950	0.14919
SMAC_03507.5UP_1kb	86.0	82.16	62.3	0.20600	0.18964	0.25175
SMAC_03508.5UP_1kb	80.5	76.59	45.8	0.28356	0.28764	0.43363
SMAC_03513.5UP_1kb	82.6	74.21	55.0	0.31824	0.31156	0.29836
SMAC_03518.5UP_1kb	91.8	87.90	76.3	0.13260	0.11475	0.12163
SMAC_03520.5UP_1kb	80.6	74.40	45.6	0.31792	0.29891	0.37443
SMAC_03521.5UP_1kb	83.1	77.74	59.2	0.26922	0.26601	0.32279
SMAC_03525.5UP_1kb	84.3	79.67	50.8	0.23868	0.23119	0.28623
SMAC_03529.5UP_1kb	83.7	79.12	53.5	0.24686	0.25358	0.28581
SMAC_03530.5UP_1kb	89.7	86.15	55.1	0.15394	0.12715	0.17192
SMAC_03532.5UP_1kb	79.2	69.51	47.3	0.39279	0.35764	0.43576
SMAC_03533.5UP_1kb	89.4	86.89	71.6	0.14531	0.13687	0.18373
SMAC_03535.5UP_1kb	88.3	84.83	57.8	0.16976	0.15492	0.17486
SMAC_03538.5UP_1kb	84.1	77.05	48.2	0.27556	0.27326	0.30577
SMAC_03541.5UP_1kb	80.2	68.90	45.1	0.40413	0.37658	0.42411
SMAC_03542.5UP_1kb	82.7	74.70	63.3	0.31158	0.31118	0.32041
SMAC_03544.5UP_1kb	83.2	78.70	70.9	0.25652	0.25331	0.28119
SMAC_03550.5UP_1kb	75.4	80.89	46.0	0.22241	0.21305	0.61973
SMAC_03554.5UP_1kb	89.7	86.80	68.6	0.14576	0.14567	0.16836
SMAC_03555.5UP_1kb	75.7	65.88	45.2	0.45758	0.45654	0.48935
SMAC_03556.5UP_1kb	88.2	83.28	67.1	0.19117	0.18048	0.22694
SMAC_03560.5UP_1kb	71.7	63.02	32.9	0.53009	0.52250	0.64183
SMAC_03561.5UP_1kb	75.8	67.87	54.0	0.42791	0.40821	0.49514
SMAC_03563.5UP_1kb	80.3	72.84	50.3	0.34030	0.30730	0.34457
SMAC_03573.5UP_1kb	85.1	81.77	58.2	0.21152	0.19377	0.25103
SMAC_03579.5UP_1kb	79.6	74.36	62.4	0.31765	0.31954	0.35133
SMAC_03581.5UP_1kb	76.4	68.93	43.2	0.40454	0.36437	0.46834
SMAC_03584.5UP_1kb	78.0	69.69	50.1	0.38984	0.35463	0.35158
SMAC_03585.5UP_1kb	83.1	77.84	46.2	0.26193	0.26002	0.26818
SMAC_03586.5UP_1kb	75.2	66.57	41.4	0.44572	0.47322	0.48678
SMAC_03588.5UP_1kb	87.5	84.55	66.2	0.17379	0.18278	0.22240
SMAC_03594.5UP_1kb	84.4	81.86	59.8	0.20899	0.19325	0.28204
SMAC_03597.5UP_1kb	83.8	78.33	51.7	0.25791	0.23838	0.26518
SMAC_03599.5UP_1kb	88.7	84.82	71.8	0.17123	0.15597	0.18507
SMAC_03600.5UP_1kb	88.0	80.83	65.7	0.22358	0.21972	0.22437
SMAC_03602.5UP_1kb	84.6	82.56	54.5	0.20126	0.20569	0.26987
SMAC_03606.5UP_1kb	84.2	81.04	49.6	0.22086	0.24753	0.21219
SMAC_03607.5UP_1kb	82.0	78.42	50.8	0.25854	0.24054	0.31802
SMAC_03609.5UP_1kb	83.7	79.43	56.0	0.24184	0.22418	0.26486
SMAC_03610.5UP_1kb	90.4	87.02	69.5	0.14305	0.13794	0.15151
SMAC_03611.5UP_1kb	87.6	84.91	78.4	0.17034	0.15324	0.19274
SMAC_03613.5UP_1kb	84.9	80.45	69.6	0.23155	0.23030	0.28143
SMAC_03617.5UP_1kb	81.8	71.64	40.1	0.36160	0.31106	0.35266
SMAC_03618.5UP_1kb	88.1	86.41	60.9	0.15125	0.15516	0.20664
SMAC_03619.5UP_1kb	93.1	90.70	71.3	0.09974	0.08563	0.09662
SMAC_03625.5UP_1kb	81.6	75.43	63.7	0.30146	0.28689	0.31422
SMAC_03626.5UP_1kb	88.2	84.70	69.4	0.17274	0.17892	0.20492
SMAC_03629.5UP_1kb	80.4	72.19	56.3	0.35101	0.29423	0.35841
SMAC_03630.5UP_1kb	87.1	82.61	59.9	0.20038	0.19505	0.18571
SMAC_03633.5UP_1kb	87.8	83.19	61.2	0.19111	0.19381	0.23803
SMAC_03640.5UP_1kb	80.9	74.68	35.1	0.31557	0.28347	0.37802
SMAC_03644.5UP_1kb	87.6	83.45	58.6	0.18745	0.15670	0.21658
SMAC_03645.5UP_1kb	84.5	79.17	63.4	0.24585	0.23524	0.28973
SMAC_03646.5UP_1kb	87.8	82.87	65.6	0.19588	0.19376	0.20060
SMAC_03650.5UP_1kb	82.7	77.92	52.9	0.26288	0.23990	0.35547
SMAC_03652.5UP_1kb	85.6	83.03	62.9	0.19329	0.19490	0.26057
SMAC_03653.5UP_1kb	84.5	77.49	50.5	0.27177	0.26179	0.28364
SMAC_03656.5UP_1kb	77.8	71.41	50.0	0.36271	0.34194	0.43939
SMAC_03658.5UP_1kb	82.0	75.54	60.5	0.30153	0.28202	0.31980
SMAC_03659.5UP_1kb	89.1	85.83	69.4	0.15796	0.15551	0.19012
SMAC_03661.5UP_1kb	78.2	75.58	41.2	0.29733	0.36585	0.31354
SMAC_03663.5UP_1kb	77.7	69.59	58.8	0.39698	0.36323	0.35381
SMAC_03664.5UP_1kb	87.1	83.06	60.9	0.19242	0.18523	0.20891
SMAC_03673.5UP_1kb	87.6	83.77	57.9	0.18317	0.15695	0.20473
SMAC_03674.5UP_1kb	84.2	78.48	45.6	0.25407	0.25025	0.30216
SMAC_03675.5UP_1kb	81.8	75.56	51.7	0.29782	0.26379	0.32060
SMAC_03677.5UP_1kb	84.0	79.72	57.7	0.23954	0.22028	0.25395
SMAC_03678.5UP_1kb	81.4	77.51	60.3	0.27017	0.25253	0.32349
SMAC_03681.5UP_1kb	85.3	80.54	62.8	0.22637	0.21248	0.26001
SMAC_03682.5UP_1kb	82.2	77.51	37.7	0.27123	0.25414	0.25855
SMAC_03683.5UP_1kb	79.0	69.24	38.5	0.40013	0.37468	0.37840
SMAC_03686.5UP_1kb	84.8	80.21	59.8	0.23106	0.25389	0.27777
SMAC_03688.5UP_1kb	80.3	74.00	53.9	0.32630	0.30713	0.39076
SMAC_03692.5UP_1kb	92.3	90.29	75.2	0.10494	0.10363	0.12761
SMAC_03693.5UP_1kb	86.3	80.82	55.6	0.22284	0.21763	0.23525
SMAC_03695.5UP_1kb	73.3	60.22	37.8	0.56900	0.48540	0.63318
SMAC_03698.5UP_1kb	86.1	82.29	58.7	0.20356	0.20510	0.27135
SMAC_03700.5UP_1kb	86.1	82.37	65.9	0.20267	0.20020	0.24839
SMAC_03702.5UP_1kb	79.8	73.51	49.0	0.32818	0.34021	0.34802
SMAC_03703.5UP_1kb	86.8	81.70	61.0	0.21127	0.19736	0.21183
SMAC_03704.5UP_1kb	83.9	77.68	59.2	0.26739	0.27444	0.27897
SMAC_03705.5UP_1kb	85.8	80.41	66.8	0.23105	0.21847	0.24070
SMAC_03711.5UP_1kb	87.7	84.97	69.6	0.16808	0.15271	0.19244
SMAC_03712.5UP_1kb	91.3	89.72	76.0	0.11118	0.10378	0.13879
SMAC_03722.5UP_1kb	88.2	85.66	80.8	0.16098	0.15548	0.18412
SMAC_03723.5UP_1kb	82.1	75.36	48.4	0.30272	0.26642	0.30895
SMAC_03726.5UP_1kb	82.2	74.73	56.7	0.31095	0.30393	0.32315
SMAC_03738.5UP_1kb	80.1	72.61	51.8	0.34502	0.32974	0.39622
SMAC_03743.5UP_1kb	91.8	90.53	87.9	0.10200	0.09706	0.12193
SMAC_03755.5UP_1kb	90.5	87.02	78.0	0.14409	0.13414	0.15817
SMAC_03756.5UP_1kb	82.2	74.16	54.9	0.32035	0.31664	0.32533
SMAC_03765.5UP_1kb	87.6	81.83	60.3	0.20939	0.18270	0.20880
SMAC_03766.5UP_1kb	87.7	84.97	65.8	0.16891	0.16531	0.20984
SMAC_03772.5UP_1kb	81.5	75.28	53.8	0.30291	0.29549	0.33604
SMAC_03774.5UP_1kb	77.3	69.21	43.5	0.40300	0.38398	0.43136
SMAC_03776.5UP_1kb	80.5	72.88	60.8	0.34293	0.33992	0.36775
SMAC_03781.5UP_1kb	89.4	85.12	66.3	0.16662	0.16757	0.17030
SMAC_03783.5UP_1kb	86.0	81.20	58.9	0.21803	0.21996	0.25172
SMAC_03785.5UP_1kb	90.3	86.94	73.0	0.14541	0.14429	0.14407
SMAC_03786.5UP_1kb	89.6	85.86	71.3	0.15740	0.15340	0.16688
SMAC_03787.5UP_1kb	80.1	74.05	52.8	0.32345	0.33306	0.34656
SMAC_03793.5UP_1kb	86.2	82.38	59.1	0.20464	0.18776	0.23583
SMAC_03796.5UP_1kb	86.3	81.87	67.1	0.21165	0.18984	0.24283
SMAC_03804.5UP_1kb	79.5	73.24	56.9	0.33343	0.35181	0.40386
SMAC_03807.5UP_1kb	87.8	83.79	79.6	0.18570	0.18054	0.20591
SMAC_03809.5UP_1kb	85.4	80.49	61.6	0.22942	0.20205	0.26099
SMAC_03813.5UP_1kb	86.0	80.58	59.5	0.22527	0.21716	0.26085
SMAC_03814.5UP_1kb	81.9	75.14	65.4	0.30955	0.30400	0.29542
SMAC_03816.5UP_1kb	76.6	69.50	32.4	0.39452	0.36611	0.49915
SMAC_03817.5UP_1kb	83.1	78.57	61.7	0.25454	0.24768	0.31108
SMAC_03820.5UP_1kb	82.2	76.98	62.6	0.27879	0.25362	0.33210
SMAC_03824.5UP_1kb	88.2	83.13	56.4	0.19120	0.16053	0.20673
SMAC_03826.5UP_1kb	83.5	77.08	52.8	0.27522	0.23298	0.30711
SMAC_03829.5UP_1kb	82.6	79.03	62.9	0.24950	0.24453	0.28424
SMAC_03831.5UP_1kb	85.4	81.08	63.3	0.21835	0.20347	0.27361
SMAC_03832.5UP_1kb	84.7	80.91	53.3	0.22180	0.20748	0.24336
SMAC_03833.5UP_1kb	83.6	77.96	53.5	0.26432	0.23772	0.28777
SMAC_03834.5UP_1kb	83.0	77.36	56.6	0.27274	0.24745	0.31273
SMAC_03838.5UP_1kb	82.8	76.70	51.4	0.28082	0.23268	0.26550
SMAC_03840.5UP_1kb	74.4	81.73	77.7	0.21418	0.21418	0.61161
SMAC_03841.5UP_1kb	83.1	78.69	63.8	0.25379	0.24139	0.27275
SMAC_03842.5UP_1kb	76.9	70.16	35.0	0.38219	0.33692	0.50897
SMAC_03843.5UP_1kb	90.3	85.77	75.4	0.15875	0.15564	0.14818
SMAC_03844.5UP_1kb	77.3	69.92	48.3	0.39297	0.37091	0.40450
SMAC_03847.5UP_1kb	70.1	64.63	26.7	0.48465	0.45178	0.60299
SMAC_03870.5UP_1kb	82.8	78.46	55.1	0.25639	0.23596	0.32242
SMAC_03875.5UP_1kb	85.7	80.92	56.4	0.22084	0.20993	0.20974
SMAC_03876.5UP_1kb	83.9	78.73	66.8	0.25110	0.25616	0.26298
SMAC_03877.5UP_1kb	87.2	82.41	54.1	0.20155	0.17077	0.24766
SMAC_03881.5UP_1kb	77.9	74.70	46.5	0.30980	0.31349	0.39906
SMAC_03884.5UP_1kb	77.6	72.54	39.1	0.34416	0.33471	0.38772
SMAC_03885.5UP_1kb	82.3	75.90	56.1	0.29248	0.28001	0.29362
SMAC_03887.5UP_1kb	81.9	77.74	60.3	0.26582	0.26497	0.29421
SMAC_03888.5UP_1kb	88.0	84.78	73.3	0.17203	0.16771	0.20413
SMAC_03889.5UP_1kb	82.0	75.34	47.5	0.30180	0.25529	0.33212
SMAC_03893.5UP_1kb	70.6	61.26	36.1	0.54954	0.50277	0.57058
SMAC_03894.5UP_1kb	78.0	71.25	50.2	0.36870	0.34077	0.37928
SMAC_03896.5UP_1kb	73.3	59.82	35.7	0.58053	0.50640	0.51021
SMAC_03897.5UP_1kb	80.6	77.02	51.1	0.27635	0.26315	0.32435
SMAC_03906.5UP_1kb	86.9	84.23	74.9	0.18016	0.18513	0.21358
SMAC_03907.5UP_1kb	87.8	85.60	68.9	0.16125	0.14838	0.19193
SMAC_03908.5UP_1kb	81.7	76.39	58.7	0.28711	0.27374	0.30152
SMAC_03909.5UP_1kb	76.1	73.19	44.0	0.33721	0.38047	0.35908
SMAC_03912.5UP_1kb	77.5	72.07	59.6	0.35820	0.34723	0.34816
SMAC_03920.5UP_1kb	90.6	87.81	73.1	0.13383	0.12804	0.14998
SMAC_03922.5UP_1kb	88.6	83.53	66.8	0.18777	0.18472	0.20131
SMAC_03925.5UP_1kb	76.6	69.95	55.9	0.38782	0.37458	0.41699
SMAC_03926.5UP_1kb	86.0	81.01	64.5	0.22103	0.23174	0.22209
SMAC_03932.5UP_1kb	82.3	76.19	59.4	0.28863	0.26256	0.31194
SMAC_03938.5UP_1kb	88.5	84.78	72.9	0.17304	0.17764	0.16257
SMAC_03939.5UP_1kb	93.0	89.95	76.3	0.10860	0.10405	0.11001
SMAC_03941.5UP_1kb	89.5	87.55	75.8	0.13704	0.12950	0.14169
SMAC_03942.5UP_1kb	90.2	87.34	75.7	0.13960	0.11710	0.13736
SMAC_03943.5UP_1kb	86.5	80.95	68.4	0.22243	0.21324	0.26405
SMAC_03944.5UP_1kb	75.1	68.61	38.9	0.40907	0.30086	0.43810
SMAC_03947.5UP_1kb	82.4	76.22	57.6	0.28988	0.26675	0.30116
SMAC_03948.5UP_1kb	86.5	82.77	63.0	0.19627	0.18647	0.26626
SMAC_03950.5UP_1kb	90.3	87.63	82.8	0.13584	0.13239	0.14211
SMAC_03953.5UP_1kb	84.5	79.32	64.8	0.24602	0.22705	0.27693
SMAC_03955.5UP_1kb	84.0	77.99	50.7	0.26185	0.26511	0.32493
SMAC_03957.5UP_1kb	81.6	72.24	62.2	0.35016	0.31284	0.30062
SMAC_03958.5UP_1kb	84.3	77.75	54.2	0.26457	0.24909	0.29899
SMAC_03960.5UP_1kb	87.3	84.67	63.1	0.17260	0.16071	0.19430
SMAC_03961.5UP_1kb	87.5	82.58	72.5	0.20177	0.18867	0.20423
SMAC_03962.5UP_1kb	93.9	92.45	87.0	0.08006	0.07666	0.09216
SMAC_03963.5UP_1kb	87.8	85.00	71.9	0.16865	0.15103	0.20940
SMAC_03965.5UP_1kb	90.1	85.38	77.1	0.16416	0.14615	0.15988
SMAC_03966.5UP_1kb	84.3	80.54	69.2	0.22654	0.23370	0.24372
SMAC_03967.5UP_1kb	92.5	91.31	87.3	0.09311	0.09155	0.11079
SMAC_03968.5UP_1kb	84.5	78.95	50.3	0.24972	0.21663	0.28570
SMAC_03970.5UP_1kb	86.5	82.15	70.2	0.20594	0.18887	0.22722
SMAC_03971.5UP_1kb	78.2	70.58	57.6	0.38093	0.37627	0.36309
SMAC_03972.5UP_1kb	88.2	84.61	74.4	0.17409	0.16390	0.20622
SMAC_03974.5UP_1kb	81.7	76.00	65.3	0.29564	0.29789	0.32290
SMAC_03976.5UP_1kb	89.8	88.20	76.4	0.12949	0.12626	0.15002
SMAC_03977.5UP_1kb	86.1	83.62	70.1	0.18679	0.18095	0.23248
SMAC_03978.5UP_1kb	92.5	91.39	80.4	0.09215	0.09179	0.11730
SMAC_03982.5UP_1kb	85.7	80.95	55.9	0.22290	0.21885	0.22092
SMAC_03983.5UP_1kb	89.0	86.08	81.6	0.15521	0.16744	0.15766
SMAC_03984.5UP_1kb	86.1	82.09	72.1	0.20608	0.18903	0.23368
SMAC_03985.5UP_1kb	89.5	85.47	82.9	0.16435	0.15673	0.15971
SMAC_03986.5UP_1kb	75.7	67.46	45.7	0.43634	0.37246	0.45845
SMAC_03987.5UP_1kb	77.0	70.56	62.7	0.38076	0.37372	0.41229
SMAC_03992.5UP_1kb	89.6	86.67	82.4	0.14857	0.13834	0.16695
SMAC_03999.5UP_1kb	85.9	83.03	56.6	0.19421	0.19817	0.23296
SMAC_04001.5UP_1kb	81.8	75.33	45.3	0.30209	0.29161	0.32718
SMAC_04002.5UP_1kb	89.9	86.63	84.0	0.15062	0.14623	0.16712
SMAC_04003.5UP_1kb	81.7	75.53	57.4	0.29804	0.27681	0.27157
SMAC_04004.5UP_1kb	85.0	81.43	62.7	0.21729	0.20175	0.22733
SMAC_04005.5UP_1kb	89.5	86.26	61.4	0.15353	0.14763	0.17177
SMAC_04006.5UP_1kb	91.4	88.71	83.1	0.12373	0.12174	0.14317
SMAC_04008.5UP_1kb	88.9	84.06	74.0	0.18074	0.17922	0.16409
SMAC_04010.5UP_1kb	81.9	75.46	59.9	0.30399	0.26581	0.31855
SMAC_04011.5UP_1kb	80.3	70.59	44.7	0.37638	0.29837	0.33654
SMAC_04013.5UP_1kb	86.6	81.50	65.7	0.21347	0.19473	0.19875
SMAC_04018.5UP_1kb	89.8	86.78	68.9	0.14665	0.12903	0.16732
SMAC_04023.5UP_1kb	82.8	73.61	42.1	0.33095	0.29040	0.30729
SMAC_04024.5UP_1kb	88.7	84.41	69.4	0.17712	0.16463	0.19580
SMAC_04028.5UP_1kb	77.0	69.52	58.0	0.39837	0.35141	0.41123
SMAC_04033.5UP_1kb	88.6	84.08	63.1	0.18032	0.18689	0.17089
SMAC_04035.5UP_1kb	80.1	70.28	57.3	0.38285	0.33581	0.32908
SMAC_04037.5UP_1kb	83.8	80.29	76.0	0.23306	0.22102	0.26013
SMAC_04040.5UP_1kb	88.8	86.16	73.9	0.15543	0.14894	0.16250
SMAC_04045.5UP_1kb	81.8	75.50	53.5	0.29966	0.28282	0.33583
SMAC_04049.5UP_1kb	92.8	90.07	62.0	0.10674	0.10587	0.12287
SMAC_04052.5UP_1kb	87.6	84.35	72.7	0.17733	0.15561	0.17895
SMAC_04056.5UP_1kb	88.5	85.67	71.5	0.16014	0.16658	0.18409
SMAC_04059.5UP_1kb	84.9	79.11	73.6	0.25134	0.23887	0.24818
SMAC_04060.5UP_1kb	79.7	70.89	44.8	0.37698	0.34406	0.39608
SMAC_04061.5UP_1kb	79.3	71.02	57.0	0.36991	0.32561	0.36598
SMAC_04065.5UP_1kb	86.0	80.65	62.3	0.22447	0.23009	0.24647
SMAC_04066.5UP_1kb	89.1	84.77	73.0	0.17260	0.15374	0.16492
SMAC_04068.5UP_1kb	90.9	86.73	63.5	0.14745	0.13722	0.16789
SMAC_04072.5UP_1kb	85.0	79.44	63.5	0.24221	0.22999	0.26057
SMAC_04073.5UP_1kb	88.9	84.39	58.7	0.17565	0.18459	0.18466
SMAC_04077.5UP_1kb	82.4	75.65	44.1	0.30058	0.27020	0.32719
SMAC_04078.5UP_1kb	80.6	74.74	65.2	0.31108	0.28155	0.29089
SMAC_04079.5UP_1kb	82.4	74.37	62.0	0.31813	0.31192	0.32082
SMAC_04080.5UP_1kb	83.8	76.93	69.6	0.27902	0.26465	0.27404
SMAC_04085.5UP_1kb	80.8	75.84	65.2	0.29685	0.27320	0.30109
SMAC_04088.5UP_1kb	91.5	88.30	88.3	0.12909	0.12561	0.14291
SMAC_04092.5UP_1kb	86.0	83.14	74.2	0.19276	0.18750	0.22819
SMAC_04094.5UP_1kb	85.9	82.34	61.8	0.20333	0.19828	0.23668
SMAC_04097.5UP_1kb	82.6	78.79	61.8	0.25111	0.23941	0.34529
SMAC_04100.5UP_1kb	81.2	73.95	64.2	0.32921	0.32483	0.33366
SMAC_04102.5UP_1kb	85.3	79.53	55.2	0.24057	0.22360	0.26645
SMAC_04104.5UP_1kb	85.6	82.79	72.1	0.19727	0.19590	0.22018
SMAC_04109.5UP_1kb	85.7	81.67	72.2	0.21257	0.19940	0.24643
SMAC_04112.5UP_1kb	86.0	81.29	67.6	0.21760	0.21435	0.24848
SMAC_04113.5UP_1kb	91.7	88.77	73.6	0.12215	0.12724	0.13772
SMAC_04114.5UP_1kb	84.3	81.28	39.1	0.21736	0.20207	0.25035
SMAC_04116.5UP_1kb	90.2	86.67	75.0	0.14804	0.14437	0.17919
SMAC_04123.5UP_1kb	82.8	78.34	51.0	0.25829	0.24858	0.27755
SMAC_04124.5UP_1kb	87.4	81.83	61.5	0.20868	0.20270	0.21365
SMAC_04126.5UP_1kb	90.0	87.90	68.8	0.13261	0.13758	0.16859
SMAC_04127.5UP_1kb	85.4	81.80	66.6	0.20891	0.17837	0.22260
SMAC_04129.5UP_1kb	79.9	74.74	56.0	0.31259	0.31102	0.33561
SMAC_04133.5UP_1kb	77.2	66.70	60.8	0.44940	0.40875	0.46807
SMAC_04134.5UP_1kb	88.0	84.16	78.0	0.18001	0.16140	0.18525
SMAC_04142.5UP_1kb	85.8	81.04	64.4	0.21958	0.21265	0.24961
SMAC_04144.5UP_1kb	87.3	81.48	68.2	0.21520	0.20649	0.20703
SMAC_04145.5UP_1kb	78.7	68.42	45.8	0.41707	0.42179	0.42219
SMAC_04147.5UP_1kb	91.4	87.72	68.0	0.13494	0.12535	0.14315
SMAC_04148.5UP_1kb	87.9	85.43	67.4	0.16260	0.14880	0.21774
SMAC_04149.5UP_1kb	81.4	75.62	52.7	0.29758	0.28119	0.36586
SMAC_04150.5UP_1kb	87.7	84.15	64.2	0.17863	0.17984	0.20700
SMAC_04151.5UP_1kb	87.8	84.61	67.4	0.17284	0.14938	0.18844
SMAC_04153.5UP_1kb	90.7	86.25	53.5	0.15235	0.12097	0.15435
SMAC_04159.5UP_1kb	85.1	82.94	58.9	0.19466	0.19980	0.26140
SMAC_04162.5UP_1kb	88.6	82.16	57.2	0.20461	0.19746	0.18421
SMAC_04164.5UP_1kb	89.9	89.60	77.2	0.11204	0.10127	0.14419
SMAC_04166.5UP_1kb	75.8	65.89	50.4	0.46132	0.25593	0.26060
SMAC_04171.5UP_1kb	88.1	82.65	67.5	0.19744	0.19589	0.20162
SMAC_04172.5UP_1kb	87.7	85.35	67.9	0.16350	0.17040	0.21517
SMAC_04175.5UP_1kb	84.2	79.87	72.1	0.23889	0.22835	0.26622
SMAC_04176.5UP_1kb	82.3	76.83	71.8	0.28210	0.26493	0.30974
SMAC_04183.5UP_1kb	87.9	86.30	76.8	0.15220	0.15506	0.20545
SMAC_04185.5UP_1kb	71.6	59.79	34.5	0.59121	0.56479	0.60256
SMAC_04189.5UP_1kb	82.3	75.68	51.5	0.29511	0.28385	0.32410
SMAC_04191.5UP_1kb	87.8	84.20	72.8	0.17837	0.17369	0.18440
SMAC_04192.5UP_1kb	88.4	85.09	60.8	0.16687	0.15455	0.18920
SMAC_04196.5UP_1kb	91.5	88.02	60.7	0.13115	0.13436	0.17231
SMAC_04197.5UP_1kb	76.7	68.11	56.7	0.41923	0.39788	0.43819
SMAC_04198.5UP_1kb	80.9	74.02	67.7	0.32140	0.23376	0.35048
SMAC_04199.5UP_1kb	90.8	88.66	79.2	0.12388	0.11123	0.14763
SMAC_04200.5UP_1kb	83.9	79.75	48.9	0.23712	0.25588	0.27351
SMAC_04202.5UP_1kb	78.8	70.61	51.3	0.37826	0.36502	0.40655
SMAC_04207.5UP_1kb	89.8	87.32	69.5	0.13917	0.14462	0.16718
SMAC_04208.5UP_1kb	84.8	80.09	63.5	0.23353	0.23073	0.26082
SMAC_04212.5UP_1kb	90.1	87.60	72.2	0.13722	0.14119	0.16208
SMAC_04222.5UP_1kb	79.5	71.11	47.8	0.37201	0.34351	0.35905
SMAC_04223.5UP_1kb	91.1	88.42	83.3	0.12752	0.11925	0.16061
SMAC_04224.5UP_1kb	81.0	74.05	55.1	0.32128	0.28783	0.31164
SMAC_04231.5UP_1kb	86.7	82.97	66.9	0.19731	0.18440	0.21126
SMAC_04233.5UP_1kb	83.4	77.78	48.6	0.26512	0.24972	0.32165
SMAC_04235.5UP_1kb	83.0	78.90	48.4	0.24968	0.24503	0.31971
SMAC_04236.5UP_1kb	88.8	87.54	75.9	0.13724	0.12732	0.19342
SMAC_04237.5UP_1kb	75.9	74.11	45.9	0.32183	0.31989	0.62318
SMAC_04239.5UP_1kb	91.0	88.34	68.7	0.12838	0.12206	0.14986
SMAC_04240.5UP_1kb	82.9	76.27	56.5	0.28978	0.28289	0.30023
SMAC_04242.5UP_1kb	84.4	79.24	46.0	0.24767	0.23770	0.29024
SMAC_04243.5UP_1kb	82.3	74.39	68.8	0.31834	0.32632	0.35264
SMAC_04248.5UP_1kb	81.1	73.76	56.9	0.32842	0.32045	0.38521
SMAC_04249.5UP_1kb	83.5	80.85	64.1	0.22385	0.23176	0.26338
SMAC_04250.5UP_1kb	87.6	82.31	77.0	0.20440	0.18518	0.20474
SMAC_04251.5UP_1kb	85.5	81.52	44.1	0.21365	0.20511	0.29690
SMAC_04253.5UP_1kb	85.3	79.57	54.6	0.24087	0.22558	0.27749
SMAC_04254.5UP_1kb	86.0	84.32	65.8	0.17809	0.16460	0.26071
SMAC_04258.5UP_1kb	90.4	89.27	81.9	0.11701	0.11071	0.16659
SMAC_04260.5UP_1kb	85.5	81.34	54.6	0.21679	0.21045	0.24963
SMAC_04265.5UP_1kb	84.6	80.55	69.2	0.22877	0.22073	0.25238
SMAC_04266.5UP_1kb	83.9	77.28	55.2	0.27594	0.22846	0.27456
SMAC_04267.5UP_1kb	92.7	90.61	81.4	0.10104	0.09864	0.11437
SMAC_04268.5UP_1kb	85.7	82.89	67.3	0.19626	0.19588	0.25291
SMAC_04272.5UP_1kb	83.1	76.82	60.0	0.27989	0.26551	0.29182
SMAC_04274.5UP_1kb	87.2	82.01	66.9	0.20747	0.20861	0.19859
SMAC_04278.5UP_1kb	80.0	73.25	61.7	0.33847	0.31459	0.37698
SMAC_04279.5UP_1kb	92.0	89.28	84.3	0.11687	0.10728	0.12736
SMAC_04280.5UP_1kb	89.4	86.29	73.1	0.15282	0.15067	0.19050
SMAC_04282.5UP_1kb	89.2	84.91	74.7	0.17008	0.16499	0.17638
SMAC_04283.5UP_1kb	81.7	76.22	74.9	0.29205	0.29912	0.33184
SMAC_04286.5UP_1kb	83.6	78.47	67.1	0.26030	0.25811	0.31954
SMAC_04287.5UP_1kb	79.9	71.94	50.9	0.35564	0.35863	0.37153
SMAC_04288.5UP_1kb	88.1	85.58	67.7	0.16127	0.15227	0.18290
SMAC_04292.5UP_1kb	88.5	84.95	56.9	0.16884	0.15939	0.20467
SMAC_04294.5UP_1kb	88.7	84.95	78.3	0.16969	0.17058	0.17894
SMAC_04295.5UP_1kb	91.4	87.24	76.5	0.14064	0.12151	0.13134
SMAC_04296.5UP_1kb	80.3	73.00	49.2	0.33950	0.32422	0.30262
SMAC_04297.5UP_1kb	89.1	85.76	78.7	0.15911	0.15046	0.16926
SMAC_04299.5UP_1kb	88.9	86.74	66.8	0.14662	0.14701	0.18216
SMAC_04302.5UP_1kb	90.9	87.91	79.7	0.13249	0.13577	0.15705
SMAC_04303.5UP_1kb	85.4	83.43	52.7	0.18909	0.19153	0.25201
SMAC_04306.5UP_1kb	87.2	83.95	80.2	0.18267	0.16964	0.19865
SMAC_04307.5UP_1kb	88.9	85.49	81.8	0.16381	0.15131	0.15144
SMAC_04311.5UP_1kb	81.1	76.80	66.3	0.28527	0.27150	0.29580
SMAC_04314.5UP_1kb	84.9	80.20	75.2	0.23444	0.23729	0.24394
SMAC_04315.5UP_1kb	87.8	83.62	65.1	0.18584	0.17378	0.21617
SMAC_04316.5UP_1kb	88.6	85.30	76.6	0.16561	0.15928	0.18568
SMAC_04318.5UP_1kb	83.1	75.22	56.0	0.30556	0.28414	0.31982
SMAC_04319.5UP_1kb	85.4	79.55	58.2	0.24049	0.23724	0.27972
SMAC_04321.5UP_1kb	80.8	75.19	60.0	0.30560	0.31290	0.30703
SMAC_04323.5UP_1kb	87.8	84.95	61.6	0.16998	0.16731	0.21423
SMAC_04324.5UP_1kb	84.5	79.36	64.5	0.24432	0.23520	0.29228
SMAC_04325.5UP_1kb	79.2	69.03	54.7	0.41065	0.40023	0.45519
SMAC_04327.5UP_1kb	82.5	78.66	58.0	0.25338	0.22972	0.33706
SMAC_04328.5UP_1kb	91.3	89.92	82.6	0.10920	0.11128	0.16503
SMAC_04329.5UP_1kb	93.5	91.91	86.5	0.08620	0.09328	0.09526
SMAC_04330.5UP_1kb	83.8	79.55	66.2	0.24083	0.26107	0.32990
SMAC_04331.5UP_1kb	87.9	83.63	59.2	0.18681	0.16111	0.17697
SMAC_04335.5UP_1kb	80.7	73.87	49.9	0.32415	0.32103	0.34196
SMAC_04339.5UP_1kb	80.6	72.97	55.8	0.34344	0.31353	0.35902
SMAC_04341.5UP_1kb	92.6	89.89	70.9	0.10958	0.10269	0.13585
SMAC_04346.5UP_1kb	81.8	75.83	47.6	0.29516	0.27434	0.31671
SMAC_04348.5UP_1kb	83.0	76.47	57.3	0.28564	0.26747	0.34985
SMAC_04349.5UP_1kb	92.0	88.40	78.2	0.12665	0.11683	0.13297
SMAC_04354.5UP_1kb	76.0	68.19	43.8	0.41536	0.41107	0.51866
SMAC_04356.5UP_1kb	83.2	77.16	62.8	0.27644	0.26650	0.26940
SMAC_04358.5UP_1kb	87.6	86.51	73.1	0.15024	0.16395	0.21398
SMAC_04359.5UP_1kb	90.8	88.59	78.9	0.12522	0.11819	0.15159
SMAC_04360.5UP_1kb	80.9	73.71	63.3	0.32881	0.32110	0.34713
SMAC_04363.5UP_1kb	81.2	73.30	65.0	0.33666	0.34328	0.35040
SMAC_04366.5UP_1kb	86.0	81.37	75.5	0.21631	0.21155	0.21590
SMAC_04367.5UP_1kb	79.4	74.03	61.3	0.32414	0.32441	0.36832
SMAC_04370.5UP_1kb	88.2	84.88	62.2	0.17018	0.15125	0.18465
SMAC_04373.5UP_1kb	89.8	86.38	73.8	0.15189	0.14174	0.15264
SMAC_04375.5UP_1kb	85.4	81.36	61.7	0.21644	0.19643	0.22909
SMAC_04377.5UP_1kb	86.1	81.96	58.6	0.20789	0.18913	0.24240
SMAC_04378.5UP_1kb	81.0	75.17	64.7	0.30876	0.28764	0.30500
SMAC_04379.5UP_1kb	79.9	69.49	40.9	0.39251	0.38011	0.41041
SMAC_04383.5UP_1kb	82.5	76.33	73.2	0.28810	0.25998	0.29933
SMAC_04386.5UP_1kb	82.7	76.26	50.4	0.28861	0.26390	0.26992
SMAC_04388.5UP_1kb	84.6	83.50	49.6	0.18794	0.16968	0.26657
SMAC_04390.5UP_1kb	80.6	73.78	51.3	0.32678	0.29661	0.32363
SMAC_04391.5UP_1kb	85.2	78.02	64.2	0.26162	0.23260	0.25896
SMAC_04393.5UP_1kb	85.7	78.80	58.0	0.25025	0.23636	0.23741
SMAC_04394.5UP_1kb	92.2	89.03	69.7	0.11899	0.10781	0.12582
SMAC_04395.5UP_1kb	85.1	78.52	64.5	0.25502	0.23472	0.24060
SMAC_04399.5UP_1kb	84.6	78.88	57.1	0.25226	0.24039	0.23927
SMAC_04400.5UP_1kb	81.9	76.31	53.5	0.28933	0.25034	0.29577
SMAC_04402.5UP_1kb	80.0	78.74	53.1	0.25285	0.25017	0.35157
SMAC_04405.5UP_1kb	90.1	86.86	64.7	0.14515	0.13068	0.16199
SMAC_04406.5UP_1kb	84.7	81.12	64.7	0.22047	0.22862	0.26312
SMAC_04407.5UP_1kb	82.3	75.69	64.2	0.29954	0.29133	0.35306
SMAC_04408.5UP_1kb	92.8	90.99	76.9	0.09678	0.09089	0.10941
SMAC_04409.5UP_1kb	85.0	80.75	74.2	0.22549	0.21818	0.21660
SMAC_04411.5UP_1kb	90.5	86.50	77.5	0.15032	0.15488	0.15881
SMAC_04416.5UP_1kb	92.2	89.20	70.8	0.11690	0.09953	0.09516
SMAC_04419.5UP_1kb	84.1	78.44	58.5	0.25690	0.25479	0.28603
SMAC_04420.5UP_1kb	85.4	80.68	60.6	0.22550	0.21356	0.24183
SMAC_04422.5UP_1kb	86.1	82.67	62.8	0.19981	0.20007	0.21232
SMAC_04425.5UP_1kb	86.6	82.89	45.6	0.19498	0.18644	0.20832
SMAC_04426.5UP_1kb	82.2	76.46	67.5	0.28812	0.27648	0.31369
SMAC_04427.5UP_1kb	85.2	82.86	62.9	0.19548	0.19261	0.24294
SMAC_04428.5UP_1kb	88.3	84.19	69.7	0.17884	0.17411	0.18008
SMAC_04430.5UP_1kb	90.4	86.83	70.5	0.14563	0.13606	0.16546
SMAC_04433.5UP_1kb	85.8	80.89	69.4	0.22418	0.20316	0.25626
SMAC_04439.5UP_1kb	88.4	84.37	67.6	0.17662	0.16072	0.18181
SMAC_04441.5UP_1kb	74.0	64.01	38.1	0.50079	0.45761	0.49640
SMAC_04442.5UP_1kb	90.2	87.14	74.7	0.14327	0.12885	0.15469
SMAC_04443.5UP_1kb	86.1	82.60	64.6	0.19949	0.18934	0.24506
SMAC_04445.5UP_1kb	90.1	86.92	79.8	0.14483	0.13232	0.14945
SMAC_04447.5UP_1kb	87.5	83.81	73.4	0.18459	0.17854	0.21164
SMAC_04452.5UP_1kb	79.9	71.10	46.3	0.36777	0.33583	0.38043
SMAC_04453.5UP_1kb	84.6	79.07	64.4	0.24814	0.23783	0.28594
SMAC_04454.5UP_1kb	85.7	80.48	73.2	0.22977	0.23239	0.24573
SMAC_04456.5UP_1kb	83.3	77.66	64.3	0.27004	0.25923	0.30958
SMAC_04457.5UP_1kb	80.0	72.13	50.5	0.35039	0.33292	0.31105
SMAC_04464.5UP_1kb	90.0	87.50	64.9	0.13720	0.12390	0.13633
SMAC_04465.5UP_1kb	86.0	81.31	52.9	0.21733	0.21853	0.26756
SMAC_04468.5UP_1kb	85.2	78.35	53.1	0.25625	0.25053	0.30475
SMAC_04469.5UP_1kb	85.0	79.44	62.0	0.24282	0.22168	0.28795
SMAC_04470.5UP_1kb	90.0	87.56	70.2	0.13667	0.12066	0.17042
SMAC_04472.5UP_1kb	90.4	86.65	78.3	0.14744	0.14495	0.17067
SMAC_04474.5UP_1kb	85.0	86.30	70.0	0.15272	0.14658	0.22386
SMAC_04475.5UP_1kb	84.4	78.49	62.5	0.25574	0.23319	0.27871
SMAC_04478.5UP_1kb	87.3	84.40	60.0	0.17584	0.18469	0.22040
SMAC_04479.5UP_1kb	89.3	86.32	74.7	0.15207	0.14655	0.18033
SMAC_04481.5UP_1kb	90.6	87.51	68.1	0.13705	0.12966	0.15993
SMAC_04483.5UP_1kb	91.4	89.50	71.6	0.11359	0.10119	0.12145
SMAC_04484.5UP_1kb	78.6	71.87	49.8	0.35774	0.32210	0.30826
SMAC_04485.5UP_1kb	83.3	76.41	60.8	0.28668	0.26741	0.29343
SMAC_04487.5UP_1kb	82.4	77.21	59.4	0.27697	0.24528	0.25556
SMAC_04489.5UP_1kb	76.0	65.25	35.1	0.47130	0.45192	0.49887
SMAC_04490.5UP_1kb	90.1	89.13	67.9	0.11772	0.11471	0.17048
SMAC_04492.5UP_1kb	86.7	82.58	74.0	0.20171	0.18517	0.22274
SMAC_04495.5UP_1kb	81.9	75.13	53.2	0.30523	0.27513	0.30351
SMAC_04497.5UP_1kb	91.6	87.62	69.4	0.13603	0.12463	0.13578
SMAC_04499.5UP_1kb	86.6	81.63	69.9	0.21228	0.18799	0.23591
SMAC_04505.5UP_1kb	86.8	82.85	65.2	0.19598	0.18946	0.23939
SMAC_04507.5UP_1kb	84.4	78.22	61.7	0.25903	0.25792	0.25427
SMAC_04508.5UP_1kb	93.2	91.71	71.9	0.08832	0.07685	0.11130
SMAC_04509.5UP_1kb	78.2	71.17	51.8	0.36832	0.36862	0.43304
SMAC_04511.5UP_1kb	84.9	80.92	70.0	0.22350	0.22268	0.26996
SMAC_04514.5UP_1kb	78.3	75.57	51.1	0.29757	0.29747	0.40392
SMAC_04515.5UP_1kb	83.5	76.77	54.3	0.27821	0.26712	0.30436
SMAC_04518.5UP_1kb	81.4	75.11	67.7	0.30696	0.29487	0.31643
SMAC_04519.5UP_1kb	79.8	70.64	54.5	0.37431	0.34565	0.37033
SMAC_04521.5UP_1kb	82.5	77.35	44.2	0.27282	0.29038	0.31502
SMAC_04529.5UP_1kb	81.6	71.26	49.6	0.36799	0.35523	0.43766
SMAC_04536.5UP_1kb	76.7	67.14	42.1	0.43555	0.39437	0.49095
SMAC_04538.5UP_1kb	84.0	78.39	52.2	0.25616	0.24048	0.32885
SMAC_04540.5UP_1kb	75.0	64.39	50.0	0.48709	0.44828	0.44396
SMAC_04542.5UP_1kb	79.9	74.24	48.7	0.31754	0.30254	0.43617
SMAC_04550.5UP_1kb	82.9	74.97	47.8	0.30805	0.27964	0.33346
SMAC_04553.5UP_1kb	85.0	79.29	56.3	0.24375	0.23488	0.27675
SMAC_04557.5UP_1kb	78.8	73.18	48.3	0.33554	0.31162	0.36104
SMAC_04559.5UP_1kb	77.2	71.22	52.8	0.36714	0.30735	0.39821
SMAC_04561.5UP_1kb	81.2	73.35	31.4	0.33311	0.32444	0.34010
SMAC_04565.5UP_1kb	88.3	85.64	73.4	0.16077	0.16377	0.16764
SMAC_04566.5UP_1kb	88.9	85.35	65.1	0.16532	0.14808	0.16993
SMAC_04569.5UP_1kb	89.3	87.26	73.1	0.14091	0.13251	0.17464
SMAC_04570.5UP_1kb	81.7	76.61	67.3	0.28737	0.28244	0.34695
SMAC_04572.5UP_1kb	82.6	76.23	66.4	0.28913	0.27227	0.33562
SMAC_04573.5UP_1kb	88.8	83.03	75.3	0.19463	0.16681	0.21364
SMAC_04574.5UP_1kb	86.4	81.58	65.4	0.21354	0.19509	0.21090
SMAC_04576.5UP_1kb	89.7	85.28	79.9	0.16590	0.15468	0.16146
SMAC_04577.5UP_1kb	91.8	87.93	77.6	0.13278	0.12415	0.12098
SMAC_04581.5UP_1kb	86.7	82.14	68.4	0.20715	0.20282	0.23246
SMAC_04583.5UP_1kb	85.5	80.77	64.2	0.22384	0.20336	0.22549
SMAC_04590.5UP_1kb	85.6	80.58	62.7	0.22717	0.22436	0.27473
SMAC_04592.5UP_1kb	86.9	81.53	75.7	0.21511	0.21219	0.22699
SMAC_04594.5UP_1kb	88.7	84.71	69.0	0.17254	0.15587	0.18909
SMAC_04596.5UP_1kb	88.9	86.74	79.2	0.14671	0.14544	0.18502
SMAC_04597.5UP_1kb	87.7	83.54	69.7	0.18748	0.16736	0.19395
SMAC_04599.5UP_1kb	81.1	75.28	72.2	0.30554	0.29753	0.28611
SMAC_04600.5UP_1kb	77.2	68.73	53.3	0.41409	0.41065	0.48546
SMAC_04601.5UP_1kb	86.2	81.91	71.3	0.20957	0.21906	0.22691
SMAC_04604.5UP_1kb	89.9	86.06	78.3	0.15724	0.14963	0.16127
SMAC_04605.5UP_1kb	88.4	84.93	64.1	0.16972	0.17116	0.18043
SMAC_04607.5UP_1kb	89.3	84.68	68.3	0.17453	0.17511	0.17705
SMAC_04608.5UP_1kb	86.6	82.98	76.3	0.19477	0.20065	0.22385
SMAC_04609.5UP_1kb	84.1	79.27	70.0	0.24640	0.22229	0.25652
SMAC_04610.5UP_1kb	84.6	77.91	63.7	0.26528	0.26652	0.26314
SMAC_04611.5UP_1kb	85.7	82.57	56.6	0.20012	0.20120	0.22922
SMAC_04612.5UP_1kb	84.0	80.02	65.5	0.23642	0.21926	0.25377
SMAC_04613.5UP_1kb	87.5	83.63	73.1	0.18773	0.18384	0.18099
SMAC_04614.5UP_1kb	89.4	85.90	72.1	0.15768	0.14548	0.16336
SMAC_04616.5UP_1kb	88.9	85.45	79.6	0.16323	0.16272	0.19533
SMAC_04618.5UP_1kb	82.2	75.92	65.8	0.29715	0.29250	0.29611
SMAC_04620.5UP_1kb	88.6	85.50	76.1	0.16247	0.15477	0.19955
SMAC_04621.5UP_1kb	81.4	78.81	42.0	0.25212	0.23992	0.29552
SMAC_04622.5UP_1kb	79.9	74.44	58.5	0.31783	0.31322	0.34832
SMAC_04623.5UP_1kb	89.2	85.05	73.1	0.16907	0.15715	0.16472
SMAC_04624.5UP_1kb	89.3	85.93	72.7	0.15770	0.14975	0.18690
SMAC_04628.5UP_1kb	87.7	84.22	73.9	0.17952	0.18276	0.19453
SMAC_04629.5UP_1kb	88.1	83.67	76.0	0.18727	0.17069	0.17584
SMAC_04630.5UP_1kb	77.5	69.93	62.6	0.39639	0.35616	0.40419
SMAC_04632.5UP_1kb	88.6	85.66	80.5	0.16039	0.15995	0.17471
SMAC_04633.5UP_1kb	85.3	81.00	66.6	0.22056	0.21310	0.24470
SMAC_04636.5UP_1kb	79.5	69.38	45.9	0.39659	0.38386	0.44195
SMAC_04637.5UP_1kb	89.6	85.38	73.2	0.16428	0.14183	0.13779
SMAC_04639.5UP_1kb	86.1	81.30	73.2	0.21698	0.21003	0.23297
SMAC_04640.5UP_1kb	86.2	83.09	77.1	0.19524	0.19258	0.20555
SMAC_04644.5UP_1kb	89.5	84.91	67.9	0.17094	0.15205	0.16823
SMAC_04645.5UP_1kb	84.1	79.85	68.5	0.23910	0.21322	0.22771
SMAC_04646.5UP_1kb	90.1	86.13	81.7	0.15462	0.15211	0.13763
SMAC_04649.5UP_1kb	89.0	85.33	71.9	0.16481	0.15293	0.15966
SMAC_04650.5UP_1kb	82.5	78.31	53.7	0.26010	0.24305	0.31322
SMAC_04652.5UP_1kb	83.9	77.41	64.6	0.27242	0.26109	0.26421
SMAC_04653.5UP_1kb	86.8	81.06	54.2	0.22107	0.21070	0.23883
SMAC_04654.5UP_1kb	84.3	76.99	52.6	0.27715	0.25323	0.26718
SMAC_04657.5UP_1kb	84.9	78.44	54.6	0.25619	0.22942	0.28355
SMAC_04660.5UP_1kb	81.9	74.65	73.5	0.31328	0.30894	0.33529
SMAC_04662.5UP_1kb	88.9	84.98	76.1	0.16925	0.15639	0.18452
SMAC_04664.5UP_1kb	85.7	80.88	60.5	0.22116	0.21009	0.24119
SMAC_04666.5UP_1kb	90.9	86.74	57.5	0.14632	0.15287	0.12789
SMAC_04670.5UP_1kb	85.6	80.66	47.9	0.22563	0.22163	0.24239
SMAC_04675.5UP_1kb	80.9	74.28	49.1	0.31885	0.31984	0.36672
SMAC_04676.5UP_1kb	89.5	85.97	75.7	0.15826	0.13501	0.13830
SMAC_04677.5UP_1kb	89.7	86.91	71.9	0.14452	0.14196	0.15558
SMAC_04679.5UP_1kb	89.1	86.46	69.0	0.15018	0.12906	0.21300
SMAC_04681.5UP_1kb	85.1	80.70	71.3	0.22730	0.22442	0.23431
SMAC_04682.5UP_1kb	79.8	75.23	47.6	0.30296	0.29163	0.35026
SMAC_04684.5UP_1kb	84.7	79.39	58.5	0.24229	0.24498	0.25367
SMAC_04685.5UP_1kb	80.9	74.52	64.4	0.31410	0.32541	0.39183
SMAC_04691.5UP_1kb	68.4	57.07	25.6	0.63724	0.60770	0.73533
SMAC_04694.5UP_1kb	76.4	68.00	48.9	0.42204	0.40025	0.42445
SMAC_04696.5UP_1kb	85.0	77.28	70.4	0.27586	0.27288	0.27400
SMAC_04700.5UP_1kb	84.3	78.61	63.1	0.25525	0.24041	0.28919
SMAC_04708.5UP_1kb	74.1	60.55	31.2	0.56208	0.53249	0.65567
SMAC_04711.5UP_1kb	75.1	65.11	43.2	0.47159	0.44698	0.52824
SMAC_04712.5UP_1kb	86.4	82.12	59.0	0.20596	0.19784	0.22732
SMAC_04713.5UP_1kb	84.3	78.30	60.3	0.25707	0.25910	0.27263
SMAC_04719.5UP_1kb	80.1	70.27	61.3	0.38167	0.37297	0.39330
SMAC_04720.5UP_1kb	92.5	90.25	85.3	0.10549	0.10689	0.12109
SMAC_04723.5UP_1kb	84.1	78.31	58.0	0.25831	0.24699	0.27594
SMAC_04724.5UP_1kb	76.6	67.42	51.3	0.43022	0.40045	0.46686
SMAC_04726.5UP_1kb	84.5	82.12	54.3	0.20661	0.20051	0.28654
SMAC_04728.5UP_1kb	85.2	82.02	68.5	0.20704	0.19000	0.26080
SMAC_04729.5UP_1kb	79.4	71.68	52.8	0.35889	0.36633	0.38482
SMAC_04733.5UP_1kb	86.9	81.97	71.3	0.20916	0.21341	0.22507
SMAC_04738.5UP_1kb	85.0	83.00	53.8	0.19528	0.19062	0.26876
SMAC_04740.5UP_1kb	83.3	77.70	45.1	0.26866	0.24774	0.28063
SMAC_04741.5UP_1kb	88.1	84.30	74.8	0.17780	0.17872	0.19470
SMAC_04743.5UP_1kb	89.9	89.16	60.6	0.11799	0.11982	0.15027
SMAC_04744.5UP_1kb	82.2	76.91	63.4	0.28078	0.26890	0.31411
SMAC_04746.5UP_1kb	75.4	65.82	43.5	0.46002	0.42704	0.59680
SMAC_04747.5UP_1kb	87.8	85.17	69.8	0.16651	0.17037	0.21616
SMAC_04752.5UP_1kb	86.2	83.22	70.0	0.19329	0.18045	0.23662
SMAC_04753.5UP_1kb	84.4	79.59	52.9	0.23967	0.23498	0.26595
SMAC_04754.5UP_1kb	91.2	87.78	77.0	0.13474	0.10817	0.12689
SMAC_04755.5UP_1kb	79.0	66.67	47.6	0.45000	0.43950	0.49655
SMAC_04767.5UP_1kb	84.1	77.16	71.8	0.27390	0.26467	0.22870
SMAC_04768.5UP_1kb	88.6	83.26	76.5	0.19153	0.18966	0.19627
SMAC_04769.5UP_1kb	86.0	80.07	60.9	0.23325	0.19607	0.24815
SMAC_04771.5UP_1kb	85.2	80.32	62.6	0.23154	0.22345	0.25622
SMAC_04776.5UP_1kb	85.4	77.96	54.6	0.26407	0.25983	0.28320
SMAC_04777.5UP_1kb	89.7	87.22	69.1	0.14284	0.13955	0.18563
SMAC_04779.5UP_1kb	87.2	84.52	70.0	0.17486	0.17998	0.21987
[truncated: 1,757 more rows]

## Sheet: 2kb upstream
GENE	ALL_ID	NC_JCUC	PW_ID	NCRA_D	NTET_D	NDIS_D
SMAC_00003.5UP_2kb	85.3	81.40	57.5	0.21549	0.21921	0.26207
SMAC_00006.5UP_2kb	89.4	84.85	66.3	0.16989	0.15329	0.18026
SMAC_00007.5UP_2kb	82.5	71.98	39.3	0.35518	0.34314	0.33570
SMAC_00037.5UP_2kb	75.9	68.68	46.8	0.40968	0.38633	0.46583
SMAC_00043.5UP_2kb	75.5	66.22	34.6	0.45679	0.43551	0.44209
SMAC_00047.5UP_2kb	86.1	78.41	69.1	0.25737	0.24910	0.27819
SMAC_00061.5UP_2kb	74.3	66.75	41.7	0.44260	0.41093	0.46127
SMAC_00066.5UP_2kb	82.4	77.15	43.8	0.27291	0.25127	0.32019
SMAC_00069.5UP_2kb	87.0	81.12	58.4	0.21836	0.19591	0.20736
SMAC_00070.5UP_2kb	85.8	78.78	60.0	0.25050	0.22139	0.24745
SMAC_00072.5UP_2kb	88.2	83.07	70.4	0.19560	0.19750	0.21946
SMAC_00073.5UP_2kb	91.4	87.70	85.6	0.13585	0.13143	0.13351
SMAC_00081.5UP_2kb	74.9	64.65	25.7	0.48365	0.47423	0.56942
SMAC_00082.5UP_2kb	88.0	84.73	69.6	0.17443	0.16934	0.20047
SMAC_00093.5UP_2kb	88.6	83.74	60.3	0.18388	0.17654	0.21540
SMAC_00100.5UP_2kb	81.4	71.20	50.9	0.36934	0.34580	0.33741
SMAC_00103.5UP_2kb	86.1	80.00	63.1	0.23485	0.22932	0.22781
SMAC_00109.5UP_2kb	83.3	77.74	59.3	0.26923	0.26163	0.29175
SMAC_00110.5UP_2kb	80.9	71.93	50.6	0.35940	0.31249	0.36737
SMAC_00111.5UP_2kb	83.6	77.91	62.7	0.26482	0.26301	0.30860
SMAC_00113.5UP_2kb	86.0	81.98	61.0	0.20726	0.21379	0.24492
SMAC_00120.5UP_2kb	85.6	79.66	61.4	0.23896	0.21358	0.24264
SMAC_00122.5UP_2kb	83.7	76.70	53.7	0.28115	0.22242	0.27923
SMAC_00130.5UP_2kb	76.2	66.38	37.2	0.45365	0.44598	0.48866
SMAC_00134.5UP_2kb	92.1	90.47	67.9	0.10238	0.10219	0.11696
SMAC_00135.5UP_2kb	81.2	76.03	38.1	0.29272	0.29836	0.42253
SMAC_00136.5UP_2kb	92.4	89.78	70.0	0.11080	0.10759	0.10931
SMAC_00139.5UP_2kb	87.3	83.99	78.8	0.18169	0.17400	0.21965
SMAC_00141.5UP_2kb	80.4	71.33	56.7	0.36593	0.34603	0.39928
SMAC_00148.5UP_2kb	84.7	79.94	73.3	0.23732	0.20902	0.25399
SMAC_00150.5UP_2kb	88.6	84.77	72.4	0.17111	0.17005	0.18929
SMAC_00151.5UP_2kb	82.8	77.58	64.7	0.27109	0.27955	0.29503
SMAC_00154.5UP_2kb	90.4	88.66	47.4	0.12340	0.10744	0.16778
SMAC_00158.5UP_2kb	81.3	73.49	47.9	0.32888	0.31805	0.36337
SMAC_00160.5UP_2kb	87.7	81.75	44.2	0.21007	0.20244	0.23797
SMAC_00169.5UP_2kb	42.5	80.81	60.9	0.22422	0.01559	0.29354
SMAC_00186.5UP_2kb	82.3	76.16	48.8	0.28960	0.29369	0.32488
SMAC_00189.5UP_2kb	90.1	85.77	63.3	0.15872	0.13354	0.14731
SMAC_00190.5UP_2kb	90.3	87.66	71.7	0.13583	0.14173	0.14684
SMAC_00192.5UP_2kb	88.2	84.49	69.8	0.17524	0.15880	0.20198
SMAC_00194.5UP_2kb	81.6	75.65	43.6	0.30132	0.29870	0.35620
SMAC_00201.5UP_2kb	88.1	83.88	63.3	0.18408	0.18333	0.20301
SMAC_00211.5UP_2kb	90.3	87.18	74.9	0.14142	0.12015	0.14087
SMAC_00212.5UP_2kb	86.5	83.01	75.4	0.19564	0.18065	0.20353
SMAC_00214.5UP_2kb	83.7	75.43	55.9	0.30182	0.27523	0.30455
SMAC_00215.5UP_2kb	86.6	82.20	54.6	0.20467	0.20191	0.21541
SMAC_00225.5UP_2kb	84.3	78.52	59.3	0.25495	0.24592	0.26440
SMAC_00234.5UP_2kb	84.9	78.55	56.2	0.25460	0.22063	0.22693
SMAC_00237.5UP_2kb	72.6	64.64	49.5	0.48859	0.43259	0.51873
SMAC_00250.5UP_2kb	83.7	78.68	51.5	0.25305	0.23502	0.27679
SMAC_00262.5UP_2kb	75.4	61.27	36.3	0.54542	0.49928	0.52730
SMAC_00268.5UP_2kb	81.1	76.47	51.0	0.28457	0.24822	0.31998
SMAC_00270.5UP_2kb	79.6	72.23	62.0	0.35180	0.34389	0.38675
SMAC_00273.5UP_2kb	78.2	71.64	60.6	0.36098	0.36232	0.38893
SMAC_00274.5UP_2kb	69.2	66.55	33.2	0.37255	0.34588	0.32106
SMAC_00282.5UP_2kb	90.1	84.80	66.2	0.17188	0.16200	0.18332
SMAC_00287.5UP_2kb	76.3	67.95	44.6	0.42379	0.36961	0.48734
SMAC_00290.5UP_2kb	87.9	85.18	76.0	0.16813	0.16594	0.16187
SMAC_00302.5UP_2kb	79.3	68.23	54.2	0.41794	0.40568	0.41105
SMAC_00304.5UP_2kb	41.6	57.10	32.5	0.63883	0.09311	0.54766
SMAC_00305.5UP_2kb	86.6	82.09	75.1	0.20884	0.19229	0.20587
SMAC_00311.5UP_2kb	84.6	81.39	71.2	0.21659	0.21542	0.25425
SMAC_00314.5UP_2kb	85.9	81.59	61.1	0.21428	0.20351	0.24550
SMAC_00317.5UP_2kb	82.0	77.17	72.6	0.28138	0.26760	0.28854
SMAC_00324.5UP_2kb	76.2	67.19	40.6	0.43658	0.40017	0.57394
SMAC_00326.5UP_2kb	86.3	82.15	58.4	0.20547	0.19907	0.26923
SMAC_00327.5UP_2kb	86.4	80.95	46.0	0.22160	0.19090	0.20684
SMAC_00328.5UP_2kb	83.6	77.94	64.5	0.26521	0.25903	0.30526
SMAC_00331.5UP_2kb	84.6	78.80	68.9	0.24997	0.25750	0.23553
SMAC_00332.5UP_2kb	86.0	80.51	58.4	0.22675	0.21255	0.23421
SMAC_00335.5UP_2kb	88.4	84.95	52.7	0.17033	0.15751	0.17617
SMAC_00338.5UP_2kb	90.3	88.50	56.6	0.12570	0.12059	0.13448
SMAC_00340.5UP_2kb	89.9	85.49	69.1	0.16253	0.15415	0.13981
SMAC_00345.5UP_2kb	86.4	80.66	51.6	0.22568	0.22818	0.23048
SMAC_00349.5UP_2kb	83.7	80.96	60.2	0.22155	0.19617	0.23891
SMAC_00353.5UP_2kb	84.8	80.38	55.4	0.22873	0.21250	0.24733
SMAC_00354.5UP_2kb	87.7	83.61	68.6	0.18744	0.17566	0.19968
SMAC_00358.5UP_2kb	77.9	70.36	38.8	0.38133	0.34666	0.41353
SMAC_00360.5UP_2kb	77.3	67.45	43.4	0.42943	0.42731	0.42904
SMAC_00361.5UP_2kb	88.4	84.20	73.1	0.17906	0.17725	0.21533
SMAC_00369.5UP_2kb	88.2	83.74	66.9	0.18411	0.16157	0.15826
SMAC_00384.5UP_2kb	81.5	75.96	63.0	0.29497	0.27072	0.32261
SMAC_00394.5UP_2kb	86.8	80.97	79.1	0.22246	0.20202	0.21003
SMAC_00395.5UP_2kb	82.3	76.84	64.6	0.28135	0.26695	0.30728
SMAC_00407.5UP_2kb	84.0	76.57	56.1	0.28181	0.25445	0.30644
SMAC_00408.5UP_2kb	80.3	71.70	55.1	0.35842	0.34390	0.33918
SMAC_00409.5UP_2kb	87.7	83.47	67.6	0.18846	0.16363	0.18849
SMAC_00416.5UP_2kb	88.5	85.38	61.0	0.16361	0.14367	0.21004
SMAC_00417.5UP_2kb	90.8	87.70	74.4	0.13494	0.12536	0.14941
SMAC_00419.5UP_2kb	80.1	72.10	55.1	0.35302	0.32309	0.37899
SMAC_00425.5UP_2kb	89.3	82.98	64.6	0.19320	0.16445	0.18582
SMAC_00426.5UP_2kb	86.9	82.96	71.6	0.19699	0.19145	0.22064
SMAC_00439.5UP_2kb	92.4	89.24	75.4	0.11617	0.11201	0.13571
SMAC_00443.5UP_2kb	76.5	64.56	28.6	0.48288	0.41834	0.43182
SMAC_00447.5UP_2kb	73.4	63.87	25.4	0.49723	0.49125	0.51461
SMAC_00448.5UP_2kb	87.5	82.40	68.4	0.20207	0.19325	0.21384
SMAC_00461.5UP_2kb	82.5	76.53	54.5	0.28354	0.27336	0.36422
SMAC_00463.5UP_2kb	84.1	80.00	61.5	0.23463	0.24367	0.27601
SMAC_00464.5UP_2kb	85.0	78.99	62.5	0.24943	0.22115	0.23140
SMAC_00481.5UP_2kb	84.8	79.71	55.3	0.23815	0.22610	0.25417
SMAC_00485.5UP_2kb	77.2	70.16	45.2	0.38748	0.39156	0.40361
SMAC_00491.5UP_2kb	80.5	72.51	47.6	0.34829	0.32972	0.33891
SMAC_00493.5UP_2kb	87.9	85.32	53.1	0.16395	0.13151	0.20976
SMAC_00506.5UP_2kb	83.1	73.94	58.6	0.32400	0.26991	0.25029
SMAC_00509.5UP_2kb	84.8	77.91	68.7	0.26662	0.24695	0.24117
SMAC_00513.5UP_2kb	85.6	80.32	48.6	0.22963	0.20438	0.25391
SMAC_00515.5UP_2kb	73.0	62.13	20.4	0.52846	0.51911	0.64844
SMAC_00520.5UP_2kb	85.9	83.71	75.2	0.18730	0.18290	0.24897
SMAC_00527.5UP_2kb	79.4	72.32	64.3	0.35237	0.32598	0.40194
SMAC_00530.5UP_2kb	83.3	75.12	37.8	0.30461	0.29172	0.28281
SMAC_00534.5UP_2kb	84.8	80.15	62.5	0.23283	0.21115	0.25898
SMAC_00535.5UP_2kb	86.8	81.83	59.0	0.21003	0.20319	0.24559
SMAC_00538.5UP_2kb	86.1	82.20	63.4	0.20509	0.19078	0.21997
SMAC_00541.5UP_2kb	79.6	72.94	57.8	0.34311	0.33173	0.38698
SMAC_00543.5UP_2kb	79.7	73.99	58.7	0.32675	0.30754	0.36750
SMAC_00546.5UP_2kb	81.7	76.40	73.9	0.29020	0.27125	0.30529
SMAC_00550.5UP_2kb	82.7	77.31	58.6	0.27429	0.26403	0.29622
SMAC_00556.5UP_2kb	77.6	70.10	49.2	0.38616	0.34441	0.37581
SMAC_00572.5UP_2kb	74.6	68.12	39.3	0.41861	0.36846	0.47164
SMAC_00577.5UP_2kb	84.6	79.21	55.8	0.24594	0.20638	0.29284
SMAC_00594.5UP_2kb	76.0	68.32	53.5	0.41745	0.40449	0.42351
SMAC_00603.5UP_2kb	86.3	81.07	56.7	0.21931	0.20804	0.23672
SMAC_00606.5UP_2kb	86.5	84.08	60.7	0.18012	0.16596	0.23154
SMAC_00608.5UP_2kb	84.3	78.73	61.4	0.25142	0.22249	0.27983
SMAC_00609.5UP_2kb	83.3	78.97	57.4	0.24872	0.25884	0.28919
SMAC_00615.5UP_2kb	89.9	86.33	72.1	0.15197	0.14030	0.17102
SMAC_00616.5UP_2kb	84.7	76.91	49.8	0.27772	0.26947	0.25932
SMAC_00625.5UP_2kb	87.3	84.48	55.2	0.17437	0.16047	0.19864
SMAC_00630.5UP_2kb	83.9	80.25	51.0	0.23149	0.21787	0.27425
SMAC_00636.5UP_2kb	83.4	80.22	54.2	0.23060	0.22550	0.28640
SMAC_00639.5UP_2kb	89.9	85.10	63.3	0.16704	0.15104	0.16000
SMAC_00641.5UP_2kb	86.0	83.62	65.8	0.18663	0.16953	0.20160
SMAC_00660.5UP_2kb	83.2	79.19	45.4	0.24538	0.22476	0.26600
SMAC_00668.5UP_2kb	80.0	72.06	54.9	0.35661	0.35875	0.34485
SMAC_00669.5UP_2kb	81.8	73.65	55.8	0.32908	0.30953	0.36549
SMAC_00670.5UP_2kb	85.0	80.84	63.7	0.22538	0.20837	0.25595
SMAC_00677.5UP_2kb	82.0	74.43	55.5	0.31593	0.30014	0.34445
SMAC_00679.5UP_2kb	80.9	73.72	38.9	0.32668	0.28921	0.30851
SMAC_00680.5UP_2kb	87.1	82.02	53.5	0.20629	0.17538	0.19196
SMAC_00686.5UP_2kb	89.9	87.58	66.5	0.13670	0.12744	0.16003
SMAC_00699.5UP_2kb	83.0	76.72	42.5	0.28079	0.26558	0.29493
SMAC_00706.5UP_2kb	84.0	79.14	49.3	0.24669	0.22702	0.27566
SMAC_00710.5UP_2kb	81.2	76.15	59.5	0.29039	0.30158	0.39974
SMAC_00713.5UP_2kb	78.5	71.41	46.1	0.36208	0.36863	0.40072
SMAC_00716.5UP_2kb	86.1	81.99	66.3	0.20780	0.20270	0.21212
SMAC_00730.5UP_2kb	73.6	63.37	40.8	0.50598	0.46633	0.56626
SMAC_00736.5UP_2kb	86.4	80.50	62.0	0.22879	0.20014	0.20311
SMAC_00738.5UP_2kb	81.1	69.42	47.1	0.39713	0.29661	0.30658
SMAC_00746.5UP_2kb	79.6	74.65	44.7	0.31235	0.29030	0.38971
SMAC_00749.5UP_2kb	80.8	71.01	41.0	0.36677	0.31456	0.38718
SMAC_00750.5UP_2kb	86.4	83.89	62.7	0.18288	0.17679	0.20183
SMAC_00752.5UP_2kb	86.9	83.17	60.9	0.19280	0.19825	0.21775
SMAC_00770.5UP_2kb	88.7	85.09	72.8	0.16761	0.16154	0.17547
SMAC_00777.5UP_2kb	79.7	70.74	46.6	0.37452	0.32805	0.43112
SMAC_00791.5UP_2kb	87.4	83.06	74.0	0.19583	0.16893	0.17221
SMAC_00793.5UP_2kb	81.6	75.88	56.2	0.29456	0.26978	0.28113
SMAC_00798.5UP_2kb	84.2	79.73	54.0	0.23822	0.23760	0.31851
SMAC_00803.5UP_2kb	82.4	78.55	62.5	0.25557	0.22646	0.32035
SMAC_00813.5UP_2kb	86.3	81.84	58.5	0.21092	0.19927	0.20282
SMAC_00815.5UP_2kb	89.8	85.90	58.6	0.15715	0.15878	0.18297
SMAC_00817.5UP_2kb	87.0	82.71	62.4	0.19726	0.18318	0.23517
SMAC_00824.5UP_2kb	84.9	78.20	45.3	0.25919	0.25610	0.27743
SMAC_00827.5UP_2kb	91.3	87.96	71.4	0.13191	0.12892	0.12958
SMAC_00828.5UP_2kb	87.5	84.29	71.7	0.17783	0.17721	0.18463
SMAC_00840.5UP_2kb	90.6	87.72	62.8	0.13540	0.12976	0.15160
SMAC_00845.5UP_2kb	86.4	82.22	56.6	0.20429	0.17037	0.21426
SMAC_00846.5UP_2kb	85.2	79.33	67.2	0.24860	0.24673	0.27170
SMAC_00856.5UP_2kb	84.2	78.69	59.6	0.25697	0.24812	0.31736
SMAC_00857.5UP_2kb	83.0	74.64	46.5	0.31417	0.26883	0.30026
SMAC_00860.5UP_2kb	86.9	81.03	69.6	0.22387	0.21738	0.21905
SMAC_00871.5UP_2kb	86.9	80.99	68.6	0.22195	0.21378	0.22746
SMAC_00875.5UP_2kb	82.8	78.11	64.7	0.26350	0.26782	0.29838
SMAC_00876.5UP_2kb	88.2	84.58	80.6	0.17577	0.17727	0.17024
SMAC_00882.5UP_2kb	82.8	75.21	53.7	0.30390	0.29791	0.33121
SMAC_00883.5UP_2kb	87.5	84.81	67.4	0.17200	0.17167	0.25931
SMAC_00885.5UP_2kb	88.4	84.41	63.2	0.17617	0.16984	0.21367
SMAC_00886.5UP_2kb	82.8	77.78	75.9	0.27085	0.27239	0.29895
SMAC_00896.5UP_2kb	85.7	79.73	71.0	0.23934	0.22884	0.22564
SMAC_00901.5UP_2kb	85.4	81.49	61.5	0.21420	0.21021	0.25537
SMAC_00904.5UP_2kb	86.4	83.11	49.7	0.19211	0.16430	0.21884
SMAC_00911.5UP_2kb	84.1	79.09	69.5	0.24824	0.23314	0.27383
SMAC_00918.5UP_2kb	85.4	82.59	63.1	0.20016	0.19824	0.27072
SMAC_00929.5UP_2kb	88.5	83.56	61.1	0.18676	0.14770	0.18567
SMAC_00930.5UP_2kb	82.0	76.21	35.1	0.29038	0.28201	0.37790
SMAC_00945.5UP_2kb	80.9	72.59	53.7	0.34410	0.29272	0.39864
SMAC_00951.5UP_2kb	88.5	83.09	61.3	0.19215	0.15798	0.17839
SMAC_00955.5UP_2kb	89.2	85.19	68.9	0.16702	0.17304	0.17015
SMAC_00957.5UP_2kb	84.0	77.13	45.1	0.27997	0.26319	0.29029
SMAC_00975.5UP_2kb	78.9	70.12	44.0	0.38425	0.35793	0.40470
SMAC_00976.5UP_2kb	86.3	81.70	60.8	0.21111	0.20454	0.24316
SMAC_00986.5UP_2kb	86.7	84.50	40.9	0.17715	0.17116	0.21455
SMAC_00987.5UP_2kb	87.3	80.88	65.0	0.22139	0.20640	0.23647
SMAC_00989.5UP_2kb	80.2	67.00	45.9	0.43996	0.35745	0.40213
SMAC_00992.5UP_2kb	89.9	86.91	76.4	0.14496	0.13195	0.15833
SMAC_00998.5UP_2kb	73.5	62.20	33.2	0.52871	0.53645	0.58462
SMAC_01004.5UP_2kb	81.1	74.51	47.1	0.31786	0.30322	0.37052
SMAC_01007.5UP_2kb	84.1	79.30	52.3	0.24387	0.24646	0.29025
SMAC_01009.5UP_2kb	93.0	91.76	90.6	0.08792	0.07891	0.10263
SMAC_01014.5UP_2kb	90.8	88.41	73.2	0.12653	0.12248	0.15664
SMAC_01016.5UP_2kb	86.4	80.21	69.2	0.23100	0.23191	0.27189
SMAC_01021.5UP_2kb	78.2	67.04	45.0	0.43656	0.40341	0.39526
SMAC_01022.5UP_2kb	76.3	67.79	54.8	0.42794	0.41660	0.47250
SMAC_01034.5UP_2kb	85.7	81.92	69.6	0.20904	0.20135	0.20838
SMAC_01037.5UP_2kb	86.8	81.60	61.2	0.21251	0.20609	0.24905
SMAC_01044.5UP_2kb	81.2	76.99	53.7	0.27675	0.28618	0.33437
SMAC_01054.5UP_2kb	83.3	76.55	63.4	0.28260	0.29126	0.33579
SMAC_01062.5UP_2kb	87.1	84.42	74.7	0.17601	0.18314	0.19246
SMAC_01070.5UP_2kb	84.1	78.81	57.5	0.25080	0.22968	0.30109
SMAC_01078.5UP_2kb	83.2	78.58	75.7	0.25756	0.24060	0.26876
SMAC_01079.5UP_2kb	86.0	80.85	64.4	0.22586	0.22221	0.24691
SMAC_01084.5UP_2kb	80.9	74.10	38.9	0.31875	0.29545	0.41507
SMAC_01095.5UP_2kb	72.0	64.85	43.1	0.48356	0.45848	0.54684
SMAC_01098.5UP_2kb	88.3	82.36	57.1	0.20201	0.19335	0.19743
SMAC_01099.5UP_2kb	81.1	75.00	40.9	0.31165	0.30506	0.29601
SMAC_01105.5UP_2kb	79.0	70.98	55.0	0.37109	0.32585	0.37250
SMAC_01118.5UP_2kb	80.4	72.83	63.3	0.34250	0.32169	0.32904
SMAC_01122.5UP_2kb	80.5	71.06	47.4	0.36756	0.33237	0.37351
SMAC_01139.5UP_2kb	81.7	75.85	66.3	0.29570	0.28701	0.32168
SMAC_01152.5UP_2kb	85.3	77.86	48.5	0.26333	0.26225	0.27214
SMAC_01156.5UP_2kb	76.9	70.22	59.2	0.39105	0.38213	0.44393
SMAC_01162.5UP_2kb	80.6	65.77	21.6	0.46112	0.41772	0.52898
SMAC_01164.5UP_2kb	81.4	71.70	43.2	0.35900	0.34169	0.37650
SMAC_01166.5UP_2kb	89.1	83.69	66.8	0.18501	0.18298	0.20328
SMAC_01169.5UP_2kb	78.6	71.59	43.1	0.36504	0.35187	0.35009
SMAC_01179.5UP_2kb	86.0	79.46	49.2	0.24311	0.21812	0.25416
SMAC_01180.5UP_2kb	82.0	78.02	44.9	0.26129	0.25221	0.32040
SMAC_01202.5UP_2kb	84.7	80.58	66.4	0.22704	0.21919	0.23752
SMAC_01206.5UP_2kb	86.6	82.86	65.4	0.19564	0.17946	0.29086
SMAC_01216.5UP_2kb	82.8	78.17	45.4	0.25989	0.24843	0.31283
SMAC_01221.5UP_2kb	75.0	65.76	49.6	0.46738	0.45158	0.50795
SMAC_01222.5UP_2kb	80.1	71.54	46.5	0.36877	0.34372	0.33874
SMAC_01223.5UP_2kb	90.7	86.84	67.9	0.14544	0.14429	0.14801
SMAC_01227.5UP_2kb	76.9	67.28	35.3	0.43857	0.41147	0.46356
SMAC_01232.5UP_2kb	93.3	90.85	78.2	0.09851	0.10103	0.10965
SMAC_01233.5UP_2kb	87.7	83.86	74.9	0.18269	0.18784	0.19389
SMAC_01234.5UP_2kb	79.5	69.65	52.6	0.39329	0.37638	0.40509
SMAC_01237.5UP_2kb	82.7	78.02	62.9	0.26576	0.26453	0.26722
SMAC_01245.5UP_2kb	85.7	81.19	74.4	0.22047	0.20564	0.21911
SMAC_01246.5UP_2kb	86.2	83.61	62.0	0.18765	0.19063	0.20508
SMAC_01248.5UP_2kb	89.7	85.63	72.2	0.16091	0.15317	0.14530
SMAC_01250.5UP_2kb	86.5	82.02	54.9	0.20765	0.20479	0.20490
SMAC_01265.5UP_2kb	88.6	85.63	73.0	0.16058	0.15480	0.18683
SMAC_01266.5UP_2kb	79.7	72.12	57.5	0.35480	0.33968	0.39209
SMAC_01275.5UP_2kb	83.1	76.26	54.0	0.28685	0.29389	0.27241
SMAC_01278.5UP_2kb	83.2	77.76	48.6	0.26766	0.22292	0.27741
SMAC_01279.5UP_2kb	87.4	83.61	50.3	0.18662	0.17340	0.22139
SMAC_01285.5UP_2kb	85.0	82.62	61.8	0.19929	0.19914	0.27920
SMAC_01290.5UP_2kb	83.5	77.26	53.8	0.27268	0.26443	0.28729
SMAC_01291.5UP_2kb	85.3	80.37	68.6	0.23090	0.22632	0.26282
SMAC_01297.5UP_2kb	84.1	76.58	52.2	0.28468	0.26545	0.27393
SMAC_01305.5UP_2kb	83.9	77.70	62.9	0.26761	0.23332	0.28697
SMAC_01312.5UP_2kb	89.5	86.56	66.9	0.14979	0.13953	0.15571
SMAC_01313.5UP_2kb	86.7	82.48	64.3	0.20020	0.17317	0.22016
SMAC_01322.5UP_2kb	76.3	66.35	45.9	0.45524	0.44069	0.41910
SMAC_01324.5UP_2kb	87.5	81.47	68.9	0.21353	0.19740	0.22972
SMAC_01325.5UP_2kb	82.6	78.54	66.3	0.25571	0.26305	0.30487
SMAC_01332.5UP_2kb	86.7	81.35	67.6	0.21567	0.20456	0.19018
SMAC_01336.5UP_2kb	81.9	76.11	51.8	0.29044	0.29342	0.33688
SMAC_01341.5UP_2kb	76.4	66.95	53.7	0.44377	0.41530	0.43017
SMAC_01343.5UP_2kb	85.9	81.02	68.0	0.22182	0.20730	0.24007
SMAC_01344.5UP_2kb	91.1	88.43	70.9	0.12637	0.11334	0.13960
SMAC_01346.5UP_2kb	86.9	81.34	58.0	0.21590	0.21564	0.24413
SMAC_01350.5UP_2kb	81.4	74.33	56.6	0.31965	0.32006	0.35530
SMAC_01353.5UP_2kb	81.6	73.54	44.0	0.33313	0.32477	0.33751
SMAC_01361.5UP_2kb	85.5	81.03	54.0	0.22102	0.19031	0.20466
SMAC_01362.5UP_2kb	90.6	87.23	82.5	0.14203	0.12647	0.14216
SMAC_01363.5UP_2kb	88.0	84.68	58.5	0.17275	0.15582	0.18522
SMAC_01364.5UP_2kb	83.2	88.27	72.0	0.12816	0.11645	0.11653
SMAC_01367.5UP_2kb	84.6	79.54	45.0	0.24010	0.22956	0.25911
SMAC_01381.5UP_2kb	79.8	76.93	57.1	0.28052	0.26733	0.29353
SMAC_01387.5UP_2kb	78.5	73.65	61.2	0.33282	0.31587	0.34991
SMAC_01391.5UP_2kb	80.7	75.12	40.3	0.30381	0.33120	0.36676
SMAC_01392.5UP_2kb	88.4	84.33	70.8	0.17663	0.15796	0.16454
SMAC_01394.5UP_2kb	82.9	76.42	71.5	0.28880	0.28808	0.32736
SMAC_01401.5UP_2kb	82.6	76.16	49.2	0.29043	0.27675	0.32398
SMAC_01410.5UP_2kb	82.4	78.14	47.2	0.25971	0.22198	0.30555
SMAC_01413.5UP_2kb	89.6	86.06	80.5	0.15610	0.15515	0.18096
SMAC_01416.5UP_2kb	84.7	77.90	56.6	0.26275	0.26140	0.29620
SMAC_01427.5UP_2kb	82.3	75.40	50.6	0.30490	0.31481	0.33127
SMAC_01429.5UP_2kb	84.8	77.01	51.0	0.27610	0.23759	0.25314
SMAC_01433.5UP_2kb	83.9	78.38	58.3	0.25722	0.22548	0.28988
SMAC_01434.5UP_2kb	89.2	85.15	69.4	0.16585	0.16950	0.20569
SMAC_01437.5UP_2kb	68.1	56.99	32.7	0.64036	0.60232	0.70924
SMAC_01438.5UP_2kb	82.9	78.15	62.1	0.26020	0.24975	0.31132
SMAC_01441.5UP_2kb	86.1	81.56	68.9	0.21523	0.20979	0.22299
SMAC_01443.5UP_2kb	86.0	79.91	48.8	0.23498	0.20547	0.25608
SMAC_01449.5UP_2kb	78.2	68.70	51.4	0.41314	0.37299	0.39348
SMAC_01452.5UP_2kb	85.0	80.45	71.1	0.23067	0.24165	0.27464
SMAC_01453.5UP_2kb	83.7	77.90	75.4	0.26780	0.25674	0.29674
SMAC_01454.5UP_2kb	77.6	71.34	35.4	0.36787	0.37079	0.45033
SMAC_01457.5UP_2kb	80.9	71.73	43.3	0.35697	0.33822	0.32100
SMAC_01459.5UP_2kb	80.3	75.03	52.4	0.30648	0.30793	0.33202
SMAC_01466.5UP_2kb	89.6	87.38	77.2	0.13982	0.14926	0.14635
SMAC_01468.5UP_2kb	85.9	83.23	78.3	0.19195	0.19684	0.20078
SMAC_01472.5UP_2kb	79.6	70.25	50.7	0.38285	0.35211	0.42080
SMAC_01474.5UP_2kb	87.9	85.73	68.8	0.16030	0.16231	0.18206
SMAC_01475.5UP_2kb	84.9	80.78	57.1	0.22317	0.22440	0.23660
SMAC_01485.5UP_2kb	75.1	63.91	48.5	0.50194	0.48382	0.53978
SMAC_01486.5UP_2kb	91.0	86.55	65.6	0.14902	0.14524	0.17734
SMAC_01487.5UP_2kb	78.2	70.75	40.5	0.37602	0.40851	0.43099
SMAC_01492.5UP_2kb	86.6	82.01	64.2	0.20875	0.21694	0.20071
SMAC_01497.5UP_2kb	76.2	64.51	19.6	0.48305	0.42468	0.54095
SMAC_01499.5UP_2kb	83.0	75.66	52.1	0.29603	0.28392	0.29645
SMAC_01511.5UP_2kb	78.3	70.82	37.6	0.37821	0.34311	0.37081
SMAC_01522.5UP_2kb	80.4	72.41	37.8	0.34886	0.32637	0.34967
SMAC_01527.5UP_2kb	83.2	75.98	69.6	0.29486	0.28695	0.29614
SMAC_01529.5UP_2kb	80.0	72.01	48.2	0.35948	0.31969	0.32116
SMAC_01537.5UP_2kb	82.4	74.91	63.0	0.31180	0.29685	0.32894
SMAC_01547.5UP_2kb	85.2	81.57	69.1	0.21604	0.20032	0.24773
SMAC_01577.5UP_2kb	84.9	80.50	59.2	0.22805	0.21041	0.27443
SMAC_01586.5UP_2kb	83.9	76.00	46.7	0.29145	0.26727	0.31203
SMAC_01589.5UP_2kb	90.5	87.17	73.6	0.14131	0.13238	0.12827
SMAC_01590.5UP_2kb	86.9	80.96	55.8	0.22132	0.20663	0.23087
SMAC_01593.5UP_2kb	81.1	76.43	68.4	0.28725	0.28865	0.28868
SMAC_01597.5UP_2kb	84.0	76.63	57.2	0.28356	0.26641	0.25267
SMAC_01603.5UP_2kb	84.8	79.97	61.1	0.23487	0.22847	0.24800
SMAC_01606.5UP_2kb	80.6	76.03	61.8	0.29408	0.27800	0.39119
SMAC_01610.5UP_2kb	82.7	76.56	51.6	0.28347	0.27105	0.31557
SMAC_01616.5UP_2kb	80.0	70.47	46.8	0.37665	0.35465	0.38965
SMAC_01617.5UP_2kb	78.3	70.06	52.8	0.39174	0.37157	0.37089
SMAC_01638.5UP_2kb	84.0	75.69	52.5	0.29551	0.26048	0.26838
SMAC_01643.5UP_2kb	83.7	78.31	63.1	0.25834	0.25212	0.31651
SMAC_01646.5UP_2kb	85.9	81.26	73.3	0.21698	0.20728	0.23473
SMAC_01663.5UP_2kb	87.0	79.67	53.9	0.23912	0.21985	0.21222
SMAC_01681.5UP_2kb	77.8	69.51	42.4	0.39368	0.37023	0.45925
SMAC_01682.5UP_2kb	86.5	82.66	46.3	0.19772	0.18331	0.23443
SMAC_01686.5UP_2kb	88.4	86.39	55.5	0.15054	0.14748	0.21857
SMAC_01696.5UP_2kb	82.7	78.40	47.5	0.25980	0.22829	0.30668
SMAC_01698.5UP_2kb	81.2	73.98	45.9	0.32034	0.30945	0.35326
SMAC_01705.5UP_2kb	83.8	77.99	65.8	0.26645	0.26503	0.30459
SMAC_01710.5UP_2kb	84.3	80.02	61.9	0.23514	0.21393	0.25092
SMAC_01723.5UP_2kb	88.7	84.00	72.7	0.18108	0.16177	0.18113
SMAC_01732.5UP_2kb	87.9	83.02	55.3	0.19304	0.16284	0.21327
SMAC_01741.5UP_2kb	78.3	73.46	52.1	0.33054	0.32562	0.40573
SMAC_01744.5UP_2kb	80.5	73.51	48.3	0.32906	0.32753	0.31651
SMAC_01745.5UP_2kb	80.7	74.66	55.2	0.31095	0.27651	0.33633
SMAC_01749.5UP_2kb	84.1	78.51	54.0	0.25461	0.22467	0.29136
SMAC_01753.5UP_2kb	87.2	86.45	63.4	0.14972	0.15590	0.21536
SMAC_01755.5UP_2kb	91.5	89.16	70.9	0.11748	0.11839	0.13817
SMAC_01763.5UP_2kb	85.2	81.29	47.1	0.21595	0.21244	0.25383
SMAC_01765.5UP_2kb	83.2	79.22	56.9	0.24615	0.25482	0.32989
SMAC_01766.5UP_2kb	84.4	78.42	54.0	0.25551	0.24117	0.26963
SMAC_01771.5UP_2kb	85.2	78.96	50.8	0.24977	0.22881	0.26264
SMAC_01772.5UP_2kb	90.2	85.90	52.7	0.15661	0.10809	0.14957
SMAC_01774.5UP_2kb	82.8	76.60	65.7	0.28335	0.27169	0.28844
SMAC_01777.5UP_2kb	72.1	63.82	29.9	0.50397	0.54893	0.60130
SMAC_01782.5UP_2kb	85.0	78.19	57.8	0.26099	0.26015	0.23751
SMAC_01794.5UP_2kb	78.7	71.27	54.0	0.36345	0.32570	0.40027
SMAC_01799.5UP_2kb	88.9	84.84	48.2	0.17198	0.17585	0.18438
SMAC_01803.5UP_2kb	83.0	72.77	52.9	0.34069	0.23174	0.30104
SMAC_01805.5UP_2kb	86.2	82.01	58.7	0.20743	0.19318	0.22485
SMAC_01808.5UP_2kb	87.1	79.83	54.0	0.23618	0.21398	0.24795
SMAC_01810.5UP_2kb	86.7	82.27	63.8	0.20439	0.18691	0.23322
SMAC_01814.5UP_2kb	84.9	78.50	60.7	0.25556	0.26399	0.25747
SMAC_01815.5UP_2kb	79.4	71.70	43.9	0.35750	0.32506	0.39480
SMAC_01816.5UP_2kb	84.5	80.43	55.5	0.22888	0.22453	0.22562
SMAC_01835.5UP_2kb	83.5	78.08	40.5	0.26052	0.25137	0.38104
SMAC_01836.5UP_2kb	85.7	83.30	62.3	0.19039	0.17704	0.27134
SMAC_01839.5UP_2kb	86.4	82.43	63.0	0.20217	0.17707	0.23420
SMAC_01848.5UP_2kb	81.6	74.69	47.8	0.31446	0.31650	0.32347
SMAC_01851.5UP_2kb	80.7	75.35	59.6	0.30144	0.27442	0.34298
SMAC_01855.5UP_2kb	87.1	82.83	58.4	0.19618	0.18589	0.19456
SMAC_01861.5UP_2kb	81.8	75.14	55.5	0.30581	0.29507	0.35633
SMAC_01862.5UP_2kb	79.6	74.38	63.0	0.32382	0.32804	0.38525
SMAC_01868.5UP_2kb	86.0	80.23	56.7	0.23220	0.20784	0.25008
SMAC_01871.5UP_2kb	85.3	76.60	56.9	0.28263	0.27485	0.27710
SMAC_01875.5UP_2kb	87.3	82.87	71.1	0.19636	0.19523	0.20449
SMAC_01876.5UP_2kb	88.8	85.79	48.2	0.15901	0.15250	0.16364
SMAC_01877.5UP_2kb	82.4	75.62	61.0	0.29902	0.28469	0.33706
SMAC_01878.5UP_2kb	88.0	83.70	67.1	0.18600	0.17880	0.20814
SMAC_01881.5UP_2kb	83.6	79.50	58.4	0.24089	0.24900	0.28694
SMAC_01882.5UP_2kb	90.4	86.78	67.6	0.14602	0.15004	0.16413
SMAC_01895.5UP_2kb	88.0	84.67	63.0	0.17326	0.15730	0.19643
SMAC_01896.5UP_2kb	88.0	84.13	69.1	0.18054	0.16483	0.20050
SMAC_01913.5UP_2kb	90.5	91.33	48.6	0.09236	0.09073	0.15565
SMAC_01914.5UP_2kb	86.9	81.20	62.7	0.21907	0.17815	0.23403
SMAC_01916.5UP_2kb	83.2	77.64	63.6	0.26839	0.26412	0.29182
SMAC_01922.5UP_2kb	85.7	80.49	56.1	0.22894	0.21729	0.24914
SMAC_01927.5UP_2kb	89.0	85.83	83.2	0.15868	0.16239	0.16353
SMAC_01930.5UP_2kb	89.5	84.53	69.3	0.17400	0.16602	0.18671
SMAC_01932.5UP_2kb	86.6	83.14	64.9	0.19276	0.18033	0.24748
SMAC_01934.5UP_2kb	86.9	81.64	59.3	0.21174	0.19477	0.19492
SMAC_01941.5UP_2kb	86.8	81.39	67.2	0.21560	0.20275	0.22446
SMAC_01942.5UP_2kb	80.8	70.88	40.7	0.37310	0.35753	0.41055
SMAC_01943.5UP_2kb	89.6	85.85	79.9	0.15830	0.14755	0.14648
SMAC_01954.5UP_2kb	87.0	81.52	69.6	0.21466	0.19169	0.22682
SMAC_01958.5UP_2kb	81.4	72.58	47.9	0.34455	0.32806	0.37399
SMAC_01962.5UP_2kb	84.9	81.20	55.1	0.21810	0.20163	0.29999
SMAC_01964.5UP_2kb	88.4	84.09	78.1	0.18139	0.16752	0.19090
SMAC_01966.5UP_2kb	82.2	74.49	57.2	0.31239	0.29769	0.35660
SMAC_01972.5UP_2kb	76.4	66.92	49.4	0.44645	0.38304	0.43462
SMAC_01977.5UP_2kb	76.7	65.78	48.9	0.46778	0.37182	0.45171
SMAC_01980.5UP_2kb	86.2	83.06	58.4	0.19292	0.15831	0.20931
SMAC_01989.5UP_2kb	92.4	91.05	78.1	0.09604	0.09161	0.12027
SMAC_01990.5UP_2kb	81.3	75.91	49.8	0.29179	0.24643	0.34321
SMAC_01993.5UP_2kb	83.2	76.11	42.2	0.28856	0.27332	0.31324
SMAC_02008.5UP_2kb	82.4	74.56	59.1	0.31295	0.29253	0.32873
SMAC_02015.5UP_2kb	82.2	73.62	44.6	0.32715	0.29653	0.34526
SMAC_02016.5UP_2kb	79.5	71.48	39.0	0.36133	0.33637	0.42119
SMAC_02017.5UP_2kb	84.2	79.78	65.2	0.23833	0.23895	0.26880
SMAC_02019.5UP_2kb	79.9	73.79	38.4	0.32433	0.30447	0.41502
SMAC_02021.5UP_2kb	75.2	70.78	45.8	0.37238	0.40057	0.46346
SMAC_02036.5UP_2kb	75.4	66.84	43.9	0.44148	0.38816	0.46791
SMAC_02038.5UP_2kb	87.9	84.87	64.2	0.17009	0.16157	0.18805
SMAC_02039.5UP_2kb	85.2	83.13	66.3	0.19248	0.19674	0.24396
SMAC_02040.5UP_2kb	88.7	87.72	63.7	0.13440	0.11644	0.18181
SMAC_02048.5UP_2kb	78.3	73.51	45.5	0.33168	0.29447	0.34630
SMAC_02061.5UP_2kb	81.0	75.39	47.3	0.30611	0.28110	0.32329
SMAC_02073.5UP_2kb	77.0	65.72	54.1	0.46381	0.45711	0.48062
SMAC_02077.5UP_2kb	85.6	82.00	57.0	0.20911	0.20090	0.27599
SMAC_02079.5UP_2kb	85.8	82.11	57.4	0.20480	0.19993	0.25267
SMAC_02081.5UP_2kb	83.8	78.94	58.2	0.24953	0.19905	0.23347
SMAC_02083.5UP_2kb	88.0	86.10	62.2	0.15529	0.14136	0.15816
SMAC_02084.5UP_2kb	92.2	89.16	74.8	0.11765	0.11695	0.12503
SMAC_02085.5UP_2kb	83.8	76.98	59.7	0.27699	0.26451	0.29035
SMAC_02097.5UP_2kb	91.3	87.10	86.4	0.14421	0.14133	0.13455
SMAC_02112.5UP_2kb	89.5	88.83	85.8	0.12192	0.12213	0.18306
SMAC_02117.5UP_2kb	85.3	80.89	68.6	0.22219	0.20555	0.20612
SMAC_02118.5UP_2kb	80.1	73.74	53.4	0.32733	0.30344	0.37563
SMAC_02120.5UP_2kb	87.4	84.17	70.3	0.18044	0.17179	0.18317
SMAC_02124.5UP_2kb	87.5	81.82	64.7	0.20931	0.21529	0.22434
SMAC_02127.5UP_2kb	83.4	79.28	61.6	0.24668	0.22415	0.26346
SMAC_02134.5UP_2kb	81.1	74.52	62.8	0.31702	0.28680	0.33305
SMAC_02142.5UP_2kb	84.5	78.09	56.2	0.26444	0.26699	0.27235
SMAC_02146.5UP_2kb	82.9	74.68	56.1	0.31305	0.29135	0.30509
SMAC_02149.5UP_2kb	83.3	78.44	52.4	0.25556	0.22232	0.26814
SMAC_02156.5UP_2kb	86.8	82.98	70.0	0.19557	0.18278	0.22208
SMAC_02168.5UP_2kb	65.5	73.76	35.9	0.32370	0.13236	0.35761
SMAC_02170.5UP_2kb	86.6	82.28	64.7	0.20444	0.19122	0.21521
SMAC_02174.5UP_2kb	77.8	67.48	39.1	0.43007	0.44110	0.50478
SMAC_02177.5UP_2kb	84.9	77.58	62.5	0.26734	0.26441	0.25958
SMAC_02182.5UP_2kb	86.9	82.55	64.0	0.20146	0.19205	0.20978
SMAC_02186.5UP_2kb	88.3	85.62	70.8	0.16058	0.16861	0.19515
SMAC_02187.5UP_2kb	79.0	69.26	37.6	0.39639	0.34291	0.38246
SMAC_02188.5UP_2kb	84.4	81.07	71.8	0.22217	0.20690	0.26040
SMAC_02218.5UP_2kb	86.2	76.05	58.2	0.29168	0.23221	0.20221
SMAC_02220.5UP_2kb	82.0	76.60	55.0	0.28493	0.27025	0.28807
SMAC_02223.5UP_2kb	82.1	72.80	39.2	0.33893	0.33630	0.38734
SMAC_02231.5UP_2kb	82.4	73.55	50.8	0.33104	0.29106	0.34258
SMAC_02233.5UP_2kb	83.8	77.99	39.4	0.26063	0.26199	0.34197
SMAC_02236.5UP_2kb	79.1	69.09	43.6	0.40312	0.40892	0.42915
SMAC_02237.5UP_2kb	88.5	85.75	64.4	0.15992	0.15481	0.20201
SMAC_02246.5UP_2kb	84.8	82.05	69.1	0.20681	0.19024	0.22592
SMAC_02248.5UP_2kb	83.6	78.56	45.0	0.25724	0.26845	0.28843
SMAC_02252.5UP_2kb	89.2	84.82	66.3	0.17108	0.16035	0.17593
SMAC_02254.5UP_2kb	83.8	77.56	44.8	0.27059	0.25314	0.28294
SMAC_02255.5UP_2kb	81.9	73.90	55.6	0.32562	0.30985	0.38613
SMAC_02263.5UP_2kb	90.2	85.35	72.0	0.16350	0.14890	0.16628
SMAC_02266.5UP_2kb	88.3	85.12	63.9	0.16710	0.16834	0.19716
SMAC_02267.5UP_2kb	82.6	75.23	59.7	0.30643	0.29316	0.35053
SMAC_02270.5UP_2kb	82.3	77.28	63.2	0.27417	0.27199	0.30554
SMAC_02271.5UP_2kb	87.7	83.82	62.6	0.18370	0.17329	0.19630
SMAC_02280.5UP_2kb	86.3	80.39	52.2	0.23400	0.22057	0.23006
SMAC_02281.5UP_2kb	88.4	86.58	56.0	0.14975	0.13788	0.21048
SMAC_02293.5UP_2kb	79.4	72.80	50.0	0.34100	0.34033	0.40338
SMAC_02303.5UP_2kb	80.4	72.00	58.9	0.35623	0.33293	0.37976
SMAC_02315.5UP_2kb	89.0	82.87	59.8	0.19607	0.13990	0.15992
SMAC_02316.5UP_2kb	83.2	77.58	52.3	0.27171	0.26869	0.26377
SMAC_02337.5UP_2kb	71.1	61.50	47.6	0.54703	0.50585	0.55699
SMAC_02355.5UP_2kb	93.7	91.95	91.1	0.08611	0.08033	0.10184
SMAC_02356.5UP_2kb	82.2	74.02	55.8	0.32368	0.27990	0.29758
SMAC_02363.5UP_2kb	88.8	84.48	74.4	0.17585	0.15872	0.19468
SMAC_02365.5UP_2kb	84.2	79.67	50.1	0.23833	0.21412	0.24959
SMAC_02367.5UP_2kb	85.6	80.40	69.0	0.22986	0.22433	0.24414
SMAC_02368.5UP_2kb	83.2	76.37	46.0	0.28451	0.24679	0.29563
SMAC_02376.5UP_2kb	86.8	84.38	61.6	0.17553	0.15579	0.23937
SMAC_02392.5UP_2kb	89.1	85.88	77.9	0.15743	0.15627	0.17207
SMAC_02399.5UP_2kb	90.2	86.92	77.4	0.14542	0.14417	0.15648
SMAC_02400.5UP_2kb	83.9	80.16	45.4	0.23248	0.22535	0.28780
SMAC_02401.5UP_2kb	88.0	82.26	62.0	0.20354	0.18682	0.19728
SMAC_02405.5UP_2kb	82.6	75.50	51.3	0.30057	0.29032	0.34121
SMAC_02406.5UP_2kb	76.9	67.14	47.8	0.44014	0.42241	0.45399
SMAC_02413.5UP_2kb	87.6	83.00	71.1	0.19442	0.18210	0.20876
SMAC_02414.5UP_2kb	89.2	85.28	73.9	0.16643	0.14668	0.16839
SMAC_02415.5UP_2kb	82.7	76.21	68.7	0.29453	0.29540	0.33501
SMAC_02416.5UP_2kb	81.9	73.33	47.4	0.33711	0.30611	0.32259
SMAC_02418.5UP_2kb	83.3	75.90	52.4	0.29358	0.26832	0.31759
SMAC_02420.5UP_2kb	85.3	81.53	59.4	0.21505	0.22144	0.23426
SMAC_02422.5UP_2kb	86.3	82.69	68.0	0.19860	0.19332	0.24175
SMAC_02423.5UP_2kb	85.2	80.85	46.3	0.22184	0.21994	0.24339
SMAC_02424.5UP_2kb	82.8	81.00	43.8	0.22117	0.21746	0.36903
SMAC_02430.5UP_2kb	81.5	74.42	52.1	0.31694	0.31055	0.35162
SMAC_02431.5UP_2kb	85.9	82.28	67.0	0.19969	0.20192	0.23878
SMAC_02442.5UP_2kb	85.5	80.52	55.0	0.22703	0.22703	0.25156
SMAC_02453.5UP_2kb	82.6	75.40	49.2	0.30116	0.25233	0.32665
SMAC_02460.5UP_2kb	91.1	88.35	75.3	0.12792	0.13031	0.12535
SMAC_02465.5UP_2kb	76.1	66.98	48.4	0.45289	0.39706	0.47223
SMAC_02470.5UP_2kb	79.5	70.49	42.0	0.37976	0.34575	0.47645
SMAC_02471.5UP_2kb	89.7	88.11	70.3	0.13012	0.12941	0.19934
SMAC_02472.5UP_2kb	90.8	88.38	70.7	0.12775	0.12347	0.13725
SMAC_02473.5UP_2kb	84.7	80.08	50.6	0.23365	0.20728	0.26194
SMAC_02475.5UP_2kb	85.6	82.00	79.4	0.20847	0.20060	0.27768
SMAC_02481.5UP_2kb	78.3	71.23	41.4	0.36395	0.35419	0.43687
SMAC_02493.5UP_2kb	82.7	82.25	41.6	0.20403	0.19110	0.38804
SMAC_02499.5UP_2kb	81.8	73.84	50.6	0.32733	0.29331	0.31917
SMAC_02501.5UP_2kb	86.6	82.35	69.0	0.20408	0.18674	0.19641
SMAC_02502.5UP_2kb	81.5	75.59	48.9	0.29840	0.30905	0.32691
SMAC_02506.5UP_2kb	87.1	83.14	58.0	0.19248	0.18423	0.22926
SMAC_02507.5UP_2kb	86.1	82.59	52.4	0.20005	0.19637	0.23274
SMAC_02512.5UP_2kb	82.0	76.48	39.2	0.28595	0.30122	0.31624
SMAC_02514.5UP_2kb	88.4	83.18	67.6	0.19161	0.19248	0.18440
SMAC_02520.5UP_2kb	86.0	82.06	59.4	0.20691	0.20167	0.26900
SMAC_02522.5UP_2kb	87.6	86.11	75.1	0.15483	0.15561	0.19645
SMAC_02523.5UP_2kb	86.6	83.59	70.9	0.18644	0.18459	0.22478
SMAC_02528.5UP_2kb	85.5	80.61	65.8	0.22647	0.19770	0.22751
SMAC_02531.5UP_2kb	82.3	76.57	67.7	0.28569	0.26452	0.28571
SMAC_02538.5UP_2kb	87.7	81.95	62.3	0.20800	0.18866	0.19611
SMAC_02541.5UP_2kb	85.0	79.05	57.4	0.24803	0.23865	0.29951
SMAC_02545.5UP_2kb	86.0	81.45	71.7	0.21470	0.19466	0.20940
SMAC_02548.5UP_2kb	82.5	75.69	40.6	0.29410	0.27568	0.37421
SMAC_02559.5UP_2kb	83.8	77.23	62.2	0.27595	0.24522	0.28046
SMAC_02560.5UP_2kb	83.1	77.74	66.5	0.26972	0.26881	0.33580
SMAC_02564.5UP_2kb	91.3	88.19	78.9	0.13035	0.13014	0.12963
SMAC_02566.5UP_2kb	90.8	87.96	72.0	0.13337	0.12245	0.15517
SMAC_02578.5UP_2kb	92.3	90.11	84.7	0.10708	0.10409	0.12064
SMAC_02579.5UP_2kb	78.3	69.54	44.3	0.39548	0.39346	0.39803
SMAC_02581.5UP_2kb	81.8	78.59	66.3	0.25581	0.24048	0.37113
SMAC_02585.5UP_2kb	82.6	77.79	63.2	0.26735	0.25638	0.28596
SMAC_02587.5UP_2kb	77.9	73.87	65.2	0.32550	0.35026	0.42558
SMAC_02589.5UP_2kb	90.4	86.45	77.8	0.15064	0.14233	0.15157
SMAC_02592.5UP_2kb	79.1	73.01	38.7	0.33610	0.32139	0.36038
SMAC_02594.5UP_2kb	88.0	85.31	51.9	0.16563	0.17891	0.22315
SMAC_02601.5UP_2kb	86.3	80.83	54.6	0.22364	0.20785	0.23383
SMAC_02608.5UP_2kb	83.3	77.86	58.0	0.26588	0.24872	0.31936
SMAC_02611.5UP_2kb	83.2	76.04	54.2	0.29289	0.24566	0.31063
SMAC_02615.5UP_2kb	84.3	79.24	66.0	0.24837	0.23790	0.25325
SMAC_02616.5UP_2kb	82.7	76.32	69.8	0.28966	0.27364	0.30290
SMAC_02617.5UP_2kb	84.3	78.12	41.8	0.26174	0.22472	0.25802
SMAC_02620.5UP_2kb	86.2	81.04	72.8	0.22107	0.20124	0.21927
SMAC_02621.5UP_2kb	88.1	81.87	67.9	0.20845	0.19451	0.19033
SMAC_02633.5UP_2kb	85.5	80.54	43.4	0.22814	0.20977	0.24719
SMAC_02642.5UP_2kb	79.7	71.94	56.7	0.35526	0.32429	0.36079
SMAC_02673.5UP_2kb	93.6	93.97	90.7	0.06301	0.06304	0.10099
SMAC_02676.5UP_2kb	84.8	81.05	75.4	0.22224	0.21968	0.23854
SMAC_02680.5UP_2kb	90.0	86.25	65.2	0.15283	0.14783	0.16986
SMAC_02687.5UP_2kb	86.8	82.11	66.9	0.20795	0.20390	0.21711
SMAC_02691.5UP_2kb	86.3	78.84	48.0	0.25085	0.22630	0.23865
SMAC_02702.5UP_2kb	78.1	70.88	63.4	0.37789	0.37030	0.36717
SMAC_02704.5UP_2kb	70.9	57.98	27.3	0.61774	0.58182	0.73912
SMAC_02714.5UP_2kb	79.2	73.02	42.1	0.33795	0.37631	0.41879
SMAC_02715.5UP_2kb	87.9	83.15	54.5	0.19137	0.18655	0.22359
SMAC_02717.5UP_2kb	86.3	79.25	53.1	0.24526	0.20682	0.23143
SMAC_02723.5UP_2kb	79.1	70.85	32.3	0.37412	0.35726	0.45194
SMAC_02728.5UP_2kb	75.6	68.63	46.1	0.41192	0.41466	0.44760
SMAC_02739.5UP_2kb	85.5	80.94	64.7	0.22245	0.21613	0.26692
SMAC_02744.5UP_2kb	83.9	80.22	55.2	0.23109	0.22593	0.29217
SMAC_02745.5UP_2kb	78.1	68.44	39.0	0.41137	0.38425	0.53563
SMAC_02751.5UP_2kb	80.5	74.47	52.8	0.31351	0.30539	0.33673
SMAC_02766.5UP_2kb	85.3	81.99	60.6	0.20818	0.18835	0.26235
SMAC_02768.5UP_2kb	83.1	77.61	57.8	0.26901	0.28639	0.29609
SMAC_02774.5UP_2kb	86.8	82.86	56.3	0.19522	0.18908	0.25452
SMAC_02779.5UP_2kb	86.7	81.65	62.1	0.21233	0.20827	0.23807
SMAC_02782.5UP_2kb	82.3	79.11	68.5	0.24929	0.25702	0.29624
SMAC_02783.5UP_2kb	87.1	83.20	64.5	0.19231	0.17495	0.20874
SMAC_02787.5UP_2kb	85.5	77.87	56.7	0.26310	0.23909	0.25858
SMAC_02791.5UP_2kb	86.9	81.90	66.1	0.20799	0.19803	0.19582
SMAC_02795.5UP_2kb	92.4	90.22	74.6	0.10543	0.09623	0.12061
SMAC_02796.5UP_2kb	84.6	82.09	64.8	0.20882	0.20091	0.26013
SMAC_02801.5UP_2kb	84.0	76.20	36.6	0.28649	0.27953	0.31916
SMAC_02804.5UP_2kb	87.8	82.95	70.8	0.19449	0.18950	0.19840
SMAC_02805.5UP_2kb	83.2	76.58	49.3	0.28432	0.26159	0.28719
SMAC_02811.5UP_2kb	87.2	80.88	55.7	0.22106	0.21407	0.22794
SMAC_02812.5UP_2kb	82.5	74.71	60.5	0.31364	0.32169	0.32211
SMAC_02823.5UP_2kb	82.9	75.58	51.3	0.29806	0.29351	0.32639
SMAC_02831.5UP_2kb	79.5	72.38	52.3	0.34973	0.35173	0.36286
SMAC_02836.5UP_2kb	80.0	72.59	56.8	0.34732	0.33030	0.36301
SMAC_02839.5UP_2kb	83.1	78.09	62.1	0.26296	0.25440	0.29517
SMAC_02844.5UP_2kb	85.9	81.28	63.3	0.21647	0.18243	0.20513
SMAC_02846.5UP_2kb	83.6	78.93	51.4	0.25058	0.26051	0.25911
SMAC_02849.5UP_2kb	85.4	79.64	51.0	0.23787	0.22318	0.24077
SMAC_02856.5UP_2kb	84.4	78.15	59.4	0.26065	0.25193	0.29047
SMAC_02867.5UP_2kb	82.0	74.29	55.8	0.31760	0.31332	0.31929
SMAC_02871.5UP_2kb	81.9	73.96	40.8	0.32109	0.29821	0.31600
SMAC_02872.5UP_2kb	85.4	81.03	64.0	0.22125	0.21681	0.24856
SMAC_02873.5UP_2kb	80.6	75.81	64.0	0.29680	0.29848	0.31919
SMAC_02877.5UP_2kb	83.8	77.07	62.3	0.27589	0.27329	0.26347
SMAC_02890.5UP_2kb	80.4	72.73	39.5	0.34112	0.30966	0.37638
SMAC_02891.5UP_2kb	86.3	80.64	64.2	0.22498	0.21029	0.25942
SMAC_02896.5UP_2kb	86.6	82.05	61.8	0.20632	0.16608	0.24059
SMAC_02897.5UP_2kb	85.0	81.24	65.6	0.21864	0.21142	0.24802
SMAC_02898.5UP_2kb	82.3	75.26	60.1	0.30620	0.26510	0.34102
SMAC_02899.5UP_2kb	85.9	79.78	59.6	0.24166	0.21301	0.23070
SMAC_02904.5UP_2kb	83.9	79.11	70.4	0.24865	0.22566	0.26004
SMAC_02906.5UP_2kb	91.0	89.67	62.7	0.11259	0.10466	0.14004
SMAC_02912.5UP_2kb	84.5	78.37	66.4	0.25900	0.24432	0.27199
SMAC_02921.5UP_2kb	91.0	87.78	78.2	0.13560	0.12904	0.13125
SMAC_02928.5UP_2kb	85.6	80.00	69.5	0.23483	0.22620	0.22555
SMAC_02934.5UP_2kb	83.9	76.60	49.9	0.28493	0.27993	0.28122
SMAC_02938.5UP_2kb	85.2	80.24	65.0	0.23086	0.22366	0.26618
SMAC_02940.5UP_2kb	82.6	77.07	56.4	0.27700	0.26473	0.29195
SMAC_02941.5UP_2kb	85.6	82.19	66.5	0.20648	0.19739	0.24514
SMAC_02948.5UP_2kb	81.7	74.69	67.7	0.31506	0.31604	0.34262
SMAC_02954.5UP_2kb	86.4	82.17	74.3	0.20722	0.19790	0.21787
SMAC_02968.5UP_2kb	87.8	86.79	72.0	0.14740	0.14468	0.18101
SMAC_02969.5UP_2kb	89.7	88.26	81.7	0.12978	0.12840	0.13869
SMAC_02970.5UP_2kb	79.8	73.03	69.1	0.34404	0.32036	0.35740
SMAC_02971.5UP_2kb	86.3	81.71	60.0	0.21230	0.22438	0.21865
SMAC_02976.5UP_2kb	89.9	87.06	74.7	0.14349	0.13615	0.15556
SMAC_02977.5UP_2kb	86.4	81.52	60.5	0.21598	0.20135	0.24828
SMAC_02979.5UP_2kb	84.4	78.01	66.7	0.26265	0.24689	0.26957
SMAC_02984.5UP_2kb	82.7	76.31	55.9	0.29200	0.26726	0.28617
SMAC_02987.5UP_2kb	88.7	87.31	50.5	0.14087	0.13719	0.18575
SMAC_02988.5UP_2kb	89.6	84.69	84.6	0.17501	0.15980	0.16284
SMAC_02989.5UP_2kb	84.7	81.70	65.2	0.21240	0.21006	0.29062
SMAC_03004.5UP_2kb	83.4	78.35	68.5	0.25976	0.24573	0.26173
SMAC_03006.5UP_2kb	85.1	78.95	59.1	0.25219	0.24183	0.28155
SMAC_03014.5UP_2kb	85.3	79.47	58.0	0.24162	0.22245	0.25716
SMAC_03022.5UP_2kb	87.5	84.26	70.7	0.17903	0.16963	0.20430
SMAC_03029.5UP_2kb	87.9	81.86	65.6	0.20804	0.21098	0.22615
SMAC_03040.5UP_2kb	86.1	80.41	55.3	0.22888	0.19420	0.23935
SMAC_03049.5UP_2kb	86.5	82.94	53.4	0.19486	0.18086	0.23049
SMAC_03052.5UP_2kb	84.1	77.60	51.9	0.26763	0.23796	0.28027
SMAC_03063.5UP_2kb	83.3	80.48	49.2	0.22842	0.24550	0.28422
SMAC_03064.5UP_2kb	78.0	70.67	52.1	0.37855	0.36393	0.39066
SMAC_03072.5UP_2kb	76.1	69.44	31.2	0.39727	0.42047	0.50926
SMAC_03085.5UP_2kb	85.5	80.73	62.2	0.22481	0.21703	0.24715
SMAC_03090.5UP_2kb	87.8	86.67	75.5	0.14867	0.15296	0.18640
SMAC_03101.5UP_2kb	90.6	86.65	76.9	0.14747	0.14108	0.15260
SMAC_03104.5UP_2kb	86.4	83.98	72.3	0.18187	0.17083	0.19319
SMAC_03107.5UP_2kb	87.1	82.57	64.8	0.19998	0.17204	0.20373
SMAC_03108.5UP_2kb	90.2	87.05	66.0	0.14296	0.13070	0.15317
SMAC_03109.5UP_2kb	85.7	80.65	55.3	0.22536	0.20674	0.23450
SMAC_03111.5UP_2kb	82.9	75.23	60.1	0.30318	0.25669	0.29617
SMAC_03115.5UP_2kb	86.7	80.37	58.4	0.23030	0.20126	0.21134
SMAC_03117.5UP_2kb	88.3	83.30	67.7	0.18978	0.19140	0.22177
SMAC_03119.5UP_2kb	86.3	82.35	66.0	0.20338	0.19092	0.22840
SMAC_03123.5UP_2kb	82.5	75.48	55.1	0.29883	0.30131	0.30546
SMAC_03124.5UP_2kb	88.5	84.19	77.3	0.18035	0.17931	0.17732
SMAC_03127.5UP_2kb	86.3	81.67	74.1	0.21212	0.19830	0.21618
SMAC_03130.5UP_2kb	80.1	70.61	43.1	0.37716	0.34333	0.39974
SMAC_03133.5UP_2kb	77.7	70.08	41.4	0.38619	0.38634	0.43428
SMAC_03138.5UP_2kb	73.0	59.93	32.2	0.57444	0.51818	0.52637
SMAC_03143.5UP_2kb	78.0	75.55	44.0	0.29656	0.28314	0.41305
SMAC_03150.5UP_2kb	78.2	72.28	45.8	0.35049	0.36778	0.36087
SMAC_03157.5UP_2kb	78.6	73.68	48.3	0.32761	0.35292	0.40224
SMAC_03173.5UP_2kb	88.7	84.43	53.6	0.17606	0.16372	0.19008
SMAC_03195.5UP_2kb	68.9	61.41	40.1	0.55401	0.51635	0.59736
SMAC_03209.5UP_2kb	73.8	70.38	47.9	0.38272	0.33112	0.54417
SMAC_03222.5UP_2kb	79.4	72.95	55.5	0.34375	0.30984	0.38735
SMAC_03223.5UP_2kb	81.7	84.04	46.7	0.18081	0.14643	0.20765
SMAC_03226.5UP_2kb	84.7	82.50	48.4	0.20045	0.32593	0.19332
SMAC_03232.5UP_2kb	89.8	87.72	71.9	0.13571	0.12096	0.17355
SMAC_03253.5UP_2kb	74.8	63.69	45.9	0.50671	0.42922	0.53715
SMAC_03263.5UP_2kb	76.4	70.81	59.2	0.37577	0.35913	0.40233
SMAC_03266.5UP_2kb	78.6	69.60	47.7	0.39775	0.37334	0.38052
SMAC_03269.5UP_2kb	85.6	81.35	63.3	0.21557	0.21731	0.25405
SMAC_03274.5UP_2kb	84.0	78.98	61.8	0.24837	0.24532	0.29575
SMAC_03279.5UP_2kb	77.8	70.48	47.0	0.37697	0.36061	0.44532
SMAC_03281.5UP_2kb	68.4	61.67	25.5	0.54451	0.54728	0.64813
SMAC_03284.5UP_2kb	79.8	72.74	60.8	0.34847	0.33685	0.33895
SMAC_03285.5UP_2kb	88.7	85.62	60.3	0.16123	0.15005	0.18584
SMAC_03289.5UP_2kb	90.3	87.29	63.3	0.13960	0.13476	0.14233
SMAC_03290.5UP_2kb	82.6	74.76	54.4	0.31654	0.30490	0.34559
SMAC_03292.5UP_2kb	84.0	77.27	49.7	0.27167	0.23970	0.26032
SMAC_03297.5UP_2kb	84.4	80.58	55.6	0.22920	0.20343	0.24339
SMAC_03300.5UP_2kb	81.8	71.64	30.4	0.36243	0.34519	0.39445
[truncated: 1,077 more rows]

## Sheet: 3kb upstream
GENE	ALL_ID	NC_JCUC	PW_ID	NCRA_D	NTET_D	NDIS_D
[truncated: 992 more rows]

[truncated: 1 more sheets: 4kb upstream]
