# Supplementary material for: De novo Assembly of a 40 Mb Eukaryotic Genome from Short Sequence Reads: Sordaria macrospora, a Model Organism for Fungal Morphogenesis
Source: PLoS Genet. 2010 Apr 8;6(4):e1000891. doi: 10.1371/journal.pgen.1000891 (PMC2851567; doi:10.1371/journal.pgen.1000891)
Supplement: Table S6 — hmmpfam predictions. (1.22 MB XLS) [file pgen.1000891.s018.xls]

## Sheet: Sm_peptides_v3_hmmpfam.txt_doma
Hmmpfam search of Pfam domains with all predicted Sordaria peptides (genome v3) with e-value cutoff e-5
This file is sorted by domain description.
Sordaria protein	Pfam domain model	Domain description	E-value
SMAC_09202	ComA	(2R)-phospho-3-sulfolactate synthase (ComA)	5.5e-83
SMAC_04084	Fer2_2	[2Fe-2S] binding domain	6.7e-40
SMAC_10761	Fer2_2	[2Fe-2S] binding domain	1.3e-35
SMAC_05918	Glucan_synthase	1,3-beta-glucan synthase component	0
SMAC_00625	2003-03-14	14-3-3 protein	2.7e-150
SMAC_04577	2003-03-14	14-3-3 protein	1.8e-144
SMAC_10429	2_5_RNA_ligase	2',5' RNA ligase family	1.9e-23
SMAC_02267	RPN7	26S proteasome subunit RPN7	8.2e-65
SMAC_06143	RPN7	26S proteasome subunit RPN7	3.6e-86
SMAC_02450	Fer2	2Fe-2S iron-sulfur cluster binding do	1.2e-06
SMAC_04084	Fer2	2Fe-2S iron-sulfur cluster binding doma	2.5e-08
SMAC_08224	Fer2	2Fe-2S iron-sulfur cluster binding domain	8e-12
SMAC_10761	Fer2	2Fe-2S iron-sulfur cluster binding domain	3.3e-09
SMAC_01661	NPD	2-nitropropane dioxygenase	1.7e-35
SMAC_03439	NPD	2-nitropropane dioxygenase	4.2e-60
SMAC_03971	NPD	2-nitropropane dioxygenase	4.2e-62
SMAC_06122	NPD	2-nitropropane dioxygenase	8.2e-36
SMAC_02180	2OG-FeII_Oxy	2OG-Fe(II) oxygenase superfamily	1.4e-26
SMAC_04050	2OG-FeII_Oxy	2OG-Fe(II) oxygenase superfamily	3.4e-19
SMAC_05760	2OG-FeII_Oxy	2OG-Fe(II) oxygenase superfamily	3.3e-07
SMAC_07328	2OG-FeII_Oxy	2OG-Fe(II) oxygenase superfamily	4.5e-19
SMAC_07612	2OG-FeII_Oxy	2OG-Fe(II) oxygenase superfamily	1.1e-23
SMAC_04361	2-oxoacid_dh	2-oxoacid dehydrogenases acyltransferas	1.1e-90
SMAC_08326	2-oxoacid_dh	2-oxoacid dehydrogenases acyltransferas	7.1e-134
SMAC_09047	2-oxoacid_dh	2-oxoacid dehydrogenases acyltransferas	5.1e-117
SMAC_11169	2-oxoacid_dh	2-oxoacid dehydrogenases acyltransferase	1.3e-11
SMAC_11628	2-oxoacid_dh	2-oxoacid dehydrogenases acyltransferase	8.4e-13
SMAC_01493	RNase_PH	3' exoribonuclease family, domain 1	6.7e-23
SMAC_02888	RNase_PH	3' exoribonuclease family, domain 1	4.9e-06
SMAC_06484	RNase_PH	3' exoribonuclease family, domain 1	2e-32
SMAC_09934	RNase_PH	3' exoribonuclease family, domain 1	1e-41
SMAC_10393	RNase_PH	3' exoribonuclease family, domain 1	3.4e-47
SMAC_09934	RNase_PH_C	3' exoribonuclease family, domain 2	3.7e-15
SMAC_07909	DHBP_synthase	3,4-dihydroxy-2-butanone 4-phosphate sy	4.3e-95
SMAC_03697	3_5_exonuc	3'-5' exonuclease	4.8e-63
SMAC_10790	3_5_exonuc	3'-5' exonuclease	2.1e-07
SMAC_01913	PDEase_I	3'5'-cyclic nucleotide phosphodiesterase	3.4e-30
SMAC_00228	MRP_L53	39S ribosomal protein L53/MRP-L53	1.3e-26
SMAC_04076	3Beta_HSD	3-beta hydroxysteroid dehydrogenase/iso	8.3e-06
SMAC_04350	3Beta_HSD	3-beta hydroxysteroid dehydrogenase/iso	3.7e-71
SMAC_04938	3Beta_HSD	3-beta hydroxysteroid dehydrogenase/iso	5.6e-09
SMAC_09900	3Beta_HSD	3-beta hydroxysteroid dehydrogenase/isomera	1.1e-07
SMAC_02366	DHQ_synthase	3-dehydroquinate synthase	6.8e-153
SMAC_04966	3HCDH	3-hydroxyacyl-CoA dehydrogenase, C-terminal	1.6e-08
SMAC_07053	3HCDH	3-hydroxyacyl-CoA dehydrogenase, C-terminal	5.3e-47
SMAC_07361	3HCDH	3-hydroxyacyl-CoA dehydrogenase, C-terminal	8e-11
SMAC_08507	3HCDH	3-hydroxyacyl-CoA dehydrogenase, C-terminal	2.2e-06
SMAC_09172	3HCDH	3-hydroxyacyl-CoA dehydrogenase, C-terminal	6.1e-07
SMAC_04966	3HCDH_N	3-hydroxyacyl-CoA dehydrogenase, NAD binding	4.3e-27
SMAC_07053	3HCDH_N	3-hydroxyacyl-CoA dehydrogenase, NAD binding	3.4e-70
SMAC_07361	3HCDH_N	3-hydroxyacyl-CoA dehydrogenase, NAD binding	2.4e-11
SMAC_08507	3HCDH_N	3-hydroxyacyl-CoA dehydrogenase, NAD binding	6.4e-29
SMAC_09172	3HCDH_N	3-hydroxyacyl-CoA dehydrogenase, NAD binding	1.7e-30
SMAC_02996	3-HAO	3-hydroxyanthranilic acid dioxygenase	4.3e-86
SMAC_04071	Steroid_dh	3-oxo-5-alpha-steroid 4-dehydrogenase	8.6e-11
SMAC_02792	Fer4	4Fe-4S binding domain	2.2e-06
SMAC_07681	Fer4	4Fe-4S binding domain	8.8e-17
SMAC_00841	ACPS	4'-phosphopantetheinyl transferase supe	4.9e-21
SMAC_02677	AMPKBI	5'-AMP-activated protein kinase, beta subuni	1e-50
SMAC_00995	5-FTHF_cyc-lig	5-formyltetrahydrofolate cyclo-ligase	1.8e-13
SMAC_10496	5-FTHF_cyc-lig	5-formyltetrahydrofolate cyclo-ligase	1.6e-06
SMAC_07282	5_nucleotid_C	5'-nucleotidase, C-terminal domain	1.8e-39
SMAC_07294	5_nucleotid_C	5'-nucleotidase, C-terminal domain	3.7e-42
SMAC_04237	DMRL_synthase	6,7-dimethyl-8-ribityllumazine synthase	1.1e-49
SMAC_03178	60KD_IMP	60Kd inner membrane protein	5.4e-08
SMAC_00256	Ribosomal_60s	60s Acidic ribosomal protein	2.4e-35
SMAC_00356	Ribosomal_60s	60s Acidic ribosomal protein	3.6e-12
SMAC_05520	Ribosomal_60s	60s Acidic ribosomal protein	1.7e-34
SMAC_02421	6PF2K	6-phosphofructo-2-kinase	2.9e-71
SMAC_03247	6PF2K	6-phosphofructo-2-kinase	6.8e-59
SMAC_08713	6PF2K	6-phosphofructo-2-kinase	2.6e-98
SMAC_01516	6PGD	6-phosphogluconate dehydrogenase, C-ter	1e-42
SMAC_02832	6PGD	6-phosphogluconate dehydrogenase, C-ter	2.4e-215
SMAC_01662	HPPK	7,8-dihydro-6-hydroxymethylpterin-pyropho	9.6e-56
SMAC_00422	OGG_N	8-oxoguanine DNA glycosylase, N-terminal dom	1.1e-08
SMAC_05320	RNA_pol_I_A49	A49-like RNA polymerase I associated fa	1.1e-17
SMAC_01801	AARP2CN	AARP2CN (NUC121) domain	6.3e-48
SMAC_06223	AARP2CN	AARP2CN (NUC121) domain	8.8e-32
SMAC_00103	ABC_tran	ABC transporter	6.7e-52
SMAC_00638	ABC_tran	ABC transporter	1.4e-81
SMAC_00699	ABC_tran	ABC transporter	2.3e-44
SMAC_00812	ABC_tran	ABC transporter	1.2e-66
SMAC_00970	ABC_tran	ABC transporter	3.5e-72
SMAC_01084	ABC_tran	ABC transporter	2.8e-85
SMAC_01630	ABC_tran	ABC transporter	1.5e-73
SMAC_01965	ABC_tran	ABC transporter	4.7e-87
SMAC_02009	ABC_tran	ABC transporter	1.1e-123
SMAC_02437	ABC_tran	ABC transporter	3.7e-32
SMAC_02623	ABC_tran	ABC transporter	1.2e-58
SMAC_02792	ABC_tran	ABC transporter	3.2e-47
SMAC_02948	ABC_tran	ABC transporter	2.2e-54
SMAC_03040	ABC_tran	ABC transporter	8.7e-94
SMAC_03122	ABC_tran	ABC transporter	5.6e-82
SMAC_03304	ABC_tran	ABC transporter	2e-46
SMAC_03731	ABC_tran	ABC transporter	3.1e-120
SMAC_04427	ABC_tran	ABC transporter	1.3e-83
SMAC_04469	ABC_tran	ABC transporter	6.1e-67
SMAC_04489	ABC_tran	ABC transporter	1.3e-18
SMAC_04621	ABC_tran	ABC transporter	2.3e-98
SMAC_04647	ABC_tran	ABC transporter	1.3e-27
SMAC_04945	ABC_tran	ABC transporter	2.3e-26
SMAC_05083	ABC_tran	ABC transporter	3.1e-41
SMAC_05099	ABC_tran	ABC transporter	4.6e-93
SMAC_05816	ABC_tran	ABC transporter	9.6e-40
SMAC_06012	ABC_tran	ABC transporter	2.2e-107
SMAC_06701	ABC_tran	ABC transporter	5.5e-26
SMAC_07172	ABC_tran	ABC transporter	1.2e-10
SMAC_07475	ABC_tran	ABC transporter	2e-38
SMAC_07710	ABC_tran	ABC transporter	1e-57
SMAC_07892	ABC_tran	ABC transporter	1.7e-35
SMAC_07938	ABC_tran	ABC transporter	8.2e-96
SMAC_08480	ABC_tran	ABC transporter	6.6e-80
SMAC_08509	ABC_tran	ABC transporter	4.1e-39
SMAC_08616	ABC_tran	ABC transporter	3.6e-92
SMAC_09350	ABC_tran	ABC transporter	4.8e-117
SMAC_09589	ABC_tran	ABC transporter	4.8e-91
SMAC_10035	ABC_tran	ABC transporter	9.1e-14
SMAC_00103	ABC_membrane	ABC transporter transmembrane region	8.7e-25
SMAC_00970	ABC_membrane	ABC transporter transmembrane region	1.5e-26
SMAC_01630	ABC_membrane	ABC transporter transmembrane region	1.2e-16
SMAC_01965	ABC_membrane	ABC transporter transmembrane region	1.7e-41
SMAC_01966	ABC_membrane	ABC transporter transmembrane region	3.9e-28
SMAC_02009	ABC_membrane	ABC transporter transmembrane region	2.6e-95
SMAC_02623	ABC_membrane	ABC transporter transmembrane region	9.6e-16
SMAC_03122	ABC_membrane	ABC transporter transmembrane region	9.8e-14
SMAC_03731	ABC_membrane	ABC transporter transmembrane region	1.3e-80
SMAC_04427	ABC_membrane	ABC transporter transmembrane region	2.6e-45
SMAC_04469	ABC_membrane	ABC transporter transmembrane region	9.9e-56
SMAC_04621	ABC_membrane	ABC transporter transmembrane region	4.2e-72
SMAC_06012	ABC_membrane	ABC transporter transmembrane region	2e-66
SMAC_07710	ABC_membrane	ABC transporter transmembrane region	5.4e-41
SMAC_08480	ABC_membrane	ABC transporter transmembrane region	2.5e-08
SMAC_08616	ABC_membrane	ABC transporter transmembrane region	1.7e-51
SMAC_09350	ABC_membrane	ABC transporter transmembrane region	9.4e-70
SMAC_02437	ABC_membrane_2	ABC transporter transmembrane region 2	1.4e-156
SMAC_04647	ABC_membrane_2	ABC transporter transmembrane region 2	1.2e-147
SMAC_02668	ABC1	ABC1 family	2e-43
SMAC_03314	ABC1	ABC1 family	6.5e-32
SMAC_05440	ABC1	ABC1 family	4.6e-24
SMAC_07834	ABC1	ABC1 family	5.3e-34
SMAC_11193	ABC1	ABC1 family	1.4e-07
SMAC_00699	ABC2_membrane	ABC-2 type transporter	1.6e-117
SMAC_03304	ABC2_membrane	ABC-2 type transporter	1.8e-101
SMAC_05083	ABC2_membrane	ABC-2 type transporter	1.2e-119
SMAC_05816	ABC2_membrane	ABC-2 type transporter	9e-45
SMAC_06701	ABC2_membrane	ABC-2 type transporter	1.2e-27
SMAC_07892	ABC2_membrane	ABC-2 type transporter	1e-114
SMAC_08509	ABC2_membrane	ABC-2 type transporter	1.1e-104
SMAC_09057	Abhydro_lipase	ab-hydrolase associated lipase region	2.3e-16
SMAC_03522	FmdA_AmdA	Acetamidase/Formamidase family	2.1e-224
SMAC_03111	IlvC	Acetohydroxy acid isomeroreductase, catalyti	3.5e-64
SMAC_03111	IlvN	Acetohydroxy acid isomeroreductase, catalyti	2.1e-54
SMAC_04303	Acetate_kinase	Acetokinase family	2.7e-70
SMAC_09567	ACC_central	Acetyl-CoA carboxylase, central region	0
SMAC_09176	AcetylCoA_hydro	Acetyl-CoA hydrolase/transferase N-te	6.2e-71
SMAC_00218	Acetyltransf_1	Acetyltransferase (GNAT) family	2.6e-11
SMAC_01004	Acetyltransf_1	Acetyltransferase (GNAT) family	3e-08
SMAC_02751	Acetyltransf_1	Acetyltransferase (GNAT) family	2.6e-15
SMAC_03288	Acetyltransf_1	Acetyltransferase (GNAT) family	2.3e-06
SMAC_03929	Acetyltransf_1	Acetyltransferase (GNAT) family	2.7e-07
SMAC_03972	Acetyltransf_1	Acetyltransferase (GNAT) family	3.7e-17
SMAC_05534	Acetyltransf_1	Acetyltransferase (GNAT) family	2.1e-18
SMAC_06815	Acetyltransf_1	Acetyltransferase (GNAT) family	3.5e-13
SMAC_07122	Acetyltransf_1	Acetyltransferase (GNAT) family	1.4e-09
SMAC_07295	Acetyltransf_1	Acetyltransferase (GNAT) family	1.1e-11
SMAC_07429	Acetyltransf_1	Acetyltransferase (GNAT) family	3.2e-10
SMAC_08307	Acetyltransf_1	Acetyltransferase (GNAT) family	7e-08
SMAC_08486	Acetyltransf_1	Acetyltransferase (GNAT) family	2.7e-11
SMAC_09349	Acetyltransf_1	Acetyltransferase (GNAT) family	7.3e-09
SMAC_10169	Acetyltransf_1	Acetyltransferase (GNAT) family	1.2e-14
SMAC_12102	Acetyltransf_1	Acetyltransferase (GNAT) family	1.2e-07
SMAC_04872	ACN9	ACN9 family	1.8e-58
SMAC_01760	Aconitase_C	Aconitase C-terminal domain	4.2e-61
SMAC_03518	Aconitase_C	Aconitase C-terminal domain	2.4e-63
SMAC_05116	Aconitase_C	Aconitase C-terminal domain	5.2e-30
SMAC_05601	Aconitase_C	Aconitase C-terminal domain	2.9e-51
SMAC_01760	Aconitase	Aconitase family (aconitate hydratase)	1.7e-264
SMAC_03518	Aconitase	Aconitase family (aconitate hydratase)	1.5e-199
SMAC_05116	Aconitase	Aconitase family (aconitate hydratase)	2.5e-30
SMAC_05601	Aconitase	Aconitase family (aconitate hydratase)	7.9e-203
SMAC_02388	ACT	ACT domain	6.2e-13
SMAC_04468	ACT	ACT domain	3e-10
SMAC_08524	ACT	ACT domain	3.2e-08
SMAC_11609	ACT	ACT domain	4.3e-08
SMAC_00961	Actin	Actin	4.7e-18
SMAC_02441	Actin	Actin	2.5e-96
SMAC_03299	Actin	Actin	5.5e-167
SMAC_04416	Actin	Actin	1.9e-199
SMAC_05805	Actin	Actin	7.4e-224
SMAC_06923	Actin	Actin	2e-145
SMAC_07086	Actin	Actin	1.5e-09
SMAC_07801	Actin	Actin	8.5e-09
SMAC_07827	Actin	Actin	4e-185
SMAC_00018	AIP3	Actin interacting protein 3	7.9e-277
SMAC_00671	AHSA1	Activator of Hsp90 ATPase homolog 1-like pro	6.1e-25
SMAC_00671	Aha1_N	Activator of Hsp90 ATPase, N-terminal	1.8e-64
SMAC_01001	ACBP	Acyl CoA binding protein	1.6e-22
SMAC_02448	ACBP	Acyl CoA binding protein	2.9e-45
SMAC_00527	Acyl_transf_1	Acyl transferase domain	8.4e-40
SMAC_00840	Acyl_transf_1	Acyl transferase domain	1.2e-103
SMAC_01188	Acyl_transf_1	Acyl transferase domain	9.7e-52
SMAC_03130	Acyl_transf_1	Acyl transferase domain	1.5e-76
SMAC_05695	Acyl_transf_1	Acyl transferase domain	1.1e-36
SMAC_06009	Acyl_transf_1	Acyl transferase domain	8.9e-11
SMAC_07685	Acyl_transf_1	Acyl transferase domain	1.6e-55
SMAC_07941	Acyl_transf_1	Acyl transferase domain	4.3e-52
SMAC_09000	Acyl_transf_1	Acyl transferase domain	5.9e-35
SMAC_09261	Acyl_transf_1	Acyl transferase domain	1.7e-41
SMAC_00284	Acyl-CoA_dh_1	Acyl-CoA dehydrogenase, C-terminal doma	9.9e-41
SMAC_00284	Acyl-CoA_dh_2	Acyl-CoA dehydrogenase, C-terminal doma	6.3e-09
SMAC_04665	Acyl-CoA_dh_1	Acyl-CoA dehydrogenase, C-terminal doma	3.1e-40
SMAC_04665	Acyl-CoA_dh_2	Acyl-CoA dehydrogenase, C-terminal doma	6.6e-06
SMAC_05027	Acyl-CoA_dh_1	Acyl-CoA dehydrogenase, C-terminal doma	8.2e-62
SMAC_05027	Acyl-CoA_dh_2	Acyl-CoA dehydrogenase, C-terminal doma	6.2e-11
SMAC_05553	Acyl-CoA_dh_1	Acyl-CoA dehydrogenase, C-terminal doma	3.4e-45
SMAC_06018	Acyl-CoA_dh_2	Acyl-CoA dehydrogenase, C-terminal doma	1.9e-14
SMAC_07559	Acyl-CoA_dh_1	Acyl-CoA dehydrogenase, C-terminal doma	1.8e-32
SMAC_07559	Acyl-CoA_dh_2	Acyl-CoA dehydrogenase, C-terminal doma	1.7e-08
SMAC_08739	Acyl-CoA_dh_1	Acyl-CoA dehydrogenase, C-terminal doma	1.3e-19
SMAC_08743	Acyl-CoA_dh_1	Acyl-CoA dehydrogenase, C-terminal doma	9.9e-55
SMAC_09973	Acyl-CoA_dh_1	Acyl-CoA dehydrogenase, C-terminal doma	2e-43
SMAC_09973	Acyl-CoA_dh_2	Acyl-CoA dehydrogenase, C-terminal doma	4.7e-16
SMAC_00284	Acyl-CoA_dh_M	Acyl-CoA dehydrogenase, middle domain	7.3e-19
SMAC_04665	Acyl-CoA_dh_M	Acyl-CoA dehydrogenase, middle domain	9.1e-23
SMAC_05027	Acyl-CoA_dh_M	Acyl-CoA dehydrogenase, middle domain	1e-26
SMAC_05553	Acyl-CoA_dh_M	Acyl-CoA dehydrogenase, middle domain	7.3e-21
SMAC_07559	Acyl-CoA_dh_M	Acyl-CoA dehydrogenase, middle domain	1.6e-20
SMAC_08739	Acyl-CoA_dh_M	Acyl-CoA dehydrogenase, middle domain	2.1e-22
SMAC_08743	Acyl-CoA_dh_M	Acyl-CoA dehydrogenase, middle domain	2.3e-21
SMAC_09875	Acyl-CoA_dh_M	Acyl-CoA dehydrogenase, middle domain	5.8e-12
SMAC_09973	Acyl-CoA_dh_M	Acyl-CoA dehydrogenase, middle domain	2.6e-21
SMAC_10731	Acyl-CoA_dh_M	Acyl-CoA dehydrogenase, middle domain	1.6e-25
SMAC_00284	Acyl-CoA_dh_N	Acyl-CoA dehydrogenase, N-terminal doma	1.1e-18
SMAC_04665	Acyl-CoA_dh_N	Acyl-CoA dehydrogenase, N-terminal doma	2.6e-31
SMAC_05027	Acyl-CoA_dh_N	Acyl-CoA dehydrogenase, N-terminal doma	5.1e-37
SMAC_07559	Acyl-CoA_dh_N	Acyl-CoA dehydrogenase, N-terminal doma	7.8e-10
SMAC_08739	Acyl-CoA_dh_N	Acyl-CoA dehydrogenase, N-terminal doma	1.2e-31
SMAC_08743	Acyl-CoA_dh_N	Acyl-CoA dehydrogenase, N-terminal doma	1.9e-10
SMAC_09875	Acyl-CoA_dh_N	Acyl-CoA dehydrogenase, N-terminal doma	1.2e-15
SMAC_09973	Acyl-CoA_dh_N	Acyl-CoA dehydrogenase, N-terminal doma	2.4e-45
SMAC_01260	Acyl_CoA_thio	Acyl-CoA thioesterase	4.9e-18
SMAC_01976	Acyltransferase	Acyltransferase	5.5e-10
SMAC_02256	Acyltransferase	Acyltransferase	5.7e-45
SMAC_03745	Acyltransferase	Acyltransferase	3.8e-25
SMAC_05137	Acyltransferase	Acyltransferase	1.3e-14
SMAC_07913	Acyltransferase	Acyltransferase	1e-06
SMAC_07998	Acyl_transf_3	Acyltransferase family	3.5e-06
SMAC_04465	Alpha_adaptinC2	Adaptin C-terminal domain	1.3e-27
SMAC_06414	Alpha_adaptinC2	Adaptin C-terminal domain	1.1e-26
SMAC_09495	Alpha_adaptinC2	Adaptin C-terminal domain	2.2e-22
SMAC_04465	Adaptin_N	Adaptin N terminal region	1.6e-180
SMAC_04690	Adaptin_N	Adaptin N terminal region	7.7e-84
SMAC_05435	Adaptin_N	Adaptin N terminal region	9.8e-135
SMAC_06034	Adaptin_N	Adaptin N terminal region	1.4e-174
SMAC_07169	Adaptin_N	Adaptin N terminal region	3.1e-142
SMAC_07343	Adaptin_N	Adaptin N terminal region	7.3e-70
SMAC_08352	Adaptin_N	Adaptin N terminal region	1.6e-69
SMAC_09495	Adaptin_N	Adaptin N terminal region	4e-74
SMAC_01924	Adap_comp_sub	Adaptor complexes medium subunit family	1.1e-07
SMAC_05046	Adap_comp_sub	Adaptor complexes medium subunit family	1e-126
SMAC_05058	Adap_comp_sub	Adaptor complexes medium subunit family	3.6e-134
SMAC_06176	Adap_comp_sub	Adaptor complexes medium subunit family	5e-77
SMAC_00470	A_deaminase	Adenosine/AMP deaminase	2.1e-207
SMAC_01875	A_deaminase	Adenosine/AMP deaminase	2.2e-13
SMAC_07113	A_deaminase	Adenosine/AMP deaminase	4.3e-19
SMAC_07514	A_deaminase	Adenosine/AMP deaminase	6.9e-09
SMAC_02878	A_deamin	Adenosine-deaminase (editase) domain	3.4e-11
SMAC_03157	SAM_decarbox	Adenosylmethionine decarboxylase	2.1e-105
SMAC_01638	Guanylate_cyc	Adenylate and Guanylate cyclase cataly	2e-14
SMAC_01847	CAP_N	Adenylate cyclase associated (CAP) N termina	1.2e-95
SMAC_01638	Ad_cyc_g-alpha	Adenylate cyclase G-alpha binding doma	6.7e-26
SMAC_00632	ADK	Adenylate kinase	4.9e-65
SMAC_02310	ADK	Adenylate kinase	7.5e-94
SMAC_02934	ADK	Adenylate kinase	2.9e-30
SMAC_07753	ADK	Adenylate kinase	2.2e-11
SMAC_02310	ADK_lid	Adenylate kinase, active site lid	4.7e-21
SMAC_02934	ADK_lid	Adenylate kinase, active site lid	7e-19
SMAC_05360	ADSL_C	Adenylosuccinate lyase C-terminus	1.1e-15
SMAC_09309	Adenylsucc_synt	Adenylosuccinate synthetase	1.9e-244
SMAC_05429	APS_kinase	Adenylylsulphate kinase	4.6e-78
SMAC_08456	APS_kinase	Adenylylsulphate kinase	4.2e-108
SMAC_05728	ARM_1	Adhesion regulating molecule conserved regio	2.6e-07
SMAC_01609	Arf	ADP-ribosylation factor family	6e-123
SMAC_01943	Arf	ADP-ribosylation factor family	1e-111
SMAC_02221	Arf	ADP-ribosylation factor family	1.1e-45
SMAC_04918	Arf	ADP-ribosylation factor family	2.4e-32
SMAC_06445	Arf	ADP-ribosylation factor family	2.1e-99
SMAC_06485	Arf	ADP-ribosylation factor family	8.8e-36
SMAC_06922	Arf	ADP-ribosylation factor family	5.1e-103
SMAC_07167	Arf	ADP-ribosylation factor family	5.7e-06
SMAC_08657	ADP_ribosyl_GH	ADP-ribosylglycohydrolase	2.7e-61
SMAC_02177	Aegerolysin	Aegerolysin	1.5e-12
SMAC_01124	AFG1_ATPase	AFG1-like ATPase	8.7e-24
SMAC_06182	AFG1_ATPase	AFG1-like ATPase	3.1e-12
SMAC_05546	AhpC-TSA	AhpC/TSA family	5.1e-26
SMAC_07435	AhpC-TSA	AhpC/TSA family	1.2e-39
SMAC_05730	AICARFT_IMPCHas	AICARFT/IMPCHase bienzyme	2.8e-172
SMAC_08360	AIG2	AIG2-like family	4.1e-25
SMAC_02914	AIRC	AIR carboxylase	1.6e-87
SMAC_02248	AIRS_C	AIR synthase related protein, C-terminal dom	8e-46
SMAC_03769	AIRS_C	AIR synthase related protein, C-terminal dom	3.9e-51
SMAC_02248	AIRS	AIR synthase related protein, N-terminal dom	5.7e-31
SMAC_03769	AIRS	AIR synthase related protein, N-terminal dom	1.1e-18
SMAC_02849	AlaDh_PNT_C	Alanine dehydrogenase/PNT, C-terminal dom	2.2e-15
SMAC_03203	AlaDh_PNT_C	Alanine dehydrogenase/PNT, C-terminal dom	3.5e-89
SMAC_02849	AlaDh_PNT_N	Alanine dehydrogenase/PNT, N-terminal dom	1.1e-32
SMAC_03203	AlaDh_PNT_N	Alanine dehydrogenase/PNT, N-terminal dom	5.5e-74
SMAC_09360	Ala_racemase_N	Alanine racemase, N-terminal domain	2.9e-42
SMAC_07941	ADH_N	Alcohol dehydrogenase GroES-like doma	1.2e-08
SMAC_00119	ADH_N	Alcohol dehydrogenase GroES-like domain	5.8e-35
SMAC_00599	ADH_N	Alcohol dehydrogenase GroES-like domain	5.4e-26
SMAC_01046	ADH_N	Alcohol dehydrogenase GroES-like domain	4.1e-11
SMAC_01165	ADH_N	Alcohol dehydrogenase GroES-like domain	5.7e-14
SMAC_01326	ADH_N	Alcohol dehydrogenase GroES-like domain	1.6e-39
SMAC_01484	ADH_N	Alcohol dehydrogenase GroES-like domain	2e-06
SMAC_01577	ADH_N	Alcohol dehydrogenase GroES-like domain	4.5e-45
SMAC_01624	ADH_N	Alcohol dehydrogenase GroES-like domain	4.8e-06
SMAC_02442	ADH_N	Alcohol dehydrogenase GroES-like domain	2.8e-43
SMAC_03462	ADH_N	Alcohol dehydrogenase GroES-like domain	1e-30
SMAC_03687	ADH_N	Alcohol dehydrogenase GroES-like domain	3.1e-15
SMAC_04535	ADH_N	Alcohol dehydrogenase GroES-like domain	4.6e-07
SMAC_05859	ADH_N	Alcohol dehydrogenase GroES-like domain	6.7e-38
SMAC_05994	ADH_N	Alcohol dehydrogenase GroES-like domain	7e-42
SMAC_06438	ADH_N	Alcohol dehydrogenase GroES-like domain	5.7e-07
SMAC_06557	ADH_N	Alcohol dehydrogenase GroES-like domain	2.6e-37
SMAC_06578	ADH_N	Alcohol dehydrogenase GroES-like domain	2e-17
SMAC_06674	ADH_N	Alcohol dehydrogenase GroES-like domain	1.5e-32
SMAC_06812	ADH_N	Alcohol dehydrogenase GroES-like domain	8.8e-35
SMAC_07209	ADH_N	Alcohol dehydrogenase GroES-like domain	1.1e-18
SMAC_07368	ADH_N	Alcohol dehydrogenase GroES-like domain	3.2e-30
SMAC_08153	ADH_N	Alcohol dehydrogenase GroES-like domain	1.6e-31
SMAC_08655	ADH_N	Alcohol dehydrogenase GroES-like domain	7.8e-11
SMAC_09135	ADH_N	Alcohol dehydrogenase GroES-like domain	3.3e-06
SMAC_09645	ADH_N	Alcohol dehydrogenase GroES-like domain	8.8e-47
SMAC_09740	ADH_N	Alcohol dehydrogenase GroES-like domain	8.6e-17
SMAC_09741	ADH_N	Alcohol dehydrogenase GroES-like domain	4.6e-35
SMAC_00212	Aldedh	Aldehyde dehydrogenase family	1.7e-230
SMAC_01396	Aldedh	Aldehyde dehydrogenase family	1.4e-55
SMAC_02805	Aldedh	Aldehyde dehydrogenase family	6e-121
SMAC_03754	Aldedh	Aldehyde dehydrogenase family	2.3e-141
SMAC_03900	Aldedh	Aldehyde dehydrogenase family	4e-210
SMAC_04083	Aldedh	Aldehyde dehydrogenase family	2e-154
SMAC_04851	Aldedh	Aldehyde dehydrogenase family	1e-162
SMAC_04952	Aldedh	Aldehyde dehydrogenase family	3.1e-158
SMAC_05211	Aldedh	Aldehyde dehydrogenase family	1e-125
SMAC_06187	Aldedh	Aldehyde dehydrogenase family	1.1e-53
SMAC_06449	Aldedh	Aldehyde dehydrogenase family	6e-253
SMAC_07270	Aldedh	Aldehyde dehydrogenase family	4.5e-179
SMAC_08386	Aldedh	Aldehyde dehydrogenase family	2e-07
SMAC_08869	Aldedh	Aldehyde dehydrogenase family	2.2e-242
SMAC_12591	Aldedh	Aldehyde dehydrogenase family	4.7e-23
SMAC_04084	Ald_Xan_dh_C2	Aldehyde oxidase and xanthine dehydroge	9.5e-262
SMAC_04084	Ald_Xan_dh_C	Aldehyde oxidase and xanthine dehydroge	1.7e-43
SMAC_00351	Aldo_ket_red	Aldo/keto reductase family	4.1e-45
SMAC_00518	Aldo_ket_red	Aldo/keto reductase family	3.7e-44
SMAC_00541	Aldo_ket_red	Aldo/keto reductase family	8.2e-79
SMAC_01090	Aldo_ket_red	Aldo/keto reductase family	3.2e-117
SMAC_01143	Aldo_ket_red	Aldo/keto reductase family	1.8e-06
SMAC_02410	Aldo_ket_red	Aldo/keto reductase family	3.9e-07
SMAC_02438	Aldo_ket_red	Aldo/keto reductase family	4.9e-79
SMAC_03307	Aldo_ket_red	Aldo/keto reductase family	4.5e-06
SMAC_03933	Aldo_ket_red	Aldo/keto reductase family	7.7e-95
SMAC_04548	Aldo_ket_red	Aldo/keto reductase family	2e-21
SMAC_04636	Aldo_ket_red	Aldo/keto reductase family	2.8e-09
SMAC_04649	Aldo_ket_red	Aldo/keto reductase family	2e-125
SMAC_04796	Aldo_ket_red	Aldo/keto reductase family	1e-14
SMAC_05610	Aldo_ket_red	Aldo/keto reductase family	3.8e-114
SMAC_06811	Aldo_ket_red	Aldo/keto reductase family	5.9e-109
SMAC_07861	Aldo_ket_red	Aldo/keto reductase family	5.7e-80
SMAC_07934	Aldo_ket_red	Aldo/keto reductase family	5.4e-62
SMAC_09251	Aldo_ket_red	Aldo/keto reductase family	1.2e-14
SMAC_09634	Aldo_ket_red	Aldo/keto reductase family	8.2e-79
SMAC_09920	Aldo_ket_red	Aldo/keto reductase family	6.1e-71
SMAC_09979	Aldo_ket_red	Aldo/keto reductase family	9.8e-37
SMAC_04833	Aldose_epim	Aldose 1-epimerase	4.6e-34
SMAC_05694	Aldose_epim	Aldose 1-epimerase	7e-52
SMAC_06055	Aldose_epim	Aldose 1-epimerase	4.1e-69
SMAC_06243	Aldose_epim	Aldose 1-epimerase	1.5e-38
SMAC_10567	Aldose_epim	Aldose 1-epimerase	6.2e-26
SMAC_04688	ALG3	ALG3 protein	1.1e-233
SMAC_02262	Alg6_Alg8	ALG6, ALG8 glycosyltransferase family	1.5e-191
SMAC_01154	Glyco_transf_22	Alg9-like mannosyltransferase family	4.4e-97
SMAC_01945	Glyco_transf_22	Alg9-like mannosyltransferase family	5.3e-07
SMAC_02235	Glyco_transf_22	Alg9-like mannosyltransferase family	5.2e-54
SMAC_05174	Glyco_transf_22	Alg9-like mannosyltransferase family	3.6e-22
SMAC_01869	Nha1_C	Alkali metal cation/H+ antiporter Nha1	9.8e-160
SMAC_01952	Alk_phosphatase	Alkaline phosphatase	1.4e-131
SMAC_04061	Alk_phosphatase	Alkaline phosphatase	3.5e-43
SMAC_00481	aPHC	Alkaline phytoceramidase (aPHC)	3.2e-69
SMAC_02497	Allantoicase	Allantoicase repeat	5.8e-192
SMAC_09495	Alpha_adaptin_C	Alpha adaptin AP2, C-terminal domain	5.1e-76
SMAC_02134	Alpha-amylase	Alpha amylase, catalytic domain	6.5e-121
SMAC_03080	Alpha-amylase	Alpha amylase, catalytic domain	6.6e-108
SMAC_03618	Alpha-amylase	Alpha amylase, catalytic domain	3.5e-98
SMAC_03619	Alpha-amylase	Alpha amylase, catalytic domain	1.4e-07
SMAC_04163	Alpha-amylase	Alpha amylase, catalytic domain	1.3e-07
SMAC_05986	Alpha-amylase	Alpha amylase, catalytic domain	2e-09
SMAC_08188	Alpha-amylase	Alpha amylase, catalytic domain	7.5e-33
SMAC_08465	Alpha-amylase	Alpha amylase, catalytic domain	1.4e-71
SMAC_08544	Alpha-amylase	Alpha amylase, catalytic domain	2.7e-28
SMAC_04163	Alpha-amylase_C	Alpha amylase, C-terminal all-beta do	1.4e-33
SMAC_03121	Adaptin_binding	Alpha and gamma adaptin binding prote	5.6e-66
SMAC_00353	Alpha-mann_mid	Alpha mannosidase, middle domain	3.5e-43
SMAC_00027	Abhydrolase_1	alpha/beta hydrolase fold	7.8e-08
SMAC_00561	Abhydrolase_1	alpha/beta hydrolase fold	4.7e-15
SMAC_01016	Abhydrolase_1	alpha/beta hydrolase fold	1e-16
SMAC_01230	Abhydrolase_1	alpha/beta hydrolase fold	7e-16
SMAC_01322	Abhydrolase_3	alpha/beta hydrolase fold	3.9e-07
SMAC_02165	Abhydrolase_3	alpha/beta hydrolase fold	1.3e-25
SMAC_03885	Abhydrolase_3	alpha/beta hydrolase fold	7.2e-24
SMAC_03898	Abhydrolase_3	alpha/beta hydrolase fold	6.3e-48
SMAC_04114	Abhydrolase_1	alpha/beta hydrolase fold	5.5e-13
SMAC_05060	Abhydrolase_3	alpha/beta hydrolase fold	1.9e-07
SMAC_05061	Abhydrolase_1	alpha/beta hydrolase fold	9.2e-15
SMAC_05670	Abhydrolase_3	alpha/beta hydrolase fold	6.6e-70
SMAC_06326	Abhydrolase_3	alpha/beta hydrolase fold	1.5e-58
SMAC_06359	Abhydrolase_3	alpha/beta hydrolase fold	7.6e-10
SMAC_06471	Abhydrolase_1	alpha/beta hydrolase fold	3.5e-15
SMAC_06703	Abhydrolase_3	alpha/beta hydrolase fold	6.6e-06
SMAC_06788	Abhydrolase_3	alpha/beta hydrolase fold	3.5e-10
SMAC_07022	Abhydrolase_1	alpha/beta hydrolase fold	2e-22
SMAC_07068	Abhydrolase_1	alpha/beta hydrolase fold	1.5e-24
SMAC_07301	Abhydrolase_3	alpha/beta hydrolase fold	1.3e-08
SMAC_07896	Abhydrolase_3	alpha/beta hydrolase fold	9.9e-60
SMAC_08407	Abhydrolase_3	alpha/beta hydrolase fold	1.6e-25
SMAC_08628	Abhydrolase_3	alpha/beta hydrolase fold	3.5e-24
SMAC_09057	Abhydrolase_1	alpha/beta hydrolase fold	4.3e-13
SMAC_12126	Abhydrolase_1	alpha/beta hydrolase fold	4e-13
SMAC_06056	AAL_decarboxy	Alpha-acetolactate decarboxylase	1.1e-109
SMAC_08931	AbfB	Alpha-L-arabinofuranosidase B (ABFB)	7.6e-07
SMAC_03542	Alpha-L-AF_C	Alpha-L-arabinofuranosidase C-terminus	6.4e-08
SMAC_08419	AOX	Alternative oxidase	6.4e-171
SMAC_08566	AOX	Alternative oxidase	2e-171
SMAC_00040	Amidase	Amidase	1.6e-48
SMAC_00188	Amidase	Amidase	2.3e-47
SMAC_00502	Amidase	Amidase	1.9e-66
SMAC_00678	Amidase	Amidase	2.1e-65
SMAC_01341	Amidase	Amidase	6.1e-110
SMAC_01628	Amidase	Amidase	2.6e-72
SMAC_05257	Amidase	Amidase	8.7e-67
SMAC_07005	Amidase	Amidase	1e-34
SMAC_02060	Amidohydro_2	Amidohydrolase	6.2e-17
SMAC_02181	Amidohydro_2	Amidohydrolase	1.4e-36
SMAC_03114	Amidohydro_2	Amidohydrolase	1.5e-34
SMAC_07409	Amidohydro_2	Amidohydrolase	3.9e-52
SMAC_07837	Amidohydro_2	Amidohydrolase	1.3e-23
SMAC_00842	Amidohydro_1	Amidohydrolase family	7.3e-60
SMAC_01410	Amidohydro_3	Amidohydrolase family	2.3e-35
SMAC_02858	Amidohydro_1	Amidohydrolase family	9.7e-83
SMAC_05045	Amidohydro_1	Amidohydrolase family	8.3e-46
SMAC_05765	Amidohydro_1	Amidohydrolase family	3.4e-09
SMAC_06116	Amidohydro_3	Amidohydrolase family	1.9e-53
SMAC_08732	Amidohydro_1	Amidohydrolase family	1.3e-14
SMAC_08917	Amidohydro_1	Amidohydrolase family	6.2e-45
SMAC_09539	Amidohydro_1	Amidohydrolase family	8.8e-06
SMAC_01258	AA_kinase	Amino acid kinase family	1.1e-50
SMAC_04468	AA_kinase	Amino acid kinase family	3.6e-36
SMAC_08095	AA_kinase	Amino acid kinase family	9.7e-69
SMAC_01138	AA_permease	Amino acid permease	6.1e-118
SMAC_01174	AA_permease	Amino acid permease	1.1e-162
SMAC_01411	AA_permease	Amino acid permease	9.2e-158
SMAC_02630	AA_permease	Amino acid permease	1.4e-36
SMAC_04837	AA_permease	Amino acid permease	2e-175
SMAC_07244	AA_permease	Amino acid permease	1.4e-176
SMAC_07364	AA_permease	Amino acid permease	1.8e-126
SMAC_07624	AA_permease	Amino acid permease	6.5e-185
SMAC_07889	AA_permease	Amino acid permease	6.3e-178
SMAC_09323	AA_permease	Amino acid permease	7.6e-128
SMAC_09625	AA_permease	Amino acid permease	7.6e-170
SMAC_02188	GCV_T	Aminomethyltransferase folate-binding domain	9e-07
SMAC_04291	GCV_T	Aminomethyltransferase folate-binding domain	4.7e-77
SMAC_10231	GCV_T	Aminomethyltransferase folate-binding domain	5e-78
SMAC_04402	Peptidase_M18	Aminopeptidase I zinc metalloprotease (	2.2e-137
SMAC_08078	Peptidase_M18	Aminopeptidase I zinc metalloprotease (	4.9e-232
SMAC_02260	AMP_N	Aminopeptidase P, N-terminal domain	4.7e-07
SMAC_04549	AMP_N	Aminopeptidase P, N-terminal domain	1.8e-11
SMAC_07000	AMP_N	Aminopeptidase P, N-terminal domain	6e-45
SMAC_00990	Aminotran_1_2	Aminotransferase class I and II	1.7e-75
SMAC_01203	Aminotran_1_2	Aminotransferase class I and II	9.4e-83
SMAC_01883	Aminotran_1_2	Aminotransferase class I and II	4.8e-70
SMAC_04085	Aminotran_1_2	Aminotransferase class I and II	1.4e-68
SMAC_05362	Aminotran_1_2	Aminotransferase class I and II	4.3e-89
SMAC_05817	Aminotran_1_2	Aminotransferase class I and II	7e-11
SMAC_05919	Aminotran_1_2	Aminotransferase class I and II	2.7e-10
SMAC_06144	Aminotran_1_2	Aminotransferase class I and II	6.1e-09
SMAC_07234	Aminotran_1_2	Aminotransferase class I and II	2.5e-24
SMAC_08142	Aminotran_1_2	Aminotransferase class I and II	2.3e-131
SMAC_01473	Aminotran_4	Aminotransferase class IV	7.9e-07
SMAC_03391	Aminotran_4	Aminotransferase class IV	2.1e-16
SMAC_05595	Aminotran_4	Aminotransferase class IV	7.7e-20
SMAC_01849	Aminotran_3	Aminotransferase class-III	6.8e-91
SMAC_01953	Aminotran_3	Aminotransferase class-III	8.6e-147
SMAC_02234	Aminotran_3	Aminotransferase class-III	4.3e-109
SMAC_04149	Aminotran_3	Aminotransferase class-III	3.9e-92
SMAC_07315	Aminotran_3	Aminotransferase class-III	2.7e-101
SMAC_08629	Aminotran_3	Aminotransferase class-III	2.6e-37
SMAC_01897	Aminotran_5	Aminotransferase class-V	4.1e-06
SMAC_02504	Aminotran_5	Aminotransferase class-V	5e-10
SMAC_04494	Aminotran_5	Aminotransferase class-V	4.6e-08
SMAC_04825	Aminotran_5	Aminotransferase class-V	1.1e-08
SMAC_07302	Aminotran_5	Aminotransferase class-V	6.3e-08
SMAC_07518	Aminotran_5	Aminotransferase class-V	6.5e-136
SMAC_08215	Aminotran_5	Aminotransferase class-V	1.2e-06
SMAC_06406	AMMECR1	AMMECR1	2.1e-47
SMAC_02744	Ammonium_transp	Ammonium Transporter Family	2.2e-148
SMAC_02976	Ammonium_transp	Ammonium Transporter Family	9.2e-151
SMAC_04739	Ammonium_transp	Ammonium Transporter Family	7.1e-42
SMAC_04944	Ammonium_transp	Ammonium Transporter Family	6.4e-136
SMAC_09158	Ammonium_transp	Ammonium Transporter Family	5e-112
SMAC_01210	AMP-binding	AMP-binding enzyme	6.8e-116
SMAC_01296	AMP-binding	AMP-binding enzyme	1.5e-119
SMAC_01356	AMP-binding	AMP-binding enzyme	6.6e-85
SMAC_01764	AMP-binding	AMP-binding enzyme	7.6e-82
SMAC_01882	AMP-binding	AMP-binding enzyme	2.5e-48
SMAC_02292	AMP-binding	AMP-binding enzyme	8.5e-90
SMAC_02381	AMP-binding	AMP-binding enzyme	3.2e-53
SMAC_03727	AMP-binding	AMP-binding enzyme	0
SMAC_04065	AMP-binding	AMP-binding enzyme	1.2e-48
SMAC_04207	AMP-binding	AMP-binding enzyme	2.7e-125
SMAC_04571	AMP-binding	AMP-binding enzyme	5.4e-109
SMAC_05001	AMP-binding	AMP-binding enzyme	2.9e-49
SMAC_05543	AMP-binding	AMP-binding enzyme	2.3e-103
SMAC_05992	AMP-binding	AMP-binding enzyme	6.6e-65
SMAC_06058	AMP-binding	AMP-binding enzyme	1.2e-12
SMAC_06097	AMP-binding	AMP-binding enzyme	4.1e-30
SMAC_06345	AMP-binding	AMP-binding enzyme	1.1e-72
SMAC_06545	AMP-binding	AMP-binding enzyme	2.1e-97
SMAC_06580	AMP-binding	AMP-binding enzyme	1.1e-92
SMAC_06929	AMP-binding	AMP-binding enzyme	2.3e-73
SMAC_07434	AMP-binding	AMP-binding enzyme	1.1e-81
SMAC_07441	AMP-binding	AMP-binding enzyme	5e-114
SMAC_07671	AMP-binding	AMP-binding enzyme	3.8e-08
SMAC_07745	AMP-binding	AMP-binding enzyme	0
SMAC_08032	AMP-binding	AMP-binding enzyme	5.6e-07
SMAC_08150	AMP-binding	AMP-binding enzyme	2.9e-65
SMAC_09294	AMP-binding	AMP-binding enzyme	1.2e-75
SMAC_09348	AMP-binding	AMP-binding enzyme	1.3e-111
SMAC_09570	AMP-binding	AMP-binding enzyme	7.9e-59
SMAC_10055	AMP-binding	AMP-binding enzyme	1.4e-68
SMAC_10408	AMP-binding	AMP-binding enzyme	6.3e-06
SMAC_01428	GDE_C	Amylo-alpha-1,6-glucosidase	4.4e-195
SMAC_04714	zf-AN1	AN1-like Zinc finger	1.6e-08
SMAC_05572	DUF689	Anamorsin family	3.1e-103
SMAC_00447	APC2	Anaphase promoting complex (APC) subunit 2	1.3e-28
SMAC_03243	APC8	Anaphase promoting complex subunit 8 / Cdc23	3.3e-13
SMAC_00051	APC10	Anaphase-promoting complex, subunit 10 (APC1	6.6e-45
SMAC_08010	An_peroxidase	Animal haem peroxidase	9.4e-118
SMAC_09193	An_peroxidase	Animal haem peroxidase	1e-14
SMAC_06616	ArsA_ATPase	Anion-transporting ATPase	4.9e-141
SMAC_00264	Ank	Ankyrin repeat	2.4e-06
SMAC_00483	Ank	Ankyrin repeat	2.3e-40
SMAC_00777	Ank	Ankyrin repeat	5.1e-21
SMAC_01066	Ank	Ankyrin repeat	8.6e-39
SMAC_01163	Ank	Ankyrin repeat	2.6e-25
SMAC_01228	Ank	Ankyrin repeat	1.4e-49
SMAC_01261	Ank	Ankyrin repeat	2.5e-15
SMAC_01268	Ank	Ankyrin repeat	5.9e-07
SMAC_01720	Ank	Ankyrin repeat	6e-27
SMAC_02056	Ank	Ankyrin repeat	1.9e-46
SMAC_02104	Ank	Ankyrin repeat	2.8e-06
SMAC_02288	Ank	Ankyrin repeat	4.4e-25
SMAC_02297	Ank	Ankyrin repeat	4.8e-35
SMAC_02418	Ank	Ankyrin repeat	2e-15
SMAC_02434	Ank	Ankyrin repeat	6.8e-28
SMAC_02498	Ank	Ankyrin repeat	3.5e-17
SMAC_02617	Ank	Ankyrin repeat	4e-09
SMAC_02907	Ank	Ankyrin repeat	1.6e-06
SMAC_03028	Ank	Ankyrin repeat	1.9e-64
SMAC_03164	Ank	Ankyrin repeat	1.6e-09
SMAC_03165	Ank	Ankyrin repeat	8.3e-18
SMAC_03174	Ank	Ankyrin repeat	2.7e-27
SMAC_03195	Ank	Ankyrin repeat	1.3e-15
SMAC_04673	Ank	Ankyrin repeat	5.3e-47
SMAC_04900	Ank	Ankyrin repeat	2.1e-38
SMAC_05199	Ank	Ankyrin repeat	4.1e-70
SMAC_05984	Ank	Ankyrin repeat	1.9e-09
SMAC_06381	Ank	Ankyrin repeat	7.1e-18
SMAC_06441	Ank	Ankyrin repeat	8.9e-19
SMAC_06722	Ank	Ankyrin repeat	1.1e-32
SMAC_07156	Ank	Ankyrin repeat	3.6e-16
SMAC_07292	Ank	Ankyrin repeat	8.4e-15
SMAC_07619	Ank	Ankyrin repeat	9.2e-17
SMAC_07763	Ank	Ankyrin repeat	1.5e-31
SMAC_08156	Ank	Ankyrin repeat	9.5e-12
SMAC_08193	Ank	Ankyrin repeat	1.2e-10
SMAC_08707	Ank	Ankyrin repeat	5.3e-17
SMAC_08762	Ank	Ankyrin repeat	4.7e-16
SMAC_08911	Ank	Ankyrin repeat	1.9e-43
SMAC_08963	Ank	Ankyrin repeat	1.2e-20
SMAC_09069	Ank	Ankyrin repeat	5.2e-35
SMAC_09124	Ank	Ankyrin repeat	1.2e-26
SMAC_09219	Ank	Ankyrin repeat	3.7e-19
SMAC_09259	Ank	Ankyrin repeat	1.7e-35
SMAC_09289	Ank	Ankyrin repeat	6.9e-38
SMAC_09372	Ank	Ankyrin repeat	1.4e-10
SMAC_09469	Ank	Ankyrin repeat	6.5e-16
SMAC_09506	Ank	Ankyrin repeat	1e-13
SMAC_09604	Ank	Ankyrin repeat	2.7e-40
SMAC_10476	Ank	Ankyrin repeat	2.7e-13
SMAC_07326	Annexin	Annexin	8.3e-77
SMAC_03808	Anp1	Anp1	4.6e-190
SMAC_05540	Anp1	Anp1	3.6e-186
SMAC_05727	Anp1	Anp1	6.2e-189
SMAC_05400	ANTH	ANTH domain	1.9e-124
SMAC_05777	ANTH	ANTH domain	2.8e-105
SMAC_06619	Anth_synt_I_N	Anthranilate synthase component I, N	2.5e-06
SMAC_07530	Anth_synt_I_N	Anthranilate synthase component I, N	3.4e-09
SMAC_08688	Anth_synt_I_N	Anthranilate synthase component I, N	2.6e-17
SMAC_03583	ABM	Antibiotic biosynthesis monooxygenase	1.9e-09
SMAC_08212	ABM	Antibiotic biosynthesis monooxygenase	1.1e-10
SMAC_01158	HGTP_anticodon	Anticodon binding domain	1.9e-26
SMAC_02860	HGTP_anticodon	Anticodon binding domain	1.4e-06
SMAC_03505	HGTP_anticodon	Anticodon binding domain	1e-26
SMAC_05873	HGTP_anticodon	Anticodon binding domain	2.9e-14
SMAC_08842	HGTP_anticodon	Anticodon binding domain	3.3e-27
SMAC_00199	Anticodon_1	Anticodon-binding domain	4.1e-14
SMAC_05409	Anticodon_1	Anticodon-binding domain	5.9e-49
SMAC_07812	Anticodon_1	Anticodon-binding domain	3.4e-44
SMAC_07970	Apc13p	Apc13p protein	5.5e-50
SMAC_01254	Arb2	Arb2 domain	5.7e-97
SMAC_06205	Arb2	Arb2 domain	1.3e-41
SMAC_02277	ARD	ARD/ARD' family	5.1e-53
SMAC_03556	Arginase	Arginase family	5.9e-99
SMAC_04037	Arginase	Arginase family	1.4e-102
SMAC_04981	Arginase	Arginase family	8.4e-61
SMAC_12593	ATE_C	Arginine-tRNA-protein transferase, C terminu	4.1e-59
SMAC_12593	ATE_N	Arginine-tRNA-protein transferase, N terminu	1.5e-14
SMAC_05724	Arginosuc_synth	Arginosuccinate synthase	1.8e-198
SMAC_08028	Arg_tRNA_synt_N	Arginyl tRNA synthetase N terminal do	2e-07
SMAC_11098	Arg_tRNA_synt_N	Arginyl tRNA synthetase N terminal do	6.4e-21
SMAC_03990	ArgJ	ArgJ family	1.3e-225
SMAC_01034	Arb1	Argonaute siRNA chaperone (ARC) complex subu	8.8e-213
SMAC_03938	ARID	ARID/BRIGHT DNA binding domain	3.9e-29
SMAC_06319	ARID	ARID/BRIGHT DNA binding domain	3.1e-12
SMAC_08547	ARID	ARID/BRIGHT DNA binding domain	1e-13
SMAC_02425	Arm	Armadillo/beta-catenin-like repeat	1.9e-08
SMAC_03949	Arm	Armadillo/beta-catenin-like repeat	2.3e-93
SMAC_07040	Arm	Armadillo/beta-catenin-like repeat	9.2e-94
SMAC_02395	NSF	Aromatic-di-Alanine (AdAR) repeat	8.6e-11
SMAC_09493	P16-Arc	ARP2/3 complex 16 kDa subunit (p16-Arc)	7.3e-17
SMAC_06801	ARPC4	ARP2/3 complex 20 kDa subunit (ARPC4)	8e-131
SMAC_05714	P21-Arc	ARP2/3 complex ARPC3 (21 kDa) subunit	1.3e-81
SMAC_00432	P34-Arc	Arp2/3 complex, 34 kD subunit p34-Arc	2.9e-130
SMAC_00405	Arrestin_C	Arrestin (or S-antigen), C-terminal domain	1.4e-08
SMAC_06253	Arrestin_C	Arrestin (or S-antigen), C-terminal domain	9.7e-13
SMAC_06314	Arrestin_C	Arrestin (or S-antigen), C-terminal domain	2.2e-30
SMAC_00405	Arrestin_N	Arrestin (or S-antigen), N-terminal domain	5.1e-15
SMAC_06314	Arrestin_N	Arrestin (or S-antigen), N-terminal domain	9.3e-07
SMAC_07793	Abp2	ARS binding protein 2	5.8e-134
SMAC_00872	Arv1	Arv1-like family	7e-20
SMAC_08608	ASF1_hist_chap	ASF1 like histone chaperone	4.5e-105
SMAC_10202	AsnC_trans_reg	AsnC family	1.1e-23
SMAC_10608	AsnC_trans_reg	AsnC family	5.6e-08
SMAC_02440	Asparaginase_2	Asparaginase	4.1e-06
SMAC_02617	Asparaginase	Asparaginase	1.6e-124
SMAC_03341	Asparaginase_2	Asparaginase	5.6e-16
SMAC_06038	Asparaginase_2	Asparaginase	6.5e-72
SMAC_00837	Asn_synthase	Asparagine synthase	5.9e-48
SMAC_05583	Asn_synthase	Asparagine synthase	1.8e-95
SMAC_00930	OTCace_N	Aspartate/ornithine carbamoyltransfer	4e-66
SMAC_00930	OTCace	Aspartate/ornithine carbamoyltransfer	4.5e-62
SMAC_02389	OTCace	Aspartate/ornithine carbamoyltransferase, As	1.3e-74
SMAC_02389	OTCace_N	Aspartate/ornithine carbamoyltransferase, ca	1.5e-73
SMAC_01698	Asp_protease	Aspartyl protease	2.5e-92
SMAC_02357	AT_hook	AT hook motif	3.9e-07
SMAC_03216	AT_hook	AT hook motif	3e-16
SMAC_03356	AT_hook	AT hook motif	1.4e-10
SMAC_06781	AT_hook	AT hook motif	2.8e-11
SMAC_05551	ATG_C	ATG C terminal domain	2.9e-54
SMAC_09387	ATP_transf	ATP adenylyltransferase (5',5'''-P-1,P-4	5.1e-11
SMAC_07771	ATP-cone	ATP cone domain	8.8e-23
SMAC_05315	DNA_ligase_A_C	ATP dependent DNA ligase C terminal re	5.7e-25
SMAC_06054	DNA_ligase_A_C	ATP dependent DNA ligase C terminal re	5.1e-11
SMAC_00082	DNA_ligase_A_M	ATP dependent DNA ligase domain	1.1e-45
SMAC_05315	DNA_ligase_A_M	ATP dependent DNA ligase domain	4.3e-81
SMAC_06054	DNA_ligase_A_M	ATP dependent DNA ligase domain	5.4e-54
SMAC_02770	HisG	ATP phosphoribosyltransferase	9.6e-66
SMAC_04615	ATP-synt	ATP synthase	2.5e-93
SMAC_08273	vATP-synt_AC39	ATP synthase (C/AC39) subunit	4.3e-177
SMAC_05215	vATP-synt_E	ATP synthase (E/31 kDa) subunit	1.3e-31
SMAC_01757	ATP-synt_F	ATP synthase (F/14-kDa) subunit	7.1e-53
SMAC_04164	ATP-synt_ab_C	ATP synthase alpha/beta chain, C termin	4.3e-43
SMAC_05959	ATP-synt_ab_C	ATP synthase alpha/beta chain, C termin	8.8e-39
SMAC_06242	ATP-synt_ab_C	ATP synthase alpha/beta chain, C termin	7.6e-25
SMAC_07533	ATP-synt_ab_C	ATP synthase alpha/beta chain, C termin	1.4e-47
SMAC_04164	ATP-synt_ab_N	ATP synthase alpha/beta family, beta-ba	1.3e-27
SMAC_05959	ATP-synt_ab_N	ATP synthase alpha/beta family, beta-ba	1.8e-17
SMAC_06242	ATP-synt_ab_N	ATP synthase alpha/beta family, beta-ba	2e-14
SMAC_04164	ATP-synt_ab	ATP synthase alpha/beta family, nucleot	2.3e-94
SMAC_05959	ATP-synt_ab	ATP synthase alpha/beta family, nucleot	7.2e-123
SMAC_06242	ATP-synt_ab	ATP synthase alpha/beta family, nucleot	1.4e-95
SMAC_07533	ATP-synt_ab	ATP synthase alpha/beta family, nucleot	4.4e-106
SMAC_10361	ATP-synt_ab	ATP synthase alpha/beta family, nucleotid	2.3e-10
SMAC_02920	ATP_sub_h	ATP synthase complex subunit h	1.5e-37
SMAC_01321	Mt_ATP-synt_D	ATP synthase D chain, mitochondrial (AT	5.3e-08
SMAC_02347	OSCP	ATP synthase delta (OSCP) subunit	4.3e-52
SMAC_04638	ATP-synt_E	ATP synthase E chain	5.9e-35
SMAC_00951	NCA2	ATP synthase regulation protein NCA2	7.9e-151
SMAC_01346	ATP-synt_C	ATP synthase subunit C	1.2e-27
SMAC_03692	ATP-synt_C	ATP synthase subunit C	4.6e-28
SMAC_04022	ATP-synt_C	ATP synthase subunit C	3.4e-44
SMAC_04762	ATP-synt_C	ATP synthase subunit C	3.1e-14
SMAC_03798	ATP-synt_D	ATP synthase subunit D	1.4e-35
SMAC_12083	ATP-synt_DE_N	ATP synthase, Delta/Epsilon chain, beta	4.5e-23
SMAC_04362	ATP-synt_10	ATP10 protein	9.4e-40
SMAC_04572	ATP11	ATP11 protein	6.8e-40
SMAC_01354	ATP12	ATP12 chaperone protein	3.6e-44
SMAC_04074	AAA	ATPase family associated with various c	1.3e-87
SMAC_05731	AAA_2	ATPase family associated with various c	8.8e-78
SMAC_07050	AAA	ATPase family associated with various c	1.1e-59
SMAC_08097	AAA_2	ATPase family associated with various c	3.4e-89
SMAC_08097	AAA	ATPase family associated with various c	1.8e-15
SMAC_10396	AAA_2	ATPase family associated with various c	5.2e-61
SMAC_00761	AAA_5	ATPase family associated with various ce	1.2e-16
SMAC_08888	AAA_5	ATPase family associated with various cel	1.8e-72
SMAC_08888	AAA_3	ATPase family associated with various cel	2.7e-11
SMAC_03989	AAA	ATPase family associated with various cellu	3.2e-07
SMAC_04344	AAA	ATPase family associated with various cellu	8.3e-14
SMAC_08123	AAA	ATPase family associated with various cellu	2.8e-10
SMAC_00109	AAA	ATPase family associated with various cellul	7.6e-196
SMAC_00315	AAA	ATPase family associated with various cellul	3.2e-86
SMAC_00485	AAA	ATPase family associated with various cellul	9.5e-15
SMAC_00604	AAA	ATPase family associated with various cellul	2.3e-84
SMAC_00912	AAA	ATPase family associated with various cellul	7.7e-54
SMAC_00912	AAA_5	ATPase family associated with various cellul	7.4e-08
SMAC_00962	AAA	ATPase family associated with various cellul	2.3e-95
SMAC_01643	AAA	ATPase family associated with various cellul	8.5e-87
SMAC_01730	AAA	ATPase family associated with various cellul	1.4e-06
SMAC_01825	AAA	ATPase family associated with various cellul	1.1e-70
SMAC_02492	AAA	ATPase family associated with various cellul	1.8e-146
SMAC_02616	AAA	ATPase family associated with various cellul	3.8e-09
SMAC_02851	AAA	ATPase family associated with various cellul	1.9e-07
SMAC_02951	AAA	ATPase family associated with various cellul	1.6e-24
SMAC_03007	AAA	ATPase family associated with various cellul	1.7e-11
SMAC_03700	AAA	ATPase family associated with various cellul	6.8e-83
SMAC_03926	AAA	ATPase family associated with various cellul	2.2e-81
SMAC_04125	AAA	ATPase family associated with various cellul	2.9e-90
SMAC_04162	AAA_2	ATPase family associated with various cellul	6.6e-36
SMAC_04174	AAA	ATPase family associated with various cellul	1.3e-73
SMAC_05319	AAA	ATPase family associated with various cellul	2.8e-85
SMAC_06339	AAA	ATPase family associated with various cellul	1.7e-20
SMAC_06758	AAA	ATPase family associated with various cellul	1.5e-06
SMAC_07333	AAA	ATPase family associated with various cellul	1.2e-83
SMAC_07470	AAA	ATPase family associated with various cellul	2e-36
SMAC_07897	AAA	ATPase family associated with various cellul	1e-15
SMAC_08047	AAA	ATPase family associated with various cellul	3.9e-94
SMAC_08261	AAA	ATPase family associated with various cellul	1e-75
SMAC_08310	AAA	ATPase family associated with various cellul	3.3e-62
SMAC_08694	AAA	ATPase family associated with various cellul	9.9e-10
SMAC_08696	AAA	ATPase family associated with various cellul	1.4e-13
SMAC_08698	AAA	ATPase family associated with various cellul	3.7e-10
SMAC_09086	AAA	ATPase family associated with various cellul	7.5e-13
SMAC_09201	AAA	ATPase family associated with various cellul	3.4e-06
SMAC_10815	AAA_2	ATPase family associated with various cellul	1.7e-27
SMAC_04330	ATP_bind_4	ATP-binding region	4.7e-09
SMAC_11773	HrpB_C	ATP-dependent helicase C-terminal	7.8e-12
SMAC_00912	LON	ATP-dependent protease La (LON) domain	1.6e-06
SMAC_01730	LON	ATP-dependent protease La (LON) domain	1.7e-38
SMAC_10214	LON	ATP-dependent protease La (LON) domain	7.8e-43
SMAC_00014	ATP-grasp_2	ATP-grasp domain	3.4e-120
SMAC_02914	ATP-grasp	ATP-grasp domain	5.8e-61
SMAC_10138	ATP-grasp	ATP-grasp domain	6e-16
SMAC_02592	NAD_kinase	ATP-NAD kinase	5.6e-69
SMAC_02984	NAD_kinase	ATP-NAD kinase	4.2e-78
SMAC_05136	NAD_kinase	ATP-NAD kinase	6.6e-34
SMAC_05429	ATP-sulfurylase	ATP-sulfurylase	1.9e-194
SMAC_02263	WAC_Acf1_DNA_bd	ATP-utilising chromatin assembly and	9e-69
SMAC_05399	Autophagy_N	Autophagocytosis associated protein (	2e-43
SMAC_05399	Autophagy_act_C	Autophagocytosis associated protein,	6.5e-35
SMAC_05399	Autophagy_Cterm	Autophagocytosis associated protein,	1.3e-13
SMAC_00084	ATG16	Autophagy protein 16 (ATG16)	9.1e-76
SMAC_04531	APG17	Autophagy protein Apg17	9.2e-08
SMAC_08109	APG17	Autophagy protein Apg17	8.2e-07
SMAC_08343	APG5	Autophagy protein Apg5	5e-40
SMAC_02852	APG6	Autophagy protein Apg6	7e-84
SMAC_08312	APG9	Autophagy protein Apg9	1.7e-248
SMAC_04225	ATG11	Autophagy-related protein 11	1.1e-77
SMAC_03472	ATG13	Autophagy-related protein 13	2.8e-289
SMAC_07783	ATG27	Autophagy-related protein 27	6.5e-132
SMAC_05125	B3_4	B3/4 domain	2.2e-23
SMAC_10614	DNA_pol3_alpha	Bacterial DNA polymerase III alpha sub	9.8e-07
SMAC_10850	HTH_AraC	Bacterial regulatory helix-turn-helix protei	2.9e-06
SMAC_10859	HTH_1	Bacterial regulatory helix-turn-helix protei	1.3e-17
SMAC_11391	HTH_1	Bacterial regulatory helix-turn-helix protei	1.7e-13
SMAC_10595	TetR_N	Bacterial regulatory proteins, tetR family	2.2e-07
SMAC_10620	TetR_N	Bacterial regulatory proteins, tetR family	1.4e-13
SMAC_11365	TetR_N	Bacterial regulatory proteins, tetR family	5.6e-14
SMAC_09949	MHYT	Bacterial signalling protein N terminal repe	3.3e-10
SMAC_10435	MHYT	Bacterial signalling protein N terminal repe	5.7e-31
SMAC_10298	TerD	Bacterial stress protein	1.6e-55
SMAC_10299	TerD	Bacterial stress protein	1.4e-38
SMAC_06963	Hexapep	Bacterial transferase hexapeptide (th	2.1e-06
SMAC_07928	Hexapep	Bacterial transferase hexapeptide (th	1.2e-10
SMAC_06177	Hexapep	Bacterial transferase hexapeptide (three rep	6.1e-13
SMAC_06897	Hexapep	Bacterial transferase hexapeptide (three rep	5.4e-08
SMAC_07118	Hexapep	Bacterial transferase hexapeptide (three rep	3.5e-08
SMAC_08304	Hexapep	Bacterial transferase hexapeptide (three rep	5.3e-08
SMAC_08658	Hexapep	Bacterial transferase hexapeptide (three rep	7e-09
SMAC_08755	Hexapep	Bacterial transferase hexapeptide (three rep	9.2e-13
SMAC_10583	Trigger_N	Bacterial trigger factor protein (TF)	2.2e-09
SMAC_02424	Bac_rhodopsin	Bacteriorhodopsin	2.4e-07
SMAC_06025	Bac_rhodopsin	Bacteriorhodopsin	3.7e-37
SMAC_00361	BAH	BAH domain	1.5e-20
SMAC_03530	BAH	BAH domain	1.5e-28
SMAC_03143	BAR	BAR domain	1.7e-83
SMAC_03144	BAR	BAR domain	1.5e-40
SMAC_04827	BAR	BAR domain	4.5e-07
SMAC_07517	BAR	BAR domain	1.2e-88
SMAC_12585	BAR	BAR domain	1.2e-07
SMAC_00613	Barren	Barren protein	1.3e-09
SMAC_06859	bZIP_2	Basic region leucine zipper	2.5e-09
SMAC_07031	bZIP_2	Basic region leucine zipper	3.2e-08
SMAC_07774	bZIP_2	Basic region leucine zipper	1.7e-14
SMAC_08510	bZIP_2	Basic region leucine zipper	2.4e-06
SMAC_03960	B-block_TFIIIC	B-block binding subunit of TFIIIC	1.1e-152
SMAC_10698	BCCT	BCCT family transporter	2.6e-20
SMAC_05764	Bap31	B-cell receptor-associated protein 31-like	3.8e-97
SMAC_02616	BCS1_N	BCS1 N terminal	1.5e-22
SMAC_02951	BCS1_N	BCS1 N terminal	1.5e-69
SMAC_06339	BCS1_N	BCS1 N terminal	7.5e-82
SMAC_01350	Beach	Beige/BEACH domain	1.5e-189
SMAC_00520	BBE	Berberine and berberine like	1.1e-06
SMAC_00521	BBE	Berberine and berberine like	8.6e-10
SMAC_03171	BBE	Berberine and berberine like	4.5e-15
SMAC_04478	BBE	Berberine and berberine like	1.7e-12
SMAC_05147	BBE	Berberine and berberine like	5.7e-13
SMAC_06795	BBE	Berberine and berberine like	8.2e-14
SMAC_07311	BBE	Berberine and berberine like	6.5e-18
SMAC_07862	BBE	Berberine and berberine like	2.7e-17
SMAC_07899	BBE	Berberine and berberine like	2.7e-16
SMAC_08015	BBE	Berberine and berberine like	3.9e-18
SMAC_08999	BBE	Berberine and berberine like	3.1e-14
SMAC_09129	BBE	Berberine and berberine like	6.3e-13
SMAC_01491	Bgal_small_N	Beta galactosidase small chain	1.1e-50
SMAC_06980	Bgal_small_N	Beta galactosidase small chain	3.1e-45
SMAC_00221	Beta_elim_lyase	Beta-eliminating lyase	8.8e-100
SMAC_09867	Beta_elim_lyase	Beta-eliminating lyase	3.6e-06
SMAC_01325	BetaGal_dom2	Beta-galactosidase, domain 2	2.9e-90
SMAC_03908	BetaGal_dom2	Beta-galactosidase, domain 2	4.6e-81
SMAC_04326	SUN	Beta-glucosidase (SUN family)	2.2e-62
SMAC_04777	SUN	Beta-glucosidase (SUN family)	2.8e-12
SMAC_00143	Ketoacyl-synt_C	Beta-ketoacyl synthase, C-terminal do	4e-48
SMAC_00527	Ketoacyl-synt_C	Beta-ketoacyl synthase, C-terminal do	6.4e-54
SMAC_01188	Ketoacyl-synt_C	Beta-ketoacyl synthase, C-terminal do	3e-53
SMAC_03130	Ketoacyl-synt_C	Beta-ketoacyl synthase, C-terminal do	2.1e-47
SMAC_05695	Ketoacyl-synt_C	Beta-ketoacyl synthase, C-terminal do	9.9e-33
SMAC_06009	Ketoacyl-synt_C	Beta-ketoacyl synthase, C-terminal do	1.1e-23
SMAC_07685	Ketoacyl-synt_C	Beta-ketoacyl synthase, C-terminal do	6.1e-40
SMAC_07941	Ketoacyl-synt_C	Beta-ketoacyl synthase, C-terminal do	5e-56
SMAC_09000	Ketoacyl-synt_C	Beta-ketoacyl synthase, C-terminal do	8.4e-47
SMAC_09261	Ketoacyl-synt_C	Beta-ketoacyl synthase, C-terminal do	1.2e-54
SMAC_00143	ketoacyl-synt	Beta-ketoacyl synthase, N-terminal do	4.7e-72
SMAC_00527	ketoacyl-synt	Beta-ketoacyl synthase, N-terminal do	5.4e-88
SMAC_01188	ketoacyl-synt	Beta-ketoacyl synthase, N-terminal do	1.6e-92
SMAC_03130	ketoacyl-synt	Beta-ketoacyl synthase, N-terminal do	1.5e-91
SMAC_05695	ketoacyl-synt	Beta-ketoacyl synthase, N-terminal do	1.2e-102
SMAC_06009	ketoacyl-synt	Beta-ketoacyl synthase, N-terminal do	1.7e-07
SMAC_07685	ketoacyl-synt	Beta-ketoacyl synthase, N-terminal do	2.2e-95
SMAC_07941	ketoacyl-synt	Beta-ketoacyl synthase, N-terminal do	3.5e-94
SMAC_09000	ketoacyl-synt	Beta-ketoacyl synthase, N-terminal do	1e-68
SMAC_09261	ketoacyl-synt	Beta-ketoacyl synthase, N-terminal do	6.5e-90
SMAC_00841	ketoacyl-synt	Beta-ketoacyl synthase, N-terminal doma	2e-07
SMAC_00017	Beta-lactamase	Beta-lactamase	7.5e-27
SMAC_00271	Beta-lactamase	Beta-lactamase	2.5e-22
SMAC_05655	Beta-lactamase	Beta-lactamase	1.6e-30
SMAC_06956	Beta-lactamase	Beta-lactamase	1.9e-12
SMAC_09153	Beta-lactamase	Beta-lactamase	2.1e-49
SMAC_09414	Beta-lactamase	Beta-lactamase	9.1e-40
SMAC_09970	Beta-lactamase	Beta-lactamase	3.5e-21
SMAC_03842	Fer2_BFD	BFD-like [2Fe-2S] binding domain	1.4e-17
SMAC_12585	BAR_2	Bin/amphiphysin/Rvs domain for vesicular tra	3e-44
SMAC_03883	Rad10	Binding domain of DNA repair protein Ercc1 (	3e-39
SMAC_06224	BING4CT	BING4CT (NUC141) domain	7.3e-56
SMAC_01282	Biotin_carb_C	Biotin carboxylase C-terminal domain	1.1e-47
SMAC_05967	Biotin_carb_C	Biotin carboxylase C-terminal domain	9.4e-36
SMAC_09567	Biotin_carb_C	Biotin carboxylase C-terminal domain	2.9e-48
SMAC_00725	BPL_LipA_LipB	Biotin/lipoate A/B protein ligase famil	5.3e-27
SMAC_04157	BPL_LipA_LipB	Biotin/lipoate A/B protein ligase famil	6.4e-10
SMAC_00725	BPL_N	Biotin-protein ligase, N terminal	7.4e-176
SMAC_00137	Biotin_lipoyl	Biotin-requiring enzyme	8.6e-12
SMAC_01282	Biotin_lipoyl	Biotin-requiring enzyme	7.4e-20
SMAC_04361	Biotin_lipoyl	Biotin-requiring enzyme	5.3e-22
SMAC_05967	Biotin_lipoyl	Biotin-requiring enzyme	1.8e-24
SMAC_08326	Biotin_lipoyl	Biotin-requiring enzyme	5.8e-23
SMAC_09047	Biotin_lipoyl	Biotin-requiring enzyme	1.1e-18
SMAC_09567	Biotin_lipoyl	Biotin-requiring enzyme	1e-21
SMAC_04127	BC10	Bladder cancer-related protein BC10	1.8e-24
SMAC_04327	BNR	BNR/Asp-box repeat	1.4e-33
SMAC_05858	BNR	BNR/Asp-box repeat	1.2e-12
SMAC_06979	BNR	BNR/Asp-box repeat	5.7e-27
SMAC_05000	BolA	BolA-like protein	1.1e-35
SMAC_06412	BolA	BolA-like protein	5.6e-30
SMAC_11646	BolA	BolA-like protein	1.3e-21
SMAC_04598	BOP1NT	BOP1NT (NUC169) domain	7.4e-161
SMAC_06482	BP28CT	BP28CT (NUC211) domain	5e-69
SMAC_03693	iPGM_N	BPG-independent PGAM N-terminus (iPGM_N	4e-174
SMAC_00203	BRCT	BRCA1 C Terminus (BRCT) domain	5e-08
SMAC_05204	BRCT	BRCA1 C Terminus (BRCT) domain	2e-11
SMAC_06341	BRCT	BRCA1 C Terminus (BRCT) domain	3.8e-22
SMAC_06758	BRCT	BRCA1 C Terminus (BRCT) domain	1.2e-18
SMAC_07877	BRCT	BRCA1 C Terminus (BRCT) domain	2.7e-41
SMAC_08633	BRCT	BRCA1 C Terminus (BRCT) domain	1.7e-08
SMAC_07924	BRAP2	BRCA1-associated protein 2	3.7e-16
SMAC_02011	BRE1	BRE1 E3 ubiquitin ligase	4e-43
SMAC_03050	Deme6	Breast cancer protein	2.6e-251
SMAC_03234	BCAS2	Breast carcinoma amplified sequence 2 (BCAS2	2.9e-09
SMAC_01071	BRF1	Brf1-like TBP-binding domain	6.1e-19
SMAC_01097	Brix	Brix domain	3.3e-74
SMAC_04897	Brix	Brix domain	1.1e-59
SMAC_06206	Brix	Brix domain	1.9e-72
SMAC_07822	Brix	Brix domain	1.3e-65
SMAC_08841	Brix	Brix domain	2.2e-49
SMAC_01835	BRO1	BRO1-like domain	9.5e-166
SMAC_07501	BRO1	BRO1-like domain	1.5e-167
SMAC_00218	Bromodomain	Bromodomain	6.4e-38
SMAC_03530	Bromodomain	Bromodomain	7e-21
SMAC_03720	Bromodomain	Bromodomain	3.9e-28
SMAC_04975	Bromodomain	Bromodomain	5.7e-23
SMAC_05323	Bromodomain	Bromodomain	1.8e-22
SMAC_08133	Bromodomain	Bromodomain	2e-38
SMAC_09465	Bromodomain	Bromodomain	1.4e-22
SMAC_02828	Bromo_TP	Bromodomain associated	1.3e-08
SMAC_07640	Bromo_TP	Bromodomain associated	2.5e-27
SMAC_04159	BSD	BSD domain	3.7e-30
SMAC_06329	BSD	BSD domain	4e-21
SMAC_02907	BTB	BTB/POZ domain	1.3e-14
SMAC_07602	BTB	BTB/POZ domain	2.6e-08
SMAC_05326	BCNT	Bucentaur or craniofacial development	3.8e-36
SMAC_00691	BUD22	BUD22	1e-48
SMAC_00898	Bystin	Bystin	3.8e-197
SMAC_00637	bZIP_1	bZIP transcription factor	4.9e-15
SMAC_03643	bZIP_1	bZIP transcription factor	2.7e-07
SMAC_04034	bZIP_1	bZIP transcription factor	2.7e-12
SMAC_04386	bZIP_1	bZIP transcription factor	4.2e-06
SMAC_07031	bZIP_1	bZIP transcription factor	3.7e-09
SMAC_08510	bZIP_1	bZIP transcription factor	6.9e-07
SMAC_00609	C2	C2 domain	1.9e-20
SMAC_02691	C2	C2 domain	1.2e-27
SMAC_02980	C2	C2 domain	1.9e-93
SMAC_03682	C2	C2 domain	2e-12
SMAC_05497	C2	C2 domain	7.7e-16
SMAC_06218	C2	C2 domain	7.2e-25
SMAC_08500	C2	C2 domain	5.3e-24
SMAC_00659	zf-C3HC	C3HC zinc finger-like	1.4e-71
SMAC_02470	C4dic_mal_tran	C4-dicarboxylate transporter/malic aci	2.6e-24
SMAC_05483	C4dic_mal_tran	C4-dicarboxylate transporter/malic aci	7.7e-06
SMAC_08018	C4dic_mal_tran	C4-dicarboxylate transporter/malic aci	1.8e-92
SMAC_09225	C4dic_mal_tran	C4-dicarboxylate transporter/malic aci	4.8e-69
SMAC_03688	DNA_methylase	C-5 cytosine-specific DNA methylase	8.9e-15
SMAC_05478	DNA_methylase	C-5 cytosine-specific DNA methylase	4.2e-17
SMAC_10456	DNA_methylase	C-5 cytosine-specific DNA methylase	2.2e-08
SMAC_03938	zf-C5HC2	C5HC2 zinc finger	1.4e-07
SMAC_02191	efhand_Ca_insen	Ca2+ insensitive EF hand	3.5e-31
SMAC_05369	Abi	CAAX amino terminal protease family	1.1e-16
SMAC_10706	Cache_2	Cache domain	3.9e-32
SMAC_09091	CactinC_cactus	Cactus-binding C-terminus of cactin pr	5e-80
SMAC_01956	CAF1	CAF1 family ribonuclease	5.2e-126
SMAC_01995	CAF1	CAF1 family ribonuclease	7.5e-08
SMAC_03027	Cid2	Caffeine-induced death protein 2	1.9e-98
SMAC_00050	Metallophos	Calcineurin-like phosphoesterase	1.4e-21
SMAC_00134	Metallophos	Calcineurin-like phosphoesterase	1.4e-43
SMAC_00461	Metallophos	Calcineurin-like phosphoesterase	4.1e-06
SMAC_00915	Metallophos	Calcineurin-like phosphoesterase	2.7e-30
SMAC_00974	Metallophos	Calcineurin-like phosphoesterase	1.2e-11
SMAC_01344	Metallophos	Calcineurin-like phosphoesterase	6e-09
SMAC_02648	Metallophos	Calcineurin-like phosphoesterase	1.9e-34
SMAC_03168	Metallophos	Calcineurin-like phosphoesterase	3.5e-10
SMAC_03726	Metallophos	Calcineurin-like phosphoesterase	1.3e-09
SMAC_04441	Metallophos	Calcineurin-like phosphoesterase	6.4e-13
SMAC_04475	Metallophos	Calcineurin-like phosphoesterase	2.3e-17
SMAC_04499	Metallophos	Calcineurin-like phosphoesterase	2.6e-33
SMAC_04559	Metallophos	Calcineurin-like phosphoesterase	7.5e-15
SMAC_04678	Metallophos	Calcineurin-like phosphoesterase	4.2e-40
SMAC_04756	Metallophos	Calcineurin-like phosphoesterase	9.7e-42
SMAC_07282	Metallophos	Calcineurin-like phosphoesterase	1.1e-11
SMAC_07294	Metallophos	Calcineurin-like phosphoesterase	5.9e-10
SMAC_08068	Metallophos	Calcineurin-like phosphoesterase	5.5e-41
SMAC_08071	Metallophos	Calcineurin-like phosphoesterase	8.8e-10
SMAC_08283	Metallophos	Calcineurin-like phosphoesterase	4.7e-11
SMAC_08534	Metallophos	Calcineurin-like phosphoesterase	2.3e-33
SMAC_09059	Metallophos	Calcineurin-like phosphoesterase	1.8e-12
SMAC_10265	Metallophos	Calcineurin-like phosphoesterase	1.2e-06
SMAC_06222	Calcipressin	Calcipressin	1.8e-118
SMAC_05836	Caleosin	Caleosin related protein	2e-66
SMAC_03222	Peptidase_C2	Calpain family cysteine protease	2.6e-35
SMAC_04079	Peptidase_C2	Calpain family cysteine protease	1.6e-43
SMAC_06499	Peptidase_C2	Calpain family cysteine protease	4.7e-10
SMAC_06666	Peptidase_C2	Calpain family cysteine protease	4e-18
SMAC_02191	CH	Calponin homology (CH) domain	5.3e-62
SMAC_02847	CH	Calponin homology (CH) domain	5.3e-06
SMAC_06170	CH	Calponin homology (CH) domain	8.7e-98
SMAC_06655	CH	Calponin homology (CH) domain	1.1e-08
SMAC_06689	CH	Calponin homology (CH) domain	5.9e-15
SMAC_04852	Calreticulin	Calreticulin family	3.5e-203
SMAC_05304	PDEase_II	cAMP phosphodiesterases class-II	7.3e-19
SMAC_00515	Endosulfine	cAMP-regulated phosphoprotein/endosulfine	1.4e-08
SMAC_06285	Endosulfine	cAMP-regulated phosphoprotein/endosulfine	1.7e-25
SMAC_00349	CAP_GLY	CAP-Gly domain	3.2e-24
SMAC_02414	CAP_GLY	CAP-Gly domain	2.4e-25
SMAC_07211	CAP_GLY	CAP-Gly domain	1.5e-34
SMAC_00930	CPSase_L_D2	Carbamoyl-phosphate synthase L chain,	3.2e-173
SMAC_00930	CPSase_L_chain	Carbamoyl-phosphate synthase L chain,	2.3e-50
SMAC_01282	CPSase_L_D2	Carbamoyl-phosphate synthase L chain,	3.5e-102
SMAC_01282	CPSase_L_chain	Carbamoyl-phosphate synthase L chain,	1e-31
SMAC_04331	CPSase_L_D2	Carbamoyl-phosphate synthase L chain,	1.3e-166
SMAC_04331	CPSase_L_chain	Carbamoyl-phosphate synthase L chain,	3.6e-68
SMAC_05967	CPSase_L_D2	Carbamoyl-phosphate synthase L chain,	2.9e-116
SMAC_05967	CPSase_L_chain	Carbamoyl-phosphate synthase L chain,	6.3e-17
SMAC_09567	CPSase_L_chain	Carbamoyl-phosphate synthase L chain,	1.2e-51
SMAC_09567	CPSase_L_D2	Carbamoyl-phosphate synthase L chain,	4.6e-34
SMAC_10346	CPSase_L_chain	Carbamoyl-phosphate synthase L chain,	2.1e-57
SMAC_10346	CPSase_L_D2	Carbamoyl-phosphate synthase L chain,	3.1e-15
SMAC_00930	CPSase_sm_chain	Carbamoyl-phosphate synthase small ch	4.6e-82
SMAC_04788	CPSase_sm_chain	Carbamoyl-phosphate synthase small ch	1.3e-93
SMAC_00930	CPSase_L_D3	Carbamoyl-phosphate synthetase large	4.4e-68
SMAC_04331	CPSase_L_D3	Carbamoyl-phosphate synthetase large c	4.6e-70
SMAC_02094	Carb_bind	Carbohydrate binding	2.4e-37
SMAC_05960	Carb_kinase	Carbohydrate kinase	6.7e-25
SMAC_09126	Phosphorylase	Carbohydrate phosphorylase	0
SMAC_09862	Phosphorylase	Carbohydrate phosphorylase	4.1e-213
SMAC_04163	CBM_48	Carbohydrate-binding module 48 (Isoam	7.4e-25
SMAC_03179	Pro_CA	Carbonic anhydrase	3.2e-23
SMAC_03420	Pro_CA	Carbonic anhydrase	1.5e-69
SMAC_03614	Pro_CA	Carbonic anhydrase	1.4e-61
SMAC_10727	Pro_CA	Carbonic anhydrase	2.2e-26
SMAC_00672	CN_hydrolase	Carbon-nitrogen hydrolase	2.7e-21
SMAC_01874	CN_hydrolase	Carbon-nitrogen hydrolase	1.2e-23
SMAC_04139	CN_hydrolase	Carbon-nitrogen hydrolase	2.9e-19
SMAC_06607	CN_hydrolase	Carbon-nitrogen hydrolase	2.1e-57
SMAC_08354	CN_hydrolase	Carbon-nitrogen hydrolase	9e-34
SMAC_08993	CN_hydrolase	Carbon-nitrogen hydrolase	2e-24
SMAC_05026	Carboxyl_trans	Carboxyl transferase domain	6.1e-181
SMAC_09567	Carboxyl_trans	Carboxyl transferase domain	6.2e-283
SMAC_01444	COesterase	Carboxylesterase	4e-77
SMAC_02515	COesterase	Carboxylesterase	9.4e-48
SMAC_04336	COesterase	Carboxylesterase	1.5e-47
SMAC_04514	COesterase	Carboxylesterase	2.6e-54
SMAC_04696	COesterase	Carboxylesterase	1.1e-66
SMAC_05619	COesterase	Carboxylesterase	2.1e-63
SMAC_05717	COesterase	Carboxylesterase	1.3e-93
SMAC_06152	COesterase	Carboxylesterase	5.4e-63
SMAC_06703	COesterase	Carboxylesterase	5.4e-76
SMAC_07203	COesterase	Carboxylesterase	4.8e-22
SMAC_06509	CMD	Carboxymuconolactone decarboxylase family	1.8e-10
SMAC_04482	CAS_CSE1	CAS/CSE protein, C-terminus	2.7e-53
SMAC_07842	Btz	CASC3/Barentsz eIF4AIII binding	6.7e-47
SMAC_00700	CK_II_beta	Casein kinase II regulatory subunit	1.3e-86
SMAC_04262	CK_II_beta	Casein kinase II regulatory subunit	1.8e-101
SMAC_06418	PP28	Casein kinase substrate phosphoprotein PP28	3.6e-34
SMAC_04463	CASP_C	CASP C terminal	2.7e-146
SMAC_00281	Peptidase_C14	Caspase domain	1e-67
SMAC_08290	Peptidase_C14	Caspase domain	1.9e-74
SMAC_04557	Catalase	Catalase	2.8e-232
SMAC_05719	Catalase	Catalase	9.7e-82
SMAC_06468	Catalase	Catalase	9e-223
SMAC_07888	Catalase	Catalase	2.1e-186
SMAC_09647	Catalase	Catalase	4.7e-14
SMAC_09648	Catalase	Catalase	1.4e-167
SMAC_04557	Catalase-rel	Catalase-related immune-responsive	3.3e-30
SMAC_05719	Catalase-rel	Catalase-related immune-responsive	1.4e-06
SMAC_06468	Catalase-rel	Catalase-related immune-responsive	1.9e-26
SMAC_09648	Catalase-rel	Catalase-related immune-responsive	2.5e-72
SMAC_05472	LigB	Catalytic LigB subunit of aromatic ring-open	7.5e-47
SMAC_00141	Dioxygenase_N	Catechol dioxygenase N terminus	5.2e-17
SMAC_00655	Dioxygenase_N	Catechol dioxygenase N terminus	6.6e-11
SMAC_05423	Dioxygenase_N	Catechol dioxygenase N terminus	7.5e-26
SMAC_00797	Cation_efflux	Cation efflux family	1.7e-59
SMAC_00844	Cation_efflux	Cation efflux family	3.4e-50
SMAC_02154	Cation_efflux	Cation efflux family	4.4e-47
SMAC_02875	Cation_efflux	Cation efflux family	3.3e-69
SMAC_03455	Cation_efflux	Cation efflux family	3.8e-27
SMAC_04235	Cation_efflux	Cation efflux family	5.1e-31
SMAC_06636	Cation_efflux	Cation efflux family	5.2e-38
SMAC_08975	Cation_efflux	Cation efflux family	1e-13
SMAC_02211	TrkH	Cation transport protein	1.9e-149
SMAC_07388	TrkH	Cation transport protein	1.1e-83
SMAC_02399	Cation_ATPase_N	Cation transporter/ATPase, N-terminus	2e-26
SMAC_03602	Cation_ATPase_N	Cation transporter/ATPase, N-terminus	1.1e-19
SMAC_04567	Cation_ATPase_N	Cation transporter/ATPase, N-terminus	1.4e-28
SMAC_04583	Cation_ATPase_N	Cation transporter/ATPase, N-terminus	2.3e-30
SMAC_07599	Cation_ATPase_N	Cation transporter/ATPase, N-terminus	5e-18
SMAC_08578	Cation_ATPase_N	Cation transporter/ATPase, N-terminus	7.9e-18
SMAC_03383	Cation_ATPase_C	Cation transporting ATPase, C-terminu	6.5e-52
SMAC_03602	Cation_ATPase_C	Cation transporting ATPase, C-terminu	2.2e-52
SMAC_04567	Cation_ATPase_C	Cation transporting ATPase, C-terminu	2.5e-67
SMAC_04583	Cation_ATPase_C	Cation transporting ATPase, C-terminu	2.4e-59
SMAC_07599	Cation_ATPase_C	Cation transporting ATPase, C-terminu	2.8e-50
SMAC_08578	Cation_ATPase_C	Cation transporting ATPase, C-terminu	4.1e-57
SMAC_08979	Cation_ATPase_C	Cation transporting ATPase, C-terminu	1.6e-56
SMAC_00438	CBF	CBF/Mak21 family	1.9e-74
SMAC_06481	CBF	CBF/Mak21 family	2.3e-07
SMAC_08455	CBF	CBF/Mak21 family	5.9e-80
SMAC_02848	CBS	CBS domain pair	2.3e-22
SMAC_03450	CBS	CBS domain pair	3.7e-08
SMAC_03525	CBS	CBS domain pair	7.9e-12
SMAC_04751	CBS	CBS domain pair	6.9e-15
SMAC_06066	CBS	CBS domain pair	1.8e-50
SMAC_07041	CBS	CBS domain pair	1.3e-32
SMAC_09602	CBS	CBS domain pair	2e-12
SMAC_00418	CBFB_NFYA	CCAAT-binding transcription factor (CBF-B/N	1.3e-37
SMAC_03402	Not1	CCR4-Not complex component, Not1	5.9e-42
SMAC_07448	CDC24	CDC24 Calponin	3.1e-37
SMAC_01906	CDC37_C	Cdc37 C terminal domain	1.5e-46
SMAC_01906	CDC37_M	Cdc37 Hsp90 binding domain	1.5e-75
SMAC_01906	CDC37_N	Cdc37 N terminal kinase binding	1.2e-109
SMAC_01766	CDC45	CDC45-like protein	0
SMAC_05776	MAT1	CDK-activating kinase assembly factor MAT1	5.6e-17
SMAC_01599	CDP-OH_P_transf	CDP-alcohol phosphatidyltransferase	8.4e-21
SMAC_02286	CDP-OH_P_transf	CDP-alcohol phosphatidyltransferase	4.8e-19
SMAC_03504	CDP-OH_P_transf	CDP-alcohol phosphatidyltransferase	1.9e-23
SMAC_05436	CDP-OH_P_transf	CDP-alcohol phosphatidyltransferase	9e-08
SMAC_00699	PDR_CDR	CDR ABC transporter	3.5e-58
SMAC_03304	PDR_CDR	CDR ABC transporter	8.4e-67
SMAC_05083	PDR_CDR	CDR ABC transporter	1.4e-57
SMAC_07892	PDR_CDR	CDR ABC transporter	2e-56
SMAC_08509	PDR_CDR	CDR ABC transporter	3.8e-50
SMAC_03875	Rcd1	Cell differentiation family, Rcd1-like	1.5e-173
SMAC_06569	CDC14	Cell division control protein 14, SIN compon	2.3e-165
SMAC_00109	CDC48_2	Cell division protein 48 (CDC48), domain 2	8.4e-08
SMAC_08261	CDC48_2	Cell division protein 48 (CDC48), domain 2	6.6e-15
SMAC_00109	CDC48_N	Cell division protein 48 (CDC48), N-terminal	1.2e-25
SMAC_09983	Hydrolase_2	Cell Wall Hydrolase	2.2e-30
SMAC_01445	Cellulase	Cellulase (glycosyl hydrolase family 5)	1.2e-70
SMAC_02972	Cellulase	Cellulase (glycosyl hydrolase family 5)	2e-06
SMAC_03202	Cellulase	Cellulase (glycosyl hydrolase family 5)	7.2e-25
SMAC_03628	Cellulase	Cellulase (glycosyl hydrolase family 5)	1.8e-73
SMAC_04726	Cellulase	Cellulase (glycosyl hydrolase family 5)	3e-18
SMAC_08144	Cellulase	Cellulase (glycosyl hydrolase family 5)	3.2e-06
SMAC_05255	Cenp-O	Cenp-O kinetochore centromere component	6.2e-42
SMAC_04719	CenpB-DNA-bind	Centromere binding protein B, DNA bind	6.3e-26
SMAC_08830	CenpB-DNA-bind	Centromere binding protein B, DNA bind	8.9e-16
SMAC_02853	Scm3	Centromere protein Scm3	1.2e-45
SMAC_08232	Cerato-platanin	Cerato-platanin	1.9e-85
SMAC_00567	CFEM	CFEM domain	2.8e-06
SMAC_05192	CFEM	CFEM domain	1.2e-22
SMAC_05939	CFEM	CFEM domain	9.7e-12
SMAC_07261	CFEM	CFEM domain	1.3e-23
SMAC_07584	CFEM	CFEM domain	2.9e-08
SMAC_08019	CFEM	CFEM domain	2.5e-24
SMAC_08143	CFEM	CFEM domain	5e-12
SMAC_08574	CFEM	CFEM domain	2e-15
SMAC_09142	CFEM	CFEM domain	6.1e-17
SMAC_09351	CFEM	CFEM domain	1.8e-13
SMAC_09577	CFEM	CFEM domain	5.3e-48
SMAC_09703	CFEM	CFEM domain	4.8e-48
SMAC_05723	Cgr1	Cgr1 family	2.3e-43
SMAC_04281	ChaC	ChaC-like protein	2.6e-39
SMAC_03437	Chal_sti_synt_C	Chalcone and stilbene synthases, C-te	1.9e-17
SMAC_03437	Chal_sti_synt_N	Chalcone and stilbene synthases, N-te	7.5e-08
SMAC_03921	Chalcone	Chalcone-flavanone isomerase	2.4e-105
SMAC_09978	CHAP	CHAP domain	4.5e-06
SMAC_01809	Cpn10	Chaperonin 10 Kd subunit	3.1e-42
SMAC_11844	Cpn10	Chaperonin 10 Kd subunit	1.9e-32
SMAC_01089	ChAPs	ChAPs (Chs5p-Arf1p-binding proteins)	1.3e-216
SMAC_05634	CHCH	CHCH domain	6.7e-11
SMAC_05997	CHCH	CHCH domain	2.3e-12
SMAC_06248	CHD5	CHD5-like protein	7.3e-92
SMAC_10301	CheB_methylest	CheB methylesterase	3.9e-07
SMAC_10033	CheR_N	CheR methyltransferase, all-alpha domain	9.3e-10
SMAC_10033	CheR	CheR methyltransferase, SAM binding domain	2.8e-11
SMAC_10302	CheR	CheR methyltransferase, SAM binding domain	1.9e-08
SMAC_10960	CheR	CheR methyltransferase, SAM binding domain	3.1e-10
SMAC_02291	Chitin_bind_1	Chitin recognition protein	6e-12
SMAC_09691	Chitin_bind_1	Chitin recognition protein	3.7e-08
SMAC_01799	Chitin_synth_2	Chitin synthase	0
SMAC_01800	Chitin_synth_2	Chitin synthase	0
SMAC_02767	Chitin_synth_2	Chitin synthase	0
SMAC_03109	Chitin_synth_1	Chitin synthase	1.1e-114
SMAC_07162	Chitin_synth_1	Chitin synthase	7.6e-76
SMAC_07828	Chitin_synth_1	Chitin synthase	3.8e-123
SMAC_03109	Chitin_synth_1N	Chitin synthase N-terminal	5.1e-49
SMAC_07162	Chitin_synth_1N	Chitin synthase N-terminal	7.7e-44
SMAC_07828	Chitin_synth_1N	Chitin synthase N-terminal	7.7e-52
SMAC_12598	Choline_kin_N	Choline kinase N terminus	3.6e-11
SMAC_01845	Carn_acyltransf	Choline/Carnitine o-acyltransferase	4.3e-222
SMAC_02348	Carn_acyltransf	Choline/Carnitine o-acyltransferase	7.1e-183
SMAC_04292	Choline_kinase	Choline/ethanolamine kinase	2.6e-78
SMAC_12598	Choline_kinase	Choline/ethanolamine kinase	2.2e-79
SMAC_02818	CHORD	CHORD	2.2e-51
SMAC_06619	Chorismate_bind	chorismate binding enzyme	5.5e-41
SMAC_07530	Chorismate_bind	chorismate binding enzyme	3.5e-47
SMAC_08688	Chorismate_bind	chorismate binding enzyme	2.1e-129
SMAC_11717	Chorismate_bind	chorismate binding enzyme	2.9e-07
SMAC_04156	Chorismate_synt	Chorismate synthase	1.7e-249
SMAC_02733	Chromate_transp	Chromate transporter	3.3e-06
SMAC_02247	KTI12	Chromatin associated protein KTI12	5.6e-78
SMAC_00826	CRC_subunit	Chromatin remodelling complex subunit	6.3e-95
SMAC_02795	CRC_subunit	Chromatin remodelling complex subunit	1.1e-90
SMAC_02791	Chromo	'chromo' (CHRromatin Organisation MOdifier	1.4e-32
SMAC_01061	Chromo	'chromo' (CHRromatin Organisation MOdifier)	1.7e-12
SMAC_01419	Chromo	'chromo' (CHRromatin Organisation MOdifier)	3.3e-10
SMAC_01634	Chromo	'chromo' (CHRromatin Organisation MOdifier)	7.9e-17
SMAC_06192	Chromo	'chromo' (CHRromatin Organisation MOdifier)	2.6e-12
SMAC_06208	Chromo	'chromo' (CHRromatin Organisation MOdifier)	7e-07
SMAC_09589	Chromo	'chromo' (CHRromatin Organisation MOdifier)	6.5e-12
SMAC_09809	Chromo	'chromo' (CHRromatin Organisation MOdifier)	6.9e-18
SMAC_09985	Chromo	'chromo' (CHRromatin Organisation MOdifier)	3.3e-11
SMAC_01821	Spindle_Spc25	Chromosome segregation protein (Spc25,	1.9e-25
SMAC_06744	Spindle_Spc25	Chromosome segregation protein (Spc25,	1e-25
SMAC_03844	zf-CHY	CHY zinc finger	3.8e-13
SMAC_06745	zf-CHY	CHY zinc finger	2.5e-27
SMAC_02401	Citrate_synt	Citrate synthase	7.5e-231
SMAC_05990	Citrate_synt	Citrate synthase	6.9e-172
SMAC_10127	Citrate_synt	Citrate synthase	4.9e-09
SMAC_06760	RFC-E_C	Clamp-loader complex subunit E C-terminus	1e-57
SMAC_03147	Aldolase_II	Class II Aldolase and Adducin N-terminal	2e-61
SMAC_04853	Aldolase_II	Class II Aldolase and Adducin N-terminal	5.4e-33
SMAC_04834	DAHP_synth_2	Class-II DAHP synthetase family	1.1e-188
SMAC_01826	Clat_adaptor_s	Clathrin adaptor complex small chain	1.6e-83
SMAC_05829	Clat_adaptor_s	Clathrin adaptor complex small chain	8.8e-06
SMAC_06512	Clat_adaptor_s	Clathrin adaptor complex small chain	1.3e-54
SMAC_08168	Clat_adaptor_s	Clathrin adaptor complex small chain	5.1e-51
SMAC_04471	Clathrin_lg_ch	Clathrin light chain	2e-07
SMAC_05963	Clathrin_propel	Clathrin propeller repeat	2.8e-44
SMAC_06623	CLPTM1	Cleft lip and palate transmembrane protein 1	3.5e-155
SMAC_08138	CLN3	CLN3 protein	6.5e-122
SMAC_08097	Clp_N	Clp amino terminal domain	3.9e-09
SMAC_10282	Clp_N	Clp amino terminal domain	2.2e-12
SMAC_02747	CLP_protease	Clp protease	1.4e-57
SMAC_10596	CLP_protease	Clp protease	3.4e-24
SMAC_10596	zf-C4_ClpX	ClpX C4-type zinc finger	8.8e-27
SMAC_01347	CNH	CNH domain	1.3e-70
SMAC_05037	CNH	CNH domain	9.2e-21
SMAC_06779	Cnl2_NKP2	Cnl2/NKP2 family protein	1.3e-32
SMAC_04084	CO_deh_flav_C	CO dehydrogenase flavoprotein C-termina	1.2e-46
SMAC_03928	CoA_binding	CoA binding domain	6.6e-35
SMAC_06775	CoA_binding	CoA binding domain	1.5e-21
SMAC_08470	CoA_binding	CoA binding domain	2.3e-09
SMAC_10438	CoA_binding	CoA binding domain	9.3e-52
SMAC_00014	Ligase_CoA	CoA-ligase	2.7e-71
SMAC_03928	Ligase_CoA	CoA-ligase	7.5e-61
SMAC_06775	Ligase_CoA	CoA-ligase	3e-45
SMAC_08470	Ligase_CoA	CoA-ligase	3.4e-64
SMAC_07343	Coatamer_beta_C	Coatamer beta C-terminal region	1.9e-160
SMAC_03535	COPI_C	Coatomer (COPI) alpha subunit C-terminu	2.9e-66
SMAC_02690	Coatomer_E	Coatomer epsilon subunit	8.6e-49
SMAC_05435	Gamma-COP	Coatomer gamma subunit appendage domain	2.2e-137
SMAC_03013	Coatomer_WDAD	Coatomer WD associated region	2.8e-172
SMAC_03535	Coatomer_WDAD	Coatomer WD associated region	1.9e-249
SMAC_00139	CoA_transf_3	CoA-transferase family III	2.7e-08
SMAC_00832	CoA_transf_3	CoA-transferase family III	8e-60
SMAC_04486	CoA_transf_3	CoA-transferase family III	1e-76
SMAC_05345	Meth_synt_2	Cobalamin-independent synthase, Catalytic	4.7e-197
SMAC_06023	Meth_synt_2	Cobalamin-independent synthase, Catalytic	1e-06
SMAC_05345	Meth_synt_1	Cobalamin-independent synthase, N-termina	1.1e-179
SMAC_03158	CbiA	CobQ/CobB/MinD/ParA nucleotide binding domai	5.5e-06
SMAC_03424	CbiA	CobQ/CobB/MinD/ParA nucleotide binding domai	7.7e-07
SMAC_09272	CbiA	CobQ/CobB/MinD/ParA nucleotide binding domai	3.8e-06
SMAC_10343	CbiA	CobQ/CobB/MinD/ParA nucleotide binding domai	1.3e-35
SMAC_00878	cobW	CobW/HypB/UreG, nucleotide-binding domain	3.8e-10
SMAC_02628	cobW	CobW/HypB/UreG, nucleotide-binding domain	9.7e-19
SMAC_06217	cobW	CobW/HypB/UreG, nucleotide-binding domain	4e-62
SMAC_03604	CoA_trans	Coenzyme A transferase	1.5e-131
SMAC_05910	CoA_trans	Coenzyme A transferase	3.2e-139
SMAC_10522	CoA_trans	Coenzyme A transferase	1.3e-99
SMAC_09067	Coq4	Coenzyme Q (ubiquinone) biosynthesis protein	7.6e-112
SMAC_05307	Cofilin_ADF	Cofilin/tropomyosin-type actin-binding pr	6.4e-08
SMAC_08512	Cofilin_ADF	Cofilin/tropomyosin-type actin-binding pr	7.7e-10
SMAC_05128	COG2	COG (conserved oligomeric Golgi) complex com	3.2e-12
SMAC_04568	COG4	COG4 transport protein	1.5e-113
SMAC_03997	Cohesin_load	Cohesin loading factor	1.3e-124
SMAC_06820	DUF2052	Coiled-coil domain containing protein (DUF20	7.8e-33
SMAC_07078	DUF2040	Coiled-coil domain-containing protein 55 (DU	3.3e-58
SMAC_10530	CSD	'Cold-shock' DNA-binding domain	9e-24
SMAC_00012	Tyrosinase	Common central domain of tyrosinase	5.6e-71
SMAC_01459	Tyrosinase	Common central domain of tyrosinase	5.7e-68
SMAC_01505	Tyrosinase	Common central domain of tyrosinase	6.9e-53
SMAC_01592	Tyrosinase	Common central domain of tyrosinase	4.7e-86
SMAC_04270	Tyrosinase	Common central domain of tyrosinase	7e-67
SMAC_04313	Tyrosinase	Common central domain of tyrosinase	8.8e-73
SMAC_04920	Tyrosinase	Common central domain of tyrosinase	2.3e-72
SMAC_06010	Tyrosinase	Common central domain of tyrosinase	3.2e-80
SMAC_06078	Tyrosinase	Common central domain of tyrosinase	6.2e-77
SMAC_09003	Tyrosinase	Common central domain of tyrosinase	7.7e-22
SMAC_09195	Tyrosinase	Common central domain of tyrosinase	1.1e-70
SMAC_05450	Complex1_LYR	Complex 1 protein (LYR family)	2.3e-19
SMAC_08049	Complex1_LYR	Complex 1 protein (LYR family)	1.1e-06
SMAC_08853	Complex1_LYR	Complex 1 protein (LYR family)	1.7e-24
SMAC_05419	CIA30	Complex I intermediate-associated protein 30	4e-61
SMAC_01198	Condensation	Condensation domain	1.4e-17
SMAC_03727	Condensation	Condensation domain	1.2e-113
SMAC_06097	Condensation	Condensation domain	6.5e-25
SMAC_07745	Condensation	Condensation domain	3e-63
SMAC_09348	Condensation	Condensation domain	1.6e-24
SMAC_02743	Con-6	Conidiation protein 6	3e-17
SMAC_03185	Con-6	Conidiation protein 6	5.6e-41
SMAC_04536	Con-6	Conidiation protein 6	1.2e-33
SMAC_11397	TraD	Conjugal transfer protein TraD	1.7e-08
SMAC_10198	TraH	Conjugative relaxosome accessory transposon	1.9e-09
SMAC_05967	PYC_OADA	Conserved carboxylase domain	3.4e-126
SMAC_01093	ATP_bind_1	Conserved hypothetical ATP binding protein	3.5e-96
SMAC_04317	ATP_bind_1	Conserved hypothetical ATP binding protein	4e-81
SMAC_04765	ATP_bind_1	Conserved hypothetical ATP binding protein	1.5e-100
SMAC_03482	DUF2461	Conserved hypothetical protein (DUF2461)	9.7e-97
SMAC_09091	Cactin_mid	Conserved mid region of cactin	6e-99
SMAC_08311	COG6	Conserved oligomeric complex COG6	4.3e-84
SMAC_02431	Glu_synthase	Conserved region in glutamate synthas	2e-241
SMAC_04792	COPI_assoc	COPI associated protein	4.2e-75
SMAC_00731	Cu_amine_oxid	Copper amine oxidase, enzyme domain	1.6e-221
SMAC_05665	Cu_amine_oxid	Copper amine oxidase, enzyme domain	3.1e-51
SMAC_08598	Cu_amine_oxid	Copper amine oxidase, enzyme domain	6e-158
SMAC_00731	Cu_amine_oxidN2	Copper amine oxidase, N2 domain	4.7e-14
SMAC_08598	Cu_amine_oxidN2	Copper amine oxidase, N2 domain	2.8e-13
SMAC_00731	Cu_amine_oxidN3	Copper amine oxidase, N3 domain	2.1e-28
SMAC_03408	Copper-fist	Copper fist DNA binding domain	2.2e-23
SMAC_03468	Copper-fist	Copper fist DNA binding domain	8.2e-09
SMAC_05035	Sod_Cu	Copper/zinc superoxide dismutase (SODC)	3.2e-101
SMAC_02306	Coprogen_oxidas	Coproporphyrinogen III oxidase	8.9e-183
SMAC_08293	COQ9	COQ9	8.2e-46
SMAC_04590	CorA	CorA-like Mg2+ transporter protein	3.7e-35
SMAC_05244	CorA	CorA-like Mg2+ transporter protein	7.3e-50
SMAC_07093	CorA	CorA-like Mg2+ transporter protein	9.1e-34
SMAC_02279	Histone	Core histone H2A/H2B/H3/H4	4.1e-32
SMAC_02363	Histone	Core histone H2A/H2B/H3/H4	1.5e-36
SMAC_02364	Histone	Core histone H2A/H2B/H3/H4	4.4e-17
SMAC_04116	Histone	Core histone H2A/H2B/H3/H4	3.8e-25
SMAC_05286	Histone	Core histone H2A/H2B/H3/H4	4.4e-17
SMAC_08084	Histone	Core histone H2A/H2B/H3/H4	9.6e-09
SMAC_08323	Histone	Core histone H2A/H2B/H3/H4	4.7e-26
SMAC_08324	Histone	Core histone H2A/H2B/H3/H4	1.3e-31
SMAC_05866	Cornichon	Cornichon protein	9.2e-65
SMAC_06421	CP2	CP2 transcription factor	5.8e-10
SMAC_04731	CPSF_A	CPSF A subunit region	1.5e-11
SMAC_04980	CPSF_A	CPSF A subunit region	6.6e-47
SMAC_08834	CPSF_A	CPSF A subunit region	7.8e-84
SMAC_03012	CRAL_TRIO	CRAL/TRIO domain	4.9e-18
SMAC_03125	CRAL_TRIO	CRAL/TRIO domain	3e-44
SMAC_03703	CRAL_TRIO	CRAL/TRIO domain	1.8e-87
SMAC_05913	CRAL_TRIO	CRAL/TRIO domain	5.1e-43
SMAC_03012	CRAL_TRIO_N	CRAL/TRIO, N-terminus	1.2e-07
SMAC_03125	CRAL_TRIO_N	CRAL/TRIO, N-terminus	2.5e-19
SMAC_03703	CRAL_TRIO_N	CRAL/TRIO, N-terminus	4.6e-20
SMAC_05913	CRAL_TRIO_N	CRAL/TRIO, N-terminus	5.9e-10
SMAC_02502	CRM1_C	CRM1 C terminal	9.5e-206
SMAC_02474	CS	CS domain	6.2e-08
SMAC_02818	CS	CS domain	2.6e-19
SMAC_03192	CS	CS domain	1.8e-18
SMAC_05775	CS	CS domain	7e-27
SMAC_10323	CsbD	CsbD-like	3.8e-14
SMAC_04482	Cse1	Cse1	3.8e-237
SMAC_00624	zf-CSL	CSL zinc finger	7.6e-08
SMAC_08164	zf-CSL	CSL zinc finger	2.5e-08
SMAC_01707	CT20	CT20 family	1.1e-36
SMAC_07435	1-cysPrx_C	C-terminal domain of 1-Cys peroxiredoxin	3.2e-27
SMAC_07383	Thr_dehydrat_C	C-terminal regulatory domain of Threon	3e-20
SMAC_05731	ClpB_D2-small	C-terminal, D2-small domain, of ClpB pr	1.8e-37
SMAC_08097	ClpB_D2-small	C-terminal, D2-small domain, of ClpB pr	5.1e-36
SMAC_10396	ClpB_D2-small	C-terminal, D2-small domain, of ClpB pr	5.6e-25
SMAC_02433	Ctf8	Ctf8	2.8e-57
SMAC_06675	CTP_synth_N	CTP synthase N-terminus	1.3e-163
SMAC_09955	CTP_synth_N	CTP synthase N-terminus	3.2e-56
SMAC_01510	Ctr	Ctr copper transporter family	1.4e-21
SMAC_02995	Ctr	Ctr copper transporter family	2.7e-34
SMAC_00879	CUE	CUE domain	7.1e-10
SMAC_06723	CUE	CUE domain	3.7e-11
SMAC_00447	Cullin	Cullin family	6e-57
SMAC_05971	Cullin	Cullin family	2.1e-147
SMAC_06684	Cullin	Cullin family	7.2e-124
SMAC_07196	Cullin	Cullin family	0
SMAC_05971	Cullin_Nedd8	Cullin protein neddylation domain	2.3e-39
SMAC_06684	Cullin_Nedd8	Cullin protein neddylation domain	1.2e-36
SMAC_07196	Cullin_Nedd8	Cullin protein neddylation domain	1.4e-36
SMAC_01555	Cupin_1	Cupin	7.5e-38
SMAC_05091	Cupin_1	Cupin	3.7e-17
SMAC_00526	Cupin_2	Cupin domain	4.4e-06
SMAC_01555	Cupin_2	Cupin domain	7.8e-30
SMAC_03348	Cupin_2	Cupin domain	1.3e-06
SMAC_05091	Cupin_2	Cupin domain	8e-19
SMAC_07206	Cupin_2	Cupin domain	3e-13
SMAC_07460	Cupin_2	Cupin domain	2.9e-06
SMAC_07932	Cupin_2	Cupin domain	1.7e-07
SMAC_08330	Cupin_2	Cupin domain	2.8e-17
SMAC_03220	Cupin_5	Cupin superfamily (DUF985)	3.2e-08
SMAC_07846	Cut8	Cut8	6.3e-121
SMAC_04060	CutC	CutC family	7.3e-06
SMAC_04107	Cutinase	Cutinase	6.9e-45
SMAC_07284	Cutinase	Cutinase	5e-63
SMAC_07285	Cutinase	Cutinase	1.1e-96
SMAC_08973	Cutinase	Cutinase	1.4e-103
SMAC_00708	CVNH	CVNH domain	1.4e-50
SMAC_08875	CVNH	CVNH domain	1.6e-43
SMAC_06483	Cwf_Cwc_15	Cwf15/Cwc15 cell cycle control protein	8.1e-69
SMAC_02706	cwf18	cwf18 pre-mRNA splicing factor	3.1e-07
SMAC_05333	cwf21	cwf21	3.8e-22
SMAC_00413	CybS	CybS	1e-41
SMAC_00939	cNMP_binding	Cyclic nucleotide-binding domain	9.7e-40
SMAC_03233	cNMP_binding	Cyclic nucleotide-binding domain	6.2e-43
SMAC_05733	cNMP_binding	Cyclic nucleotide-binding domain	1.4e-20
SMAC_09085	cNMP_binding	Cyclic nucleotide-binding domain	9.9e-42
SMAC_03260	CPDase	Cyclic phosphodiesterase-like protein	1.1e-85
SMAC_02426	Cyclin	Cyclin	1.1e-38
SMAC_04538	Cyclin	Cyclin	7.1e-78
SMAC_05240	Cyclin	Cyclin	2.3e-08
SMAC_08652	Cyclin	Cyclin	2.3e-10
SMAC_03942	Cyclin_C	Cyclin, C-terminal domain	3.4e-40
SMAC_04258	Cyclin_C	Cyclin, C-terminal domain	4.5e-45
SMAC_03478	Cyclin_N	Cyclin, N-terminal domain	4e-06
SMAC_03942	Cyclin_N	Cyclin, N-terminal domain	1.4e-64
SMAC_04258	Cyclin_N	Cyclin, N-terminal domain	1.3e-62
SMAC_05014	Cyclin_N	Cyclin, N-terminal domain	3e-52
SMAC_04976	CKS	Cyclin-dependent kinase regulatory subunit	1.1e-42
SMAC_01262	Pro_isomerase	Cyclophilin type peptidyl-prolyl cis-tr	1.3e-69
SMAC_01404	Pro_isomerase	Cyclophilin type peptidyl-prolyl cis-tr	5.3e-100
SMAC_02245	Pro_isomerase	Cyclophilin type peptidyl-prolyl cis-tr	5.1e-51
SMAC_05748	Pro_isomerase	Cyclophilin type peptidyl-prolyl cis-tr	2.8e-106
SMAC_06241	Pro_isomerase	Cyclophilin type peptidyl-prolyl cis-tr	1.9e-31
SMAC_06252	Pro_isomerase	Cyclophilin type peptidyl-prolyl cis-tr	2.3e-47
SMAC_06278	Pro_isomerase	Cyclophilin type peptidyl-prolyl cis-tr	2.3e-109
SMAC_06914	Pro_isomerase	Cyclophilin type peptidyl-prolyl cis-tr	7.5e-16
SMAC_07541	Pro_isomerase	Cyclophilin type peptidyl-prolyl cis-tr	1.1e-115
SMAC_08479	Pro_isomerase	Cyclophilin type peptidyl-prolyl cis-tr	1.1e-71
SMAC_02133	CMAS	Cyclopropane-fatty-acyl-phospholipid	2.7e-52
SMAC_04457	CMAS	Cyclopropane-fatty-acyl-phospholipid	1.6e-06
SMAC_04504	CMAS	Cyclopropane-fatty-acyl-phospholipid	3.8e-15
SMAC_07186	CMAS	Cyclopropane-fatty-acyl-phospholipid synthas	2.1e-66
SMAC_00458	Cys_Met_Meta_PP	Cys/Met metabolism PLP-dependent enzy	3.2e-27
SMAC_01824	Cys_Met_Meta_PP	Cys/Met metabolism PLP-dependent enzy	1.7e-195
SMAC_02379	Cys_Met_Meta_PP	Cys/Met metabolism PLP-dependent enzy	4.8e-243
SMAC_04891	Cys_Met_Meta_PP	Cys/Met metabolism PLP-dependent enzy	9.1e-194
SMAC_08048	Cys_Met_Meta_PP	Cys/Met metabolism PLP-dependent enzy	4.2e-07
SMAC_08318	Cys_Met_Meta_PP	Cys/Met metabolism PLP-dependent enzy	7.9e-10
SMAC_04752	CDO_I	Cysteine dioxygenase type I	2.1e-43
SMAC_00363	dCMP_cyt_deam_1	Cytidine and deoxycytidylate deaminas	3.2e-06
SMAC_01630	dCMP_cyt_deam_1	Cytidine and deoxycytidylate deaminas	1.6e-17
SMAC_02420	dCMP_cyt_deam_1	Cytidine and deoxycytidylate deaminas	3.2e-07
SMAC_03880	dCMP_cyt_deam_1	Cytidine and deoxycytidylate deaminas	2.1e-17
SMAC_06538	dCMP_cyt_deam_1	Cytidine and deoxycytidylate deaminas	6e-40
SMAC_06827	dCMP_cyt_deam_1	Cytidine and deoxycytidylate deaminas	3.4e-28
SMAC_05597	CTP_transf_2	Cytidylyltransferase	2.8e-20
SMAC_06194	CTP_transf_2	Cytidylyltransferase	9.7e-14
SMAC_06307	CTP_transf_2	Cytidylyltransferase	4.8e-38
SMAC_07265	CTP_transf_1	Cytidylyltransferase family	2.1e-108
SMAC_08256	CTP_transf_1	Cytidylyltransferase family	1.2e-14
SMAC_10872	Cytochrom_B_N	Cytochrome b(N-terminal)/b6/petB	7.7e-54
SMAC_01692	Cyt-b5	Cytochrome b5-like Heme/Steroid bindin	1.1e-27
SMAC_01799	Cyt-b5	Cytochrome b5-like Heme/Steroid bindin	1.9e-13
SMAC_01800	Cyt-b5	Cytochrome b5-like Heme/Steroid bindin	5e-14
SMAC_02767	Cyt-b5	Cytochrome b5-like Heme/Steroid bindin	1.2e-19
SMAC_07221	Cyt-b5	Cytochrome b5-like Heme/Steroid bindin	2e-13
SMAC_07458	Cyt-b5	Cytochrome b5-like Heme/Steroid bindin	2e-14
SMAC_07620	Cyt-b5	Cytochrome b5-like Heme/Steroid bindin	1e-13
SMAC_01733	Cyt-b5	Cytochrome b5-like Heme/Steroid binding	2.6e-23
SMAC_05553	Cyt-b5	Cytochrome b5-like Heme/Steroid binding	1e-18
SMAC_05782	Cyt-b5	Cytochrome b5-like Heme/Steroid binding	5.6e-22
SMAC_08298	Cyt-b5	Cytochrome b5-like Heme/Steroid binding	5.3e-06
SMAC_08506	Cyt-b5	Cytochrome b5-like Heme/Steroid binding	4.7e-21
SMAC_08743	Cyt-b5	Cytochrome b5-like Heme/Steroid binding	1.5e-17
SMAC_09173	Cyt-b5	Cytochrome b5-like Heme/Steroid binding	1.7e-22
SMAC_00310	Cyt-b5	Cytochrome b5-like Heme/Steroid binding doma	7.2e-20
SMAC_00822	Cyt-b5	Cytochrome b5-like Heme/Steroid binding doma	7e-21
SMAC_00944	Cyt-b5	Cytochrome b5-like Heme/Steroid binding doma	2.6e-22
SMAC_03116	Cyt-b5	Cytochrome b5-like Heme/Steroid binding doma	9.6e-19
SMAC_03811	Cyt-b5	Cytochrome b5-like Heme/Steroid binding doma	4e-12
SMAC_04384	Cyt-b5	Cytochrome b5-like Heme/Steroid binding doma	5.8e-18
SMAC_06333	Cyt-b5	Cytochrome b5-like Heme/Steroid binding doma	2.9e-22
SMAC_07416	Cyt-b5	Cytochrome b5-like Heme/Steroid binding doma	3.6e-19
SMAC_08173	Cyt-b5	Cytochrome b5-like Heme/Steroid binding doma	3.4e-10
SMAC_02491	Cytochrom_C	Cytochrome c	2.4e-29
SMAC_10183	COX1	Cytochrome C and Quinol oxidase polypeptide	1.2e-06
SMAC_02384	CtaG_Cox11	Cytochrome c oxidase assembly protein Cta	2.6e-89
SMAC_09058	Pet191_N	Cytochrome c oxidase assembly protein PET191	3.2e-41
SMAC_02866	Cmc1	Cytochrome c oxidase biogenesis protein Cmc1	1.6e-24
SMAC_04865	Cmc1	Cytochrome c oxidase biogenesis protein Cmc1	7.8e-21
SMAC_05943	COX17	Cytochrome C oxidase copper chaperone (COX17	8.7e-07
SMAC_10244	COX3	Cytochrome c oxidase subunit III	2.7e-12
SMAC_04172	COX4	Cytochrome c oxidase subunit IV	1.4e-81
SMAC_06640	COX5A	Cytochrome c oxidase subunit Va	1e-44
SMAC_02046	COX5B	Cytochrome c oxidase subunit Vb	2.8e-43
SMAC_05406	COX6A	Cytochrome c oxidase subunit VIa	1.4e-26
SMAC_03315	Cyto_heme_lyase	Cytochrome c/c1 heme lyase	4.4e-180
SMAC_03609	Cyto_heme_lyase	Cytochrome c/c1 heme lyase	1.4e-57
SMAC_08476	Cytochrom_C1	Cytochrome C1 family	1.5e-169
SMAC_03454	COX15-CtaA	Cytochrome oxidase assembly protein	7.9e-79
SMAC_06731	COX6B	Cytochrome oxidase c subunit VIb	4.1e-42
SMAC_00013	p450	Cytochrome P450	2.1e-39
SMAC_00028	p450	Cytochrome P450	3.6e-12
SMAC_00037	p450	Cytochrome P450	8e-09
SMAC_00265	p450	Cytochrome P450	7.1e-25
SMAC_00453	p450	Cytochrome P450	2.3e-35
SMAC_00598	p450	Cytochrome P450	1.6e-37
SMAC_00669	p450	Cytochrome P450	7.9e-31
SMAC_00697	p450	Cytochrome P450	6.5e-23
SMAC_01023	p450	Cytochrome P450	2.8e-45
SMAC_01195	p450	Cytochrome P450	3.3e-32
SMAC_01399	p450	Cytochrome P450	9.8e-12
SMAC_01414	p450	Cytochrome P450	7.2e-54
SMAC_01435	p450	Cytochrome P450	5.7e-21
SMAC_01710	p450	Cytochrome P450	1.5e-23
SMAC_03083	p450	Cytochrome P450	7.6e-33
SMAC_03160	p450	Cytochrome P450	6.2e-72
SMAC_03209	p450	Cytochrome P450	3.4e-35
SMAC_03578	p450	Cytochrome P450	8e-09
SMAC_03616	p450	Cytochrome P450	4.2e-42
SMAC_03892	p450	Cytochrome P450	9.1e-29
SMAC_03894	p450	Cytochrome P450	2.2e-47
SMAC_04039	p450	Cytochrome P450	5.2e-12
SMAC_04120	p450	Cytochrome P450	2.1e-45
SMAC_04129	p450	Cytochrome P450	7.6e-10
SMAC_04611	p450	Cytochrome P450	1.1e-33
SMAC_05077	p450	Cytochrome P450	3.5e-11
SMAC_05133	p450	Cytochrome P450	1e-44
SMAC_05258	p450	Cytochrome P450	1e-12
SMAC_05475	p450	Cytochrome P450	2.5e-40
SMAC_05678	p450	Cytochrome P450	9.6e-47
SMAC_05706	p450	Cytochrome P450	1.7e-13
SMAC_05707	p450	Cytochrome P450	1.3e-10
SMAC_05737	p450	Cytochrome P450	5.9e-48
SMAC_05843	p450	Cytochrome P450	6.8e-24
SMAC_05894	p450	Cytochrome P450	1.8e-40
SMAC_06042	p450	Cytochrome P450	3.2e-57
SMAC_06360	p450	Cytochrome P450	5.4e-25
SMAC_06378	p450	Cytochrome P450	1.8e-09
SMAC_06460	p450	Cytochrome P450	4.1e-13
SMAC_06508	p450	Cytochrome P450	1.3e-11
SMAC_06658	p450	Cytochrome P450	2.4e-12
SMAC_06698	p450	Cytochrome P450	3.8e-17
SMAC_06992	p450	Cytochrome P450	1e-06
SMAC_07144	p450	Cytochrome P450	5.4e-08
SMAC_07502	p450	Cytochrome P450	4.8e-17
SMAC_07590	p450	Cytochrome P450	3.6e-12
SMAC_07680	p450	Cytochrome P450	6.2e-22
SMAC_07759	p450	Cytochrome P450	3.3e-14
SMAC_07813	p450	Cytochrome P450	2.1e-08
SMAC_08029	p450	Cytochrome P450	9.9e-14
SMAC_08034	p450	Cytochrome P450	5.2e-14
SMAC_08505	p450	Cytochrome P450	5.5e-39
SMAC_08601	p450	Cytochrome P450	1.1e-08
SMAC_08690	p450	Cytochrome P450	1.2e-08
SMAC_08952	p450	Cytochrome P450	1.4e-13
SMAC_09174	p450	Cytochrome P450	5.4e-38
SMAC_09226	p450	Cytochrome P450	3.6e-11
SMAC_09296	p450	Cytochrome P450	1.7e-19
SMAC_09297	p450	Cytochrome P450	5.4e-17
SMAC_09389	p450	Cytochrome P450	7.3e-14
SMAC_12595	p450	Cytochrome P450	6.5e-16
SMAC_05332	D123	D123	6.5e-205
SMAC_00392	DAD	DAD family	2.5e-53
SMAC_03269	DAHP_synth_1	DAHP synthetase I family	1.8e-168
SMAC_08477	DAHP_synth_1	DAHP synthetase I family	1.9e-164
SMAC_02626	Dak1	Dak1 domain	6.8e-131
SMAC_07350	Dak1	Dak1 domain	8.9e-125
SMAC_02626	Dak2	DAK2 domain	1.9e-58
SMAC_07350	Dak2	DAK2 domain	2.1e-26
SMAC_01282	Dala_Dala_lig_C	D-ala D-ala ligase C-terminus	8.9e-06
SMAC_05967	Dala_Dala_lig_C	D-ala D-ala ligase C-terminus	4.2e-06
SMAC_08692	Dala_Dala_lig_C	D-ala D-ala ligase C-terminus	4.7e-41
SMAC_08692	Dala_Dala_lig_N	D-ala D-ala ligase N-terminus	2.5e-14
SMAC_08028	DALR_1	DALR anticodon binding domain	1.1e-35
SMAC_02909	ALO	D-arabinono-1,4-lactone oxidase	1.3e-145
SMAC_01708	DASH_Ask1	DASH complex subunit Ask1	8.3e-40
SMAC_08279	DASH_Dad1	DASH complex subunit Dad1	4.7e-15
SMAC_02517	DASH_Dad2	DASH complex subunit Dad2	1.5e-32
SMAC_02483	DASH_Dad3	DASH complex subunit Dad3	2.9e-32
SMAC_05914	DASH_Dam1	DASH complex subunit Dam1	4e-31
SMAC_03375	DASH_Duo1	DASH complex subunit Duo1	5.4e-42
SMAC_05235	DASH_Hsk3	DASH complex subunit Hsk3 like	3.5e-15
SMAC_03661	DASH_Spc34	DASH complex subunit Spc34	1e-92
SMAC_07001	zf-DBF	DBF zinc finger	3.6e-26
SMAC_04806	DBP10CT	DBP10CT (NUC160) domain	5.2e-40
SMAC_02163	DCP2	Dcp2, box A domain	3.3e-32
SMAC_02386	dDENN	dDENN domain	4.6e-31
SMAC_06163	DDHD	DDHD domain	5.1e-15
SMAC_08800	DDHD	DDHD domain	2.8e-10
SMAC_01847	CAP_C	DE Adenylate cyclase associated (CAP) C te	4e-77
SMAC_00198	DEAD	DEAD/DEAH box helicase	4.4e-32
SMAC_00360	DEAD	DEAD/DEAH box helicase	8.9e-11
SMAC_00367	DEAD	DEAD/DEAH box helicase	2.6e-65
SMAC_00622	DEAD	DEAD/DEAH box helicase	2.9e-66
SMAC_00881	DEAD	DEAD/DEAH box helicase	8.2e-57
SMAC_00946	DEAD	DEAD/DEAH box helicase	2.6e-06
SMAC_00949	DEAD	DEAD/DEAH box helicase	1.7e-70
SMAC_00984	DEAD	DEAD/DEAH box helicase	9e-40
SMAC_01096	DEAD	DEAD/DEAH box helicase	1.1e-73
SMAC_01134	DEAD	DEAD/DEAH box helicase	2.3e-24
SMAC_01168	DEAD	DEAD/DEAH box helicase	6.2e-68
SMAC_01790	DEAD	DEAD/DEAH box helicase	1.1e-07
SMAC_02116	DEAD	DEAD/DEAH box helicase	1.6e-73
SMAC_02182	DEAD	DEAD/DEAH box helicase	4.7e-59
SMAC_02772	DEAD	DEAD/DEAH box helicase	2.6e-16
SMAC_03077	DEAD	DEAD/DEAH box helicase	6e-52
SMAC_03180	DEAD	DEAD/DEAH box helicase	8.8e-54
SMAC_03214	DEAD	DEAD/DEAH box helicase	7e-07
SMAC_03227	DEAD	DEAD/DEAH box helicase	4.9e-48
SMAC_03814	DEAD	DEAD/DEAH box helicase	4.5e-37
SMAC_03876	DEAD	DEAD/DEAH box helicase	1.1e-50
SMAC_03934	DEAD	DEAD/DEAH box helicase	1.1e-28
SMAC_04056	DEAD	DEAD/DEAH box helicase	1.1e-61
SMAC_04070	DEAD	DEAD/DEAH box helicase	3e-30
SMAC_04096	DEAD	DEAD/DEAH box helicase	2.3e-14
SMAC_04342	DEAD	DEAD/DEAH box helicase	4.4e-76
SMAC_04353	DEAD	DEAD/DEAH box helicase	3.3e-71
SMAC_04806	DEAD	DEAD/DEAH box helicase	5.5e-70
SMAC_04895	DEAD	DEAD/DEAH box helicase	3.1e-35
SMAC_05233	DEAD	DEAD/DEAH box helicase	6.1e-54
SMAC_05246	DEAD	DEAD/DEAH box helicase	4.8e-60
SMAC_06365	DEAD	DEAD/DEAH box helicase	1.7e-64
SMAC_06757	DEAD	DEAD/DEAH box helicase	3.2e-14
SMAC_06856	DEAD	DEAD/DEAH box helicase	7.3e-33
SMAC_07074	DEAD	DEAD/DEAH box helicase	2e-38
SMAC_07120	DEAD	DEAD/DEAH box helicase	2.3e-53
SMAC_07645	DEAD	DEAD/DEAH box helicase	3.6e-06
SMAC_08159	DEAD	DEAD/DEAH box helicase	3.2e-34
SMAC_08255	DEAD	DEAD/DEAH box helicase	3.3e-51
SMAC_08715	DEAD	DEAD/DEAH box helicase	6e-70
SMAC_09016	DEAD	DEAD/DEAH box helicase	1.2e-65
SMAC_09967	DEAD	DEAD/DEAH box helicase	8e-71
SMAC_02358	DEAD_2	DEAD_2	2.5e-86
SMAC_08637	DEAD_2	DEAD_2	3.3e-62
SMAC_01157	Morph_protein1	Defects in morphology protein 1, mitoc	8.6e-204
SMAC_09866	DegT_DnrJ_EryC1	DegT/DnrJ/EryC1/StrS aminotransferase	3.7e-14
SMAC_09867	DegT_DnrJ_EryC1	DegT/DnrJ/EryC1/StrS aminotransferase	9.3e-105
SMAC_02039	ILVD_EDD	Dehydratase family	1.5e-244
SMAC_02748	ILVD_EDD	Dehydratase family	5.9e-74
SMAC_09835	ILVD_EDD	Dehydratase family	6.3e-80
SMAC_00684	E1_dh	Dehydrogenase E1 component	1.2e-102
SMAC_04160	E1_dh	Dehydrogenase E1 component	3.9e-33
SMAC_05316	E1_dh	Dehydrogenase E1 component	2.1e-155
SMAC_07401	DHquinase_II	Dehydroquinase class II	1.9e-79
SMAC_01799	DEK_C	DEK C terminal domain	6e-18
SMAC_01800	DEK_C	DEK C terminal domain	9.2e-22
SMAC_03646	DEK_C	DEK C terminal domain	1.4e-17
SMAC_02703	ALAD	Delta-aminolevulinic acid dehydratase	1.5e-184
SMAC_00505	Methyltransf_6	Demethylmenaquinone methyltransferase	9.8e-21
SMAC_02386	DENN	DENN (AEX-3) domain	1.4e-87
SMAC_04068	DENN	DENN (AEX-3) domain	1.6e-07
SMAC_04154	DS	Deoxyhypusine synthase	1.5e-216
SMAC_06457	CoaE	Dephospho-CoA kinase	1.3e-54
SMAC_02278	DER1	Der1-like family	4e-61
SMAC_03991	DER1	Der1-like family	8.5e-10
SMAC_07573	Peptidase_M35	Deuterolysin metalloprotease (M35) fami	1e-80
SMAC_01108	Drmip_Hesp	Developmentally Regulated MAPK Interacting	2.9e-40
SMAC_01401	Drmip_Hesp	Developmentally Regulated MAPK Interacting	1.4e-54
SMAC_09373	Drmip_Hesp	Developmentally Regulated MAPK Interacting	7.3e-49
SMAC_01867	DFDF	DFDF motif	6.8e-09
SMAC_08244	DFDF	DFDF motif	2.3e-10
SMAC_07001	Dfp1_Him1_M	Dfp1/Him1, central region	4.7e-53
SMAC_00665	zf-DHHC	DHHC zinc finger domain	7.5e-29
SMAC_03963	zf-DHHC	DHHC zinc finger domain	1.1e-33
SMAC_05016	zf-DHHC	DHHC zinc finger domain	9.1e-24
SMAC_05459	zf-DHHC	DHHC zinc finger domain	1.3e-33
SMAC_09604	zf-DHHC	DHHC zinc finger domain	2.6e-27
SMAC_04324	DAGAT	Diacylglycerol acyltransferase	7.9e-98
SMAC_01184	DAGK_cat	Diacylglycerol kinase catalytic domain	1.5e-28
SMAC_04497	Drf_FH3	Diaphanous FH3 Domain	7e-61
SMAC_04497	Drf_GBD	Diaphanous GTPase-binding Domain	3.2e-57
SMAC_03022	DIE2_ALG10	DIE2/ALG10 family	4.5e-31
SMAC_01544	DLH	Dienelactone hydrolase family	8.9e-07
SMAC_02741	DLH	Dienelactone hydrolase family	8.4e-07
SMAC_06577	DLH	Dienelactone hydrolase family	9.5e-07
SMAC_07210	DLH	Dienelactone hydrolase family	3.9e-10
SMAC_07986	DLH	Dienelactone hydrolase family	7.4e-11
SMAC_08901	DLH	Dienelactone hydrolase family	1.5e-07
SMAC_09573	DLH	Dienelactone hydrolase family	3.8e-14
SMAC_09624	DLH	Dienelactone hydrolase family	4.3e-11
SMAC_03823	DHDPS	Dihydrodipicolinate synthetase family	3e-09
SMAC_06596	DHDPS	Dihydrodipicolinate synthetase family	1.9e-11
SMAC_07611	DHDPS	Dihydrodipicolinate synthetase family	1.1e-07
SMAC_07903	DHDPS	Dihydrodipicolinate synthetase family	5.4e-13
SMAC_00145	DHFR_1	Dihydrofolate reductase	2.9e-70
SMAC_04808	FolB	Dihydroneopterin aldolase	1.4e-06
SMAC_04653	DHO_dh	Dihydroorotate dehydrogenase	2.2e-69
SMAC_05569	DHO_dh	Dihydroorotate dehydrogenase	5.8e-08
SMAC_00151	Dus	Dihydrouridine synthase (Dus)	4.1e-56
SMAC_00230	Dus	Dihydrouridine synthase (Dus)	1.8e-24
SMAC_02915	Dus	Dihydrouridine synthase (Dus)	3.8e-08
SMAC_05742	Dus	Dihydrouridine synthase (Dus)	7.2e-39
SMAC_02498	DIL	DIL domain	8.6e-19
SMAC_04508	DIL	DIL domain	3.6e-39
SMAC_00141	Dioxygenase_C	Dioxygenase	1.1e-54
SMAC_00655	Dioxygenase_C	Dioxygenase	7e-45
SMAC_05423	Dioxygenase_C	Dioxygenase	2.1e-65
SMAC_00433	Utp12	Dip2/Utp12 Family	2.6e-61
SMAC_05958	DPPIV_N	Dipeptidyl peptidase IV (DPP IV) N-termi	1.7e-164
SMAC_04208	Disintegrin	Disintegrin	3.6e-28
SMAC_09043	2-Hacid_dh_C	D-isomer specific 2-hydroxyacid dehydro	2.4e-13
SMAC_01464	2-Hacid_dh_C	D-isomer specific 2-hydroxyacid dehydrog	5.4e-79
SMAC_01464	2-Hacid_dh	D-isomer specific 2-hydroxyacid dehydrog	7.3e-27
SMAC_01573	2-Hacid_dh_C	D-isomer specific 2-hydroxyacid dehydrog	6.9e-59
SMAC_02657	2-Hacid_dh_C	D-isomer specific 2-hydroxyacid dehydrog	3e-72
SMAC_02657	2-Hacid_dh	D-isomer specific 2-hydroxyacid dehydrog	1.4e-17
SMAC_03031	2-Hacid_dh_C	D-isomer specific 2-hydroxyacid dehydrog	6.4e-64
SMAC_03031	2-Hacid_dh	D-isomer specific 2-hydroxyacid dehydrog	4.4e-19
SMAC_03152	2-Hacid_dh_C	D-isomer specific 2-hydroxyacid dehydrog	1.9e-17
SMAC_03452	2-Hacid_dh_C	D-isomer specific 2-hydroxyacid dehydrog	1.7e-73
SMAC_03452	2-Hacid_dh	D-isomer specific 2-hydroxyacid dehydrog	4.6e-39
SMAC_04507	2-Hacid_dh_C	D-isomer specific 2-hydroxyacid dehydrog	6e-69
SMAC_04507	2-Hacid_dh	D-isomer specific 2-hydroxyacid dehydrog	6.8e-41
SMAC_07595	2-Hacid_dh_C	D-isomer specific 2-hydroxyacid dehydrog	3.2e-45
SMAC_09303	2-Hacid_dh_C	D-isomer specific 2-hydroxyacid dehydrog	3.9e-60
SMAC_11520	2-Hacid_dh	D-isomer specific 2-hydroxyacid dehydrogen	5.8e-10
SMAC_01587	Brr6_like_C_C	Di-sulfide bridge nucleocytoplasmic tra	1.3e-69
SMAC_04729	DJ-1_PfpI	DJ-1/PfpI family	2.7e-17
SMAC_03984	DKCLD	DKCLD (NUC011) domain	1.1e-36
SMAC_02332	B_lectin	D-mannose binding lectin	2.6e-38
SMAC_05243	DFP	DNA / pantothenate metabolism flavoprotein	1.1e-92
SMAC_01092	DNA_RNApol_7kD	DNA directed RNA polymerase, 7 kDa sub	1.2e-09
SMAC_01010	DNA_gyraseB	DNA gyrase B	1.4e-38
SMAC_01010	DNA_topoisoIV	DNA gyrase/topoisomerase IV, subunit A	1.3e-82
SMAC_05315	DNA_ligase_A_N	DNA ligase N terminus	3.3e-75
SMAC_06054	DNA_ligase_A_N	DNA ligase N terminus	1.7e-48
SMAC_00910	DNA_mis_repair	DNA mismatch repair protein, C-termina	1.1e-32
SMAC_01858	DNA_mis_repair	DNA mismatch repair protein, C-termina	1.6e-21
SMAC_04910	DNA_photolyase	DNA photolyase	3.9e-52
SMAC_03126	Pol_alpha_B_N	DNA polymerase alpha subunit B N-termin	1.1e-06
SMAC_02144	zf-DNA_Pol	DNA Polymerase alpha zinc finger	1e-113
SMAC_02613	DNA_pol_E_B	DNA polymerase alpha/epsilon subunit B	9.7e-64
SMAC_02758	DNA_pol_E_B	DNA polymerase alpha/epsilon subunit B	8.5e-63
SMAC_03126	DNA_pol_E_B	DNA polymerase alpha/epsilon subunit B	2.3e-76
SMAC_07259	DNA_pol_delta_4	DNA polymerase delta, subunit 4	9.7e-62
SMAC_06688	DNA_pol_A	DNA polymerase family A	5e-110
SMAC_02144	DNA_pol_B	DNA polymerase family B	2.8e-141
SMAC_05396	DNA_pol_B	DNA polymerase family B	6.7e-108
SMAC_07548	DNA_pol_B	DNA polymerase family B	1.5e-199
SMAC_02144	DNA_pol_B_exo	DNA polymerase family B, exonuclease do	2.2e-40
SMAC_06069	DNA_pol_B_exo	DNA polymerase family B, exonuclease do	9.5e-113
SMAC_07548	DNA_pol_B_exo	DNA polymerase family B, exonuclease do	4.7e-85
SMAC_10326	DNA_pol3_beta_3	DNA polymerase III beta subunit, C-te	4e-10
SMAC_10327	DNA_pol3_beta	DNA polymerase III beta subunit, N-term	1.7e-06
SMAC_05973	DNA_pol_phi	DNA polymerase phi	2.3e-16
SMAC_01838	CDC27	DNA polymerase subunit Cdc27	2.4e-150
SMAC_00330	DRMBL	DNA repair metallo-beta-lactamase	1.7e-17
SMAC_05555	SAE2	DNA repair protein SAE2/CtIP	1.6e-61
SMAC_03385	Dna2	DNA replication factor Dna2	3.2e-116
SMAC_00168	Topoisom_bac	DNA topoisomerase	4.7e-95
SMAC_00121	Endonuclease_NS	DNA/RNA non-specific endonuclease	1.5e-96
SMAC_01041	RNA_pol	DNA-dependent RNA polymerase	6.8e-169
SMAC_03675	RNA_polI_A34	DNA-directed RNA polymerase I subunit RP	2.4e-55
SMAC_00364	DnaJ_C	DnaJ C terminal region	1.8e-12
SMAC_01751	DnaJ_C	DnaJ C terminal region	1.9e-39
SMAC_01899	DnaJ_C	DnaJ C terminal region	7.1e-09
SMAC_02583	DnaJ_C	DnaJ C terminal region	2.5e-13
SMAC_00364	DnaJ_CXXCXGXG	DnaJ central domain (4 repeats)	3.7e-33
SMAC_01751	DnaJ_CXXCXGXG	DnaJ central domain (4 repeats)	2e-13
SMAC_01899	DnaJ_CXXCXGXG	DnaJ central domain (4 repeats)	9.7e-14
SMAC_05549	DnaJ_CXXCXGXG	DnaJ central domain (4 repeats)	9.9e-23
SMAC_00364	DnaJ	DnaJ domain	2.7e-33
SMAC_00624	DnaJ	DnaJ domain	6e-11
SMAC_01211	DnaJ	DnaJ domain	3.4e-24
SMAC_01751	DnaJ	DnaJ domain	3.4e-33
SMAC_01899	DnaJ	DnaJ domain	9.4e-34
SMAC_02179	DnaJ	DnaJ domain	3.1e-06
SMAC_02254	DnaJ	DnaJ domain	1e-37
SMAC_02255	DnaJ	DnaJ domain	3.3e-16
SMAC_02583	DnaJ	DnaJ domain	2.1e-36
SMAC_03879	DnaJ	DnaJ domain	4.5e-26
SMAC_03979	DnaJ	DnaJ domain	9.8e-15
SMAC_04098	DnaJ	DnaJ domain	6.4e-29
SMAC_04442	DnaJ	DnaJ domain	7.3e-25
SMAC_04805	DnaJ	DnaJ domain	8.8e-17
SMAC_05549	DnaJ	DnaJ domain	2.2e-35
SMAC_05581	DnaJ	DnaJ domain	2.2e-25
SMAC_05979	DnaJ	DnaJ domain	4e-26
SMAC_06364	DnaJ	DnaJ domain	1.6e-10
SMAC_07202	DnaJ	DnaJ domain	4.6e-26
SMAC_07415	DnaJ	DnaJ domain	6.8e-35
SMAC_08314	DnaJ	DnaJ domain	1e-30
SMAC_08320	DnaJ	DnaJ domain	7.5e-32
SMAC_10549	DnaJ	DnaJ domain	2.6e-06
SMAC_05972	zf-DNL	DNL zinc finger	9.6e-24
SMAC_03265	DPM3	Dolichol-phosphate mannosyltransferase subun	2.1e-49
SMAC_01348	DDOST_48kD	Dolichyl-diphosphooligosaccharide-protein	3.4e-99
SMAC_06805	PMT	Dolichyl-phosphate-mannose-protein man	1.5e-83
SMAC_02375	PMT	Dolichyl-phosphate-mannose-protein mannosylt	4.3e-93
SMAC_08483	PMT	Dolichyl-phosphate-mannose-protein mannosylt	2.2e-98
SMAC_00843	DEP	Domain found in Dishevelled, Egl-10, and Ple	7.4e-19
SMAC_00901	DEP	Domain found in Dishevelled, Egl-10, and Ple	2.1e-14
SMAC_01347	DEP	Domain found in Dishevelled, Egl-10, and Ple	1.1e-19
SMAC_06459	eIF-5_eIF-2B	Domain found in IF2B/IF5	4.2e-59
SMAC_07512	eIF-5_eIF-2B	Domain found in IF2B/IF5	4e-58
SMAC_02679	Kin17_mid	Domain of Kin17 curved DNA-binding protein	4.6e-74
SMAC_00749	DUF300	Domain of unknown function	5.7e-51
SMAC_00851	DUF300	Domain of unknown function	2e-102
SMAC_03202	DUF291	Domain of unknown function	9.1e-18
SMAC_03395	ICP	Domain of unknown function	1.9e-71
SMAC_05952	DUF1000	Domain of Unknown Function (DUF1000)	1.2e-46
SMAC_06742	DUF1000	Domain of Unknown Function (DUF1000)	1.6e-44
SMAC_06677	DUF1034	Domain of Unknown Function (DUF1034)	1.1e-15
SMAC_10687	DUF1080	Domain of Unknown Function (DUF1080)	8.1e-26
SMAC_01032	DUF1605	Domain of unknown function (DUF1605)	6.6e-28
SMAC_02354	DUF1605	Domain of unknown function (DUF1605)	3.6e-26
SMAC_02653	DUF1605	Domain of unknown function (DUF1605)	1.5e-19
SMAC_03214	DUF1605	Domain of unknown function (DUF1605)	4.4e-22
SMAC_04290	DUF1605	Domain of unknown function (DUF1605)	1.7e-27
SMAC_04871	DUF1605	Domain of unknown function (DUF1605)	2.3e-11
SMAC_05548	DUF1605	Domain of unknown function (DUF1605)	4.3e-27
SMAC_06726	DUF1605	Domain of unknown function (DUF1605)	1.7e-23
SMAC_07645	DUF1605	Domain of unknown function (DUF1605)	4.3e-22
SMAC_08069	DUF1708	Domain of unknown function (DUF1708)	4.4e-205
SMAC_00471	DUF1720	Domain of unknown function (DUF1720)	3.4e-06
SMAC_05347	DUF1720	Domain of unknown function (DUF1720)	7.6e-20
SMAC_08747	DUF1726	Domain of unknown function (DUF1726)	8.6e-61
SMAC_00840	DUF1729	Domain of unknown function (DUF1729)	3.2e-36
SMAC_08114	DUF1741	Domain of unknown function (DUF1741)	2e-147
SMAC_06069	DUF1744	Domain of unknown function (DUF1744)	1.7e-246
SMAC_00369	DUF1771	Domain of unknown function (DUF1771)	9.7e-15
SMAC_06715	DUF1771	Domain of unknown function (DUF1771)	8.9e-27
SMAC_08605	DUF1785	Domain of unknown function (DUF1785)	4.5e-16
SMAC_02525	DUF1793	Domain of unknown function (DUF1793)	5.5e-132
SMAC_06286	DUF1793	Domain of unknown function (DUF1793)	4.7e-106
SMAC_09940	DUF1877	Domain of unknown function (DUF1877)	2.9e-11
SMAC_02227	DUF1899	Domain of unknown function (DUF1899)	2.4e-45
SMAC_02227	DUF1900	Domain of unknown function (DUF1900)	1.4e-81
SMAC_05761	DUF1909	Domain of unknown function (DUF1909)	9.1e-42
SMAC_01526	DUF1917	Domain of unknown function (DUF1917)	2.2e-51
SMAC_03495	DUF1917	Domain of unknown function (DUF1917)	5.8e-64
SMAC_04850	DUF1929	Domain of unknown function (DUF1929)	1.2e-30
SMAC_09672	DUF1929	Domain of unknown function (DUF1929)	5.1e-40
SMAC_00365	DUF1932	Domain of unknown function (DUF1932)	5.5e-11
SMAC_05665	DUF1965	Domain of unknown function (DUF1965)	2e-53
SMAC_03618	DUF1966	Domain of unknown function (DUF1966)	6.2e-32
SMAC_08465	DUF1966	Domain of unknown function (DUF1966)	1.1e-07
SMAC_03257	DUF1969	Domain of unknown function (DUF1969)	1.5e-15
SMAC_04098	DUF1977	Domain of unknown function (DUF1977)	4e-48
SMAC_09048	DUF1981	Domain of unknown function (DUF1981)	6.8e-53
SMAC_02450	DUF1982	Domain of unknown function (DUF1982)	5.9e-22
SMAC_08626	DUF1989	Domain of unknown function (DUF1989)	3.4e-56
SMAC_08117	DUF1992	Domain of unknown function (DUF1992)	5.7e-31
SMAC_03562	DUF1993	Domain of unknown function (DUF1993)	9.4e-77
SMAC_04513	DUF1993	Domain of unknown function (DUF1993)	2.4e-56
SMAC_07854	DUF1994	Domain of unknown function (DUF1994)	4e-93
SMAC_00821	DUF1996	Domain of unknown function (DUF1996)	1.7e-58
SMAC_01024	DUF1996	Domain of unknown function (DUF1996)	9.9e-131
SMAC_02740	DUF1996	Domain of unknown function (DUF1996)	2.3e-136
SMAC_03545	DUF1996	Domain of unknown function (DUF1996)	1.4e-143
SMAC_04123	DUF1996	Domain of unknown function (DUF1996)	4.7e-112
SMAC_05156	DUF1996	Domain of unknown function (DUF1996)	2e-133
SMAC_06718	DUF1996	Domain of unknown function (DUF1996)	2.3e-111
SMAC_07610	DUF1996	Domain of unknown function (DUF1996)	6.7e-87
SMAC_07764	DUF1996	Domain of unknown function (DUF1996)	4.1e-131
SMAC_08371	DUF1996	Domain of unknown function (DUF1996)	3.5e-123
SMAC_09032	DUF1996	Domain of unknown function (DUF1996)	8.5e-85
SMAC_09488	DUF1996	Domain of unknown function (DUF1996)	1e-123
SMAC_00984	DUF1998	Domain of unknown function (DUF1998)	2.9e-31
SMAC_03831	DUF2014	Domain of unknown function (DUF2014)	1.9e-168
SMAC_00848	DUF2394	Domain of unknown function (DUF2394)	1.9e-13
SMAC_07732	DUF2394	Domain of unknown function (DUF2394)	9.6e-19
SMAC_01895	DUF2405	Domain of unknown function (DUF2405)	2.5e-86
SMAC_02355	DUF2411	Domain of unknown function (DUF2411)	1.5e-14
SMAC_03507	DUF2427	Domain of unknown function (DUF2427)	4e-55
SMAC_05134	DUF2427	Domain of unknown function (DUF2427)	8.3e-51
SMAC_01963	DUF2431	Domain of unknown function (DUF2431)	3.5e-91
SMAC_01749	DUF2467	Domain of unknown function (DUF2467)	1.4e-221
SMAC_03196	DUF2467	Domain of unknown function (DUF2467)	2.5e-185
SMAC_04832	DUF2467	Domain of unknown function (DUF2467)	9.6e-09
SMAC_05275	DUF2467	Domain of unknown function (DUF2467)	5.2e-09
SMAC_05337	DUF2467	Domain of unknown function (DUF2467)	1.9e-07
SMAC_07883	DUF2467	Domain of unknown function (DUF2467)	4.3e-08
SMAC_02077	DUF298	Domain of unknown function (DUF298)	2.4e-12
SMAC_04124	DUF307	Domain of unknown function (DUF307)	1.6e-16
SMAC_01803	DUF323	Domain of unknown function (DUF323)	2.3e-10
SMAC_06415	DUF367	Domain of unknown function (DUF367)	2.2e-66
SMAC_10439	DUF377	Domain of unknown function (DUF377)	9.7e-12
SMAC_04169	DUF382	Domain of unknown function (DUF382)	9.7e-98
SMAC_00897	DUF383	Domain of unknown function (DUF383)	5.9e-55
SMAC_00897	DUF384	Domain of unknown function (DUF384)	9.2e-32
SMAC_06858	DUF427	Domain of unknown function (DUF427)	9e-22
SMAC_05330	DUF543	Domain of unknown function (DUF543)	6e-38
SMAC_08614	DUF757	Domain of Unknown Function (DUF757)	9.5e-12
SMAC_08615	DUF757	Domain of Unknown Function (DUF757)	4.4e-10
SMAC_01600	DUF814	Domain of unknown function (DUF814)	1.6e-46
SMAC_06263	DUF908	Domain of Unknown Function (DUF908)	5.7e-111
SMAC_06263	DUF913	Domain of Unknown Function (DUF913)	5.7e-106
SMAC_02669	DUF947	Domain of unknown function (DUF947)	5.3e-86
SMAC_00350	DUF202	Domain of unknown function DUF	1e-30
SMAC_06310	DUF202	Domain of unknown function DUF	4.1e-07
SMAC_08036	DUF202	Domain of unknown function DUF	2.3e-07
SMAC_03450	DUF21	Domain of unknown function DUF21	1.1e-38
SMAC_00750	DUF221	Domain of unknown function DUF221	1.4e-132
SMAC_00904	DUF221	Domain of unknown function DUF221	1.2e-153
SMAC_01470	DUF221	Domain of unknown function DUF221	8.7e-123
SMAC_04542	DUF221	Domain of unknown function DUF221	1.1e-157
SMAC_08580	DUF221	Domain of unknown function DUF221	1e-123
SMAC_01947	DUF28	Domain of unknown function DUF28	2.1e-68
SMAC_11895	DUF28	Domain of unknown function DUF28	2.2e-09
SMAC_05787	DUF59	Domain of unknown function DUF59	2.9e-06
SMAC_12112	DUF77	Domain of unknown function DUF77	4.6e-46
SMAC_00644	DOPA_dioxygen	Dopa 4,5-dioxygenase family	1.1e-63
SMAC_00389	Dopey_N	Dopey, N-terminal	8.6e-64
SMAC_00477	Dor1	Dor1-like family	3e-135
SMAC_09066	dsDNA_bind	Double-stranded DNA-binding domain	1.9e-25
SMAC_05976	DRIM	Down-regulated in metastasis	2.4e-79
SMAC_00414	Dpy-30	Dpy-30 motif	1e-13
SMAC_03660	DSBA	DSBA-like thioredoxin domain	3.6e-49
SMAC_05327	DSBA	DSBA-like thioredoxin domain	2.5e-06
SMAC_09762	DSBA	DSBA-like thioredoxin domain	4e-15
SMAC_04070	DSHCT	DSHCT (NUC185) domain	2.7e-86
SMAC_06856	DSHCT	DSHCT (NUC185) domain	2.1e-112
SMAC_03049	DSS1_SEM1	DSS1/SEM1 family	6.4e-17
SMAC_06279	Tyr_Deacylase	D-Tyr-tRNA(Tyr) deacylase	6.8e-50
SMAC_00069	DSPc	Dual specificity phosphatase, catalytic doma	1.3e-22
SMAC_02967	DSPc	Dual specificity phosphatase, catalytic doma	2.5e-12
SMAC_07596	DSPc	Dual specificity phosphatase, catalytic doma	5.5e-06
SMAC_08874	DSPc	Dual specificity phosphatase, catalytic doma	5.7e-18
SMAC_00805	DUF218	DUF218 domain	1.5e-09
SMAC_04883	dUTPase	dUTPase	1.4e-42
SMAC_06615	DWNN	DWNN domain	1.5e-40
SMAC_06396	XFP	D-xylulose 5-phosphate/D-fructose 6-phosphat	6.3e-118
SMAC_08757	XFP	D-xylulose 5-phosphate/D-fructose 6-phosphat	1.9e-96
SMAC_06671	Dynactin_p62	Dynactin p62 family	0
SMAC_04485	Dynamin_M	Dynamin central region	2.3e-119
SMAC_08468	Dynamin_M	Dynamin central region	1.6e-144
SMAC_00766	Dynamin_N	Dynamin family	7.1e-37
SMAC_00768	Dynamin_N	Dynamin family	8.5e-45
SMAC_01469	Dynamin_N	Dynamin family	4.6e-47
SMAC_01873	Dynamin_N	Dynamin family	2.4e-07
SMAC_01969	Dynamin_N	Dynamin family	5.3e-06
SMAC_02050	Dynamin_N	Dynamin family	4.3e-58
SMAC_03955	Dynamin_N	Dynamin family	1.4e-72
SMAC_04485	Dynamin_N	Dynamin family	1.7e-93
SMAC_05624	Dynamin_N	Dynamin family	2.1e-50
SMAC_06962	Dynamin_N	Dynamin family	1.7e-18
SMAC_08468	Dynamin_N	Dynamin family	7.3e-93
SMAC_04485	GED	Dynamin GTPase effector domain	3.3e-33
SMAC_08468	GED	Dynamin GTPase effector domain	7.1e-39
SMAC_00761	Dynein_heavy	Dynein heavy chain	4.2e-10
SMAC_00761	DHC_N1	Dynein heavy chain, N-terminal region 1	1.9e-279
SMAC_00761	DHC_N2	Dynein heavy chain, N-terminal region 2	5.5e-216
SMAC_05752	Dynein_light	Dynein light chain type 1	5.5e-45
SMAC_06004	DLIC	Dynein light intermediate chain (DLIC)	4.9e-10
SMAC_00660	E1-E2_ATPase	E1-E2 ATPase	1.9e-72
SMAC_01610	E1-E2_ATPase	E1-E2 ATPase	4.9e-80
SMAC_02399	E1-E2_ATPase	E1-E2 ATPase	1.9e-56
SMAC_02663	E1-E2_ATPase	E1-E2 ATPase	7.4e-06
SMAC_03123	E1-E2_ATPase	E1-E2 ATPase	5.9e-08
SMAC_03383	E1-E2_ATPase	E1-E2 ATPase	1.2e-64
SMAC_03602	E1-E2_ATPase	E1-E2 ATPase	1.3e-59
SMAC_04505	E1-E2_ATPase	E1-E2 ATPase	4.2e-28
SMAC_04567	E1-E2_ATPase	E1-E2 ATPase	6.7e-77
SMAC_04583	E1-E2_ATPase	E1-E2 ATPase	5.9e-74
SMAC_07599	E1-E2_ATPase	E1-E2 ATPase	4.9e-73
SMAC_08401	E1-E2_ATPase	E1-E2 ATPase	6.6e-11
SMAC_08578	E1-E2_ATPase	E1-E2 ATPase	1.2e-76
SMAC_08979	E1-E2_ATPase	E1-E2 ATPase	4.6e-68
SMAC_09387	E1-E2_ATPase	E1-E2 ATPase	3.8e-67
SMAC_05822	E2_bind	E2 binding domain	4.4e-45
SMAC_00137	E3_binding	e3 binding domain	6.1e-06
SMAC_04361	E3_binding	e3 binding domain	1.9e-14
SMAC_09047	E3_binding	e3 binding domain	5.4e-16
SMAC_10791	EAL	EAL domain	1.1e-31
SMAC_02119	EAP30	EAP30/Vps36 family	6.1e-93
SMAC_04722	EAP30	EAP30/Vps36 family	4e-88
SMAC_06655	EB1	EB1-like C-terminal motif	1.1e-20
SMAC_00692	efhand	EF hand	8.2e-23
SMAC_01000	efhand	EF hand	9e-07
SMAC_01765	efhand	EF hand	7.6e-25
SMAC_02253	efhand	EF hand	9.4e-09
SMAC_02320	efhand	EF hand	1.8e-23
SMAC_02674	efhand	EF hand	2.8e-21
SMAC_03941	efhand	EF hand	1.2e-11
SMAC_04280	efhand	EF hand	4e-29
SMAC_04466	efhand	EF hand	1.9e-46
SMAC_04743	efhand	EF hand	1.8e-07
SMAC_05010	efhand	EF hand	1.5e-10
SMAC_05347	efhand	EF hand	8.3e-07
SMAC_06135	efhand	EF hand	9.6e-07
SMAC_07176	efhand	EF hand	1.5e-07
SMAC_07478	efhand	EF hand	1e-38
SMAC_08160	efhand	EF hand	6.2e-09
SMAC_06135	EF_assoc_2	EF hand associated	5.6e-56
SMAC_06135	EF_assoc_1	EF hand associated	8.4e-46
SMAC_07431	EF1_GNE	EF-1 guanine nucleotide exchange domai	2.8e-45
SMAC_08545	eIF3_N	eIF3 subunit 6 N terminal domain	5e-79
SMAC_06459	W2	eIF4-gamma/eIF5/eIF2-epsilon	1e-24
SMAC_08304	W2	eIF4-gamma/eIF5/eIF2-epsilon	5.3e-13
SMAC_01959	eIF-6	eIF-6 family	3.7e-101
SMAC_01843	ETF	Electron transfer flavoprotein domain	3.9e-56
SMAC_04787	ETF	Electron transfer flavoprotein domain	2e-43
SMAC_01843	ETF_alpha	Electron transfer flavoprotein FAD-binding	1e-55
SMAC_10667	ETF_alpha	Electron transfer flavoprotein FAD-binding	1.4e-56
SMAC_03404	ETF_QO	Electron transfer flavoprotein-ubiquinone ox	1.2e-73
SMAC_10014	ETF_QO	Electron transfer flavoprotein-ubiquinone ox	2.2e-68
SMAC_02981	ELMO_CED12	ELMO/CED-12 family	2.3e-44
SMAC_02671	EF1G	Elongation factor 1 gamma, conserved domain	1.1e-69
SMAC_00094	EFG_C	Elongation factor G C-terminus	7.3e-17
SMAC_00495	EFG_C	Elongation factor G C-terminus	6.1e-31
SMAC_00852	EFG_C	Elongation factor G C-terminus	9.8e-29
SMAC_05788	EFG_C	Elongation factor G C-terminus	3.6e-22
SMAC_06946	EFG_C	Elongation factor G C-terminus	3.4e-24
SMAC_07367	EFG_C	Elongation factor G C-terminus	2.3e-06
SMAC_09726	EFG_C	Elongation factor G C-terminus	3.4e-45
SMAC_00495	EFG_IV	Elongation factor G, domain IV	1.7e-44
SMAC_00852	EFG_IV	Elongation factor G, domain IV	1.6e-49
SMAC_05788	EFG_IV	Elongation factor G, domain IV	2e-28
SMAC_09726	EFG_IV	Elongation factor G, domain IV	9.5e-57
SMAC_02588	GTP_EFTU_D3	Elongation factor Tu C-terminal domain	1.3e-36
SMAC_03427	GTP_EFTU_D3	Elongation factor Tu C-terminal domain	5.3e-30
SMAC_05446	GTP_EFTU_D3	Elongation factor Tu C-terminal domain	1.1e-61
SMAC_07872	GTP_EFTU_D3	Elongation factor Tu C-terminal domain	1.5e-11
SMAC_00094	GTP_EFTU_D2	Elongation factor Tu domain 2	2.6e-10
SMAC_00495	GTP_EFTU_D2	Elongation factor Tu domain 2	4.2e-15
SMAC_00630	GTP_EFTU_D2	Elongation factor Tu domain 2	5.4e-10
SMAC_00852	GTP_EFTU_D2	Elongation factor Tu domain 2	1.6e-13
SMAC_02588	GTP_EFTU_D2	Elongation factor Tu domain 2	1.1e-22
SMAC_03427	GTP_EFTU_D2	Elongation factor Tu domain 2	7.4e-06
SMAC_05446	GTP_EFTU_D2	Elongation factor Tu domain 2	1.1e-24
SMAC_06416	GTP_EFTU_D2	Elongation factor Tu domain 2	3.3e-18
SMAC_06946	GTP_EFTU_D2	Elongation factor Tu domain 2	6.9e-06
[truncated: 10,673 more rows]
