# Supplementary material for: De novo Assembly of a 40 Mb Eukaryotic Genome from Short Sequence Reads: Sordaria macrospora, a Model Organism for Fungal Morphogenesis
Source: PLoS Genet. 2010 Apr 8;6(4):e1000891. doi: 10.1371/journal.pgen.1000891 (PMC2851567; doi:10.1371/journal.pgen.1000891)
Supplement: Table S7 — OrthoMCL family species count. (1.18 MB XLS) [file pgen.1000891.s019.xls]

## Sheet: orthomcl_count
FAMILY	Cglo	Ncra	Ndisc	Pans	Smac	FAMILYDESC (sum of pfam counts in Sm and Nc)				Total: 9971 orthogroups
ORTHOMCL000035	1	0	0	0	10	Pkinase=1,RnaseH=3,NmrA=1				5428 (54.4 %) with one gene per species
ORTHOMCL000059	0	0	0	0	9
ORTHOMCL000023	6	0	1	1	7	Chromo=2,rve=3,RVT_1=4
ORTHOMCL000049	1	1	1	0	7
ORTHOMCL000005	16	6	6	14	7	adh_short=13
ORTHOMCL000178	0	0	0	0	6	Resolvase=5
ORTHOMCL000000	144	2	1	9	6	zf-CCHC=1
ORTHOMCL000010	5	4	3	4	6	ABC_membrane=9,ABC_tran=10
ORTHOMCL000405	0	0	0	0	5
ORTHOMCL000007	6	4	4	6	5	PDR_CDR=9,ABC2_membrane=9,ABC_tran=9
ORTHOMCL005897	0	0	0	0	4	Plug=2
ORTHOMCL005898	0	0	0	0	4	Plug=4
ORTHOMCL005900	0	0	0	0	4	Transposase_8=1,rve=4
ORTHOMCL006191	0	0	0	0	4	zf-CCHC=1
ORTHOMCL000009	15	0	3	1	4	RVT_1=4
ORTHOMCL000179	0	1	1	0	4	Ank=1
ORTHOMCL000180	0	1	1	0	4	Methyltransf_11=5,Methyltransf_12=5
ORTHOMCL000024	1	2	1	6	4	LysM=3,Chitin_bind_1=2,Glyco_hydro_18=6
ORTHOMCL007165	0	0	0	0	3
ORTHOMCL007166	0	0	0	0	3
ORTHOMCL007167	0	0	0	0	3	TadE=1
ORTHOMCL007171	0	0	0	0	3
ORTHOMCL007172	0	0	0	0	3
ORTHOMCL007176	0	0	0	0	3
ORTHOMCL007236	0	0	0	0	3
ORTHOMCL007621	0	0	0	0	3
ORTHOMCL005959	0	0	0	1	3
ORTHOMCL006265	0	0	0	1	3	rve=1
ORTHOMCL000148	1	1	1	1	3	Transferase=1
ORTHOMCL000099	1	1	1	2	3	p450=4
ORTHOMCL000037	1	1	1	5	3
ORTHOMCL000159	2	1	1	0	3	BTB=1
ORTHOMCL000079	3	1	1	1	3	Chitin_bind_1=2,Glyco_hydro_18=4
ORTHOMCL000123	1	2	1	0	3	Candida_ALS=1
ORTHOMCL000027	3	2	2	3	3	GMC_oxred_N=5,GMC_oxred_C=5
ORTHOMCL000020	4	2	2	4	3	Bgal_small_N=4,Glyco_hydro_2_N=4,Glyco_hydro_2=4,Glyco_hydro_2_C=4
ORTHOMCL000012	6	2	2	4	3	AMP-binding=5,Condensation=5,PP-binding=5
ORTHOMCL000031	1	3	3	2	3	Sugar_tr=6,MFS_1=6
ORTHOMCL000026	2	3	3	2	3	PT=1,FBD=1,Oxidored_q5_N=1
ORTHOMCL000018	3	3	3	3	3	GRP=1,Mucin=1
ORTHOMCL000011	4	3	3	4	3	Glyco_hydro_3_C=6,Glyco_hydro_3=6
ORTHOMCL000013	4	3	3	4	3	ABC_membrane=6,ABC_tran=6
ORTHOMCL000014	4	3	3	4	3	Cation_ATPase_C=6,E1-E2_ATPase=6,Hydrolase=6,Cation_ATPase_N=6
ORTHOMCL008846	0	0	0	0	2	DUF2171=2
ORTHOMCL008847	0	0	0	0	2
ORTHOMCL008849	0	0	0	0	2
ORTHOMCL008850	0	0	0	0	2	TerD=2
ORTHOMCL008851	0	0	0	0	2	GAF=2
ORTHOMCL008852	0	0	0	0	2	AsnC_trans_reg=1
ORTHOMCL008853	0	0	0	0	2	Response_reg=1
ORTHOMCL008854	0	0	0	0	2	CheR=2,CheR_N=1
ORTHOMCL008856	0	0	0	0	2	Transposase_25=2
ORTHOMCL008857	0	0	0	0	2	CHAP=1
ORTHOMCL008858	0	0	0	0	2	RPA=1
ORTHOMCL008860	0	0	0	0	2
ORTHOMCL008861	0	0	0	0	2	DegT_DnrJ_EryC1=2,Beta_elim_lyase=1
ORTHOMCL008862	0	0	0	0	2
ORTHOMCL008863	0	0	0	0	2	MCPsignal=1,HAMP=1
ORTHOMCL008864	0	0	0	0	2
ORTHOMCL008865	0	0	0	0	2	HWE_HK=2
ORTHOMCL008868	0	0	0	0	2	GGDEF=1
ORTHOMCL008870	0	0	0	0	2
ORTHOMCL008874	0	0	0	0	2	Transposase_7=1
ORTHOMCL008880	0	0	0	0	2
ORTHOMCL008893	0	0	0	0	2
ORTHOMCL008900	0	0	0	0	2
ORTHOMCL008924	0	0	0	0	2
ORTHOMCL008934	0	0	0	0	2
ORTHOMCL008938	0	0	0	0	2
ORTHOMCL008946	0	0	0	0	2
ORTHOMCL008977	0	0	0	0	2
ORTHOMCL009015	0	0	0	0	2
ORTHOMCL009036	0	0	0	0	2
ORTHOMCL009045	0	0	0	0	2
ORTHOMCL009053	0	0	0	0	2
ORTHOMCL009067	0	0	0	0	2
ORTHOMCL009083	0	0	0	0	2
ORTHOMCL009095	0	0	0	0	2
ORTHOMCL009110	0	0	0	0	2
ORTHOMCL009111	0	0	0	0	2
ORTHOMCL009128	0	0	0	0	2
ORTHOMCL009136	0	0	0	0	2	p450=2
ORTHOMCL009142	0	0	0	0	2
ORTHOMCL009146	0	0	0	0	2
ORTHOMCL009152	0	0	0	0	2
ORTHOMCL009158	0	0	0	0	2
ORTHOMCL008117	1	0	0	0	2	Chitin_bind_1=1,Glyco_hydro_18=1
ORTHOMCL008228	1	0	0	0	2	PQQ=2
ORTHOMCL008241	1	0	0	0	2
ORTHOMCL008272	1	0	0	0	2
ORTHOMCL007103	1	0	0	1	2	Ank=2
ORTHOMCL000902	1	0	0	2	2	Tyrosinase=2
ORTHOMCL003694	2	0	0	1	2	GMC_oxred_N=2,GMC_oxred_C=2
ORTHOMCL000015	7	0	0	7	2	NACHT=1
ORTHOMCL007880	0	0	1	0	2	LysM=1
ORTHOMCL002397	1	0	1	1	2
ORTHOMCL003162	1	0	1	1	2
ORTHOMCL000093	0	0	6	0	2
ORTHOMCL007902	0	1	0	0	2
ORTHOMCL007903	0	1	0	0	2
ORTHOMCL006040	0	1	0	1	2
ORTHOMCL006387	0	1	0	1	2	HET=2,DUF420=1,Erv26=1
ORTHOMCL002880	1	1	0	1	2
ORTHOMCL000306	1	1	0	2	2	Abhydrolase_1=1,Thioesterase=1
ORTHOMCL005575	2	1	0	0	2	PriCT_1=1
ORTHOMCL000039	4	1	0	4	2	PNP_UDP_1=1
ORTHOMCL005906	0	1	1	0	2
ORTHOMCL005910	0	1	1	0	2
ORTHOMCL005921	0	1	1	0	2
ORTHOMCL005986	0	1	1	0	2	3HCDH_N=3,3HCDH=3
ORTHOMCL006078	0	1	1	0	2	HET=3,GRP=1
ORTHOMCL006174	0	1	1	0	2
ORTHOMCL006199	0	1	1	0	2	Amidohydro_1=2
ORTHOMCL006245	0	1	1	0	2
ORTHOMCL006263	0	1	1	0	2	BBE=1,FAD_binding_4=3,Ribonuclease_T2=2
ORTHOMCL006264	0	1	1	0	2	GMC_oxred_C=1
ORTHOMCL006309	0	1	1	0	2	Dynamin_N=1,CR6_interact=1,Apolipoprotein=1,MMR_HSR1=1,DNA_topoisoIV=1
ORTHOMCL006378	0	1	1	0	2	Ank=3
ORTHOMCL006393	0	1	1	0	2
ORTHOMCL006394	0	1	1	0	2
ORTHOMCL006411	0	1	1	0	2
ORTHOMCL006443	0	1	1	0	2
ORTHOMCL006445	0	1	1	0	2	GRP=1
ORTHOMCL006465	0	1	1	0	2	PSI_PsaH=1
ORTHOMCL006500	0	1	1	0	2
ORTHOMCL006501	0	1	1	0	2
ORTHOMCL006506	0	1	1	0	2
ORTHOMCL006511	0	1	1	0	2
ORTHOMCL000387	0	1	1	1	2	Metallothionein=1,Glyco_hydro_71=2,DUF205=1,NfeD=1
ORTHOMCL000389	0	1	1	1	2	CFEM=2
ORTHOMCL000392	0	1	1	1	2	Sugar_tr=1,MFS_1=1
ORTHOMCL000401	0	1	1	1	2
ORTHOMCL000407	0	1	1	1	2	Ribonuc_L-PSP=2
ORTHOMCL000409	0	1	1	1	2	NUP=3
ORTHOMCL000411	0	1	1	1	2
ORTHOMCL000414	0	1	1	1	2	BHD_3=1
ORTHOMCL000416	0	1	1	1	2	GST_C=1
ORTHOMCL000418	0	1	1	1	2	Aminotran_5=1
ORTHOMCL000181	0	1	1	2	2
ORTHOMCL000182	0	1	1	2	2
ORTHOMCL000183	0	1	1	2	2	BTB=1,Orthopox_C10L=1
ORTHOMCL001038	1	1	1	0	2
ORTHOMCL003746	1	1	1	0	2
ORTHOMCL003839	1	1	1	0	2	Dynamin_N=3
ORTHOMCL004807	1	1	1	0	2	FAD_binding_6=3,NAD_binding_1=3,Cyt-b5=3
ORTHOMCL005836	1	1	1	0	2	KR=1,HET=2,adh_short=2,Epimerase=1
ORTHOMCL000187	1	1	1	1	2	2HCT=1,C4dic_mal_tran=1,DUF599=1,MFS_1=1
ORTHOMCL000191	1	1	1	1	2	Cyclin=2
ORTHOMCL000203	1	1	1	1	2	AAA=3
ORTHOMCL000212	1	1	1	1	2	DUF2516=1,QCR10=1
ORTHOMCL000213	1	1	1	1	2	HEAT=1,Gam=1,RasGAP=2
ORTHOMCL000216	1	1	1	1	2	DEAD=1,zf-NF-X1=1,DUF488=1,ResIII=1
ORTHOMCL000219	1	1	1	1	2	BBE=2,FAD_binding_4=3
ORTHOMCL000223	1	1	1	1	2	DsbB=1,Tetraspannin=1,DUF2503=1,Nuc_sug_transp=1
ORTHOMCL000225	1	1	1	1	2	GMC_oxred_N=3,GMC_oxred_C=2
ORTHOMCL000227	1	1	1	1	2	DUF757=3
ORTHOMCL000228	1	1	1	1	2	Pkinase_Tyr=3,Pkinase=3
ORTHOMCL000229	1	1	1	1	2	Glyco_hydro_79n=1
ORTHOMCL000238	1	1	1	1	2	TPR_1=1,NACHT=1,NB-ARC=1,AAA=1,TPR_2=2
ORTHOMCL000239	1	1	1	1	2	TspO_MBR=1
ORTHOMCL000247	1	1	1	1	2
ORTHOMCL000251	1	1	1	1	2	SMC_N=1,ABC_tran=2,ABC_membrane=2
ORTHOMCL000252	1	1	1	1	2
ORTHOMCL000261	1	1	1	1	2	Drf_FH3=2
ORTHOMCL000266	1	1	1	1	2	DLH=3
ORTHOMCL000267	1	1	1	1	2	DCP1=1,Swi5=2
ORTHOMCL000269	1	1	1	1	2	ILVD_EDD=3
ORTHOMCL000270	1	1	1	1	2	Telo_bind=1,Candida_ALS=1
ORTHOMCL000274	1	1	1	1	2
ORTHOMCL000278	1	1	1	1	2	aPHC=1,FAD_binding_8=1,NAD_binding_6=2,Ferric_reduct=2
ORTHOMCL000287	1	1	1	1	2	PI-PLC-Y=1,PI-PLC-X=2,C2=1
ORTHOMCL000291	1	1	1	1	2	Ank=2
ORTHOMCL000304	1	1	1	1	2	FSA_C=1
ORTHOMCL000305	1	1	1	1	2	aPHC=1,PGAP1=2,DUF915=1,SSDP=1
ORTHOMCL000309	1	1	1	1	2	Peptidase_M3=2
ORTHOMCL000313	1	1	1	1	2	Tyrosinase=3
ORTHOMCL000320	1	1	1	1	2	APG17=3,DUF1877=1,EzrA=1,DUF837=1
ORTHOMCL000322	1	1	1	1	2	Glyco_hydro_7=3
ORTHOMCL000324	1	1	1	1	2	DUF2131=1,Flavokinase=2
ORTHOMCL000325	1	1	1	1	2	ABC_membrane=3
ORTHOMCL000326	1	1	1	1	2	PSRT=1
ORTHOMCL000328	1	1	1	1	2	ADH_N=2,ADH_zinc_N=2
ORTHOMCL000342	1	1	1	1	2	F-box=1,Ank=2,Cellulase=1,Myc_N=1
ORTHOMCL000346	1	1	1	1	2	DHODB_Fe-S_bind=1
ORTHOMCL000349	1	1	1	1	2	Rsbr_N=1,Aldo_ket_red=3
ORTHOMCL000350	1	1	1	1	2	p450=3,DUF865=1
ORTHOMCL000352	1	1	1	1	2	ClpS=1,zf-B_box=1,zf-UBR=2,zf-AN1=1
ORTHOMCL000367	1	1	1	1	2	BAH=2
ORTHOMCL000373	1	1	1	1	2	DEK_C=1
ORTHOMCL000374	1	1	1	1	2	Pectate_lyase=3
ORTHOMCL000376	1	1	1	1	2	HET=3
ORTHOMCL000124	1	1	1	2	2	AMP-binding=3
ORTHOMCL000125	1	1	1	2	2	Glyco_hydro_18=2
ORTHOMCL000126	1	1	1	2	2	HET=2,DUF295=1
ORTHOMCL000128	1	1	1	2	2	LepA_C=1
ORTHOMCL000136	1	1	1	2	2	CBM_20=3,Glyco_hydro_15=3
ORTHOMCL000140	1	1	1	2	2	Phospholip_A2_3=3
ORTHOMCL000143	1	1	1	2	2	Zn_clus=2
ORTHOMCL000151	1	1	1	2	2	Ribosomal_S10=2,tRNA-synt_1b=1
ORTHOMCL000156	1	1	1	2	2	Beta-lactamase=3
ORTHOMCL000163	1	1	1	2	2	ThiS=2
ORTHOMCL000164	1	1	1	2	2	IBN_N=2,3HCDH_N=2,3HCDH=2
ORTHOMCL000165	1	1	1	2	2	TolA=1
ORTHOMCL000172	1	1	1	2	2	Microtub_assoc=2
ORTHOMCL000173	1	1	1	2	2	MerR-DNA-bind=1,DEAD_2=2,Vicilin_N=1
ORTHOMCL000175	1	1	1	2	2	RPE65=2
ORTHOMCL000127	2	1	1	1	2	Amidase=3
ORTHOMCL000133	2	1	1	1	2	Zn_clus=1
ORTHOMCL000135	2	1	1	1	2
ORTHOMCL000098	2	1	1	2	2	Abhydrolase_1=1,NMT_C=2,NMT=2
ORTHOMCL000100	2	1	1	2	2	APH=1,ABC1=2,Glyco_hydro_71=1
ORTHOMCL000106	2	1	1	2	2	PMP22_Claudin=1
ORTHOMCL000108	2	1	1	2	2	LysM=1,Arv1=2
ORTHOMCL000109	2	1	1	2	2
ORTHOMCL000110	2	1	1	2	2	Thiolase_N=2,Thiolase_C=2
ORTHOMCL000111	2	1	1	2	2	Acetyltransf_1=1,Zn_clus=1,Fungal_trans=1,GP38=1
ORTHOMCL000113	2	1	1	2	2	AIG1=1,MMR_HSR1=1,Translin=1
ORTHOMCL000116	2	1	1	2	2	EFG_C=1,DAO=1,Amino_oxidase=1,zf-CCCH=1,Glug=1
ORTHOMCL000028	3	1	1	5	2	Kelch_2=1,SKG6=1,Kelch_1=1
ORTHOMCL000032	7	1	1	1	2	NACHT=1,NB-ARC=1
ORTHOMCL000398	0	1	2	0	2
ORTHOMCL000412	0	1	2	0	2
ORTHOMCL000184	0	1	2	1	2	F-box=1,Ank=2
ORTHOMCL000130	1	1	2	1	2	TGF_beta_GS=1
ORTHOMCL000139	1	1	2	1	2
ORTHOMCL000158	1	1	2	1	2	LEM=1,Vicilin_N=1
ORTHOMCL000067	2	1	2	2	2	Glyco_hydro_3_C=3,Glyco_hydro_3=2
ORTHOMCL000089	2	1	2	2	2	Pyr_redox=1,FAD_binding_3=3,DAO=1
ORTHOMCL000388	0	2	1	0	2
ORTHOMCL000391	0	2	1	0	2
ORTHOMCL000311	1	2	1	0	2	zf-MYND=1,Herpes_UL69=1
ORTHOMCL000137	1	2	1	1	2	Methyltransf_11=2,E1-E2_ATPase=2,Methyltransf_12=2,CMAS=2
ORTHOMCL000142	1	2	1	1	2	Ribosomal_L21p=1
ORTHOMCL000145	1	2	1	1	2	SET=2,Pre-SET=2,NAD_binding_2=2
ORTHOMCL000168	1	2	1	1	2	PRA1=2
ORTHOMCL000102	1	2	1	2	2	Porphobil_deamC=2,PLAC8=2,Porphobil_deam=2
ORTHOMCL000066	2	2	1	2	2	SH3_1=2,UPF0029=2,FCH=2,SH3_2=2
ORTHOMCL000070	2	2	1	2	2	SRP-alpha_N=2
ORTHOMCL000074	2	2	1	2	2	Viral_helicase1=1,Rad17=2,AAA=1,MFMR=1
ORTHOMCL000076	2	2	1	2	2	Acyltransferase=2,WD40=2
ORTHOMCL000080	2	2	1	2	2	Abhydrolase_3=2,FGGY_N=2,FGGY_C=1,DUF2424=1
ORTHOMCL000046	2	2	1	3	2	Glycos_transf_4=2,JmjC=1
ORTHOMCL000103	1	2	2	1	2	OPT=4
ORTHOMCL000104	1	2	2	1	2	BRCT=1,Pico_P1A=1,NUDIX=2
ORTHOMCL000114	1	2	2	1	2	Thioredoxin=2,Kinesin=2,PUL=2
ORTHOMCL000061	1	2	2	2	2	Tubulin_C=4,Tubulin=4
ORTHOMCL000063	1	2	2	2	2	TPP_enzyme_C=1
ORTHOMCL000064	1	2	2	2	2	Histone=4,TAF=2,CBFD_NFYB_HMF=2,DUF156=2
ORTHOMCL000065	1	2	2	2	2	Glyco_hydro_31=4
ORTHOMCL000068	1	2	2	2	2	Chitin_synth_1N=4,Chitin_synth_1=4,Chitin_synth_2=2
ORTHOMCL000073	1	2	2	2	2	Gln-synt_C=4,Gln-synt_N=4
ORTHOMCL000077	1	2	2	2	2	Glyco_hydro_92=4
ORTHOMCL000084	1	2	2	2	2	Glyco_transf_5=4,Alpha-amylase=4
ORTHOMCL000086	1	2	2	2	2	AA_permease=4
ORTHOMCL000047	1	2	2	3	2	MatE=4
ORTHOMCL000062	2	2	2	1	2	FGGY_N=2,FGGY_C=1,Nic96=2
ORTHOMCL000075	2	2	2	1	2	Glyco_hydro_42C=1,BBE=1,Alpha-amylase=4
ORTHOMCL000078	2	2	2	1	2	E1-E2_ATPase=3,Hydrolase=2
ORTHOMCL000041	2	2	2	2	2	RNA_pol_Rpb2_2=4
ORTHOMCL000042	2	2	2	2	2	OPT=4
ORTHOMCL000043	2	2	2	2	2	ABC_tran=4,HEAT=3
ORTHOMCL000044	2	2	2	2	2	Cyt-b5=4,DEK_C=4,Chitin_synth_2=4,Myosin_head=4
ORTHOMCL000045	2	2	2	2	2	AMP-binding=4,DUF1446=1,DUF39=1
ORTHOMCL000050	2	2	2	2	2	Sec63=4,DEAD=4,Helicase_C=4
ORTHOMCL000051	2	2	2	2	2	DUF1605=4,HA2=4,Helicase_C=4
ORTHOMCL000052	2	2	2	2	2	Sulfate_transp=4
ORTHOMCL000053	2	2	2	2	2	ClpB_D2-small=4
ORTHOMCL000054	2	2	2	2	2	Ceramidase_alk=4
ORTHOMCL000055	2	2	2	2	2	TRP=4
ORTHOMCL000056	2	2	2	2	2	Aconitase_C=4,Aconitase=4
ORTHOMCL000057	2	2	2	2	2	E1-E2_ATPase=4,Hydrolase=4,Cation_ATPase_C=4
ORTHOMCL000038	3	2	2	2	2	Glyco_hydro_3_C=4,Glyco_hydro_3=4
ORTHOMCL000030	3	2	2	3	2	CPSase_L_D3=4
ORTHOMCL000033	3	2	2	3	2	MreB_Mbl=3,HSP70=4
ORTHOMCL000048	1	2	4	1	2	HET=4,NblA=1
ORTHOMCL008848	0	0	0	1	1
ORTHOMCL008859	0	0	0	1	1
ORTHOMCL008867	0	0	0	1	1
ORTHOMCL008871	0	0	0	1	1	DUF1338=1
ORTHOMCL008872	0	0	0	1	1	Zn_clus=1
ORTHOMCL008892	0	0	0	1	1	Retrotrans_gag=1
ORTHOMCL008899	0	0	0	1	1
ORTHOMCL008901	0	0	0	1	1
ORTHOMCL008910	0	0	0	1	1
ORTHOMCL008912	0	0	0	1	1	Cu-oxidase=1,Cu-oxidase_3=1,Cu-oxidase_2=1
ORTHOMCL008918	0	0	0	1	1
ORTHOMCL008925	0	0	0	1	1	GFA=1
ORTHOMCL008928	0	0	0	1	1	TauD=1
ORTHOMCL008929	0	0	0	1	1	Glyco_hydro_61=1
ORTHOMCL008935	0	0	0	1	1
ORTHOMCL008939	0	0	0	1	1
ORTHOMCL008942	0	0	0	1	1
ORTHOMCL008945	0	0	0	1	1	Cupin_2=1
ORTHOMCL008951	0	0	0	1	1
ORTHOMCL008952	0	0	0	1	1	CFEM=1
ORTHOMCL008962	0	0	0	1	1
ORTHOMCL008974	0	0	0	1	1
ORTHOMCL008976	0	0	0	1	1	p450=1
ORTHOMCL008980	0	0	0	1	1
ORTHOMCL008984	0	0	0	1	1	ADH_N=1,ADH_zinc_N=1
ORTHOMCL008985	0	0	0	1	1	FAA_hydrolase=1
ORTHOMCL008986	0	0	0	1	1
ORTHOMCL008987	0	0	0	1	1	Cupin_2=1
ORTHOMCL008988	0	0	0	1	1
ORTHOMCL008989	0	0	0	1	1	COesterase=1
ORTHOMCL008992	0	0	0	1	1	Glyco_hydro_61=1
ORTHOMCL009001	0	0	0	1	1
ORTHOMCL009004	0	0	0	1	1	Glyco_hydro_10=1
ORTHOMCL009005	0	0	0	1	1
ORTHOMCL009009	0	0	0	1	1
ORTHOMCL009012	0	0	0	1	1	Sedlin_N=1
ORTHOMCL009014	0	0	0	1	1	Ribosomal_S2=1
ORTHOMCL009022	0	0	0	1	1
ORTHOMCL009024	0	0	0	1	1
ORTHOMCL009025	0	0	0	1	1	PIG-P=1
ORTHOMCL009027	0	0	0	1	1	Transp_cyt_pur=1
ORTHOMCL009028	0	0	0	1	1	Catalase=1,Catalase-rel=1
ORTHOMCL009037	0	0	0	1	1
ORTHOMCL009039	0	0	0	1	1
ORTHOMCL009042	0	0	0	1	1	HET=1
ORTHOMCL009047	0	0	0	1	1	p450=1
ORTHOMCL009049	0	0	0	1	1	Ammonium_transp=1
ORTHOMCL009057	0	0	0	1	1
ORTHOMCL009058	0	0	0	1	1	RNase_P_Rpp14=1
ORTHOMCL009064	0	0	0	1	1
ORTHOMCL009074	0	0	0	1	1	MFS_1=1
ORTHOMCL009076	0	0	0	1	1	Cyt-b5=1
ORTHOMCL009077	0	0	0	1	1	MFS_1=1
ORTHOMCL009080	0	0	0	1	1	bZIP_1=1
ORTHOMCL009099	0	0	0	1	1	adh_short=1
ORTHOMCL009103	0	0	0	1	1
ORTHOMCL009108	0	0	0	1	1	Aldedh=1
ORTHOMCL009118	0	0	0	1	1	Zn_clus=1
ORTHOMCL009130	0	0	0	1	1	p450=1
ORTHOMCL009137	0	0	0	1	1	adh_short=1
ORTHOMCL009144	0	0	0	1	1	DUF1996=1
ORTHOMCL009155	0	0	0	1	1
ORTHOMCL009156	0	0	0	1	1	Epimerase=1
ORTHOMCL009157	0	0	0	1	1	p450=1
ORTHOMCL009163	0	0	0	1	1	GMC_oxred_N=1,GMC_oxred_C=1
ORTHOMCL007169	0	0	0	2	1
ORTHOMCL007252	0	0	0	2	1	Ank=1
ORTHOMCL007647	0	0	0	2	1	Ank=1
ORTHOMCL005940	0	0	0	3	1
ORTHOMCL006121	0	0	0	3	1
ORTHOMCL009192	1	0	0	0	1
ORTHOMCL009193	1	0	0	0	1
ORTHOMCL009209	1	0	0	0	1
ORTHOMCL009210	1	0	0	0	1	TPR_2=1
ORTHOMCL009211	1	0	0	0	1
ORTHOMCL009239	1	0	0	0	1	Esterase_phd=1
ORTHOMCL009243	1	0	0	0	1	Oxidored_molyb=1,Mo-co_dimer=1,NAD_binding_1=1,Cyt-b5=1
ORTHOMCL009307	1	0	0	0	1
ORTHOMCL009312	1	0	0	0	1
ORTHOMCL009357	1	0	0	0	1
ORTHOMCL009372	1	0	0	0	1
ORTHOMCL009373	1	0	0	0	1
ORTHOMCL009412	1	0	0	0	1
ORTHOMCL009428	1	0	0	0	1
ORTHOMCL009467	1	0	0	0	1
ORTHOMCL009539	1	0	0	0	1
ORTHOMCL009540	1	0	0	0	1
ORTHOMCL009570	1	0	0	0	1
ORTHOMCL009629	1	0	0	0	1
ORTHOMCL009632	1	0	0	0	1	Aldo_ket_red=1
ORTHOMCL009700	1	0	0	0	1	AMP-binding=1,Thioesterase=1
ORTHOMCL009708	1	0	0	0	1
ORTHOMCL009737	1	0	0	0	1
ORTHOMCL009754	1	0	0	0	1
ORTHOMCL009779	1	0	0	0	1	MFS_1=1
ORTHOMCL009823	1	0	0	0	1	hATC=1
ORTHOMCL009826	1	0	0	0	1
ORTHOMCL009854	1	0	0	0	1
ORTHOMCL009877	1	0	0	0	1
ORTHOMCL009905	1	0	0	0	1
ORTHOMCL009926	1	0	0	0	1	Epimerase=1
ORTHOMCL008064	1	0	0	1	1
ORTHOMCL008071	1	0	0	1	1	adh_short=1
ORTHOMCL008072	1	0	0	1	1	GMC_oxred_N=1,GMC_oxred_C=1
ORTHOMCL008073	1	0	0	1	1	p450=1
ORTHOMCL008074	1	0	0	1	1	CBM_1=1
ORTHOMCL008078	1	0	0	1	1
ORTHOMCL008083	1	0	0	1	1
ORTHOMCL008085	1	0	0	1	1
ORTHOMCL008086	1	0	0	1	1	p450=1
ORTHOMCL008088	1	0	0	1	1	HET=1
ORTHOMCL008089	1	0	0	1	1
ORTHOMCL008091	1	0	0	1	1	Fungal_trans=1
ORTHOMCL008092	1	0	0	1	1	adh_short=1
ORTHOMCL008093	1	0	0	1	1	Glyco_hydro_61=1
ORTHOMCL008095	1	0	0	1	1	Cu_amine_oxid=1,Cu_amine_oxidN2=1
ORTHOMCL008096	1	0	0	1	1
ORTHOMCL008099	1	0	0	1	1	polyprenyl_synt=1
ORTHOMCL008101	1	0	0	1	1	WD40=1
ORTHOMCL008104	1	0	0	1	1	p450=1
ORTHOMCL008105	1	0	0	1	1
ORTHOMCL008107	1	0	0	1	1
ORTHOMCL008109	1	0	0	1	1	Glyco_hydro_43=1
ORTHOMCL008110	1	0	0	1	1	2-Hacid_dh=1,2-Hacid_dh_C=1
ORTHOMCL008111	1	0	0	1	1	Cu-oxidase=1,Cu-oxidase_3=1,Cu-oxidase_2=1
ORTHOMCL008112	1	0	0	1	1
ORTHOMCL008116	1	0	0	1	1
ORTHOMCL008118	1	0	0	1	1	FAD_binding_4=1
ORTHOMCL008119	1	0	0	1	1	Amidase=1
ORTHOMCL008125	1	0	0	1	1	GMC_oxred_N=1
ORTHOMCL008127	1	0	0	1	1
ORTHOMCL008128	1	0	0	1	1	Glyco_hydro_61=1
ORTHOMCL008138	1	0	0	1	1
ORTHOMCL008139	1	0	0	1	1
ORTHOMCL008143	1	0	0	1	1
ORTHOMCL008144	1	0	0	1	1
ORTHOMCL008145	1	0	0	1	1	Sugar_tr=1,MFS_1=1
ORTHOMCL008146	1	0	0	1	1	BBE=1,FAD_binding_4=1
ORTHOMCL008147	1	0	0	1	1
ORTHOMCL008148	1	0	0	1	1
ORTHOMCL008151	1	0	0	1	1
ORTHOMCL008154	1	0	0	1	1
ORTHOMCL008155	1	0	0	1	1
ORTHOMCL008157	1	0	0	1	1
ORTHOMCL008158	1	0	0	1	1
ORTHOMCL008169	1	0	0	1	1	FMN_red=1
ORTHOMCL008172	1	0	0	1	1
ORTHOMCL008174	1	0	0	1	1	adh_short=1
ORTHOMCL008175	1	0	0	1	1
ORTHOMCL008180	1	0	0	1	1	DHFR_1=1
ORTHOMCL008182	1	0	0	1	1
ORTHOMCL008183	1	0	0	1	1
ORTHOMCL008184	1	0	0	1	1
ORTHOMCL008185	1	0	0	1	1
ORTHOMCL008187	1	0	0	1	1	MFS_1=1
ORTHOMCL008189	1	0	0	1	1
ORTHOMCL008191	1	0	0	1	1
ORTHOMCL008194	1	0	0	1	1
ORTHOMCL008195	1	0	0	1	1	p450=1
ORTHOMCL008196	1	0	0	1	1
ORTHOMCL008203	1	0	0	1	1	ADH_N=1,ADH_zinc_N=1
ORTHOMCL008204	1	0	0	1	1	Methyltransf_2=1
ORTHOMCL008205	1	0	0	1	1	TauD=1
ORTHOMCL008206	1	0	0	1	1
ORTHOMCL008207	1	0	0	1	1	Methyltransf_12=1
ORTHOMCL008215	1	0	0	1	1
ORTHOMCL008218	1	0	0	1	1	WSC=1
ORTHOMCL008222	1	0	0	1	1	Cellulase=1
ORTHOMCL008227	1	0	0	1	1	QCR10=1
ORTHOMCL008229	1	0	0	1	1
ORTHOMCL008232	1	0	0	1	1
ORTHOMCL008233	1	0	0	1	1	BBE=1,Gly_transf_sug=1
ORTHOMCL008238	1	0	0	1	1	HMG_box=1
ORTHOMCL008240	1	0	0	1	1	TPMT=1
ORTHOMCL008243	1	0	0	1	1	DUF1996=1,CBM_1=1
ORTHOMCL008246	1	0	0	1	1	Isochorismatase=1
ORTHOMCL008248	1	0	0	1	1
ORTHOMCL008252	1	0	0	1	1	Exonuc_X-T=1
ORTHOMCL008253	1	0	0	1	1	FAD_binding_3=1
ORTHOMCL008259	1	0	0	1	1
ORTHOMCL008260	1	0	0	1	1	p450=1
ORTHOMCL008261	1	0	0	1	1
ORTHOMCL008263	1	0	0	1	1
ORTHOMCL008264	1	0	0	1	1	FA_hydroxylase=1
ORTHOMCL008265	1	0	0	1	1	GFO_IDH_MocA=1,GFO_IDH_MocA_C=1
ORTHOMCL008266	1	0	0	1	1	MFS_1=1
ORTHOMCL008269	1	0	0	1	1	Pro-kuma_activ=1
ORTHOMCL008270	1	0	0	1	1
ORTHOMCL008273	1	0	0	1	1
ORTHOMCL008276	1	0	0	1	1
ORTHOMCL008277	1	0	0	1	1	MFS_1=1
ORTHOMCL008278	1	0	0	1	1	UQ_con=1
ORTHOMCL008279	1	0	0	1	1	HET=1
ORTHOMCL008282	1	0	0	1	1	MFS_1=1
ORTHOMCL008284	1	0	0	1	1	adh_short=1
ORTHOMCL008286	1	0	0	1	1	Glyco_hydro_26=1
ORTHOMCL008287	1	0	0	1	1	Peptidase_S28=1
ORTHOMCL008288	1	0	0	1	1	Peptidase_A4=1
ORTHOMCL008292	1	0	0	1	1
ORTHOMCL008293	1	0	0	1	1	Tyrosinase=1
ORTHOMCL008294	1	0	0	1	1
ORTHOMCL008299	1	0	0	1	1
ORTHOMCL008300	1	0	0	1	1	Acetyltransf_1=1
ORTHOMCL008304	1	0	0	1	1	Glyco_hydro_61=1
ORTHOMCL008307	1	0	0	1	1	Gar1=1
ORTHOMCL008309	1	0	0	1	1
ORTHOMCL008319	1	0	0	1	1
ORTHOMCL008320	1	0	0	1	1
ORTHOMCL008321	1	0	0	1	1
ORTHOMCL008322	1	0	0	1	1
ORTHOMCL006546	1	0	0	2	1	FAD_binding_3=1
ORTHOMCL006910	1	0	0	2	1
ORTHOMCL006954	1	0	0	2	1
ORTHOMCL002021	1	0	0	3	1	Cutinase=1
ORTHOMCL000090	1	0	0	7	1	RVT_2=1,rve=1
ORTHOMCL008209	2	0	0	0	1
ORTHOMCL008302	2	0	0	0	1
ORTHOMCL006644	2	0	0	1	1	AAA=1
ORTHOMCL006746	2	0	0	1	1	GFA=1
ORTHOMCL006808	2	0	0	1	1
ORTHOMCL006870	2	0	0	1	1
ORTHOMCL006922	2	0	0	1	1
ORTHOMCL006923	2	0	0	1	1	LysM=1
ORTHOMCL007091	2	0	0	1	1
ORTHOMCL000162	4	0	0	2	1
ORTHOMCL000006	36	0	0	2	1
ORTHOMCL000002	66	0	0	2	1	Ank=1
ORTHOMCL008855	0	0	1	0	1
ORTHOMCL008878	0	0	1	0	1
ORTHOMCL008886	0	0	1	0	1
ORTHOMCL008889	0	0	1	0	1
ORTHOMCL008895	0	0	1	0	1
ORTHOMCL008896	0	0	1	0	1
ORTHOMCL008897	0	0	1	0	1
ORTHOMCL008903	0	0	1	0	1
ORTHOMCL008904	0	0	1	0	1
ORTHOMCL008908	0	0	1	0	1
ORTHOMCL008909	0	0	1	0	1
ORTHOMCL008911	0	0	1	0	1
ORTHOMCL008921	0	0	1	0	1
ORTHOMCL008926	0	0	1	0	1
ORTHOMCL008927	0	0	1	0	1
ORTHOMCL008936	0	0	1	0	1
ORTHOMCL008941	0	0	1	0	1
ORTHOMCL008947	0	0	1	0	1
ORTHOMCL008948	0	0	1	0	1
ORTHOMCL008949	0	0	1	0	1
ORTHOMCL008950	0	0	1	0	1
ORTHOMCL008956	0	0	1	0	1
ORTHOMCL008958	0	0	1	0	1
ORTHOMCL008959	0	0	1	0	1
ORTHOMCL008960	0	0	1	0	1
ORTHOMCL008963	0	0	1	0	1
ORTHOMCL008964	0	0	1	0	1
ORTHOMCL008966	0	0	1	0	1
ORTHOMCL008968	0	0	1	0	1	Sugar_tr=1
ORTHOMCL008969	0	0	1	0	1
ORTHOMCL008970	0	0	1	0	1
ORTHOMCL008971	0	0	1	0	1
ORTHOMCL008972	0	0	1	0	1
ORTHOMCL008973	0	0	1	0	1
ORTHOMCL008975	0	0	1	0	1
ORTHOMCL008979	0	0	1	0	1
ORTHOMCL008981	0	0	1	0	1
ORTHOMCL008996	0	0	1	0	1
ORTHOMCL009002	0	0	1	0	1
ORTHOMCL009007	0	0	1	0	1
ORTHOMCL009008	0	0	1	0	1
ORTHOMCL009010	0	0	1	0	1
ORTHOMCL009011	0	0	1	0	1
ORTHOMCL009017	0	0	1	0	1
ORTHOMCL009018	0	0	1	0	1
ORTHOMCL009019	0	0	1	0	1
ORTHOMCL009021	0	0	1	0	1
ORTHOMCL009029	0	0	1	0	1
ORTHOMCL009033	0	0	1	0	1
ORTHOMCL009035	0	0	1	0	1
ORTHOMCL009038	0	0	1	0	1
ORTHOMCL009040	0	0	1	0	1
ORTHOMCL009041	0	0	1	0	1
ORTHOMCL009043	0	0	1	0	1
ORTHOMCL009046	0	0	1	0	1
ORTHOMCL009048	0	0	1	0	1
ORTHOMCL009054	0	0	1	0	1
ORTHOMCL009055	0	0	1	0	1
ORTHOMCL009056	0	0	1	0	1
ORTHOMCL009069	0	0	1	0	1
ORTHOMCL009073	0	0	1	0	1
ORTHOMCL009081	0	0	1	0	1
ORTHOMCL009085	0	0	1	0	1
ORTHOMCL009086	0	0	1	0	1
ORTHOMCL009094	0	0	1	0	1
ORTHOMCL009097	0	0	1	0	1
ORTHOMCL009100	0	0	1	0	1
ORTHOMCL009104	0	0	1	0	1
ORTHOMCL009105	0	0	1	0	1	B_lectin=1
ORTHOMCL009109	0	0	1	0	1
ORTHOMCL009112	0	0	1	0	1
ORTHOMCL009115	0	0	1	0	1	DUF2034=1
ORTHOMCL009123	0	0	1	0	1
ORTHOMCL009125	0	0	1	0	1
ORTHOMCL009132	0	0	1	0	1
ORTHOMCL009133	0	0	1	0	1
ORTHOMCL009139	0	0	1	0	1
ORTHOMCL009140	0	0	1	0	1
ORTHOMCL009143	0	0	1	0	1
ORTHOMCL009145	0	0	1	0	1
ORTHOMCL009147	0	0	1	0	1
ORTHOMCL009149	0	0	1	0	1
ORTHOMCL009153	0	0	1	0	1	CFEM=1
ORTHOMCL009159	0	0	1	0	1
ORTHOMCL009161	0	0	1	0	1
ORTHOMCL009162	0	0	1	0	1
ORTHOMCL009168	0	0	1	0	1
ORTHOMCL007253	0	0	1	1	1
ORTHOMCL007397	0	0	1	1	1
ORTHOMCL007416	0	0	1	1	1	DUF423=1
ORTHOMCL007481	0	0	1	1	1	Zn_clus=1
ORTHOMCL007483	0	0	1	1	1	SIR2=1
ORTHOMCL007504	0	0	1	1	1
ORTHOMCL007533	0	0	1	1	1
ORTHOMCL007555	0	0	1	1	1	FtsJ=1
ORTHOMCL007611	0	0	1	1	1
ORTHOMCL007627	0	0	1	1	1	DUF567=1
ORTHOMCL007688	0	0	1	1	1
ORTHOMCL007706	0	0	1	1	1	Con-6=1
ORTHOMCL007721	0	0	1	1	1
ORTHOMCL007736	0	0	1	1	1	ORC6=1
ORTHOMCL007754	0	0	1	1	1
ORTHOMCL007773	0	0	1	1	1	OPT=1
ORTHOMCL007848	0	0	1	1	1	DUF836=1
ORTHOMCL007863	0	0	1	1	1
ORTHOMCL007864	0	0	1	1	1
ORTHOMCL007870	0	0	1	1	1	Ras=1
ORTHOMCL007917	0	0	1	1	1
ORTHOMCL007926	0	0	1	1	1
ORTHOMCL007951	0	0	1	1	1	zf-PARP=1
ORTHOMCL007954	0	0	1	1	1	adh_short=1
ORTHOMCL007983	0	0	1	1	1	Metallophos=1
ORTHOMCL008033	0	0	1	1	1	DUF202=1
ORTHOMCL008040	0	0	1	1	1	Ank=1
ORTHOMCL008076	1	0	1	0	1
ORTHOMCL008079	1	0	1	0	1
ORTHOMCL008094	1	0	1	0	1
ORTHOMCL008098	1	0	1	0	1
ORTHOMCL008113	1	0	1	0	1	Glyco_tran_28_C=1
ORTHOMCL008129	1	0	1	0	1	Ras=1
ORTHOMCL008133	1	0	1	0	1
ORTHOMCL008136	1	0	1	0	1
ORTHOMCL008137	1	0	1	0	1	Peptidase_S24=1
ORTHOMCL008164	1	0	1	0	1
ORTHOMCL008178	1	0	1	0	1
ORTHOMCL008192	1	0	1	0	1
ORTHOMCL008193	1	0	1	0	1	Ank=1
ORTHOMCL008208	1	0	1	0	1
ORTHOMCL008219	1	0	1	0	1
ORTHOMCL008245	1	0	1	0	1
ORTHOMCL008274	1	0	1	0	1	HET=1
ORTHOMCL008316	1	0	1	0	1
ORTHOMCL006534	1	0	1	1	1
ORTHOMCL006537	1	0	1	1	1
ORTHOMCL006542	1	0	1	1	1	Transferase=1
ORTHOMCL006543	1	0	1	1	1	BBE=1,FAD_binding_4=1
ORTHOMCL006544	1	0	1	1	1
ORTHOMCL006558	1	0	1	1	1
ORTHOMCL006570	1	0	1	1	1
ORTHOMCL006572	1	0	1	1	1
ORTHOMCL006588	1	0	1	1	1	Polysacc_deac_1=1
ORTHOMCL006608	1	0	1	1	1
ORTHOMCL006620	1	0	1	1	1	F-box=1
ORTHOMCL006627	1	0	1	1	1
ORTHOMCL006631	1	0	1	1	1	dCMP_cyt_deam_1=1
ORTHOMCL006632	1	0	1	1	1	DnaJ=1
ORTHOMCL006643	1	0	1	1	1
ORTHOMCL006646	1	0	1	1	1	Methyltransf_16=1
ORTHOMCL006647	1	0	1	1	1
ORTHOMCL006657	1	0	1	1	1
ORTHOMCL006666	1	0	1	1	1
ORTHOMCL006674	1	0	1	1	1
ORTHOMCL006680	1	0	1	1	1
ORTHOMCL006682	1	0	1	1	1
ORTHOMCL006692	1	0	1	1	1	Snf7=1
ORTHOMCL006718	1	0	1	1	1	Metallophos=1
ORTHOMCL006724	1	0	1	1	1
ORTHOMCL006730	1	0	1	1	1
ORTHOMCL006739	1	0	1	1	1
ORTHOMCL006758	1	0	1	1	1
ORTHOMCL006761	1	0	1	1	1	Peptidase_S8=1,Inhibitor_I9=1
ORTHOMCL006773	1	0	1	1	1
ORTHOMCL006782	1	0	1	1	1	Epimerase=1
ORTHOMCL006794	1	0	1	1	1
ORTHOMCL006821	1	0	1	1	1
ORTHOMCL006846	1	0	1	1	1	Ran_BP1=1
ORTHOMCL006852	1	0	1	1	1
ORTHOMCL006874	1	0	1	1	1
ORTHOMCL006876	1	0	1	1	1
ORTHOMCL006879	1	0	1	1	1	Ricin_B_lectin=1
ORTHOMCL006880	1	0	1	1	1	Sugar_tr=1,MFS_1=1
ORTHOMCL006888	1	0	1	1	1
ORTHOMCL006907	1	0	1	1	1	NmrA=1
ORTHOMCL006924	1	0	1	1	1	Cu-oxidase=1,Cu-oxidase_3=1,Cu-oxidase_2=1
ORTHOMCL006927	1	0	1	1	1	PIP5K=1
ORTHOMCL006943	1	0	1	1	1	Nnf1=1
ORTHOMCL006944	1	0	1	1	1
ORTHOMCL006951	1	0	1	1	1	Ribosomal_L32e=1
ORTHOMCL006953	1	0	1	1	1	SH3_1=1
ORTHOMCL006965	1	0	1	1	1
ORTHOMCL007010	1	0	1	1	1
ORTHOMCL007012	1	0	1	1	1	Yos1=1
ORTHOMCL007024	1	0	1	1	1	3/14/03=1
ORTHOMCL007033	1	0	1	1	1
ORTHOMCL007039	1	0	1	1	1
ORTHOMCL007046	1	0	1	1	1
ORTHOMCL007059	1	0	1	1	1
ORTHOMCL007069	1	0	1	1	1	GDPD=1
ORTHOMCL007106	1	0	1	1	1	DUF2196=1
ORTHOMCL001404	1	0	1	2	1
ORTHOMCL001512	1	0	1	2	1	Tannase=1
ORTHOMCL005864	1	0	1	2	1	MFS_1=1
ORTHOMCL005574	3	0	1	0	1	CFEM=1
ORTHOMCL008841	0	1	0	0	1	Keratin_B2=1
ORTHOMCL008842	0	1	0	0	1	Baculo_11_kDa=1
ORTHOMCL008843	0	1	0	0	1
ORTHOMCL008844	0	1	0	0	1
ORTHOMCL008845	0	1	0	0	1
ORTHOMCL008866	0	1	0	0	1
ORTHOMCL008869	0	1	0	0	1	Ank=1
ORTHOMCL008873	0	1	0	0	1	MFS_1=2
ORTHOMCL008875	0	1	0	0	1
ORTHOMCL008876	0	1	0	0	1	Glyco_hydro_71=2
ORTHOMCL008877	0	1	0	0	1	DUF2457=1,DUF1024=1,SAM_2=1
ORTHOMCL008879	0	1	0	0	1
ORTHOMCL008881	0	1	0	0	1
ORTHOMCL008882	0	1	0	0	1
ORTHOMCL008883	0	1	0	0	1	Adenylsucc_synt=1
ORTHOMCL008884	0	1	0	0	1	TPR_1=1,Exonuc_VII_S=1,TPR_2=1
ORTHOMCL008885	0	1	0	0	1	DUF622=1,Filament=1,DUF827=1,DUF1664=1,TBPIP=1,DUF904=1
ORTHOMCL008887	0	1	0	0	1
ORTHOMCL008888	0	1	0	0	1
ORTHOMCL008890	0	1	0	0	1
ORTHOMCL008891	0	1	0	0	1	CorA=1,Myc-LZ=1
ORTHOMCL008894	0	1	0	0	1
ORTHOMCL008898	0	1	0	0	1
ORTHOMCL008902	0	1	0	0	1	HET=1
ORTHOMCL008905	0	1	0	0	1	SKG6=1,GRP=1
ORTHOMCL008906	0	1	0	0	1
ORTHOMCL008907	0	1	0	0	1
ORTHOMCL008913	0	1	0	0	1	NCD3G=1
ORTHOMCL008914	0	1	0	0	1
ORTHOMCL008915	0	1	0	0	1
ORTHOMCL008916	0	1	0	0	1
ORTHOMCL008917	0	1	0	0	1	Ank=2
ORTHOMCL008919	0	1	0	0	1
ORTHOMCL008920	0	1	0	0	1
ORTHOMCL008922	0	1	0	0	1
ORTHOMCL008923	0	1	0	0	1	Methyltransf_11=1,Methyltransf_12=1
ORTHOMCL008930	0	1	0	0	1	Exonuc_VII_S=1
ORTHOMCL008931	0	1	0	0	1
ORTHOMCL008932	0	1	0	0	1
ORTHOMCL008933	0	1	0	0	1	DUF676=1
ORTHOMCL008937	0	1	0	0	1
ORTHOMCL008940	0	1	0	0	1
ORTHOMCL008943	0	1	0	0	1	TPMT=1
ORTHOMCL008944	0	1	0	0	1
ORTHOMCL008953	0	1	0	0	1	DUF125=1,FUN14=2
ORTHOMCL008954	0	1	0	0	1	DUF2403=2,DUF2401=2
ORTHOMCL008955	0	1	0	0	1
ORTHOMCL008957	0	1	0	0	1
ORTHOMCL008961	0	1	0	0	1
ORTHOMCL008965	0	1	0	0	1	Methyltransf_11=2,Methyltransf_12=2
ORTHOMCL008967	0	1	0	0	1
ORTHOMCL008978	0	1	0	0	1
ORTHOMCL008982	0	1	0	0	1	ArsC=1,DUF1103=1
ORTHOMCL008983	0	1	0	0	1
ORTHOMCL008990	0	1	0	0	1	Apolipoprotein=1
ORTHOMCL008991	0	1	0	0	1
ORTHOMCL008993	0	1	0	0	1
ORTHOMCL008994	0	1	0	0	1
ORTHOMCL008995	0	1	0	0	1	E7=1,DUF2050=1
ORTHOMCL008997	0	1	0	0	1	NACHT=1,Miro=1
ORTHOMCL008998	0	1	0	0	1
ORTHOMCL008999	0	1	0	0	1	FMO-like=1,Pyr_redox_2=1,DAO=1,Hormone_3=1
ORTHOMCL009000	0	1	0	0	1	FMO-like=1,Pyr_redox_2=1,DAO=1
ORTHOMCL009003	0	1	0	0	1
ORTHOMCL009006	0	1	0	0	1
ORTHOMCL009013	0	1	0	0	1	DUF1881=2
ORTHOMCL009016	0	1	0	0	1
ORTHOMCL009020	0	1	0	0	1
ORTHOMCL009023	0	1	0	0	1
ORTHOMCL009026	0	1	0	0	1
ORTHOMCL009030	0	1	0	0	1	HSP20=1
ORTHOMCL009031	0	1	0	0	1	DUF2062=1
ORTHOMCL009032	0	1	0	0	1	CBM_4_9=1
ORTHOMCL009034	0	1	0	0	1
ORTHOMCL009044	0	1	0	0	1	Adeno_E3_CR2=1
ORTHOMCL009050	0	1	0	0	1	Endonuc-PvuII=1
ORTHOMCL009051	0	1	0	0	1
ORTHOMCL009052	0	1	0	0	1
ORTHOMCL009059	0	1	0	0	1
ORTHOMCL009060	0	1	0	0	1	Laps=1
ORTHOMCL009061	0	1	0	0	1
ORTHOMCL009062	0	1	0	0	1	Fib_alpha=1
ORTHOMCL009063	0	1	0	0	1	PAN_2=1
ORTHOMCL009065	0	1	0	0	1
ORTHOMCL009066	0	1	0	0	1
ORTHOMCL009068	0	1	0	0	1
ORTHOMCL009070	0	1	0	0	1
ORTHOMCL009071	0	1	0	0	1
ORTHOMCL009072	0	1	0	0	1
ORTHOMCL009075	0	1	0	0	1
ORTHOMCL009078	0	1	0	0	1
ORTHOMCL009079	0	1	0	0	1
ORTHOMCL009082	0	1	0	0	1
ORTHOMCL009084	0	1	0	0	1
ORTHOMCL009087	0	1	0	0	1
ORTHOMCL009088	0	1	0	0	1	FAD_binding_3=1,DAO=1
ORTHOMCL009089	0	1	0	0	1
ORTHOMCL009090	0	1	0	0	1	F-box=1,Ank=1
ORTHOMCL009091	0	1	0	0	1	F-box=1,Ank=1
ORTHOMCL009092	0	1	0	0	1	CenpB-DNA-bind=1,DDE=1,Ank=1
ORTHOMCL009093	0	1	0	0	1
ORTHOMCL009096	0	1	0	0	1	zf-H2C2=1
ORTHOMCL009098	0	1	0	0	1	DUF737=1,zf-GRF=2
ORTHOMCL009101	0	1	0	0	1
ORTHOMCL009102	0	1	0	0	1
ORTHOMCL009106	0	1	0	0	1
ORTHOMCL009107	0	1	0	0	1	HET=2
ORTHOMCL009113	0	1	0	0	1
ORTHOMCL009114	0	1	0	0	1
ORTHOMCL009116	0	1	0	0	1	SNF2_N=1,Helicase_C=1
ORTHOMCL009117	0	1	0	0	1
ORTHOMCL009119	0	1	0	0	1
ORTHOMCL009120	0	1	0	0	1
ORTHOMCL009121	0	1	0	0	1	Filament=1,SURF6=1
ORTHOMCL009122	0	1	0	0	1	Spectrin=1
ORTHOMCL009124	0	1	0	0	1
ORTHOMCL009126	0	1	0	0	1
ORTHOMCL009127	0	1	0	0	1	NAD_binding_4=1,3Beta_HSD=1,Epimerase=1
ORTHOMCL009129	0	1	0	0	1
ORTHOMCL009131	0	1	0	0	1
ORTHOMCL009134	0	1	0	0	1
ORTHOMCL009135	0	1	0	0	1
ORTHOMCL009138	0	1	0	0	1
ORTHOMCL009141	0	1	0	0	1
ORTHOMCL009148	0	1	0	0	1
ORTHOMCL009150	0	1	0	0	1
ORTHOMCL009151	0	1	0	0	1
ORTHOMCL009154	0	1	0	0	1
ORTHOMCL009160	0	1	0	0	1	RNA_pol_Rpb7_N=1,RNA_pol_Rbc25=2
ORTHOMCL009164	0	1	0	0	1
ORTHOMCL009165	0	1	0	0	1	HET=2
ORTHOMCL009166	0	1	0	0	1	7TM_GPCR_Sru=1,Myelin_PLP=1,FecCD=1
ORTHOMCL009167	0	1	0	0	1
ORTHOMCL007213	0	1	0	1	1
ORTHOMCL007242	0	1	0	1	1	3_5_exonuc=1
ORTHOMCL007279	0	1	0	1	1
ORTHOMCL007284	0	1	0	1	1	Drf_FH1=1
ORTHOMCL007298	0	1	0	1	1
ORTHOMCL007330	0	1	0	1	1	bZIP_1=2,SR-25=1,bZIP_2=2
ORTHOMCL007335	0	1	0	1	1
ORTHOMCL007362	0	1	0	1	1
ORTHOMCL007366	0	1	0	1	1
ORTHOMCL007367	0	1	0	1	1
ORTHOMCL007387	0	1	0	1	1	IPP-2=1
ORTHOMCL007388	0	1	0	1	1
ORTHOMCL007459	0	1	0	1	1	YhhN=2,DUF606=1
ORTHOMCL007473	0	1	0	1	1	Glyco_transf_15=2
ORTHOMCL007490	0	1	0	1	1	Asp_Glu_race=1
ORTHOMCL007511	0	1	0	1	1	60KD_IMP=1
ORTHOMCL007515	0	1	0	1	1	SoxE=1,PAN_1=1
ORTHOMCL007516	0	1	0	1	1	Vps51=2,MAP7=1
ORTHOMCL007521	0	1	0	1	1	PRELI=2
ORTHOMCL007557	0	1	0	1	1
ORTHOMCL007574	0	1	0	1	1
ORTHOMCL007578	0	1	0	1	1	COX17=2
ORTHOMCL007667	0	1	0	1	1	VPS28=2
ORTHOMCL007680	0	1	0	1	1	Complex1_LYR=1,ACN9=2
ORTHOMCL007681	0	1	0	1	1	Cmc1=2
ORTHOMCL007684	0	1	0	1	1	TauD=2
ORTHOMCL007710	0	1	0	1	1	DUF1993=2
ORTHOMCL007712	0	1	0	1	1	COX7a=1
ORTHOMCL007838	0	1	0	1	1
ORTHOMCL007849	0	1	0	1	1
ORTHOMCL007852	0	1	0	1	1	Peptidase_M22=2
ORTHOMCL007860	0	1	0	1	1	DUF2462=1
ORTHOMCL007884	0	1	0	1	1
ORTHOMCL007896	0	1	0	1	1	Amidohydro_2=2
ORTHOMCL007897	0	1	0	1	1	PhzC-PhzF=2
ORTHOMCL007906	0	1	0	1	1	DUF1183=2,GRP=1
ORTHOMCL007922	0	1	0	1	1	zf-CCCH=2
ORTHOMCL007929	0	1	0	1	1
ORTHOMCL007944	0	1	0	1	1
ORTHOMCL007950	0	1	0	1	1	Isy1=2
ORTHOMCL007952	0	1	0	1	1	SOH1=2
ORTHOMCL007955	0	1	0	1	1	GST_C=1,GST_N=2
ORTHOMCL007956	0	1	0	1	1	NUDIX=1
ORTHOMCL007962	0	1	0	1	1	Complex1_LYR=1
ORTHOMCL007972	0	1	0	1	1	Esterase_phd=2
ORTHOMCL007974	0	1	0	1	1	HIT=2
ORTHOMCL007998	0	1	0	1	1
ORTHOMCL008004	0	1	0	1	1	SKG6=1
ORTHOMCL008006	0	1	0	1	1	TspO_MBR=2
ORTHOMCL008028	0	1	0	1	1	Ank=2
ORTHOMCL008039	0	1	0	1	1	Rhodanese=1
ORTHOMCL008061	0	1	0	1	1	HET=2
ORTHOMCL005939	0	1	0	2	1	AAA=2,AAA_2=1
ORTHOMCL006050	0	1	0	2	1	Methyltransf_11=1,Ubie_methyltran=1,Methyltransf_12=2
ORTHOMCL008084	1	1	0	0	1	AT_hook=1
ORTHOMCL008130	1	1	0	0	1	KR=1,adh_short=2,Epimerase=1
ORTHOMCL008131	1	1	0	0	1	DUF1168=2
ORTHOMCL008162	1	1	0	0	1	SF3b10=2
ORTHOMCL008179	1	1	0	0	1	dsrm=1
ORTHOMCL008186	1	1	0	0	1	LysM=2
ORTHOMCL008210	1	1	0	0	1	Pterin_4a=1
ORTHOMCL008211	1	1	0	0	1
ORTHOMCL008230	1	1	0	0	1	DAP3=1,NACHT=1,Cut8=1,NB-ARC=1,AAA=1
ORTHOMCL008256	1	1	0	0	1
ORTHOMCL008258	1	1	0	0	1	TPR_1=2,TPR_4=2,TPR_2=2
ORTHOMCL008271	1	1	0	0	1	Ribosomal_L14=2
ORTHOMCL008275	1	1	0	0	1	GRP=1
ORTHOMCL008298	1	1	0	0	1
ORTHOMCL008303	1	1	0	0	1	DUF952=2
ORTHOMCL008306	1	1	0	0	1	MFS_1=2
ORTHOMCL008312	1	1	0	0	1	DEAD=1,UvrD-helicase=1,DUF83=1
ORTHOMCL008314	1	1	0	0	1
ORTHOMCL006532	1	1	0	1	1	Pkinase=2,FumaraseC_C=1
ORTHOMCL006536	1	1	0	1	1
ORTHOMCL006548	1	1	0	1	1
ORTHOMCL006550	1	1	0	1	1	Ribosomal_S25=2
ORTHOMCL006551	1	1	0	1	1	UBA=2
ORTHOMCL006552	1	1	0	1	1	Ank=1
ORTHOMCL006554	1	1	0	1	1	Beta-lactamase=2
ORTHOMCL006562	1	1	0	1	1	ALS_ss_C=2,ACT=2
ORTHOMCL006563	1	1	0	1	1	GRP=1,zf-CCHC=1,XRN_N=2
ORTHOMCL006567	1	1	0	1	1	MRC1=1,TMA7=1,GYF=1
ORTHOMCL006573	1	1	0	1	1	AT_hook=1,MAP7=1
ORTHOMCL006574	1	1	0	1	1	ADH_N=2,ADH_zinc_N=2
ORTHOMCL006575	1	1	0	1	1	Candida_ALS=1,DUF140=1,Neuromodulin=1,Cation_efflux=1
ORTHOMCL006580	1	1	0	1	1	Beta-lactamase=2
ORTHOMCL006587	1	1	0	1	1	SGL=1
ORTHOMCL006590	1	1	0	1	1	Aldose_epim=2
ORTHOMCL006594	1	1	0	1	1	Prefoldin_2=2
ORTHOMCL006596	1	1	0	1	1	Cupin_2=2,Cupin_1=1
ORTHOMCL006597	1	1	0	1	1	NmrA=2
ORTHOMCL006600	1	1	0	1	1	HIT=2
ORTHOMCL006601	1	1	0	1	1	AhpC-TSA=1,Redoxin=2
ORTHOMCL006602	1	1	0	1	1	Rtt106=1,DUF367=2,RLI=2
ORTHOMCL006603	1	1	0	1	1	PP28=2,Vicilin_N=1
ORTHOMCL006606	1	1	0	1	1	SMC_N=2
ORTHOMCL006611	1	1	0	1	1	DUF2394=2
ORTHOMCL006616	1	1	0	1	1	TGF_beta_GS=1,Semialdhyde_dh=1,GFO_IDH_MocA=2,GFO_IDH_MocA_C=1,Saccharop_dh=1
ORTHOMCL006619	1	1	0	1	1	PAP2=2
ORTHOMCL006621	1	1	0	1	1
ORTHOMCL006625	1	1	0	1	1
ORTHOMCL006628	1	1	0	1	1	Candida_ALS=1,PriCT_1=1
ORTHOMCL006635	1	1	0	1	1
ORTHOMCL006636	1	1	0	1	1	QPP=1,UvrD-helicase=2
ORTHOMCL006648	1	1	0	1	1
ORTHOMCL006652	1	1	0	1	1	zf-C2H2=1,UBA=1,UFD1=2
ORTHOMCL006655	1	1	0	1	1	DUF602=2
ORTHOMCL006658	1	1	0	1	1	Endosulfine=2
ORTHOMCL006661	1	1	0	1	1	Glyco_transf_25=1
ORTHOMCL006667	1	1	0	1	1	V-ATPase_G=2
ORTHOMCL006671	1	1	0	1	1	zf-CCHC=2
ORTHOMCL006675	1	1	0	1	1	Sigma54_activat=1,AAA_3=1,AAA=2,AAA_2=1,AAA_5=1
ORTHOMCL006676	1	1	0	1	1	Erp_C=1
ORTHOMCL006677	1	1	0	1	1	KOW=2
ORTHOMCL006678	1	1	0	1	1
ORTHOMCL006681	1	1	0	1	1	Ribosomal_S15=2
ORTHOMCL006685	1	1	0	1	1	Sec6=2
ORTHOMCL006686	1	1	0	1	1	DNA_pol_delta_4=2
ORTHOMCL006687	1	1	0	1	1	Ribosomal_S12=2
ORTHOMCL006690	1	1	0	1	1	Fer4_NifH=1,ArgK=1,MMR_HSR1=1,MipZ=1,cobW=2
ORTHOMCL006691	1	1	0	1	1
ORTHOMCL006693	1	1	0	1	1	COX6B=2
ORTHOMCL006696	1	1	0	1	1
ORTHOMCL006699	1	1	0	1	1	Elf1=2
ORTHOMCL006700	1	1	0	1	1	PPP5=2,TPR_1=2,Metallophos=2,TPR_2=2
ORTHOMCL006704	1	1	0	1	1	PspA_IM30=1
ORTHOMCL006705	1	1	0	1	1	Nop25=2
ORTHOMCL006709	1	1	0	1	1	COG5=1,Vps51=1,DUF2191=1,COG2=2
ORTHOMCL006714	1	1	0	1	1	Pept_tRNA_hydro=2
ORTHOMCL006719	1	1	0	1	1
ORTHOMCL006722	1	1	0	1	1	Ribosomal_L22=2
ORTHOMCL006723	1	1	0	1	1	Peptidase_M22=2
ORTHOMCL006728	1	1	0	1	1	XPG_N=1,DUF547=1,XPG_I=1
ORTHOMCL006731	1	1	0	1	1	RF-1=2
ORTHOMCL006732	1	1	0	1	1	SET=2,Rubis-subs-bind=2,zf-MYND=2
ORTHOMCL006735	1	1	0	1	1	DUF2081=1,DEAD=1,CbiA=1,ResIII=1,UPF1_Zn_bind=2
ORTHOMCL006737	1	1	0	1	1	Prim_Zn_Ribbon=1,zf-CCHC=2
ORTHOMCL006738	1	1	0	1	1	zf-TRAF=1,zf-CCHC=2
ORTHOMCL006740	1	1	0	1	1
ORTHOMCL006743	1	1	0	1	1	DUF1777=1,RRM_1=2
ORTHOMCL006745	1	1	0	1	1	KR=1,ADH_zinc_N=1,adh_short=2,Epimerase=1
ORTHOMCL006749	1	1	0	1	1	KR=1,ADH_zinc_N=1,adh_short=2,Epimerase=1,NmrA=1
ORTHOMCL006750	1	1	0	1	1	LSM=2
ORTHOMCL006751	1	1	0	1	1	Ribosomal_S4=2,S4=2
ORTHOMCL006753	1	1	0	1	1	Dioxygenase_N=2,DUF824=1,Dioxygenase_C=2
ORTHOMCL006756	1	1	0	1	1	vATP-synt_E=2
ORTHOMCL006757	1	1	0	1	1	Histone=1,CBFD_NFYB_HMF=1
ORTHOMCL006759	1	1	0	1	1	Lactamase_B=1
ORTHOMCL006762	1	1	0	1	1	SH3_1=2,SH3_2=2,GRP=1
ORTHOMCL006769	1	1	0	1	1	Ribosomal_S14=2
ORTHOMCL006770	1	1	0	1	1	Pox_A_type_inc=2
ORTHOMCL006771	1	1	0	1	1	Cu-oxidase=2,Cu-oxidase_3=2,Cu-oxidase_2=2
ORTHOMCL006778	1	1	0	1	1	GPI=1,Cupin_2=2,Cupin_1=2,Cupin_3=1
ORTHOMCL006779	1	1	0	1	1	C4dic_mal_tran=1,DUF1275=1
ORTHOMCL006780	1	1	0	1	1	Lipase_GDSL=1
ORTHOMCL006781	1	1	0	1	1	Proteasome=2
ORTHOMCL006785	1	1	0	1	1	LSM=2
ORTHOMCL006786	1	1	0	1	1	Cullin=2,DUF601=1,APC2=2
ORTHOMCL006788	1	1	0	1	1
ORTHOMCL006789	1	1	0	1	1	DUF1503=1
ORTHOMCL006793	1	1	0	1	1	SPC12=2
ORTHOMCL006797	1	1	0	1	1	Pam16=1,DnaJ=1
ORTHOMCL006798	1	1	0	1	1	DPM2=1
ORTHOMCL006800	1	1	0	1	1	ICMT=2
ORTHOMCL006801	1	1	0	1	1	zf-CHY=1
ORTHOMCL006809	1	1	0	1	1	Acyltransferase=2
ORTHOMCL006813	1	1	0	1	1	Fe-S_biosyn=2
ORTHOMCL006814	1	1	0	1	1	Scytalone_dh=2
ORTHOMCL006818	1	1	0	1	1	DUF676=1
ORTHOMCL006823	1	1	0	1	1
ORTHOMCL006825	1	1	0	1	1	Spectrin=1
ORTHOMCL006830	1	1	0	1	1	Complex1_LYR=1
ORTHOMCL006836	1	1	0	1	1
ORTHOMCL006841	1	1	0	1	1	CFEM=2
ORTHOMCL006842	1	1	0	1	1	MFS_1=2
ORTHOMCL006844	1	1	0	1	1	ATP-synt_F=2
ORTHOMCL006848	1	1	0	1	1	Proteasome=2,Proteasome_A_N=2
ORTHOMCL006855	1	1	0	1	1	G-patch=2
ORTHOMCL006861	1	1	0	1	1	RIO1=2,Rio2_N=2
ORTHOMCL006862	1	1	0	1	1	RPA_C=2,tRNA_anti=2
ORTHOMCL006864	1	1	0	1	1	NAD_binding_4=1,KR=1,adh_short=2,Epimerase=1
ORTHOMCL006865	1	1	0	1	1	RRM_1=2
ORTHOMCL006866	1	1	0	1	1	tRNA_int_endo=2
ORTHOMCL006867	1	1	0	1	1	RNA_pol_Rpb8=2
ORTHOMCL006873	1	1	0	1	1	ATP-synt_C=2
ORTHOMCL006875	1	1	0	1	1
ORTHOMCL006877	1	1	0	1	1	Pyridox_oxidase=1
ORTHOMCL006881	1	1	0	1	1	DUF1777=1,CwfJ_C_1=2,FumaraseC_C=1,CwfJ_C_2=2
ORTHOMCL006887	1	1	0	1	1	C1_4=1,zf-AN1=2
ORTHOMCL006890	1	1	0	1	1	Pkinase=2
ORTHOMCL006891	1	1	0	1	1	Ribosomal_S12=2
ORTHOMCL006892	1	1	0	1	1
ORTHOMCL006894	1	1	0	1	1	Candida_ALS=1,LysM=2,SUR7=1
ORTHOMCL006895	1	1	0	1	1	BUD22=1,Sas10_Utp3=2
ORTHOMCL006896	1	1	0	1	1	zf-C4H2=1,MAP7=1,DUF2076=1
ORTHOMCL006898	1	1	0	1	1	TPR_1=2,TolA=1,TPR_2=2
ORTHOMCL006899	1	1	0	1	1	Sec62=2
ORTHOMCL006900	1	1	0	1	1	DUF572=1,Drf_FH1=1,INCENP_ARK-bind=1,BASP1=1
ORTHOMCL006903	1	1	0	1	1
ORTHOMCL006912	1	1	0	1	1
ORTHOMCL006916	1	1	0	1	1	Ribosomal_S7e=2
ORTHOMCL006917	1	1	0	1	1	PIP5K=1,Cofilin_ADF=2
ORTHOMCL006928	1	1	0	1	1	CBM_1=2,Glyco_hydro_61=2
ORTHOMCL006931	1	1	0	1	1	Peptidase_M76=2
ORTHOMCL006933	1	1	0	1	1
ORTHOMCL006935	1	1	0	1	1	D123=2
ORTHOMCL006941	1	1	0	1	1	PQ-loop=2
ORTHOMCL006947	1	1	0	1	1	Ribosomal_S13=2
ORTHOMCL006955	1	1	0	1	1
ORTHOMCL006956	1	1	0	1	1	Cwf_Cwc_15=2,SR-25=1
ORTHOMCL006957	1	1	0	1	1	SYF2=2
ORTHOMCL006958	1	1	0	1	1	Tetraspannin=1,Class_IIIsignal=1
ORTHOMCL006964	1	1	0	1	1	Isochorismatase=1
ORTHOMCL006966	1	1	0	1	1	GSH_synthase=2,GSH_synth_ATP=2
ORTHOMCL006973	1	1	0	1	1	HHH=1,Rad51=2,ATP-synt_ab=1,RecA=1
ORTHOMCL006976	1	1	0	1	1	CK_II_beta=2
ORTHOMCL006979	1	1	0	1	1	ATP-synt_E=1
ORTHOMCL006981	1	1	0	1	1	DER1=1
ORTHOMCL006982	1	1	0	1	1	Rep_fac_C=2,AAA=2
ORTHOMCL006983	1	1	0	1	1	MAPEG=2
ORTHOMCL006985	1	1	0	1	1
ORTHOMCL006988	1	1	0	1	1	Init_tRNA_PT=2
ORTHOMCL006999	1	1	0	1	1	2OG-FeII_Oxy=1
ORTHOMCL007000	1	1	0	1	1	P21-Arc=2
ORTHOMCL007003	1	1	0	1	1	PMSR=2
ORTHOMCL007004	1	1	0	1	1	Mur_ligase_C=1,Mur_ligase_M=1
ORTHOMCL007005	1	1	0	1	1	PH=1,Candida_ALS=1,Dehydrin=1
ORTHOMCL007009	1	1	0	1	1	Pcc1=2
ORTHOMCL007013	1	1	0	1	1	Ribosomal_LX=1,Ribosomal_L18ae=2
ORTHOMCL007017	1	1	0	1	1	DUF1479=2
ORTHOMCL007018	1	1	0	1	1	EMP24_GP25L=2
ORTHOMCL007030	1	1	0	1	1
ORTHOMCL007037	1	1	0	1	1
ORTHOMCL007040	1	1	0	1	1	Candida_ALS=1
ORTHOMCL007041	1	1	0	1	1
ORTHOMCL007042	1	1	0	1	1
ORTHOMCL007043	1	1	0	1	1	TPR_1=2,TPR_3=1,XPC-binding=1,TPR_2=2
ORTHOMCL007047	1	1	0	1	1	RNase_PH=2
ORTHOMCL007050	1	1	0	1	1	Methyltransf_11=2,CMAS=1,Ubie_methyltran=1,Methyltransf_12=2
ORTHOMCL007054	1	1	0	1	1	Pam17=2
ORTHOMCL007057	1	1	0	1	1	RNA_pol_A_bac=2,RNA_pol_L=2
ORTHOMCL007066	1	1	0	1	1	HhH-GPD=1
ORTHOMCL007070	1	1	0	1	1	Tbf5=2
ORTHOMCL007071	1	1	0	1	1	DnaJ=2
ORTHOMCL007072	1	1	0	1	1	BCAS2=2
ORTHOMCL007073	1	1	0	1	1	Complex1_24kDa=2
ORTHOMCL007077	1	1	0	1	1	GRP=1,Mov34=2
ORTHOMCL007082	1	1	0	1	1	DLH=2
ORTHOMCL007083	1	1	0	1	1	CDC14=2
ORTHOMCL007084	1	1	0	1	1	Complex1_LYR=1
ORTHOMCL007085	1	1	0	1	1	DUF2387=1,zf-C2H2=1,DUF1909=1,DnaJ=2
ORTHOMCL007086	1	1	0	1	1	Ribosomal_S17=1
ORTHOMCL007087	1	1	0	1	1	COQ9=2
ORTHOMCL007088	1	1	0	1	1	Pox_A_type_inc=2
ORTHOMCL007092	1	1	0	1	1	Hexapep=2
ORTHOMCL007099	1	1	0	1	1	DUF766=1,BCCT=1,RTA1=2
ORTHOMCL007105	1	1	0	1	1
ORTHOMCL001962	1	1	0	2	1	Tex_N=1
ORTHOMCL003747	1	1	0	2	1	Pkinase_Tyr=1,Pkinase=2
ORTHOMCL005726	1	1	0	2	1	CMD=2
ORTHOMCL006901	2	1	0	0	1
ORTHOMCL004798	2	1	0	1	1	APH=1,Fructosamin_kin=1
ORTHOMCL000317	2	1	0	2	1	TK=1,DUF889=1
ORTHOMCL000004	50	1	0	1	1	HTH_3=1,HTH_psq=2,Tup_N=1
ORTHOMCL007158	0	1	1	0	1
ORTHOMCL007159	0	1	1	0	1	BTK=1
ORTHOMCL007160	0	1	1	0	1
ORTHOMCL007161	0	1	1	0	1
ORTHOMCL007162	0	1	1	0	1
ORTHOMCL007163	0	1	1	0	1	Tmemb_170=1
ORTHOMCL007164	0	1	1	0	1
ORTHOMCL007168	0	1	1	0	1
ORTHOMCL007170	0	1	1	0	1
ORTHOMCL007173	0	1	1	0	1
ORTHOMCL007174	0	1	1	0	1
ORTHOMCL007175	0	1	1	0	1
ORTHOMCL007177	0	1	1	0	1
ORTHOMCL007178	0	1	1	0	1	NnrU=1,BCCT=1,DUF606=1,AA_permease=2
ORTHOMCL007179	0	1	1	0	1
ORTHOMCL007180	0	1	1	0	1
ORTHOMCL007181	0	1	1	0	1	Pkinase_Tyr=1,Pkinase=2
ORTHOMCL007182	0	1	1	0	1
ORTHOMCL007183	0	1	1	0	1
ORTHOMCL007184	0	1	1	0	1
ORTHOMCL007185	0	1	1	0	1
ORTHOMCL007186	0	1	1	0	1
ORTHOMCL007187	0	1	1	0	1
ORTHOMCL007188	0	1	1	0	1
ORTHOMCL007189	0	1	1	0	1	Ank=2
ORTHOMCL007190	0	1	1	0	1
ORTHOMCL007191	0	1	1	0	1
ORTHOMCL007192	0	1	1	0	1
ORTHOMCL007193	0	1	1	0	1
ORTHOMCL007194	0	1	1	0	1	RnaseH=1
ORTHOMCL007195	0	1	1	0	1
ORTHOMCL007196	0	1	1	0	1
ORTHOMCL007197	0	1	1	0	1
ORTHOMCL007198	0	1	1	0	1
ORTHOMCL007199	0	1	1	0	1	DUF570=1
ORTHOMCL007200	0	1	1	0	1
ORTHOMCL007201	0	1	1	0	1
ORTHOMCL007203	0	1	1	0	1
ORTHOMCL007204	0	1	1	0	1
ORTHOMCL007205	0	1	1	0	1
ORTHOMCL007206	0	1	1	0	1	DUF2039=1,Zn_clus=1,Fungal_trans=1
ORTHOMCL007207	0	1	1	0	1
ORTHOMCL007208	0	1	1	0	1
ORTHOMCL007209	0	1	1	0	1
ORTHOMCL007210	0	1	1	0	1	Mucin=1,BASP1=1
ORTHOMCL007211	0	1	1	0	1
ORTHOMCL007212	0	1	1	0	1	Asp=2
ORTHOMCL007214	0	1	1	0	1
ORTHOMCL007215	0	1	1	0	1
ORTHOMCL007216	0	1	1	0	1
ORTHOMCL007217	0	1	1	0	1
ORTHOMCL007218	0	1	1	0	1
ORTHOMCL007219	0	1	1	0	1
ORTHOMCL007220	0	1	1	0	1
ORTHOMCL007221	0	1	1	0	1	Nop25=1
ORTHOMCL007222	0	1	1	0	1	SAP=1,PHD=1,Spb1_C=1,zf-C3HC4=1,SSDP=1
ORTHOMCL007223	0	1	1	0	1	SWIM=1,YL1=1
ORTHOMCL007224	0	1	1	0	1	Maf_N=1
ORTHOMCL007225	0	1	1	0	1	Zn_clus=1
ORTHOMCL007226	0	1	1	0	1	Prosystemin=1,Amelogenin=1,Vicilin_N=1,BASP1=1
ORTHOMCL007227	0	1	1	0	1	Prothymosin=1,zf-C4_Topoisom=1
ORTHOMCL007228	0	1	1	0	1
ORTHOMCL007229	0	1	1	0	1	Methyltransf_2=2
ORTHOMCL007230	0	1	1	0	1	Ank=1
ORTHOMCL007231	0	1	1	0	1
ORTHOMCL007232	0	1	1	0	1	Prenyltrans=1
ORTHOMCL007233	0	1	1	0	1	DEAD=1,ResIII=1
ORTHOMCL007234	0	1	1	0	1
ORTHOMCL007235	0	1	1	0	1	Alpha_GJ=1
ORTHOMCL007237	0	1	1	0	1
ORTHOMCL007238	0	1	1	0	1	HMG_box=1
ORTHOMCL007239	0	1	1	0	1
ORTHOMCL007240	0	1	1	0	1	adh_short=2
ORTHOMCL007241	0	1	1	0	1	SWIM=1
ORTHOMCL007243	0	1	1	0	1
ORTHOMCL007244	0	1	1	0	1
ORTHOMCL007245	0	1	1	0	1	SKG6=1,CBM_14=1
ORTHOMCL007246	0	1	1	0	1
ORTHOMCL007247	0	1	1	0	1	Glyco_hydro_26=1
ORTHOMCL007248	0	1	1	0	1
ORTHOMCL007249	0	1	1	0	1
ORTHOMCL007250	0	1	1	0	1	CcoS=1
ORTHOMCL007251	0	1	1	0	1	CFEM=1
ORTHOMCL007254	0	1	1	0	1
ORTHOMCL007255	0	1	1	0	1
ORTHOMCL007256	0	1	1	0	1	2-Hacid_dh_C=1,Glyco_hydro_7=2
ORTHOMCL007257	0	1	1	0	1	DUF1996=2
ORTHOMCL007258	0	1	1	0	1	SURF6=1
ORTHOMCL007259	0	1	1	0	1
ORTHOMCL007260	0	1	1	0	1
ORTHOMCL007261	0	1	1	0	1
ORTHOMCL007262	0	1	1	0	1	Zn_clus=1
ORTHOMCL007263	0	1	1	0	1	Peptidase_S41=1,OPT=1,DUF2189=1,DUF606=1
ORTHOMCL007264	0	1	1	0	1	Tyrosinase=2
ORTHOMCL007265	0	1	1	0	1
ORTHOMCL007266	0	1	1	0	1	MULE=1
ORTHOMCL007267	0	1	1	0	1	Baculo_8kDa=1
ORTHOMCL007268	0	1	1	0	1	Sorting_nexin=1
ORTHOMCL007269	0	1	1	0	1
ORTHOMCL007270	0	1	1	0	1	DUF1777=1
ORTHOMCL007271	0	1	1	0	1
ORTHOMCL007272	0	1	1	0	1
ORTHOMCL007273	0	1	1	0	1	BTB=1,DUF1660=1
ORTHOMCL007274	0	1	1	0	1
ORTHOMCL007275	0	1	1	0	1
ORTHOMCL007276	0	1	1	0	1
ORTHOMCL007277	0	1	1	0	1	Ank=2
ORTHOMCL007278	0	1	1	0	1	p450=2
ORTHOMCL007280	0	1	1	0	1	AAA=1
ORTHOMCL007281	0	1	1	0	1	MFS_1=2
ORTHOMCL007282	0	1	1	0	1	Med18=2
ORTHOMCL007283	0	1	1	0	1
ORTHOMCL007285	0	1	1	0	1	CVNH=2
ORTHOMCL007286	0	1	1	0	1
ORTHOMCL007287	0	1	1	0	1	BUD22=1,K_channel_TID=1,NACHT=1,DUF1365=1
ORTHOMCL007288	0	1	1	0	1	RNA_polI_A34=1
ORTHOMCL007289	0	1	1	0	1
ORTHOMCL007290	0	1	1	0	1	Epimerase=2
ORTHOMCL007291	0	1	1	0	1
ORTHOMCL007292	0	1	1	0	1
ORTHOMCL007293	0	1	1	0	1
ORTHOMCL007294	0	1	1	0	1	PHD=1,TFIIB_Zn_Ribbon=1,zf-C3HC4=2
ORTHOMCL007295	0	1	1	0	1	HET=2
ORTHOMCL007296	0	1	1	0	1	Methyltransf_11=2,MTS=1,Ubie_methyltran=1,Methyltransf_12=2
ORTHOMCL007297	0	1	1	0	1	Candida_ALS=1
ORTHOMCL007299	0	1	1	0	1
ORTHOMCL007300	0	1	1	0	1
ORTHOMCL007301	0	1	1	0	1
ORTHOMCL007302	0	1	1	0	1	TT_ORF2=1,Ank=2,FAR1=1
ORTHOMCL007303	0	1	1	0	1
ORTHOMCL007304	0	1	1	0	1
ORTHOMCL007305	0	1	1	0	1	SecG=1
ORTHOMCL007306	0	1	1	0	1
ORTHOMCL007307	0	1	1	0	1
ORTHOMCL007308	0	1	1	0	1
ORTHOMCL007309	0	1	1	0	1
ORTHOMCL007310	0	1	1	0	1
ORTHOMCL007311	0	1	1	0	1	DUF2051=1,TolA=1,HEM4=1
ORTHOMCL007312	0	1	1	0	1	Dala_Dala_lig_C=2,Dala_Dala_lig_N=2
ORTHOMCL007313	0	1	1	0	1	p450=2
ORTHOMCL007314	0	1	1	0	1
ORTHOMCL007315	0	1	1	0	1	HET=2,APS_kinase=1
ORTHOMCL007316	0	1	1	0	1	zf-C4H2=1
ORTHOMCL007317	0	1	1	0	1	SKG6=1
ORTHOMCL007318	0	1	1	0	1	Pyr_redox=1,Pyr_redox_2=2,Methyltransf_6=1,Ribosomal_L2_C=1
ORTHOMCL007319	0	1	1	0	1
ORTHOMCL007320	0	1	1	0	1	NAD_binding_4=1,Epimerase=1,NmrA=2
ORTHOMCL007321	0	1	1	0	1
ORTHOMCL007322	0	1	1	0	1
ORTHOMCL007323	0	1	1	0	1
ORTHOMCL007324	0	1	1	0	1	DUF972=1,M=1,DUF947=1,Shugoshin_N=1,DivIVA=1
ORTHOMCL007325	0	1	1	0	1	DUF724=1,KLRAQ=1,HALZ=1,DUF904=1,DUF1053=1
ORTHOMCL007326	0	1	1	0	1	MRJP=1,SGL=1
ORTHOMCL007327	0	1	1	0	1	Zn_clus=1,Fungal_trans=1
ORTHOMCL007328	0	1	1	0	1	Zn_clus=1,Mo-nitro_C=1
ORTHOMCL007329	0	1	1	0	1	Transferase=1
ORTHOMCL007331	0	1	1	0	1	KR=1,ADH_zinc_N=1,adh_short=2
ORTHOMCL007332	0	1	1	0	1	Zn_clus=1
ORTHOMCL007333	0	1	1	0	1
ORTHOMCL007334	0	1	1	0	1
ORTHOMCL007336	0	1	1	0	1
ORTHOMCL007337	0	1	1	0	1
ORTHOMCL007338	0	1	1	0	1	TolA=1,Pep_deformylase=1
ORTHOMCL007339	0	1	1	0	1	AOX=2
ORTHOMCL007340	0	1	1	0	1
ORTHOMCL007341	0	1	1	0	1
ORTHOMCL007342	0	1	1	0	1	KAP_NTPase=1,NACHT=1,Ank=1
ORTHOMCL007343	0	1	1	0	1
ORTHOMCL007344	0	1	1	0	1
ORTHOMCL007345	0	1	1	0	1
ORTHOMCL007346	0	1	1	0	1	Methyltransf_11=2,Methyltransf_12=2
ORTHOMCL007347	0	1	1	0	1	Methyltransf_11=2,MTS=1,Methyltransf_12=2
ORTHOMCL007348	0	1	1	0	1	Methyltransf_11=2,Ubie_methyltran=1,Methyltransf_12=2
ORTHOMCL007349	0	1	1	0	1	HOK_GEF=1
ORTHOMCL007350	0	1	1	0	1	Peptidase_A4=1
ORTHOMCL007351	0	1	1	0	1
ORTHOMCL007352	0	1	1	0	1
ORTHOMCL007353	0	1	1	0	1
ORTHOMCL007354	0	1	1	0	1
ORTHOMCL007355	0	1	1	0	1
ORTHOMCL007356	0	1	1	0	1
ORTHOMCL007357	0	1	1	0	1
ORTHOMCL007358	0	1	1	0	1
ORTHOMCL007359	0	1	1	0	1	ABM=2
ORTHOMCL007360	0	1	1	0	1
ORTHOMCL007361	0	1	1	0	1	Gram_pos_anchor=1
ORTHOMCL007363	0	1	1	0	1
ORTHOMCL007364	0	1	1	0	1	Asp=2
ORTHOMCL007365	0	1	1	0	1
ORTHOMCL007368	0	1	1	0	1
ORTHOMCL007369	0	1	1	0	1	DUF2293=1,GRP=1
ORTHOMCL007370	0	1	1	0	1
ORTHOMCL007371	0	1	1	0	1	TolA=1
ORTHOMCL007372	0	1	1	0	1	DUF2403=2,DUF2401=2
ORTHOMCL007373	0	1	1	0	1	HET=1
ORTHOMCL007374	0	1	1	0	1	Complex1_LYR=2
ORTHOMCL007375	0	1	1	0	1
ORTHOMCL007376	0	1	1	0	1
ORTHOMCL007377	0	1	1	0	1
ORTHOMCL007378	0	1	1	0	1
ORTHOMCL007379	0	1	1	0	1
ORTHOMCL007380	0	1	1	0	1
ORTHOMCL007381	0	1	1	0	1
ORTHOMCL007382	0	1	1	0	1
ORTHOMCL007383	0	1	1	0	1
ORTHOMCL007384	0	1	1	0	1
ORTHOMCL007385	0	1	1	0	1
ORTHOMCL007386	0	1	1	0	1	zf-C2H2=1
ORTHOMCL007389	0	1	1	0	1	Glyco_hydro_71=1
ORTHOMCL007390	0	1	1	0	1
ORTHOMCL007391	0	1	1	0	1
ORTHOMCL007392	0	1	1	0	1
ORTHOMCL007393	0	1	1	0	1
ORTHOMCL007394	0	1	1	0	1	Involucrin=1
ORTHOMCL007395	0	1	1	0	1	CBM_1=1
ORTHOMCL007396	0	1	1	0	1
ORTHOMCL007398	0	1	1	0	1	KR=1,adh_short=2,Epimerase=1
ORTHOMCL007399	0	1	1	0	1
ORTHOMCL007400	0	1	1	0	1
ORTHOMCL007401	0	1	1	0	1
ORTHOMCL007402	0	1	1	0	1
ORTHOMCL007403	0	1	1	0	1	Methyltransf_11=1,MTS=1,Ubie_methyltran=1,Methyltransf_12=1,ADK=1,Methyltransf_4=1
ORTHOMCL007404	0	1	1	0	1	Nucleoplasmin=1,Hox9_act=1,zf-HIT=1,zf-MYND=1
ORTHOMCL007405	0	1	1	0	1	HHH=1,HhH-GPD=1,DUF2413=1,DUF1252=1,EndIII_4Fe-2S=1
ORTHOMCL007406	0	1	1	0	1
ORTHOMCL007407	0	1	1	0	1
ORTHOMCL007408	0	1	1	0	1	zf-C2H2=2
ORTHOMCL007409	0	1	1	0	1	zf-C2H2=1
ORTHOMCL007410	0	1	1	0	1	zf-C2H2=2
ORTHOMCL007411	0	1	1	0	1	zf-C2H2=2
ORTHOMCL007412	0	1	1	0	1
ORTHOMCL007413	0	1	1	0	1
ORTHOMCL007414	0	1	1	0	1
ORTHOMCL007415	0	1	1	0	1	AT_hook=1
ORTHOMCL007417	0	1	1	0	1	Acetyltransf_1=1
ORTHOMCL007418	0	1	1	0	1
ORTHOMCL007419	0	1	1	0	1	GAF=2,Response_reg=2,HATPase_c=2
ORTHOMCL007420	0	1	1	0	1	Mucin=1
ORTHOMCL007421	0	1	1	0	1	CFEM=1,SKG6=1
ORTHOMCL007422	0	1	1	0	1	SKG6=1,Candida_ALS=1
ORTHOMCL007423	0	1	1	0	1	DUF1100=1,Peptidase_S15=1,Peptidase_S9=1,Esterase=1
ORTHOMCL007424	0	1	1	0	1
ORTHOMCL007425	0	1	1	0	1
ORTHOMCL007426	0	1	1	0	1	Methyltransf_11=2,MTS=1,Ubie_methyltran=1,Methyltransf_12=2
ORTHOMCL007427	0	1	1	0	1	Ank=2
ORTHOMCL007428	0	1	1	0	1	DSPc=2
ORTHOMCL007429	0	1	1	0	1
ORTHOMCL007430	0	1	1	0	1	zf-C2H2=1
ORTHOMCL007431	0	1	1	0	1
ORTHOMCL007432	0	1	1	0	1	Peptidase_M35=2
ORTHOMCL007433	0	1	1	0	1
ORTHOMCL007434	0	1	1	0	1	Zn_clus=1
ORTHOMCL007435	0	1	1	0	1	Anth_synt_I_N=2,Chorismate_bind=2,GATase=2
ORTHOMCL007436	0	1	1	0	1
ORTHOMCL007437	0	1	1	0	1
ORTHOMCL007438	0	1	1	0	1
ORTHOMCL007439	0	1	1	0	1
ORTHOMCL007440	0	1	1	0	1
ORTHOMCL007441	0	1	1	0	1
ORTHOMCL007442	0	1	1	0	1
ORTHOMCL007443	0	1	1	0	1
ORTHOMCL007444	0	1	1	0	1
ORTHOMCL007445	0	1	1	0	1
ORTHOMCL007446	0	1	1	0	1
ORTHOMCL007447	0	1	1	0	1
ORTHOMCL007448	0	1	1	0	1	WSC=1
ORTHOMCL007449	0	1	1	0	1	TT_ORF2=1
ORTHOMCL007450	0	1	1	0	1
ORTHOMCL007451	0	1	1	0	1
ORTHOMCL007452	0	1	1	0	1	Glyco_hydro_30=2
ORTHOMCL007453	0	1	1	0	1
ORTHOMCL007454	0	1	1	0	1	SKI=1,NACHT=1
ORTHOMCL007455	0	1	1	0	1	Aminotran_3=2,Aminotran_1_2=1
ORTHOMCL007456	0	1	1	0	1
ORTHOMCL007457	0	1	1	0	1
ORTHOMCL007458	0	1	1	0	1
ORTHOMCL007460	0	1	1	0	1
ORTHOMCL007461	0	1	1	0	1	CFEM=2
ORTHOMCL007462	0	1	1	0	1	FYDLN_acid=1,HTH_psq=2
ORTHOMCL007463	0	1	1	0	1
ORTHOMCL007464	0	1	1	0	1
ORTHOMCL007465	0	1	1	0	1
ORTHOMCL007466	0	1	1	0	1	HET=1
ORTHOMCL007467	0	1	1	0	1	BUD22=1,DUF2076=1
ORTHOMCL007468	0	1	1	0	1	KR=1,HET=2,adh_short=1
ORTHOMCL007469	0	1	1	0	1
ORTHOMCL007470	0	1	1	0	1	Cu_bind_like=1,Copper-bind=1
ORTHOMCL007471	0	1	1	0	1
ORTHOMCL007472	0	1	1	0	1	Spb1_C=1,Val_tRNA-synt_C=1,HrpB7=1,bZIP_2=1,YL1=1
ORTHOMCL007474	0	1	1	0	1
ORTHOMCL007475	0	1	1	0	1	S-antigen=1,Mucin=1
ORTHOMCL007476	0	1	1	0	1
ORTHOMCL007477	0	1	1	0	1	DUF2423=1
ORTHOMCL007478	0	1	1	0	1	Drf_FH1=1
ORTHOMCL007479	0	1	1	0	1
ORTHOMCL007480	0	1	1	0	1
ORTHOMCL007482	0	1	1	0	1	PhoD=1,Metallophos=1
ORTHOMCL007484	0	1	1	0	1	DUF2457=1,YL1=1
ORTHOMCL007485	0	1	1	0	1	Defensin_2=1
ORTHOMCL007486	0	1	1	0	1
ORTHOMCL007487	0	1	1	0	1	Chitin_bind_3=1,CBM_1=1,TraV=1
ORTHOMCL007488	0	1	1	0	1	MMR_HSR1=1,DUF1825=1
ORTHOMCL007489	0	1	1	0	1	BTB=1
ORTHOMCL007491	0	1	1	0	1	Amidinotransf=1
ORTHOMCL007492	0	1	1	0	1
ORTHOMCL007493	0	1	1	0	1
ORTHOMCL007494	0	1	1	0	1	Pyr_redox=1,FAD_binding_3=1,Pyr_redox_2=1
ORTHOMCL007495	0	1	1	0	1
ORTHOMCL007496	0	1	1	0	1
ORTHOMCL007497	0	1	1	0	1	Auxin_repressed=1,DnaJ=1
ORTHOMCL007498	0	1	1	0	1	DUF992=1,Ribosomal_60s=1
ORTHOMCL007499	0	1	1	0	1
ORTHOMCL007500	0	1	1	0	1
ORTHOMCL007501	0	1	1	0	1
ORTHOMCL007502	0	1	1	0	1
ORTHOMCL007503	0	1	1	0	1
ORTHOMCL007505	0	1	1	0	1
ORTHOMCL007506	0	1	1	0	1	Enolase_C=2,Enolase_N=2,Phage_P2_GpU=1
ORTHOMCL007507	0	1	1	0	1
ORTHOMCL007508	0	1	1	0	1
ORTHOMCL007509	0	1	1	0	1
ORTHOMCL007510	0	1	1	0	1
ORTHOMCL007512	0	1	1	0	1
ORTHOMCL007513	0	1	1	0	1	Methyltransf_11=2,Ubie_methyltran=1,Methyltransf_12=2
ORTHOMCL007514	0	1	1	0	1
ORTHOMCL007517	0	1	1	0	1
ORTHOMCL007518	0	1	1	0	1
ORTHOMCL007519	0	1	1	0	1	Adeno_E3_CR2=1
ORTHOMCL007520	0	1	1	0	1
ORTHOMCL007522	0	1	1	0	1
ORTHOMCL007523	0	1	1	0	1
ORTHOMCL007524	0	1	1	0	1
ORTHOMCL007525	0	1	1	0	1
ORTHOMCL007526	0	1	1	0	1	Ribosomal_L27=1,DUF2076=1
ORTHOMCL007527	0	1	1	0	1	CFEM=1
ORTHOMCL007528	0	1	1	0	1	DUF261=1,Myotub-related=1
ORTHOMCL007529	0	1	1	0	1	MAM1=1,CortBP2=1,Myosin_tail_1=1,Vicilin_N=1,BASP1=1
ORTHOMCL007530	0	1	1	0	1	Keratin_B2=1,zf-AN1=1
ORTHOMCL007531	0	1	1	0	1
ORTHOMCL007532	0	1	1	0	1
ORTHOMCL007534	0	1	1	0	1
ORTHOMCL007535	0	1	1	0	1
ORTHOMCL007536	0	1	1	0	1
ORTHOMCL007537	0	1	1	0	1
ORTHOMCL007538	0	1	1	0	1
ORTHOMCL007539	0	1	1	0	1
ORTHOMCL007540	0	1	1	0	1	Transaldolase=2
ORTHOMCL007541	0	1	1	0	1
ORTHOMCL007542	0	1	1	0	1	MpPF2=1
ORTHOMCL007543	0	1	1	0	1
ORTHOMCL007544	0	1	1	0	1
ORTHOMCL007545	0	1	1	0	1	NAD_binding_4=1,HIM1=1,Epimerase=1,NmrA=1
ORTHOMCL007546	0	1	1	0	1	Methyltransf_11=2,Ubie_methyltran=1,Methyltransf_12=2
ORTHOMCL007547	0	1	1	0	1
ORTHOMCL007548	0	1	1	0	1	Na_Ca_ex=2
ORTHOMCL007549	0	1	1	0	1	PAM2=1,CITED=1
ORTHOMCL007550	0	1	1	0	1
ORTHOMCL007551	0	1	1	0	1
ORTHOMCL007552	0	1	1	0	1
ORTHOMCL007553	0	1	1	0	1
ORTHOMCL007554	0	1	1	0	1
ORTHOMCL007556	0	1	1	0	1
ORTHOMCL007558	0	1	1	0	1
ORTHOMCL007559	0	1	1	0	1	DUF593=1,DUF904=1,Microtub_assoc=1,THOC7=1
ORTHOMCL007560	0	1	1	0	1	FH2=1,Filament=1,DUF399=1
ORTHOMCL007561	0	1	1	0	1
ORTHOMCL007562	0	1	1	0	1
ORTHOMCL007563	0	1	1	0	1
ORTHOMCL007564	0	1	1	0	1	7TMR-DISM_7TM=1,Acyl_transf_3=1,Voltage_CLC=1
ORTHOMCL007565	0	1	1	0	1	PspA_IM30=1,MAM1=1,TolA=1,Osmo_CC=1,Filament=1,Alpha-2-MRAP_C=1
ORTHOMCL007566	0	1	1	0	1	Oxidored-like=1
ORTHOMCL007567	0	1	1	0	1
ORTHOMCL007568	0	1	1	0	1
ORTHOMCL007569	0	1	1	0	1	Amelogenin=1
ORTHOMCL007570	0	1	1	0	1
ORTHOMCL007571	0	1	1	0	1	zf-C3HC4=1
ORTHOMCL007572	0	1	1	0	1
ORTHOMCL007573	0	1	1	0	1
ORTHOMCL007575	0	1	1	0	1
ORTHOMCL007576	0	1	1	0	1	Methyltransf_11=2,Methyltransf_12=2
ORTHOMCL007577	0	1	1	0	1	DUF2076=1
ORTHOMCL007579	0	1	1	0	1
ORTHOMCL007580	0	1	1	0	1	AflR=1
ORTHOMCL007581	0	1	1	0	1
ORTHOMCL007582	0	1	1	0	1	HET=2
ORTHOMCL007583	0	1	1	0	1	Glyco_hydro_17=1
ORTHOMCL007584	0	1	1	0	1	RXT2_N=1
ORTHOMCL007585	0	1	1	0	1
ORTHOMCL007586	0	1	1	0	1	RNA_pol_Rpb1_R=2
ORTHOMCL007587	0	1	1	0	1
ORTHOMCL007588	0	1	1	0	1	DUF2076=1
ORTHOMCL007589	0	1	1	0	1
ORTHOMCL007590	0	1	1	0	1
ORTHOMCL007591	0	1	1	0	1
ORTHOMCL007592	0	1	1	0	1	HET=2
ORTHOMCL007593	0	1	1	0	1	Spore_permease=1,Herpes_LMP2=1,Sugar_tr=1,MFS_1=2
ORTHOMCL007594	0	1	1	0	1
ORTHOMCL007595	0	1	1	0	1	CDC27=1
ORTHOMCL007596	0	1	1	0	1	DUF1909=2
ORTHOMCL007597	0	1	1	0	1
ORTHOMCL007598	0	1	1	0	1
ORTHOMCL007599	0	1	1	0	1
ORTHOMCL007600	0	1	1	0	1	zf-C2H2=2
ORTHOMCL007601	0	1	1	0	1
ORTHOMCL007602	0	1	1	0	1
ORTHOMCL007603	0	1	1	0	1
ORTHOMCL007604	0	1	1	0	1
ORTHOMCL007605	0	1	1	0	1	SKG6=1,K_channel_TID=1
ORTHOMCL007606	0	1	1	0	1	B_lectin=1
ORTHOMCL007607	0	1	1	0	1	Phospholip_A2_3=2
ORTHOMCL007608	0	1	1	0	1	SKG6=1,Adeno_E3_CR2=1,COX9=1,Glycophorin_A=1
ORTHOMCL007609	0	1	1	0	1	Extensin_2=1
ORTHOMCL007610	0	1	1	0	1
ORTHOMCL007612	0	1	1	0	1	BacA=1,MASE1=1,DUF205=1
ORTHOMCL007613	0	1	1	0	1	Zn_clus=1
ORTHOMCL007614	0	1	1	0	1	Glyco_hydro_16=1
ORTHOMCL007615	0	1	1	0	1
ORTHOMCL007616	0	1	1	0	1	Asp=2
ORTHOMCL007617	0	1	1	0	1	E_raikovi_mat=1
ORTHOMCL007618	0	1	1	0	1	IBR=2
ORTHOMCL007619	0	1	1	0	1
ORTHOMCL007620	0	1	1	0	1	TFIIF_alpha=1,CBM_19=1
ORTHOMCL007622	0	1	1	0	1	Gag_p6=1
ORTHOMCL007623	0	1	1	0	1
ORTHOMCL007624	0	1	1	0	1
ORTHOMCL007625	0	1	1	0	1
ORTHOMCL007626	0	1	1	0	1
ORTHOMCL007628	0	1	1	0	1	C4dic_mal_tran=2
ORTHOMCL007629	0	1	1	0	1
ORTHOMCL007630	0	1	1	0	1	Pepsin-I3=1
ORTHOMCL007631	0	1	1	0	1	Toxin_18=1
ORTHOMCL007632	0	1	1	0	1
ORTHOMCL007633	0	1	1	0	1
ORTHOMCL007634	0	1	1	0	1	Apidaecin=1,Zn_clus=1
ORTHOMCL007635	0	1	1	0	1
ORTHOMCL007636	0	1	1	0	1	FRD2=1
ORTHOMCL007637	0	1	1	0	1	Transposase_8=1,Neuromodulin=1,Pollen_allerg_2=1,PuR_N=1,YL1=1
ORTHOMCL007638	0	1	1	0	1	Pkinase_Tyr=2,YrbL-PhoP_reg=1,FHA=1,Pkinase=2
ORTHOMCL007639	0	1	1	0	1	MFMR=1
ORTHOMCL007640	0	1	1	0	1	DUF2467=2,Zn_clus=2,zf-C2H2=2
ORTHOMCL007641	0	1	1	0	1
ORTHOMCL007642	0	1	1	0	1
ORTHOMCL007643	0	1	1	0	1	SOG2=2
ORTHOMCL007644	0	1	1	0	1	DASH_Hsk3=2
ORTHOMCL007645	0	1	1	0	1
ORTHOMCL007646	0	1	1	0	1	CFEM=1,Coiled=1
ORTHOMCL007648	0	1	1	0	1	Vicilin_N=1
ORTHOMCL007649	0	1	1	0	1
ORTHOMCL007650	0	1	1	0	1	DUF1418=1,DUF92=1,DUF2311=1
ORTHOMCL007651	0	1	1	0	1
ORTHOMCL007652	0	1	1	0	1	Glyco_transf_25=1,GRP=1
ORTHOMCL007653	0	1	1	0	1
ORTHOMCL007654	0	1	1	0	1	GRP=1,7TM_GPCR_Sri=1,7TM_GPCR_Str=1
ORTHOMCL007655	0	1	1	0	1	MFS_1=2
ORTHOMCL007656	0	1	1	0	1
ORTHOMCL007657	0	1	1	0	1	Hydrolase=1
ORTHOMCL007658	0	1	1	0	1	Antimicrobial19=1
ORTHOMCL007659	0	1	1	0	1	Methyltransf_3=2,UPF0020=1
ORTHOMCL007660	0	1	1	0	1
ORTHOMCL007661	0	1	1	0	1
ORTHOMCL007662	0	1	1	0	1
ORTHOMCL007663	0	1	1	0	1	Lactamase_B=1
ORTHOMCL007664	0	1	1	0	1
ORTHOMCL007665	0	1	1	0	1	Arginase=2
ORTHOMCL007666	0	1	1	0	1
ORTHOMCL007668	0	1	1	0	1
ORTHOMCL007669	0	1	1	0	1	TolA=1
ORTHOMCL007670	0	1	1	0	1	ABC_tran=2
ORTHOMCL007671	0	1	1	0	1
ORTHOMCL007672	0	1	1	0	1	MFS_1=2
ORTHOMCL007673	0	1	1	0	1
ORTHOMCL007674	0	1	1	0	1
ORTHOMCL007675	0	1	1	0	1	Antimicrobial11=1,IBR=1,zf-C3HC4=1
ORTHOMCL007676	0	1	1	0	1
ORTHOMCL007677	0	1	1	0	1
ORTHOMCL007678	0	1	1	0	1
ORTHOMCL007679	0	1	1	0	1	Patatin=1,Ribosomal_L30_N=1
ORTHOMCL007682	0	1	1	0	1
ORTHOMCL007683	0	1	1	0	1	KR=1,adh_short=1,Epimerase=1
ORTHOMCL007685	0	1	1	0	1	Zn_clus=2
ORTHOMCL007686	0	1	1	0	1
ORTHOMCL007687	0	1	1	0	1
ORTHOMCL007689	0	1	1	0	1	FtsH_ext=1,Vpu=1,ETRAMP=1,Candida_ALS=1,Protocadherin=1
ORTHOMCL007690	0	1	1	0	1
ORTHOMCL007691	0	1	1	0	1
ORTHOMCL007692	0	1	1	0	1	Aldo_ket_red=2
ORTHOMCL007693	0	1	1	0	1	Candida_ALS=1
ORTHOMCL007694	0	1	1	0	1
ORTHOMCL007695	0	1	1	0	1	SKG6=1
ORTHOMCL007696	0	1	1	0	1
ORTHOMCL007697	0	1	1	0	1
ORTHOMCL007698	0	1	1	0	1	UPF0041=2
ORTHOMCL007699	0	1	1	0	1	Metallophos=2
ORTHOMCL007700	0	1	1	0	1	Keratin_B2=1,TIL=1,zf-HIT=1,MAP7=1,DUF904=1
ORTHOMCL007701	0	1	1	0	1
ORTHOMCL007702	0	1	1	0	1	Aldo_ket_red=2
ORTHOMCL007703	0	1	1	0	1
ORTHOMCL007704	0	1	1	0	1
ORTHOMCL007705	0	1	1	0	1
ORTHOMCL007707	0	1	1	0	1
ORTHOMCL007708	0	1	1	0	1	UPF0150=1
ORTHOMCL007709	0	1	1	0	1
ORTHOMCL007711	0	1	1	0	1
ORTHOMCL007713	0	1	1	0	1
ORTHOMCL007714	0	1	1	0	1
ORTHOMCL007715	0	1	1	0	1	Glyco_hydro_16=2
ORTHOMCL007716	0	1	1	0	1
ORTHOMCL007717	0	1	1	0	1	PAN_1=1,Haemagg_act=1,WSC=2,Candida_ALS=1,Drf_FH1=1
ORTHOMCL007718	0	1	1	0	1
ORTHOMCL007719	0	1	1	0	1
ORTHOMCL007720	0	1	1	0	1
ORTHOMCL007722	0	1	1	0	1
ORTHOMCL007723	0	1	1	0	1	SKG6=1,FixQ=1
ORTHOMCL007724	0	1	1	0	1
ORTHOMCL007725	0	1	1	0	1
ORTHOMCL007726	0	1	1	0	1
ORTHOMCL007727	0	1	1	0	1	SKG6=1,PQQ_N=1
ORTHOMCL007728	0	1	1	0	1	RFX1_trans_act=1,DUF2076=1
ORTHOMCL007729	0	1	1	0	1
ORTHOMCL007730	0	1	1	0	1
ORTHOMCL007731	0	1	1	0	1
ORTHOMCL007732	0	1	1	0	1
ORTHOMCL007733	0	1	1	0	1	AT_hook=1,DUF1421=1
ORTHOMCL007734	0	1	1	0	1	Abhydrolase_1=2
ORTHOMCL007735	0	1	1	0	1	Bac_luciferase=2
ORTHOMCL007737	0	1	1	0	1	Sulfate_transp=1,PGPGW=1,Xan_ur_permease=1,OpgC_C=1,ATP-synt_8=1
ORTHOMCL007738	0	1	1	0	1	Candida_ALS=1
ORTHOMCL007739	0	1	1	0	1	Collagen=1,zf-U1=2
ORTHOMCL007740	0	1	1	0	1	DUF218=1
ORTHOMCL007741	0	1	1	0	1	DUF356=1
ORTHOMCL007742	0	1	1	0	1
ORTHOMCL007743	0	1	1	0	1	Vicilin_N=1,Uso1_p115_C=1
ORTHOMCL007744	0	1	1	0	1
ORTHOMCL007745	0	1	1	0	1	SKG6=1,Adeno_E3_CR2=1
ORTHOMCL007746	0	1	1	0	1
ORTHOMCL007747	0	1	1	0	1	Aldo_ket_red=2
ORTHOMCL007748	0	1	1	0	1	P-II=1,Candida_ALS=1
ORTHOMCL007749	0	1	1	0	1
ORTHOMCL007750	0	1	1	0	1
ORTHOMCL007751	0	1	1	0	1
ORTHOMCL007752	0	1	1	0	1
ORTHOMCL007753	0	1	1	0	1
ORTHOMCL007755	0	1	1	0	1
ORTHOMCL007756	0	1	1	0	1	Dynamin_N=1,MMR_HSR1=1,GBP_C=1,DUF827=1,ABC_tran=1
ORTHOMCL007757	0	1	1	0	1
ORTHOMCL007758	0	1	1	0	1
ORTHOMCL007759	0	1	1	0	1	Mucin=1
ORTHOMCL007760	0	1	1	0	1	GRP=1
ORTHOMCL007761	0	1	1	0	1
ORTHOMCL007762	0	1	1	0	1
ORTHOMCL007763	0	1	1	0	1
ORTHOMCL007764	0	1	1	0	1	SKG6=1,YL1=1
ORTHOMCL007765	0	1	1	0	1	S1-P1_nuclease=2
ORTHOMCL007766	0	1	1	0	1
ORTHOMCL007767	0	1	1	0	1	Metallophos=2,fn3=1
ORTHOMCL007768	0	1	1	0	1
ORTHOMCL007769	0	1	1	0	1	M16C_assoc=1
ORTHOMCL007770	0	1	1	0	1
ORTHOMCL007771	0	1	1	0	1	Spore_YtfJ=1
ORTHOMCL007772	0	1	1	0	1	Abhydrolase_1=1
ORTHOMCL007774	0	1	1	0	1
ORTHOMCL007775	0	1	1	0	1
ORTHOMCL007776	0	1	1	0	1	Pkinase_Tyr=1,Pkinase=1
ORTHOMCL007777	0	1	1	0	1
ORTHOMCL007778	0	1	1	0	1
ORTHOMCL007779	0	1	1	0	1	KR=1,ADH_zinc_N=1,adh_short=1
ORTHOMCL007780	0	1	1	0	1
ORTHOMCL007781	0	1	1	0	1
ORTHOMCL007782	0	1	1	0	1
ORTHOMCL007783	0	1	1	0	1	Glyco_hydro_28=2
ORTHOMCL007784	0	1	1	0	1
ORTHOMCL007785	0	1	1	0	1	AlcB=1
ORTHOMCL007786	0	1	1	0	1
ORTHOMCL007787	0	1	1	0	1
ORTHOMCL007788	0	1	1	0	1
ORTHOMCL007789	0	1	1	0	1	dsrm=1
ORTHOMCL007790	0	1	1	0	1	DUF1777=1
ORTHOMCL007791	0	1	1	0	1
ORTHOMCL007792	0	1	1	0	1	Cupin_3=1
ORTHOMCL007793	0	1	1	0	1
ORTHOMCL007794	0	1	1	0	1
ORTHOMCL007795	0	1	1	0	1
ORTHOMCL007796	0	1	1	0	1	zf-C3HC4=1
ORTHOMCL007797	0	1	1	0	1	SCP=2
ORTHOMCL007798	0	1	1	0	1
ORTHOMCL007799	0	1	1	0	1	AT_hook=1
ORTHOMCL007800	0	1	1	0	1	Cu-oxidase=2,Cu-oxidase_3=2,Cu-oxidase_2=1
ORTHOMCL007801	0	1	1	0	1	IncA=1
ORTHOMCL007802	0	1	1	0	1	HlyIII=1,BPD_transp_1=1
ORTHOMCL007803	0	1	1	0	1
ORTHOMCL007804	0	1	1	0	1
ORTHOMCL007805	0	1	1	0	1
ORTHOMCL007806	0	1	1	0	1
ORTHOMCL007807	0	1	1	0	1
ORTHOMCL007808	0	1	1	0	1
ORTHOMCL007809	0	1	1	0	1	Chromo=1
ORTHOMCL007810	0	1	1	0	1	Cupin_5=2
ORTHOMCL007811	0	1	1	0	1	AT_hook=2
ORTHOMCL007812	0	1	1	0	1
ORTHOMCL007813	0	1	1	0	1	SMP=1
ORTHOMCL007814	0	1	1	0	1	KR=1,adh_short=2,Epimerase=1
ORTHOMCL007815	0	1	1	0	1
ORTHOMCL007816	0	1	1	0	1
ORTHOMCL007817	0	1	1	0	1
ORTHOMCL007818	0	1	1	0	1
ORTHOMCL007819	0	1	1	0	1	Aldolase_II=2
ORTHOMCL007820	0	1	1	0	1	DUF2257=2
ORTHOMCL007821	0	1	1	0	1
ORTHOMCL007822	0	1	1	0	1	Zn_clus=1,zf-C2H2=2
ORTHOMCL007823	0	1	1	0	1	Caudal_act=1,MFMR=1
ORTHOMCL007824	0	1	1	0	1
ORTHOMCL007825	0	1	1	0	1
ORTHOMCL007826	0	1	1	0	1	DUF82=1
ORTHOMCL007827	0	1	1	0	1
ORTHOMCL007828	0	1	1	0	1
ORTHOMCL007829	0	1	1	0	1	Trypan_PARP=1,Nucleoplasmin=1,HET=2
ORTHOMCL007830	0	1	1	0	1
ORTHOMCL007831	0	1	1	0	1
ORTHOMCL007832	0	1	1	0	1
ORTHOMCL007833	0	1	1	0	1	DSS1_SEM1=2
ORTHOMCL007834	0	1	1	0	1	S-antigen=1
ORTHOMCL007835	0	1	1	0	1
ORTHOMCL007836	0	1	1	0	1	DUF1897=1
ORTHOMCL007837	0	1	1	0	1	bZIP_1=1,bZIP_2=1
ORTHOMCL007839	0	1	1	0	1
ORTHOMCL007840	0	1	1	0	1	Candida_ALS=1,Asparaginase=1
ORTHOMCL007841	0	1	1	0	1	zf-CCHC=1
ORTHOMCL007842	0	1	1	0	1
ORTHOMCL007843	0	1	1	0	1	Dabb=2,efhand_Ca_insen=1
ORTHOMCL007844	0	1	1	0	1
ORTHOMCL007845	0	1	1	0	1
ORTHOMCL007846	0	1	1	0	1
ORTHOMCL007847	0	1	1	0	1	CHCH=1,MAP7=1,Cmc1=2
ORTHOMCL007850	0	1	1	0	1
ORTHOMCL007851	0	1	1	0	1	TPR_1=1,TPR_2=1
ORTHOMCL007853	0	1	1	0	1
ORTHOMCL007854	0	1	1	0	1	GFA=2
ORTHOMCL007855	0	1	1	0	1
ORTHOMCL007856	0	1	1	0	1	NACHT=1,MMR_HSR1=1,Miro=1,Ras=2
ORTHOMCL007857	0	1	1	0	1	DUF1421=1
ORTHOMCL007858	0	1	1	0	1
ORTHOMCL007859	0	1	1	0	1
ORTHOMCL007861	0	1	1	0	1	Extensin_1=1
ORTHOMCL007862	0	1	1	0	1	BUD22=1,Vicilin_N=1
ORTHOMCL007865	0	1	1	0	1	RNA_pol_L=2
ORTHOMCL007866	0	1	1	0	1	Candida_ALS=1,DUF1400=1
ORTHOMCL007867	0	1	1	0	1	Acetyltransf_1=1,FR47=1
ORTHOMCL007868	0	1	1	0	1	Las1=2
ORTHOMCL007869	0	1	1	0	1
ORTHOMCL007871	0	1	1	0	1
ORTHOMCL007872	0	1	1	0	1	CHZ=2
ORTHOMCL007873	0	1	1	0	1
ORTHOMCL007874	0	1	1	0	1	HET=2
ORTHOMCL007875	0	1	1	0	1
ORTHOMCL007876	0	1	1	0	1
ORTHOMCL007877	0	1	1	0	1	TauD=1
ORTHOMCL007878	0	1	1	0	1	Gon7=2
ORTHOMCL007879	0	1	1	0	1
ORTHOMCL007881	0	1	1	0	1	ICL=1
ORTHOMCL007882	0	1	1	0	1
ORTHOMCL007883	0	1	1	0	1	DUF755=1
ORTHOMCL007885	0	1	1	0	1
ORTHOMCL007886	0	1	1	0	1	PspA_IM30=1,MA-Mit=1,YkyA=1
ORTHOMCL007887	0	1	1	0	1	Sugar_tr=1,MFS_1=2
ORTHOMCL007888	0	1	1	0	1	Methyltransf_11=1,Ubie_methyltran=1,Methyltransf_12=2
ORTHOMCL007889	0	1	1	0	1
ORTHOMCL007890	0	1	1	0	1	Pkinase_Tyr=1,Pkinase=2
ORTHOMCL007891	0	1	1	0	1
ORTHOMCL007892	0	1	1	0	1
ORTHOMCL007893	0	1	1	0	1	DUF2489=1,DnaJ=1
ORTHOMCL007894	0	1	1	0	1
ORTHOMCL007895	0	1	1	0	1
ORTHOMCL007898	0	1	1	0	1	DUF1313=1,DUF2514=1,Flagellar_rod=1,TolA=1,Cast=1
ORTHOMCL007899	0	1	1	0	1	NBP1=1
ORTHOMCL007900	0	1	1	0	1	Rtt106=1,DUF2076=1
ORTHOMCL007901	0	1	1	0	1
ORTHOMCL007904	0	1	1	0	1	PS_Dcarbxylase=2
ORTHOMCL007905	0	1	1	0	1	PA14_2=1
ORTHOMCL007907	0	1	1	0	1
ORTHOMCL007908	0	1	1	0	1	CBM_25=1,DDDD=1,Drf_FH1=1
ORTHOMCL007909	0	1	1	0	1	Methyltransf_11=2,Ubie_methyltran=1,Methyltransf_12=2
ORTHOMCL007910	0	1	1	0	1
ORTHOMCL007911	0	1	1	0	1
ORTHOMCL007912	0	1	1	0	1
ORTHOMCL007913	0	1	1	0	1	Radical_SAM=1
ORTHOMCL007914	0	1	1	0	1
ORTHOMCL007915	0	1	1	0	1
ORTHOMCL007916	0	1	1	0	1
ORTHOMCL007918	0	1	1	0	1
ORTHOMCL007919	0	1	1	0	1
ORTHOMCL007920	0	1	1	0	1
ORTHOMCL007921	0	1	1	0	1	KR=1,adh_short=2,Epimerase=1
ORTHOMCL007923	0	1	1	0	1	DUF1772=1
ORTHOMCL007924	0	1	1	0	1	Peptidase_C1_2=2
ORTHOMCL007925	0	1	1	0	1
ORTHOMCL007927	0	1	1	0	1
ORTHOMCL007928	0	1	1	0	1	SKG6=1
ORTHOMCL007930	0	1	1	0	1
ORTHOMCL007931	0	1	1	0	1	M=1,Ax_dynein_light=1,DUF827=1
ORTHOMCL007932	0	1	1	0	1	DUF1917=2
ORTHOMCL007933	0	1	1	0	1
ORTHOMCL007934	0	1	1	0	1
ORTHOMCL007935	0	1	1	0	1	Mucin=1,Glycophorin_A=1
ORTHOMCL007936	0	1	1	0	1
ORTHOMCL007937	0	1	1	0	1
ORTHOMCL007938	0	1	1	0	1
ORTHOMCL007939	0	1	1	0	1
ORTHOMCL007940	0	1	1	0	1
ORTHOMCL007941	0	1	1	0	1
ORTHOMCL007942	0	1	1	0	1
ORTHOMCL007943	0	1	1	0	1	LuxC=1,Aldedh=2
ORTHOMCL007945	0	1	1	0	1	Glyco_hydro_25=2
ORTHOMCL007946	0	1	1	0	1
ORTHOMCL007947	0	1	1	0	1	Tymo_45kd_70kd=1,Borealin=1
ORTHOMCL007948	0	1	1	0	1
ORTHOMCL007949	0	1	1	0	1
ORTHOMCL007953	0	1	1	0	1	Synaptobrevin=2
ORTHOMCL007957	0	1	1	0	1
ORTHOMCL007958	0	1	1	0	1
ORTHOMCL007959	0	1	1	0	1
ORTHOMCL007960	0	1	1	0	1
ORTHOMCL007961	0	1	1	0	1
ORTHOMCL007963	0	1	1	0	1	PAM2=1
ORTHOMCL007964	0	1	1	0	1
ORTHOMCL007965	0	1	1	0	1
ORTHOMCL007966	0	1	1	0	1	PGAP1=1
ORTHOMCL007967	0	1	1	0	1
ORTHOMCL007968	0	1	1	0	1
ORTHOMCL007969	0	1	1	0	1	Colicin=1,FeoB_N=1,Ifi-6-16=1
ORTHOMCL007970	0	1	1	0	1	Ifi-6-16=1
ORTHOMCL007971	0	1	1	0	1	DUF2402=1,Drmip_Hesp=2
ORTHOMCL007973	0	1	1	0	1	DUF2377=1,7TM_GPCR_Srh=1,SUR7=2
ORTHOMCL007975	0	1	1	0	1
ORTHOMCL007976	0	1	1	0	1
ORTHOMCL007977	0	1	1	0	1	Glyco_hydro_76=2
ORTHOMCL007978	0	1	1	0	1	AT_hook=1
ORTHOMCL007979	0	1	1	0	1	Zn_clus=1
ORTHOMCL007980	0	1	1	0	1	DUF1168=1
ORTHOMCL007981	0	1	1	0	1	DUF2157=1,DUF125=1,BPD_transp_2=1,EMP70=2
ORTHOMCL007982	0	1	1	0	1	Amidohydro_1=1,Fes1=1,Amidohydro_3=1
ORTHOMCL007984	0	1	1	0	1
ORTHOMCL007985	0	1	1	0	1
ORTHOMCL007986	0	1	1	0	1	DUF1777=1,zf-C3HC4=1
ORTHOMCL007987	0	1	1	0	1
ORTHOMCL007988	0	1	1	0	1
ORTHOMCL007989	0	1	1	0	1
ORTHOMCL007990	0	1	1	0	1	Casein_kappa=1,Candida_ALS=1,Drf_FH1=1
ORTHOMCL007991	0	1	1	0	1
ORTHOMCL007992	0	1	1	0	1	DUF218=2
ORTHOMCL007993	0	1	1	0	1
ORTHOMCL007994	0	1	1	0	1	Ank=2,bZIP_1=1
ORTHOMCL007995	0	1	1	0	1	Adeno_E3_CR2=1
ORTHOMCL007996	0	1	1	0	1	ACPS=1
ORTHOMCL007997	0	1	1	0	1	LGT=1,DUF300=2
ORTHOMCL007999	0	1	1	0	1
ORTHOMCL008000	0	1	1	0	1
ORTHOMCL008001	0	1	1	0	1	Methyltransf_11=2,Ubie_methyltran=1,Methyltransf_12=2
ORTHOMCL008002	0	1	1	0	1
ORTHOMCL008003	0	1	1	0	1
ORTHOMCL008005	0	1	1	0	1
ORTHOMCL008007	0	1	1	0	1
ORTHOMCL008008	0	1	1	0	1
ORTHOMCL008009	0	1	1	0	1
ORTHOMCL008010	0	1	1	0	1	Chitin_synth_1N=1
ORTHOMCL008011	0	1	1	0	1
ORTHOMCL008012	0	1	1	0	1
ORTHOMCL008013	0	1	1	0	1
ORTHOMCL008014	0	1	1	0	1	CDC27=1
ORTHOMCL008015	0	1	1	0	1
ORTHOMCL008016	0	1	1	0	1
ORTHOMCL008017	0	1	1	0	1
ORTHOMCL008018	0	1	1	0	1
ORTHOMCL008019	0	1	1	0	1
ORTHOMCL008020	0	1	1	0	1	HD-ZIP_N=1
ORTHOMCL008021	0	1	1	0	1	Cupin_2=2
ORTHOMCL008022	0	1	1	0	1	KR=1,ThiF=1,adh_short=2,Epimerase=1
ORTHOMCL008023	0	1	1	0	1	Cupin_2=1
ORTHOMCL008024	0	1	1	0	1	Aldo_ket_red=2
ORTHOMCL008025	0	1	1	0	1	Endosulfine=2
ORTHOMCL008026	0	1	1	0	1
ORTHOMCL008027	0	1	1	0	1	BCCT=1,Mito_carr=1
ORTHOMCL008029	0	1	1	0	1	UbiA=1
ORTHOMCL008030	0	1	1	0	1
ORTHOMCL008031	0	1	1	0	1
ORTHOMCL008032	0	1	1	0	1	dCMP_cyt_deam_1=2
ORTHOMCL008034	0	1	1	0	1
ORTHOMCL008035	0	1	1	0	1
ORTHOMCL008036	0	1	1	0	1	VWA=1,Thioesterase=1,GoLoco=1
ORTHOMCL008037	0	1	1	0	1	RNA_polI_A34=1,DUF273=1,Glyco_transf_34=1
ORTHOMCL008038	0	1	1	0	1	TPT=2
ORTHOMCL008041	0	1	1	0	1
ORTHOMCL008042	0	1	1	0	1
ORTHOMCL008043	0	1	1	0	1
ORTHOMCL008044	0	1	1	0	1
ORTHOMCL008045	0	1	1	0	1	Candida_ALS=1,SSDP=1
ORTHOMCL008046	0	1	1	0	1
ORTHOMCL008047	0	1	1	0	1
ORTHOMCL008048	0	1	1	0	1	TolA=1,zf-C2H2=1
ORTHOMCL008049	0	1	1	0	1
ORTHOMCL008050	0	1	1	0	1
ORTHOMCL008051	0	1	1	0	1	Chromo=1
ORTHOMCL008052	0	1	1	0	1
ORTHOMCL008053	0	1	1	0	1	CVNH=1
ORTHOMCL008054	0	1	1	0	1
ORTHOMCL008055	0	1	1	0	1
ORTHOMCL008056	0	1	1	0	1	F-box=1
ORTHOMCL008057	0	1	1	0	1	p450=1
ORTHOMCL008058	0	1	1	0	1	DUF2231=1,Adeno_E3_CR2=1,Trep_Strep=1
ORTHOMCL008059	0	1	1	0	1	Hydrophobin=2
ORTHOMCL008060	0	1	1	0	1
ORTHOMCL008062	0	1	1	0	1
ORTHOMCL005892	0	1	1	1	1
ORTHOMCL005893	0	1	1	1	1
ORTHOMCL005894	0	1	1	1	1
ORTHOMCL005895	0	1	1	1	1
ORTHOMCL005896	0	1	1	1	1	KH_1=2,Vicilin_N=1
ORTHOMCL005899	0	1	1	1	1
ORTHOMCL005902	0	1	1	1	1	BBE=1,FAD_binding_4=2
ORTHOMCL005903	0	1	1	1	1	Kelch_2=2,DUF1929=2,Kelch_1=2,F5_F8_type_C=2
ORTHOMCL005904	0	1	1	1	1
ORTHOMCL005905	0	1	1	1	1	LysM=2
ORTHOMCL005907	0	1	1	1	1	Glyco_hydro_61=2
ORTHOMCL005908	0	1	1	1	1	Scs3p=2
ORTHOMCL005909	0	1	1	1	1	7tm_1=1,Form-deh_trans=1
ORTHOMCL005911	0	1	1	1	1	FSH1=1
ORTHOMCL005912	0	1	1	1	1	Sugar_tr=2,MFS_1=2
ORTHOMCL005913	0	1	1	1	1	FYDLN_acid=1
ORTHOMCL005914	0	1	1	1	1	Adeno_E4=1,C4dic_mal_tran=1
ORTHOMCL005915	0	1	1	1	1
ORTHOMCL005916	0	1	1	1	1	Nramp=2
ORTHOMCL005917	0	1	1	1	1	ATP_transf=1,E1-E2_ATPase=2,Hydrolase=2,Xan_ur_permease=1
ORTHOMCL005918	0	1	1	1	1	HET=2
ORTHOMCL005920	0	1	1	1	1	Acetyltransf_1=2,FR47=1
ORTHOMCL005923	0	1	1	1	1	ExbD=1,ETRAMP=1
ORTHOMCL005924	0	1	1	1	1
ORTHOMCL005925	0	1	1	1	1	DUF2596=1
ORTHOMCL005926	0	1	1	1	1	p450=2
ORTHOMCL005927	0	1	1	1	1	BUD22=1,DUF2224=1,p450=2,ELL=1,DUF2076=1
ORTHOMCL005928	0	1	1	1	1	AMP-binding=2
ORTHOMCL005929	0	1	1	1	1
ORTHOMCL005930	0	1	1	1	1	PT=1
ORTHOMCL005931	0	1	1	1	1	F-box=1,Ank=2
ORTHOMCL005932	0	1	1	1	1	HET=2
ORTHOMCL005933	0	1	1	1	1	Pyr_redox_2=1,DAO=1
ORTHOMCL005934	0	1	1	1	1	WW=1
ORTHOMCL005935	0	1	1	1	1	CS=1,HSP20=2
ORTHOMCL005936	0	1	1	1	1	Ferric_reduct=1
ORTHOMCL005937	0	1	1	1	1	Pyr_redox=1,FMO-like=2,Pyr_redox_2=1,DAO=1
ORTHOMCL005938	0	1	1	1	1	C4dic_mal_tran=2
ORTHOMCL005941	0	1	1	1	1	Transgly_assoc=1,OPT=1,Ammonium_transp=2,DUF389=1
ORTHOMCL005942	0	1	1	1	1	7TMR-DISM_7TM=1
ORTHOMCL005943	0	1	1	1	1	Form_Nir_trans=1,DUF395=2,DUF112=1
ORTHOMCL005944	0	1	1	1	1	ADH_N=2,adh_short=1,ADH_zinc_N=2
ORTHOMCL005945	0	1	1	1	1	Aa_trans=2
ORTHOMCL005946	0	1	1	1	1	HLH=1
ORTHOMCL005947	0	1	1	1	1	Cation_efflux=2
ORTHOMCL005948	0	1	1	1	1	AAA_3=1,UBA=1,AAA=1,AAA_2=1,AAA_5=1
ORTHOMCL005949	0	1	1	1	1
ORTHOMCL005950	0	1	1	1	1	DUF995=1,IDO=2
ORTHOMCL005951	0	1	1	1	1
ORTHOMCL005952	0	1	1	1	1
ORTHOMCL005953	0	1	1	1	1	Kelch_2=1,SKG6=1,Adeno_E3_CR2=1,Kelch_1=1
ORTHOMCL005954	0	1	1	1	1	BBE=1,FAD_binding_4=2
ORTHOMCL005955	0	1	1	1	1
ORTHOMCL005956	0	1	1	1	1
ORTHOMCL005957	0	1	1	1	1	zf-C2H2=2
ORTHOMCL005958	0	1	1	1	1	RNA_POL_M_15KD=2,Sgf11=1
ORTHOMCL005960	0	1	1	1	1
ORTHOMCL005961	0	1	1	1	1
ORTHOMCL005962	0	1	1	1	1	HET=1
ORTHOMCL005963	0	1	1	1	1	NAD_binding_4=1,3Beta_HSD=1,Epimerase=2
ORTHOMCL005964	0	1	1	1	1
ORTHOMCL005965	0	1	1	1	1	7TMR-DISM_7TM=1,UbiA=1
ORTHOMCL005966	0	1	1	1	1	Hydrolase=1
ORTHOMCL005967	0	1	1	1	1
ORTHOMCL005968	0	1	1	1	1	Cu-oxidase=2,Cu-oxidase_3=2,Cu-oxidase_2=2
ORTHOMCL005969	0	1	1	1	1	MAM=1
ORTHOMCL005970	0	1	1	1	1	ADH_N=2,ELFV_dehydrog=1,ADH_zinc_N=2
ORTHOMCL005971	0	1	1	1	1	Evr1_Alr=2,Nod_GRP=1
ORTHOMCL005972	0	1	1	1	1
ORTHOMCL005973	0	1	1	1	1	GRIM-19=1
ORTHOMCL005974	0	1	1	1	1	DUF1767=1
ORTHOMCL005975	0	1	1	1	1
ORTHOMCL005976	0	1	1	1	1	HlyIII=2
ORTHOMCL005977	0	1	1	1	1
ORTHOMCL005978	0	1	1	1	1	DUF2078=1,Sugar_tr=1,FecCD=1,MFS_1=2
ORTHOMCL005979	0	1	1	1	1	FMO-like=1,Pyr_redox=1,Pyr_redox_2=1,DAO=1
ORTHOMCL005980	0	1	1	1	1	DUF895=1,Sugar_tr=1,MFS_1=1
ORTHOMCL005981	0	1	1	1	1	Bac_luciferase=1
ORTHOMCL005982	0	1	1	1	1	Img2=2
ORTHOMCL005983	0	1	1	1	1	Sugar_tr=2,MFS_1=2
ORTHOMCL005984	0	1	1	1	1	HET=2
ORTHOMCL005985	0	1	1	1	1	FAD_binding_3=1,Pyr_redox_2=1,DAO=1,FAD_binding_2=1
ORTHOMCL005987	0	1	1	1	1	SR-25=1,C2=2
ORTHOMCL005988	0	1	1	1	1
ORTHOMCL005989	0	1	1	1	1	UPF0132=1
ORTHOMCL005990	0	1	1	1	1	Mod_r=1
ORTHOMCL005991	0	1	1	1	1	4HBT=1,Thymidylate_kin=1,APS_kinase=2
ORTHOMCL005992	0	1	1	1	1	DUF1242=2
ORTHOMCL005993	0	1	1	1	1	PHD=2,TolA=1,S-antigen=1,Candida_ALS=1
ORTHOMCL005994	0	1	1	1	1	Rhomboid=1,DER1=1,DUF1751=1
ORTHOMCL005995	0	1	1	1	1	MFS_1=2
ORTHOMCL005996	0	1	1	1	1	MFS_1=2
ORTHOMCL005997	0	1	1	1	1	KR=1,F420_oxidored=1,ADH_zinc_N=1,adh_short=2,Epimerase=1
ORTHOMCL005998	0	1	1	1	1	DUF1770=1,OTU=2,Nop25=1
ORTHOMCL005999	0	1	1	1	1	Glyco_hydro_18=1
ORTHOMCL006000	0	1	1	1	1	Abhydrolase_2=1
[truncated: 7,971 more rows]
