# Supplementary material for: De novo Assembly of a 40 Mb Eukaryotic Genome from Short Sequence Reads: Sordaria macrospora, a Model Organism for Fungal Morphogenesis
Source: PLoS Genet. 2010 Apr 8;6(4):e1000891. doi: 10.1371/journal.pgen.1000891 (PMC2851567; doi:10.1371/journal.pgen.1000891)
Supplement: Table S8 — OrthoMCL orthogroups. (1.66 MB XLS) [file pgen.1000891.s020.xls]

## Sheet: orthomcl
orthogroup	members of orthogroup from C. globosum, P. anserina, N. crassa, N. discreta, and S. macrospora
0	CHGT_00140	CHGT_00184	CHGT_00211	CHGT_00316	CHGT_00323	CHGT_00475	CHGT_00476	CHGT_00485	CHGT_00487	CHGT_00488	CHGT_00921	CHGT_01121	CHGT_01183	CHGT_01203	CHGT_01257	CHGT_01318	CHGT_01415	CHGT_01471	CHGT_01998	CHGT_02005	CHGT_02073	CHGT_02203	CHGT_02208	CHGT_02230	CHGT_02241	CHGT_02244	CHGT_02291	CHGT_02398	CHGT_02695	CHGT_02705	CHGT_02708	CHGT_03167	CHGT_03261	CHGT_03280	CHGT_03305	CHGT_03312	CHGT_03333	CHGT_03540	CHGT_03698	CHGT_03703	CHGT_03753	CHGT_03945	CHGT_03987	CHGT_04115	CHGT_04286	CHGT_04425	CHGT_04864	CHGT_05056	CHGT_05066
1	CHGT_00003	CHGT_00072	CHGT_00139	CHGT_00201	CHGT_00205	CHGT_00210	CHGT_00219	CHGT_00307	CHGT_00480	CHGT_01235	CHGT_01321	CHGT_01334	CHGT_01464	CHGT_02055	CHGT_02129	CHGT_02137	CHGT_02258	CHGT_02270	CHGT_02357	CHGT_02382	CHGT_02555	CHGT_03275	CHGT_03440	CHGT_03537	CHGT_03573	CHGT_03578	CHGT_03694	CHGT_03714	CHGT_03727	CHGT_03744	CHGT_04021	CHGT_04028	CHGT_04076	CHGT_04093	CHGT_04120	CHGT_04445	CHGT_04937	CHGT_05086	CHGT_05095	CHGT_05104	CHGT_05182	CHGT_05188	CHGT_05371	CHGT_05373	CHGT_05429	CHGT_06057	CHGT_06792	CHGT_06793	CHGT_06794
2	CHGT_00189	CHGT_00190	CHGT_00203	CHGT_00204	CHGT_00306	CHGT_00308	CHGT_00745	CHGT_01172	CHGT_01247	CHGT_01336	CHGT_01473	CHGT_01474	CHGT_02111	CHGT_02257	CHGT_02332	CHGT_02411	CHGT_02412	CHGT_03035	CHGT_03636	CHGT_03985	CHGT_04096	CHGT_04139	CHGT_04219	CHGT_04220	CHGT_04946	CHGT_05185	CHGT_05217	CHGT_05380	CHGT_05868	CHGT_05898	CHGT_06739	CHGT_06829	CHGT_06883	CHGT_07391	CHGT_07503	CHGT_07639	CHGT_08132	CHGT_08171	CHGT_08538	CHGT_08575	CHGT_08599	CHGT_08823	CHGT_08824	CHGT_08825	CHGT_09225	CHGT_09226	CHGT_09248	CHGT_09301	CHGT_09317
3	CHGT_00071	CHGT_00078	CHGT_00269	CHGT_00479	CHGT_00481	CHGT_00999	CHGT_01333	CHGT_02414	CHGT_02436	CHGT_02702	CHGT_02704	CHGT_02710	CHGT_03073	CHGT_03291	CHGT_03311	CHGT_03512	CHGT_03566	CHGT_03715	CHGT_03762	CHGT_03867	CHGT_04073	CHGT_04138	CHGT_04345	CHGT_04422	CHGT_04449	CHGT_05059	CHGT_05081	CHGT_05240	CHGT_05260	CHGT_05475	CHGT_05501	CHGT_05987	CHGT_06029	CHGT_06239	CHGT_06358	CHGT_06412	CHGT_06658	CHGT_06801	CHGT_06814	CHGT_06819	CHGT_07265	CHGT_07563	CHGT_08288	CHGT_08297	CHGT_08571	CHGT_08602	CHGT_08715	CHGT_08718	CHGT_08870
4	CHGT_00187	CHGT_00206	CHGT_00473	CHGT_00474	CHGT_00477	CHGT_00478	CHGT_00482	CHGT_00483	CHGT_00484	CHGT_00486	CHGT_00668	CHGT_01238	CHGT_02130	CHGT_02298	CHGT_02703	CHGT_02706	CHGT_03236	CHGT_03695	CHGT_04008	CHGT_04985	CHGT_05031	CHGT_05062	CHGT_05064	CHGT_05065	CHGT_05067	CHGT_05502	CHGT_05505	CHGT_05507	CHGT_05509	CHGT_05983	CHGT_06981	CHGT_07462	CHGT_07640	CHGT_08025	CHGT_08073	CHGT_08137	CHGT_08290	CHGT_08296	CHGT_08304	CHGT_08384	CHGT_08711	CHGT_08714	CHGT_08844	CHGT_09573	CHGT_10124	CHGT_10303	CHGT_10739	CHGT_10764	CHGT_10825
5	CHGT_00046	CHGT_00088	CHGT_01021	CHGT_01239	CHGT_02374	CHGT_03101	CHGT_04068	CHGT_04475	CHGT_05147	CHGT_05286	CHGT_05358	CHGT_07638	CHGT_08746	CHGT_09585	CHGT_10092	CHGT_10647	ncra_NCU02918.t1	ncra_NCU04865.t1	ncra_NCU05011.t1	ncra_NCU06013.t1	ncra_NCU08399.t1	ncra_NCU09638.t1	ndis_t_100363	ndis_t_104681	ndis_t_158247	ndis_t_159359	ndis_t_20115	ndis_t_57046	pans_Pa_0_240	pans_Pa_1_11870	pans_Pa_1_5210	pans_Pa_3_1990	pans_Pa_4_3840	pans_Pa_5_1690	pans_Pa_5_2090	pans_Pa_5_3750	pans_Pa_5_380	pans_Pa_5_6830	pans_Pa_5_7530	pans_Pa_5_7750	pans_Pa_6_10330	pans_Pa_6_7340	SMAC_00527	SMAC_01188	SMAC_05695	SMAC_07685	SMAC_07941	SMAC_09000	SMAC_09261
6	CHGT_00074	CHGT_00077	CHGT_00175	CHGT_00207	CHGT_00655	CHGT_01450	CHGT_01452	CHGT_02061	CHGT_02237	CHGT_02697	CHGT_03195	CHGT_03576	CHGT_03579	CHGT_03620	CHGT_04072	CHGT_05343	CHGT_05516	CHGT_06785	CHGT_06929	CHGT_06958	CHGT_06961	CHGT_06963	CHGT_06964	CHGT_07687	CHGT_08293	CHGT_08318	CHGT_08353	CHGT_08390	CHGT_08713	CHGT_08778	CHGT_09383	CHGT_09478	CHGT_09514	CHGT_09951	CHGT_10731	CHGT_10902	pans_Pa_1_1020	pans_Pa_1_16160	SMAC_08970
7	CHGT_03690	CHGT_05461	CHGT_06781	CHGT_08738	CHGT_08885	CHGT_10524	ncra_NCU05591.t1	ncra_NCU08056.t1	ncra_NCU09830.t1	ncra_NCU10009.t1	ndis_t_126596	ndis_t_153032	ndis_t_79892	ndis_t_88353	pans_Pa_3_10830	pans_Pa_3_2070	pans_Pa_4_3890	pans_Pa_4_9940	pans_Pa_6_10660	pans_Pa_6_11650	SMAC_00699	SMAC_03304	SMAC_05083	SMAC_07892	SMAC_08509
8	CHGT_00128	CHGT_02172	CHGT_02698	CHGT_04839	CHGT_05063	CHGT_05370	CHGT_07812	CHGT_10120	CHGT_10245	CHGT_10826	ndis_t_49652	ndis_t_49655	ndis_t_49657	ndis_t_55299	ndis_t_59216	ndis_t_60613	ndis_t_62629	ndis_t_62969	ndis_t_63669	ndis_t_63746	ndis_t_67586	ndis_t_68253	ndis_t_68568	ndis_t_68656	ndis_t_69771
9	CHGT_00209	CHGT_00235	CHGT_02364	CHGT_02365	CHGT_02707	CHGT_03078	CHGT_03079	CHGT_03577	CHGT_05057	CHGT_05510	CHGT_05512	CHGT_06125	CHGT_06126	CHGT_06816	CHGT_11115	ndis_t_49490	ndis_t_69682	ndis_t_69753	pans_Pa_4_1080	SMAC_09594	SMAC_09651	SMAC_09714	SMAC_09832
10	CHGT_01623	CHGT_03223	CHGT_05275	CHGT_08744	CHGT_09474	ncra_NCU06011.t1	ncra_NCU07546.t1	ncra_NCU08439.t1	ncra_NCU09975.t1	ndis_t_124058	ndis_t_127992	ndis_t_96216	pans_Pa_1_9440	pans_Pa_3_11220	pans_Pa_6_11200	pans_Pa_7_7770	SMAC_02009	SMAC_03731	SMAC_04621	SMAC_06012	SMAC_07938	SMAC_09350
11	CHGT_02513	CHGT_03421	CHGT_06807	CHGT_09678	ncra_NCU03641.t1	ncra_NCU08054.t1	ncra_NCU08755.t1	ndis_t_105484	ndis_t_107019	ndis_t_54313	pans_Pa_2_9330	pans_Pa_5_9310	pans_Pa_6_10960	pans_Pa_7_3190	SMAC_03085	SMAC_04515	SMAC_08511
12	CHGT_02283	CHGT_04477	CHGT_06789	CHGT_08540	CHGT_09475	CHGT_10057	ncra_NCU04531.t1	ncra_NCU08441.t1	ndis_t_100398	ndis_t_127994	pans_Pa_3_11200	pans_Pa_4_4630	pans_Pa_4_4640	pans_Pa_5_1070	SMAC_03727	SMAC_06097	SMAC_09348
13	CHGT_00752	CHGT_01785	CHGT_07573	CHGT_09924	ncra_NCU03591.t1	ncra_NCU08358.t1	ncra_NCU09820.t1	ndis_t_126908	ndis_t_61856	ndis_t_89111	pans_Pa_1_12510	pans_Pa_1_4050	pans_Pa_2_6270	pans_Pa_2_6480	SMAC_01630	SMAC_03122	SMAC_08480
14	CHGT_00089	CHGT_02146	CHGT_03712	CHGT_04926	ncra_NCU05046.t1	ncra_NCU07966.t1	ncra_NCU08147.t1	ndis_t_83013	ndis_t_85509	ndis_t_94459	pans_Pa_3_1600	pans_Pa_5_2680	pans_Pa_5_7060	pans_Pa_7_4300	SMAC_03602	SMAC_07599	SMAC_08578
15	CHGT_01000	CHGT_03034	CHGT_03076	CHGT_04196	CHGT_06971	CHGT_08200	CHGT_09443	pans_Pa_2_6680	pans_Pa_2_7940	pans_Pa_3_10930	pans_Pa_4_1190	pans_Pa_4_1920	pans_Pa_5_3370	pans_Pa_7_3110	SMAC_09206	SMAC_10006
16	CHGT_00076	CHGT_00317	CHGT_00325	CHGT_02699	CHGT_02700	CHGT_05061	CHGT_06060	CHGT_06962	CHGT_08295	CHGT_09246	CHGT_09247	CHGT_09278	CHGT_09353	CHGT_09490	CHGT_09808	CHGT_10828
17	ncra_NCU08585.t1	ncra_NCU09667.t1	ndis_t_143211	ndis_t_143259	ndis_t_36599	ndis_t_52975	ndis_t_62950	ndis_t_67017	ndis_t_69444	ndis_t_69509	ndis_t_69583	ndis_t_69721	ndis_t_69871	ndis_t_69932	ndis_t_69956
18	CHGT_06749	CHGT_08902	CHGT_09462	ncra_NCU04850.t1	ncra_NCU08097.t1	ncra_NCU09791.t1	ndis_t_123676	ndis_t_126460	ndis_t_98092	pans_Pa_4_4880	pans_Pa_4_9580	pans_Pa_6_10850	SMAC_03480	SMAC_09111	SMAC_09312
19	CHGT_02135	CHGT_02136	CHGT_03700	CHGT_03701	CHGT_05261	CHGT_05262	CHGT_06818	CHGT_08334	CHGT_09579	CHGT_09580	CHGT_10725	ncra_NCU05776.t1	ndis_t_157195	pans_Pa_7_110	SMAC_09024
20	CHGT_01258	CHGT_08198	CHGT_09063	CHGT_09227	ncra_NCU00810.t1	ncra_NCU05956.t1	ndis_t_85704	ndis_t_95768	pans_Pa_1_5180	pans_Pa_3_8560	pans_Pa_4_7810	pans_Pa_7_10370	SMAC_01491	SMAC_06980	SMAC_08707
21	CHGT_00311	CHGT_00358	CHGT_03743	CHGT_05184	CHGT_06246	CHGT_06817	CHGT_06856	CHGT_08292	CHGT_08325	CHGT_09364	CHGT_09368	CHGT_09370	CHGT_09511	CHGT_09771	pans_Pa_6_7710
22	CHGT_00217	CHGT_00253	CHGT_00274	CHGT_00300	CHGT_02268	CHGT_02269	CHGT_03457	CHGT_05406	CHGT_06023	CHGT_06024	CHGT_06110	CHGT_06127	CHGT_08347	CHGT_10722	CHGT_11122
23	CHGT_00176	CHGT_03505	CHGT_04271	CHGT_05068	CHGT_06812	CHGT_08708	ndis_t_69639	pans_Pa_1_21620	SMAC_01060	SMAC_01061	SMAC_06354	SMAC_09656	SMAC_09794	SMAC_09808	SMAC_09809
24	CHGT_09339	ncra_NCU05317.t1	ncra_NCU07484.t1	ndis_t_19332	pans_Pa_1_21450	pans_Pa_4_5560	pans_Pa_5_1150	pans_Pa_5_1570	pans_Pa_6_8160	pans_Pa_6_8300	SMAC_06939	SMAC_09584	SMAC_09600	SMAC_09659
25	CHGT_00357	CHGT_02381	CHGT_03619	CHGT_03901	CHGT_03902	CHGT_04034	CHGT_04035	CHGT_04385	CHGT_05321	CHGT_06820	CHGT_06826	CHGT_09910	CHGT_10738	CHGT_11120
26	CHGT_06741	CHGT_07109	ncra_NCU04167.t1	ncra_NCU04223.t1	ncra_NCU09906.t1	ndis_t_152764	ndis_t_165353	ndis_t_71911	pans_Pa_2_10170	pans_Pa_6_10900	SMAC_04376	SMAC_04422	SMAC_09535
27	CHGT_03380	CHGT_08276	CHGT_08622	ncra_NCU00206.t1	ncra_NCU05923.t1	ndis_t_142143	ndis_t_155456	pans_Pa_0_280	pans_Pa_6_11360	pans_Pa_7_2650	SMAC_02223	SMAC_06953	SMAC_08924
28	CHGT_04950	CHGT_06675	CHGT_07112	ncra_NCU04751.t1	ndis_t_111096	pans_Pa_2_8130	pans_Pa_5_10560	pans_Pa_5_280	pans_Pa_6_8530	pans_Pa_7_4690	SMAC_03388	SMAC_07271
29	CHGT_04040	CHGT_08792	CHGT_10263	CHGT_10850	CHGT_10851	ncra_NCU09671.t1	ndis_t_51129	pans_Pa_1_5050	pans_Pa_2_20	pans_Pa_3_10990	pans_Pa_3_450	SMAC_09684
30	CHGT_02831	CHGT_04727	CHGT_04728	ncra_NCU02677.t1	ncra_NCU08287.t1	ndis_t_75428	ndis_t_92444	pans_Pa_1_13140	pans_Pa_6_6090	pans_Pa_6_6100	SMAC_00930	SMAC_04331
31	CHGT_02262	ncra_NCU04537.t1	ncra_NCU06358.t1	ncra_NCU10021.t1	ndis_t_100410	ndis_t_167830	ndis_t_93633	pans_Pa_1_22840	pans_Pa_5_480	SMAC_00992	SMAC_06024	SMAC_06092
32	CHGT_01726	CHGT_03235	CHGT_05379	CHGT_09664	CHGT_10225	CHGT_10431	CHGT_10534	ncra_NCU07463.t1	ndis_t_107995	pans_Pa_5_8060	SMAC_05182	SMAC_09928
33	CHGT_01653	CHGT_08262	CHGT_09206	ncra_NCU03982.t1	ncra_NCU09602.t1	ndis_t_169679	ndis_t_98698	pans_Pa_1_4560	pans_Pa_4_6420	pans_Pa_6_4100	SMAC_06157	SMAC_08900
34	CHGT_01193	CHGT_01295	CHGT_02392	CHGT_02956	CHGT_04026	CHGT_04195	CHGT_05347	CHGT_07811	CHGT_08603	CHGT_09791	CHGT_09810	CHGT_10360
35	CHGT_08489	SMAC_00019	SMAC_00056	SMAC_00741	SMAC_00742	SMAC_08594	SMAC_09640	SMAC_09705	SMAC_09745	SMAC_09848	SMAC_10091
36	CHGT_05186	CHGT_05412	CHGT_08030	CHGT_08400	CHGT_09300	CHGT_09890	CHGT_10880	ncra_NCU08456.t1	ndis_t_18615	pans_Pa_3_5640	SMAC_00023
37	CHGT_03060	ncra_NCU09372.t1	ndis_t_21846	pans_Pa_1_4990	pans_Pa_2_7610	pans_Pa_5_6430	pans_Pa_5_6440	pans_Pa_5_9850	SMAC_04238	SMAC_08234	SMAC_08240
38	CHGT_01313	CHGT_03787	CHGT_05201	ncra_NCU00709.t1	ncra_NCU09923.t1	ndis_t_155042	ndis_t_15588	pans_Pa_1_4810	pans_Pa_5_960	SMAC_01389	SMAC_07509
39	CHGT_00001	CHGT_04533	CHGT_06910	CHGT_10726	ncra_NCU03478.t1	pans_Pa_2_10340	pans_Pa_3_8170	pans_Pa_6_7950	pans_Pa_7_3550	SMAC_09575	SMAC_09688
40	CHGT_08188	CHGT_10517	CHGT_10925	ncra_NCU03481.t1	ndis_t_67940	ndis_t_67961	pans_Pa_5_12550	pans_Pa_6_4110	pans_Pa_7_11640	SMAC_07212
41	CHGT_07850	CHGT_08507	ncra_NCU01772.t1	ncra_NCU05120.t1	ndis_t_128279	ndis_t_128789	pans_Pa_3_7790	pans_Pa_4_1700	SMAC_02456	SMAC_08679
42	CHGT_05767	CHGT_06318	ncra_NCU03171.t1	ncra_NCU10763.t1	ndis_t_97292	ndis_t_99784	pans_Pa_1_12850	pans_Pa_7_9470	SMAC_00142	SMAC_02896
43	CHGT_04974	CHGT_06743	ncra_NCU07922.t1	ncra_NCU09903.t1	ndis_t_166279	ndis_t_72693	pans_Pa_3_1320	pans_Pa_6_10880	SMAC_03040	SMAC_09589
44	CHGT_04902	CHGT_04903	ncra_NCU04350.t1	ncra_NCU04352.t1	ndis_t_55254	ndis_t_93135	pans_Pa_3_3330	pans_Pa_3_3340	SMAC_01799	SMAC_01800
45	CHGT_04889	CHGT_09219	ncra_NCU03929.t1	ncra_NCU04380.t1	ndis_t_165965	ndis_t_60639	pans_Pa_3_3390	pans_Pa_4_6540	SMAC_01764	SMAC_06345
46	CHGT_04884	CHGT_04893	ncra_NCU10760.t1	ncra_NCU10762.t1	ndis_t_10862	pans_Pa_3_3410	pans_Pa_3_3450	pans_Pa_3_3460	SMAC_01768	SMAC_01769
47	CHGT_04642	ncra_NCU00755.t1	ncra_NCU07720.t1	ndis_t_75660	ndis_t_77504	pans_Pa_1_6020	pans_Pa_6_3010	pans_Pa_7_100	SMAC_01439	SMAC_04799
48	CHGT_04222	ncra_NCU04453.t1	ncra_NCU05840.t1	ndis_t_102143	ndis_t_107615	ndis_t_127680	ndis_t_129195	pans_Pa_1_1070	SMAC_04461	SMAC_08253
49	CHGT_03476	ncra_NCU06589.t1	ndis_t_109362	SMAC_00299	SMAC_00300	SMAC_03680	SMAC_06044	SMAC_08697	SMAC_08701	SMAC_09569
50	CHGT_02826	CHGT_04741	ncra_NCU02685.t1	ncra_NCU08267.t1	ndis_t_124744	ndis_t_92461	pans_Pa_1_13240	pans_Pa_6_5930	SMAC_00949	SMAC_04342
51	CHGT_02775	CHGT_04332	ncra_NCU02728.t1	ncra_NCU06318.t1	ndis_t_124279	ndis_t_124672	pans_Pa_1_13680	pans_Pa_6_9920	SMAC_01032	SMAC_04290
52	CHGT_01877	CHGT_03941	ncra_NCU03235.t1	ncra_NCU04433.t1	ndis_t_156531	ndis_t_74962	pans_Pa_1_23470	pans_Pa_1_2940	SMAC_01176	SMAC_02956
53	CHGT_01646	CHGT_03341	ncra_NCU00104.t1	ncra_NCU02630.t1	ndis_t_155532	ndis_t_74017	pans_Pa_1_4520	pans_Pa_7_8800	SMAC_05731	SMAC_08097
54	CHGT_00686	CHGT_09008	ncra_NCU04721.t1	ncra_NCU10359.t1	ndis_t_126349	ndis_t_86147	pans_Pa_2_1900	pans_Pa_4_6950	SMAC_03235	SMAC_03841
55	CHGT_00643	CHGT_08374	ncra_NCU01036.t1	ncra_NCU05785.t1	ndis_t_168046	ndis_t_70224	pans_Pa_2_1400	pans_Pa_4_300	SMAC_02717	SMAC_09013
56	CHGT_00413	CHGT_07077	ncra_NCU02366.t1	ncra_NCU04280.t1	ndis_t_168201	ndis_t_72188	pans_Pa_2_12390	pans_Pa_5_5970	SMAC_03518	SMAC_05601
57	CHGT_00119	CHGT_08990	ncra_NCU04736.t1	ncra_NCU05154.t1	ndis_t_104033	ndis_t_155822	pans_Pa_4_8560	pans_Pa_5_7760	SMAC_03383	SMAC_08979
58	CHGT_00075	CHGT_02701	CHGT_06061	CHGT_08294	CHGT_09245	CHGT_10827	ncra_NCU04073.t1	ndis_t_126627	pans_Pa_4_7170	SMAC_00657
59	SMAC_08209	SMAC_09156	SMAC_09276	SMAC_09418	SMAC_09561	SMAC_09722	SMAC_09768	SMAC_10064	SMAC_10454
60	CHGT_10936	CHGT_10937	ncra_NCU02226.t1	ncra_NCU02227.t1	ndis_t_168119	ndis_t_83142	pans_Pa_5_4450	pans_Pa_5_4460	SMAC_03666
61	CHGT_10539	ncra_NCU09132.t1	ncra_NCU09468.t1	ndis_t_167580	ndis_t_169705	pans_Pa_1_3600	pans_Pa_3_10220	SMAC_04628	SMAC_08161
62	CHGT_10345	CHGT_10346	ncra_NCU01701.t1	ncra_NCU01702.t1	ndis_t_102586	ndis_t_128235	pans_Pa_3_6740	SMAC_02408	SMAC_02409
63	CHGT_10312	ncra_NCU01658.t1	ncra_NCU01668.t1	ndis_t_102538	ndis_t_18805	pans_Pa_3_6420	pans_Pa_3_6430	SMAC_02385	SMAC_02390
64	CHGT_10298	ncra_NCU00212.t1	ncra_NCU01634.t1	ndis_t_161741	ndis_t_168735	pans_Pa_6_5340	pans_Pa_7_2550	SMAC_02364	SMAC_05286
65	CHGT_10060	ncra_NCU04674.t1	ncra_NCU09281.t1	ndis_t_100194	ndis_t_129059	pans_Pa_2_60	pans_Pa_5_1420	SMAC_08332	SMAC_08660
66	CHGT_08974	CHGT_08975	ncra_NCU10904.t1	ncra_NCU10905.t1	ndis_t_126380	pans_Pa_4_8430	pans_Pa_4_8440	SMAC_03398	SMAC_03400
67	CHGT_07124	CHGT_08765	ncra_NCU05577.t1	ndis_t_126531	ndis_t_17974	pans_Pa_2_10270	pans_Pa_4_3750	SMAC_03290	SMAC_06603
68	CHGT_07093	ncra_NCU04251.t1	ncra_NCU05239.t1	ndis_t_19255	ndis_t_72179	pans_Pa_1_24310	pans_Pa_2_12490	SMAC_07162	SMAC_07828
69	CHGT_07011	CHGT_07012	ncra_NCU04333.t1	ncra_NCU10077.t1	ndis_t_123520	ndis_t_152898	pans_Pa_2_12900	pans_Pa_2_12910	SMAC_05555
70	CHGT_06263	CHGT_06264	ncra_NCU11187.t1	ncra_NCU11188.t1	ndis_t_126780	pans_Pa_1_14860	pans_Pa_1_14870	SMAC_01309	SMAC_01310
71	CHGT_06242	CHGT_06243	ncra_NCU00614.t1	ncra_NCU11065.t1	ndis_t_126789	ndis_t_80573	pans_Pa_1_14740	pans_Pa_1_14750	SMAC_01299
72	CHGT_06099	CHGT_07547	CHGT_09830	ncra_NCU01123.t1	ndis_t_88408	pans_Pa_3_890	pans_Pa_5_1820	pans_Pa_5_8020	SMAC_03197
73	CHGT_05990	ncra_NCU04856.t1	ncra_NCU06724.t1	ndis_t_164170	ndis_t_165076	pans_Pa_1_18080	pans_Pa_2_10220	SMAC_06609	SMAC_09041
74	CHGT_05931	CHGT_05938	ncra_NCU00517.t1	ncra_NCU00518.t1	ndis_t_125263	pans_Pa_1_18620	pans_Pa_1_18630	SMAC_00450	SMAC_00451
75	CHGT_05272	CHGT_05558	ncra_NCU06523.t1	ncra_NCU07860.t1	ndis_t_22692	ndis_t_87511	pans_Pa_1_16140	SMAC_02134	SMAC_03080
76	CHGT_04996	CHGT_04997	ncra_NCU11282.t1	ncra_NCU11283.t1	ndis_t_10726	pans_Pa_3_2990	pans_Pa_3_3040	SMAC_03744	SMAC_03745
77	CHGT_04379	ncra_NCU04798.t1	ncra_NCU07269.t1	ndis_t_124337	ndis_t_98005	pans_Pa_4_9200	pans_Pa_6_9260	SMAC_00804	SMAC_03435
78	CHGT_04313	CHGT_07580	ncra_NCU03592.t1	ncra_NCU06281.t1	ndis_t_122912	ndis_t_93492	pans_Pa_2_6450	SMAC_01068	SMAC_03123
79	CHGT_03558	CHGT_09457	CHGT_09901	ncra_NCU07035.t1	ndis_t_19408	pans_Pa_5_3790	SMAC_02291	SMAC_09039	SMAC_09121
80	CHGT_03364	CHGT_03365	ncra_NCU11352.t1	ncra_NCU11353.t1	ndis_t_16692	pans_Pa_7_2440	pans_Pa_7_2450	SMAC_02164	SMAC_02165
81	CHGT_03292	CHGT_04545	ncra_NCU00420.t1	ncra_NCU08020.t1	ndis_t_92997	ndis_t_96546	pans_Pa_6_1450	pans_Pa_7_8170	SMAC_01858
82	CHGT_03197	CHGT_03198	ncra_NCU07580.t1	ncra_NCU09018.t1	ndis_t_166776	ndis_t_59137	pans_Pa_7_7030	pans_Pa_7_7040	SMAC_01971
83	CHGT_03096	CHGT_03097	ncra_NCU06264.t1	ncra_NCU06265.t1	ndis_t_167073	ndis_t_97443	pans_Pa_7_6460	pans_Pa_7_6470	SMAC_00082
84	CHGT_02182	ncra_NCU02478.t1	ncra_NCU08132.t1	ndis_t_73672	ndis_t_83043	pans_Pa_5_2730	pans_Pa_5_910	SMAC_03619	SMAC_05986
85	CHGT_01718	CHGT_01723	ncra_NCU02109.t1	ncra_NCU02110.t1	ndis_t_108140	ndis_t_153231	pans_Pa_1_2280	pans_Pa_1_2410	SMAC_05007
86	CHGT_01558	ncra_NCU05830.t1	ncra_NCU10262.t1	ndis_t_82821	ndis_t_94685	pans_Pa_1_7170	pans_Pa_5_1430	SMAC_04837	SMAC_07624
87	CHGT_00525	CHGT_00533	ncra_NCU04609.t1	ncra_NCU04610.t1	ndis_t_122955	ndis_t_152317	pans_Pa_2_650	pans_Pa_2_690	SMAC_06524
88	CHGT_00299	CHGT_06815	CHGT_10115	ncra_NCU06294.t1	ndis_t_75154	pans_Pa_5_1810	pans_Pa_6_6230	pans_Pa_6_6240	SMAC_01054
89	CHGT_00243	CHGT_06067	ncra_NCU02925.t1	ndis_t_17146	ndis_t_23117	pans_Pa_1_980	pans_Pa_2_6720	SMAC_00522	SMAC_05041
90	CHGT_00236	pans_Pa_1_5060	pans_Pa_2_1220	pans_Pa_2_1230	pans_Pa_3_10970	pans_Pa_3_10980	pans_Pa_3_430	pans_Pa_3_440	SMAC_00052
91	CHGT_00081	CHGT_00127	CHGT_00167	CHGT_03561	CHGT_04331	CHGT_09996	CHGT_10039	CHGT_11117	pans_Pa_1_22050
92	CHGT_00055	CHGT_10804	ncra_NCU07737.t1	ncra_NCU07738.t1	ndis_t_70010	ndis_t_88334	pans_Pa_0_810	pans_Pa_1_16440	SMAC_05072
93	ndis_t_114481	ndis_t_21099	ndis_t_24574	ndis_t_35995	ndis_t_45781	ndis_t_58581	SMAC_09668	SMAC_09717
94	ncra_NCU05801.t1	ndis_t_127697	pans_Pa_1_23360	pans_Pa_2_6930	pans_Pa_2_780	pans_Pa_4_3660	pans_Pa_6_10450	SMAC_07646
95	CHGT_10695	CHGT_10696	ncra_NCU08403.t1	ncra_NCU10833.t1	ndis_t_102022	pans_Pa_3_10690	pans_Pa_3_10700	SMAC_08152
96	CHGT_10273	CHGT_10276	ncra_NCU05392.t1	ndis_t_103165	ndis_t_84782	pans_Pa_6_5110	pans_Pa_6_5130	SMAC_04141
97	CHGT_10238	CHGT_10239	ncra_NCU11332.t1	ncra_NCU11333.t1	ndis_t_128426	pans_Pa_6_5770	pans_Pa_6_5780	SMAC_04183
98	CHGT_09814	CHGT_09815	ncra_NCU06925.t1	ndis_t_62817	pans_Pa_5_11450	pans_Pa_5_11460	SMAC_07451	SMAC_07452
99	CHGT_09528	ncra_NCU08128.t1	ndis_t_26505	pans_Pa_4_4580	pans_Pa_5_720	SMAC_03616	SMAC_03892	SMAC_06042
100	CHGT_08728	CHGT_08729	ncra_NCU05600.t1	ndis_t_111258	pans_Pa_4_9700	pans_Pa_4_9710	SMAC_03313	SMAC_03314
101	CHGT_08450	ncra_NCU03533.t1	ncra_NCU04589.t1	ndis_t_17608	ndis_t_86864	pans_Pa_4_1050	pans_Pa_6_6160	SMAC_02764
102	CHGT_07695	ncra_NCU10291.t1	ncra_NCU10292.t1	ndis_t_128908	pans_Pa_2_6210	pans_Pa_2_6220	SMAC_07974	SMAC_07975
103	CHGT_07534	ncra_NCU07894.t1	ncra_NCU08397.t1	ndis_t_100319	ndis_t_94327	pans_Pa_2_7670	SMAC_03063	SMAC_05693
104	CHGT_05478	ncra_NCU09154.t1	ncra_NCU09503.t1	ndis_t_129390	ndis_t_87060	pans_Pa_7_1390	SMAC_07877	SMAC_09214
105	CHGT_05254	ncra_NCU05185.t1	ndis_t_158013	pans_Pa_1_10820	pans_Pa_1_24450	pans_Pa_5_360	pans_Pa_5_6770	SMAC_07143
106	CHGT_05226	CHGT_05233	ncra_NCU07591.t1	ndis_t_158616	pans_Pa_3_290	pans_Pa_3_350	SMAC_07296	SMAC_07297
107	CHGT_05216	CHGT_05218	ncra_NCU07619.t1	ncra_NCU07620.t1	ndis_t_104787	ndis_t_67671	pans_Pa_3_150	SMAC_07311
108	CHGT_04702	CHGT_04703	ncra_NCU07680.t1	ndis_t_93909	pans_Pa_6_3590	pans_Pa_6_3600	SMAC_00872	SMAC_00873
109	CHGT_04621	CHGT_04643	ncra_NCU07686.t1	ndis_t_124820	pans_Pa_6_2650	pans_Pa_6_3000	SMAC_00866	SMAC_12094
110	CHGT_04526	CHGT_04527	ncra_NCU09732.t1	ndis_t_124866	pans_Pa_6_1590	pans_Pa_6_1600	SMAC_04778	SMAC_04779
111	CHGT_03349	CHGT_03381	ncra_NCU00217.t1	ndis_t_12589	pans_Pa_7_2600	pans_Pa_7_2690	SMAC_02219	SMAC_02220
112	CHGT_02714	CHGT_03127	CHGT_05307	CHGT_05979	CHGT_06114	CHGT_07480	CHGT_07663	CHGT_09764
113	CHGT_02574	CHGT_02575	ncra_NCU05929.t1	ndis_t_104060	pans_Pa_1_21860	pans_Pa_7_4930	SMAC_05289	SMAC_06944
114	CHGT_02547	ncra_NCU03714.t1	ncra_NCU03715.t1	ndis_t_135347	ndis_t_70554	pans_Pa_2_3450	SMAC_02572	SMAC_02573
115	CHGT_02058	CHGT_04079	ncra_NCU02847.t1	ndis_t_125175	pans_Pa_1_190	pans_Pa_1_21510	pans_Pa_3_11570	pans_Pa_6_7760
116	CHGT_01607	CHGT_01608	ncra_NCU09113.t1	ndis_t_99421	pans_Pa_1_9540	pans_Pa_1_9550	SMAC_04608	SMAC_04609
117	CHGT_00542	CHGT_08141	ncra_NCU03584.t1	ndis_t_89117	pans_Pa_2_510	pans_Pa_2_6850	pans_Pa_2_7410	SMAC_03130
118	CHGT_00198	CHGT_09309	CHGT_09766	CHGT_10993	ncra_NCU06693.t1	ndis_t_123221	pans_Pa_7_2950	SMAC_06642
119	CHGT_00192	CHGT_02050	CHGT_03535	CHGT_05354	CHGT_05421	CHGT_08486	CHGT_09452	ncra_NCU09969.t1
120	CHGT_00115	CHGT_00118	CHGT_03799	CHGT_05628	CHGT_07527	CHGT_08613	CHGT_09963	CHGT_10888
121	ncra_NCU02444.t1	ndis_t_115201	ndis_t_50190	ndis_t_69510	ndis_t_69522	ndis_t_69760	ndis_t_69844
122	ncra_NCU09025.t1	ncra_NCU09026.t1	ndis_t_100493	ndis_t_100494	pans_Pa_5_9870	pans_Pa_5_9900	SMAC_09230
123	CHGT_10957	ncra_NCU02022.t1	ncra_NCU10970.t1	ndis_t_169525	SMAC_05466	SMAC_07876	SMAC_09421
124	CHGT_10896	ncra_NCU06032.t1	ndis_t_127604	pans_Pa_2_13990	pans_Pa_5_4700	SMAC_06929	SMAC_07434
125	CHGT_10847	ncra_NCU06020.t1	ndis_t_14434	pans_Pa_5_5160	pans_Pa_5_5170	SMAC_07397	SMAC_07398
126	CHGT_10792	ncra_NCU03354.t1	ndis_t_159125	pans_Pa_3_6350	pans_Pa_6_470	SMAC_00545	SMAC_04080
127	CHGT_10609	CHGT_10876	ncra_NCU08719.t1	ndis_t_18535	pans_Pa_6_11400	SMAC_00040	SMAC_07005
128	CHGT_09842	ncra_NCU06143.t1	ndis_t_82422	pans_Pa_2_5350	pans_Pa_5_11520	SMAC_06373	SMAC_07023
129	CHGT_09717	ncra_NCU06110.t1	ncra_NCU06110.t2	ncra_NCU06110.t3	ndis_t_167955	pans_Pa_5_8470	SMAC_06409
130	CHGT_09569	ncra_NCU07138.t1	ndis_t_167483	ndis_t_169775	pans_Pa_1_15120	SMAC_01266	SMAC_07727
131	CHGT_09470	CHGT_09488	ncra_NCU07099.t1	ndis_t_97744	pans_Pa_2_13480	pans_Pa_4_5430	SMAC_07764
132	CHGT_09321	CHGT_11058	ncra_NCU06583.t1	ndis_t_22634	pans_Pa_6_10460	pans_Pa_6_10470	SMAC_04710
133	CHGT_09218	CHGT_09295	ncra_NCU03931.t1	ndis_t_98811	pans_Pa_4_6450	SMAC_06343	SMAC_06344
134	CHGT_08499	ncra_NCU06421.t1	ncra_NCU06422.t1	ndis_t_114883	ndis_t_68711	pans_Pa_7_980	SMAC_02185
135	CHGT_08322	CHGT_08323	ncra_NCU08432.t1	ndis_t_64998	pans_Pa_7_10	SMAC_00030	SMAC_00031
136	CHGT_07967	ncra_NCU01517.t1	ndis_t_83927	pans_Pa_3_3770	pans_Pa_3_4910	SMAC_01752	SMAC_06215
137	CHGT_07788	ncra_NCU10143.t1	ncra_NCU10144.t1	ndis_t_123326	pans_Pa_2_5500	SMAC_04504	SMAC_04505
138	CHGT_07646	CHGT_08793	CHGT_09586	CHGT_10027	CHGT_10128	pans_Pa_5_11000	pans_Pa_6_11230
139	CHGT_06976	ncra_NCU08961.t1	ndis_t_165288	ndis_t_90773	pans_Pa_2_13160	SMAC_05517	SMAC_05518
140	CHGT_06810	ncra_NCU06650.t1	ndis_t_71475	pans_Pa_2_8170	pans_Pa_6_11160	SMAC_06559	SMAC_09519
141	CHGT_06786	CHGT_08435	CHGT_09438	ncra_NCU00825.t1	ndis_t_77387	pans_Pa_1_5340	SMAC_01504
142	CHGT_05860	ncra_NCU00976.t1	ncra_NCU00977.t1	ndis_t_109965	pans_Pa_1_16710	SMAC_00253	SMAC_00254
143	CHGT_05043	ncra_NCU10459.t1	ndis_t_76034	pans_Pa_3_1830	pans_Pa_3_1840	SMAC_03029	SMAC_03030
144	CHGT_04695	ncra_NCU11371.t1	ncra_NCU11372.t1	ndis_t_124807	pans_Pa_6_3530	pans_Pa_6_3540	SMAC_00878
145	CHGT_04454	ncra_NCU04402.t1	ncra_NCU10110.t1	ndis_t_153955	pans_Pa_6_990	SMAC_07345	SMAC_07346
146	CHGT_04408	CHGT_04409	ncra_NCU06969.t1	ndis_t_103781	pans_Pa_6_9730	pans_Pa_6_9740	SMAC_00773
147	CHGT_04166	ncra_NCU06575.t1	ncra_NCU06576.t1	ndis_t_124927	ndis_t_166242	pans_Pa_6_790	SMAC_04700
148	CHGT_03739	ncra_NCU05183.t1	ndis_t_158012	pans_Pa_1_24580	SMAC_07145	SMAC_07146	SMAC_07147
149	CHGT_03696	CHGT_08065	CHGT_08393	CHGT_10614	ncra_NCU03865.t1	ncra_NCU03866.t1	ndis_t_68633
150	CHGT_03394	ncra_NCU11175.t1	ncra_NCU11176.t1	ndis_t_12575	pans_Pa_7_2730	pans_Pa_7_2740	SMAC_12113
151	CHGT_03370	ncra_NCU00114.t1	ndis_t_167007	pans_Pa_7_2370	pans_Pa_7_2380	SMAC_08086	SMAC_08087
152	CHGT_02936	CHGT_02967	ncra_NCU00363.t1	ncra_NCU00364.t1	ndis_t_96668	pans_Pa_7_5190	SMAC_06461
153	CHGT_02721	ncra_NCU09360.t1	ncra_NCU09999.t1	ndis_t_87882	pans_Pa_1_14190	pans_Pa_1_14200	SMAC_04226
154	CHGT_02331	CHGT_02338	ncra_NCU06891.t1	ndis_t_100620	pans_Pa_0_1600	pans_Pa_0_1630	SMAC_05898
155	CHGT_02313	ncra_NCU07168.t1	ncra_NCU08537.t1	ndis_t_16657	pans_Pa_5_10620	pans_Pa_5_340	SMAC_06026
156	CHGT_02284	ncra_NCU07766.t1	ndis_t_85982	pans_Pa_1_1220	pans_Pa_5_12790	SMAC_09153	SMAC_09414
157	CHGT_02104	CHGT_09768	ncra_NCU00993.t1	ndis_t_125403	pans_Pa_2_13560	pans_Pa_4_90	SMAC_00271
158	CHGT_02028	ncra_NCU08628.t1	ndis_t_154499	ndis_t_33041	pans_Pa_1_120	SMAC_04908	SMAC_04911
159	CHGT_02006	CHGT_08561	ncra_NCU04436.t1	ndis_t_56387	SMAC_01170	SMAC_01172	SMAC_01173
160	CHGT_01986	CHGT_07467	ncra_NCU10448.t1	ndis_t_135187	pans_Pa_0_510	pans_Pa_2_4920	SMAC_02740
161	CHGT_01964	CHGT_08741	ncra_NCU00890.t1	ndis_t_125485	pans_Pa_1_1480	pans_Pa_4_9910	SMAC_01576
162	CHGT_01843	CHGT_01924	CHGT_05588	CHGT_07843	pans_Pa_3_630	pans_Pa_5_1230	SMAC_04381
163	CHGT_01831	ncra_NCU08375.t1	ndis_t_99301	pans_Pa_1_3060	pans_Pa_1_3070	SMAC_01640	SMAC_01641
164	CHGT_01725	ncra_NCU02069.t1	ndis_t_123878	pans_Pa_1_2730	pans_Pa_1_2740	SMAC_04965	SMAC_04966
165	CHGT_01455	ncra_NCU02809.t1	ndis_t_94772	pans_Pa_1_7910	pans_Pa_1_7920	SMAC_00628	SMAC_00629
166	CHGT_01335	CHGT_07532	ncra_NCU00700.t1	ndis_t_95957	pans_Pa_1_4720	pans_Pa_3_2710	SMAC_01380
167	CHGT_01267	CHGT_09436	ncra_NCU00822.t1	ndis_t_110101	pans_Pa_1_5310	pans_Pa_4_4790	SMAC_01500
168	CHGT_01110	ncra_NCU11236.t1	ncra_NCU11237.t1	ndis_t_108451	pans_Pa_1_8470	SMAC_05954	SMAC_05955
169	CHGT_00996	CHGT_01007	CHGT_09051	ncra_NCU05170.t1	ncra_NCU08541.t1	ndis_t_103253	SMAC_07140
170	CHGT_00929	CHGT_05055	ncra_NCU07205.t1	ndis_t_90877	pans_Pa_1_10780	pans_Pa_2_13570	SMAC_06886
171	CHGT_00492	CHGT_10821	ncra_NCU04676.t1	ndis_t_158579	pans_Pa_2_30	pans_Pa_2_40	SMAC_08329
172	CHGT_00369	ncra_NCU02332.t1	ndis_t_141084	pans_Pa_5_11150	pans_Pa_5_13080	SMAC_03557	SMAC_03559
173	CHGT_00338	ncra_NCU11409.t1	ndis_t_127248	pans_Pa_5_6520	pans_Pa_5_6530	SMAC_08636	SMAC_08637
174	CHGT_00333	CHGT_00334	ncra_NCU11407.t1	ncra_NCU11419.t1	ndis_t_100154	pans_Pa_5_6580	SMAC_08632
175	CHGT_00230	ncra_NCU07008.t1	ndis_t_103700	pans_Pa_1_21950	pans_Pa_5_6740	SMAC_07379	SMAC_09280
176	CHGT_00015	CHGT_08361	ncra_NCU09050.t1	ndis_t_156896	pans_Pa_4_520	pans_Pa_6_7800	SMAC_05863
177	ncra_NCU05957.t1	ncra_NCU09954.t1	ndis_t_105133	ndis_t_158363	pans_Pa_2_8770	pans_Pa_5_240
178	SMAC_09673	SMAC_09852	SMAC_10013	SMAC_10062	SMAC_10836	SMAC_11706
179	ncra_NCU09957.t1	ndis_t_90835	SMAC_09507	SMAC_09508	SMAC_09615	SMAC_10340
180	ncra_NCU05841.t1	ndis_t_168023	SMAC_09155	SMAC_09737	SMAC_09744	SMAC_09788
181	ncra_NCU03288.t1	ndis_t_13714	pans_Pa_4_980	pans_Pa_6_10090	SMAC_03001	SMAC_03002
182	ncra_NCU07235.t1	ndis_t_18401	pans_Pa_3_8770	pans_Pa_5_2870	SMAC_01463	SMAC_09247
183	ncra_NCU04437.t1	ndis_t_124575	pans_Pa_6_10050	pans_Pa_6_10060	SMAC_01169	SMAC_01171
184	ncra_NCU10677.t1	ndis_t_22305	ndis_t_22306	pans_Pa_6_7490	SMAC_01066	SMAC_01067
185	CHGT_11105	ndis_t_67141	ndis_t_67298	ndis_t_67339	ndis_t_67345	ndis_t_67440
186	CHGT_11100	CHGT_11103	ndis_t_67082	ndis_t_67260	ndis_t_67309	ndis_t_67402
187	CHGT_11062	ncra_NCU09292.t1	ndis_t_140355	pans_Pa_5_4190	SMAC_08647	SMAC_08648
188	CHGT_10999	CHGT_11016	CHGT_11030	CHGT_11045	CHGT_11094	ndis_t_55875
189	CHGT_10998	CHGT_11015	CHGT_11031	CHGT_11046	CHGT_11093	CHGT_11123
190	CHGT_10934	CHGT_10935	ncra_NCU02225.t1	ndis_t_101512	pans_Pa_5_4470	SMAC_03665
191	CHGT_10926	ncra_NCU09288.t1	ndis_t_156750	pans_Pa_5_4550	SMAC_08651	SMAC_08652
192	CHGT_10912	ncra_NCU09409.t1	ncra_NCU09410.t1	ndis_t_100351	pans_Pa_5_4800	SMAC_05670
193	CHGT_10900	ncra_NCU06041.t1	ndis_t_26242	pans_Pa_2_8050	pans_Pa_5_4730	SMAC_07425
194	CHGT_10891	ncra_NCU05788.t1	ndis_t_168044	pans_Pa_1_6440	pans_Pa_7_7290	SMAC_07657
195	CHGT_10812	ncra_NCU07807.t1	ncra_NCU07807.t2	ndis_t_169230	pans_Pa_0_710	SMAC_08213
196	CHGT_10771	ncra_NCU07222.t1	ndis_t_123597	pans_Pa_0_1200	pans_Pa_2_13420	SMAC_06863
197	CHGT_10708	ncra_NCU08412.t1	ncra_NCU11068.t1	ndis_t_128031	pans_Pa_3_10640	SMAC_08144
198	CHGT_10692	ncra_NCU08402.t1	ncra_NCU10574.t1	ndis_t_83648	pans_Pa_3_11270	SMAC_08153
199	CHGT_10690	ncra_NCU08411.t1	ncra_NCU10383.t1	ndis_t_163054	pans_Pa_3_11290	SMAC_08142
200	CHGT_10688	ncra_NCU08410.t1	ncra_NCU10866.t1	ndis_t_44187	pans_Pa_3_11310	SMAC_08141
201	CHGT_10687	ncra_NCU08409.t1	ncra_NCU10283.t1	ndis_t_83665	pans_Pa_3_11330	SMAC_08139
202	CHGT_10672	ncra_NCU08625.t1	ndis_t_154496	pans_Pa_3_11480	pans_Pa_5_10190	SMAC_04912
203	CHGT_10653	ncra_NCU09357.t1	ndis_t_101921	pans_Pa_3_11530	SMAC_08696	SMAC_08698
204	CHGT_10649	ncra_NCU09636.t1	ndis_t_104674	pans_Pa_4_3810	pans_Pa_6_10300	SMAC_00028
205	CHGT_10646	ncra_NCU09637.t1	ndis_t_129064	pans_Pa_4_3850	pans_Pa_6_10320	SMAC_07010
206	CHGT_10629	ncra_NCU08414.t1	ncra_NCU10914.t1	ndis_t_102059	pans_Pa_3_10540	SMAC_08126
207	CHGT_10622	ncra_NCU08416.t1	ncra_NCU10379.t1	ndis_t_168269	pans_Pa_3_10550	SMAC_08127
208	CHGT_10616	ncra_NCU08417.t1	ncra_NCU10479.t1	ndis_t_128035	pans_Pa_3_10560	SMAC_08128
209	CHGT_10605	ncra_NCU08408.t1	ncra_NCU10272.t1	ndis_t_102038	pans_Pa_3_11100	SMAC_08138
210	CHGT_10562	ncra_NCU02341.t1	ndis_t_157393	pans_Pa_5_12920	pans_Pa_5_6700	SMAC_03545
211	CHGT_10560	ncra_NCU11043.t1	ndis_t_129180	pans_Pa_4_2010	pans_Pa_5_7010	SMAC_05631
212	CHGT_10438	ncra_NCU06775.t1	ndis_t_141638	pans_Pa_3_9480	SMAC_06765	SMAC_06766
213	CHGT_10307	ncra_NCU01642.t1	ndis_t_128201	pans_Pa_6_5260	SMAC_02368	SMAC_02369
214	CHGT_10243	ncra_NCU06851.t1	ndis_t_157933	pans_Pa_6_5690	pans_Pa_6_5700	SMAC_04191
215	CHGT_10113	ncra_NCU02408.t1	ndis_t_169781	pans_Pa_5_210	pans_Pa_5_5820	SMAC_08298
216	CHGT_10069	ncra_NCU05861.t1	ndis_t_157137	pans_Pa_5_1320	SMAC_09204	SMAC_09205
217	CHGT_10067	ncra_NCU05858.t1	ndis_t_82767	pans_Pa_1_4690	pans_Pa_5_1240	SMAC_09193
218	CHGT_10025	ncra_NCU09023.t1	ndis_t_25956	pans_Pa_5_4140	pans_Pa_7_3560	SMAC_09228
219	CHGT_10020	ncra_NCU02926.t1	ndis_t_138053	pans_Pa_5_11050	SMAC_00519	SMAC_00521
220	CHGT_09991	CHGT_11071	ncra_NCU09022.t1	ndis_t_127396	pans_Pa_5_4290	SMAC_09227
221	CHGT_09985	ncra_NCU03512.t1	ndis_t_114603	pans_Pa_3_2870	pans_Pa_3_600	SMAC_07243
222	CHGT_09968	ncra_NCU05953.t1	ndis_t_128850	pans_Pa_5_3200	pans_Pa_6_7320	SMAC_06977
223	CHGT_09927	ncra_NCU04527.t1	ndis_t_25892	pans_Pa_5_12780	SMAC_06099	SMAC_06100
224	CHGT_09917	CHGT_09960	ncra_NCU04928.t1	ndis_t_129172	pans_Pa_1_13200	SMAC_05618
225	CHGT_09885	ncra_NCU08977.t1	ndis_t_78013	pans_Pa_5_13040	SMAC_01933	SMAC_06361
226	CHGT_09851	ncra_NCU06931.t1	ndis_t_127475	pans_Pa_5_11310	pans_Pa_5_11320	SMAC_07458
227	CHGT_09821	ncra_NCU09442.t1	ndis_t_156769	pans_Pa_5_11650	SMAC_08614	SMAC_08615
228	CHGT_09806	ncra_NCU08177.t1	ndis_t_64277	pans_Pa_5_4030	SMAC_03569	SMAC_09609
229	CHGT_09801	ncra_NCU08179.t1	ndis_t_14585	pans_Pa_0_1320	SMAC_03567	SMAC_09611
230	CHGT_09793	ncra_NCU06075.t1	ncra_NCU06075.t2	ndis_t_167970	pans_Pa_5_3960	SMAC_04927
231	CHGT_09781	ncra_NCU09345.t1	ncra_NCU09345.t2	ncra_NCU09345.t3	ndis_t_168236	SMAC_07852
232	CHGT_09695	ncra_NCU06862.t1	ndis_t_127428	pans_Pa_5_8720	pans_Pa_5_8730	SMAC_05927
233	CHGT_09625	ncra_NCU02242.t1	ndis_t_157308	pans_Pa_5_9520	pans_Pa_5_9530	SMAC_03684
234	CHGT_09614	ncra_NCU02230.t1	ndis_t_101527	pans_Pa_5_9410	pans_Pa_5_9490	SMAC_03669
235	CHGT_09606	ncra_NCU02291.t1	ndis_t_83291	pans_Pa_5_9550	pans_Pa_5_9560	SMAC_08739
236	CHGT_09505	ncra_NCU05854.t1	ndis_t_101146	pans_Pa_6_11270	pans_Pa_6_40	SMAC_09291
237	CHGT_09386	ncra_NCU04032.t1	ndis_t_126661	pans_Pa_4_5370	pans_Pa_4_5380	SMAC_07129
238	CHGT_09348	ncra_NCU07767.t1	ndis_t_104374	pans_Pa_5_12660	SMAC_09152	SMAC_09554
239	CHGT_09342	ncra_NCU00246.t1	ndis_t_96883	pans_Pa_4_5490	SMAC_06659	SMAC_06660
240	CHGT_09228	ncra_NCU04021.t1	ndis_t_98610	pans_Pa_1_3150	pans_Pa_4_7230	SMAC_01084
241	CHGT_09157	ncra_NCU02220.t1	ndis_t_157289	pans_Pa_4_8800	pans_Pa_5_9460	SMAC_03660
242	CHGT_09097	ncra_NCU05994.t1	ndis_t_104202	pans_Pa_4_8070	pans_Pa_5_2420	SMAC_07923
243	CHGT_09096	ncra_NCU09640.t1	ndis_t_104688	pans_Pa_4_8020	pans_Pa_6_10350	SMAC_07904
244	CHGT_09034	ncra_NCU04059.t1	ndis_t_167369	ndis_t_167370	pans_Pa_4_7260	SMAC_00642
245	CHGT_09012	ncra_NCU04728.t1	ndis_t_24628	pans_Pa_4_8690	pans_Pa_4_8700	SMAC_03834
246	CHGT_09002	ncra_NCU07068.t1	ndis_t_97773	pans_Pa_4_6920	pans_Pa_5_2460	SMAC_03878
247	CHGT_08999	ncra_NCU04693.t1	ndis_t_12958	pans_Pa_4_8660	SMAC_03860	SMAC_03861
248	CHGT_08939	ncra_NCU04796.t1	ncra_NCU10691.t1	ndis_t_167227	pans_Pa_4_9350	SMAC_03432
249	CHGT_08593	CHGT_08595	CHGT_08597	ncra_NCU06906.t1	ndis_t_100636	SMAC_05879
250	CHGT_08541	ncra_NCU05502.t1	ndis_t_126582	pans_Pa_4_2000	pans_Pa_5_3640	SMAC_00715
251	CHGT_08497	ncra_NCU06382.t1	ndis_t_11084	pans_Pa_7_990	SMAC_00969	SMAC_00970
252	CHGT_08454	ncra_NCU05318.t1	ndis_t_128606	pans_Pa_5_1140	SMAC_09585	SMAC_09658
253	CHGT_08442	ncra_NCU08406.t1	ncra_NCU10650.t1	ndis_t_64697	pans_Pa_3_5570	SMAC_08148
254	CHGT_08363	CHGT_09704	ncra_NCU09049.t1	ndis_t_167881	pans_Pa_4_510	SMAC_05862
255	CHGT_08218	ncra_NCU02031.t1	ndis_t_91597	pans_Pa_0_160	pans_Pa_6_7310	SMAC_05475
256	CHGT_08183	CHGT_08194	CHGT_08755	pans_Pa_2_600	pans_Pa_3_3320	pans_Pa_6_3130
257	CHGT_08142	CHGT_09587	ncra_NCU00306.t1	ndis_t_96771	pans_Pa_7_5740	SMAC_06720
258	CHGT_08130	ncra_NCU03379.t1	ndis_t_86626	pans_Pa_6_4960	pans_Pa_6_4970	SMAC_08254
259	CHGT_08035	ncra_NCU09549.t1	ndis_t_90051	pans_Pa_3_2300	pans_Pa_3_5600	SMAC_07062
260	CHGT_07951	ncra_NCU06756.t1	ndis_t_84554	pans_Pa_3_8300	pans_Pa_3_8310	SMAC_06747
261	CHGT_07782	ncra_NCU01431.t1	ndis_t_152707	pans_Pa_2_5560	SMAC_04496	SMAC_04497
262	CHGT_07706	ncra_NCU01200.t1	ncra_NCU01200.t2	ndis_t_164890	pans_Pa_2_6070	SMAC_07541
263	CHGT_07688	ncra_NCU08405.t1	ncra_NCU10133.t1	ndis_t_102029	pans_Pa_5_10030	SMAC_06789
264	CHGT_07668	CHGT_07756	ncra_NCU02916.t1	ndis_t_154621	pans_Pa_4_1020	SMAC_00529
265	CHGT_07661	ncra_NCU08418.t1	ncra_NCU10306.t1	ndis_t_168271	pans_Pa_3_10570	SMAC_08129
266	CHGT_07482	ncra_NCU01061.t1	ndis_t_52116	pans_Pa_1_21790	SMAC_02741	SMAC_07210
267	CHGT_07448	ncra_NCU01046.t1	ndis_t_122697	pans_Pa_2_4840	SMAC_02724	SMAC_02725
268	CHGT_07410	ncra_NCU04621.t1	ndis_t_89238	pans_Pa_2_4370	pans_Pa_6_8140	SMAC_03910
269	CHGT_07357	ncra_NCU04579.t1	ndis_t_152292	pans_Pa_2_3890	SMAC_02748	SMAC_09835
270	CHGT_07151	ncra_NCU03754.t1	ndis_t_88805	pans_Pa_2_11130	SMAC_02602	SMAC_02603
271	CHGT_06993	ncra_NCU08936.t1	ncra_NCU08936.t2	ndis_t_160020	pans_Pa_2_13000	SMAC_05542
272	CHGT_06915	CHGT_10485	ncra_NCU09491.t1	ndis_t_115101	pans_Pa_3_9660	SMAC_08194
273	CHGT_06880	ncra_NCU00720.t1	ndis_t_95923	pans_Pa_1_5390	pans_Pa_4_2240	SMAC_01412
274	CHGT_06729	ncra_NCU07350.t1	ndis_t_95367	pans_Pa_1_16360	SMAC_00292	SMAC_00303
275	CHGT_06579	CHGT_07202	ncra_NCU01965.t1	ndis_t_73406	pans_Pa_1_20540	SMAC_05409
276	CHGT_06578	ncra_NCU01966.t1	ncra_NCU01966.t2	ndis_t_52978	pans_Pa_1_20530	SMAC_05410
277	CHGT_06541	ncra_NCU02014.t1	ndis_t_91635	pans_Pa_1_19610	pans_Pa_1_19690	SMAC_05458
278	CHGT_06538	ncra_NCU02009.t1	ndis_t_54220	pans_Pa_1_19630	SMAC_05451	SMAC_05452
279	CHGT_06511	CHGT_06512	ncra_NCU10007.t1	ndis_t_165416	pans_Pa_1_19310	SMAC_05223
280	CHGT_06468	ncra_NCU10006.t1	ndis_t_20892	pans_Pa_1_19300	pans_Pa_5_2850	SMAC_05222
281	CHGT_06252	ncra_NCU00915.t1	ndis_t_95583	pans_Pa_1_14760	pans_Pa_4_6640	SMAC_00193
282	CHGT_06154	ncra_NCU00545.t1	ndis_t_99090	pans_Pa_1_15670	pans_Pa_1_15680	SMAC_12107
283	CHGT_06147	ncra_NCU00541.t1	ndis_t_111644	pans_Pa_1_15730	pans_Pa_1_15740	SMAC_01233
284	CHGT_06011	ncra_NCU09029.t1	ndis_t_100485	pans_Pa_5_3390	pans_Pa_6_10430	SMAC_09233
285	CHGT_05966	ncra_NCU03041.t1	ndis_t_76752	pans_Pa_1_17780	pans_Pa_1_17790	SMAC_00423
286	CHGT_05882	ncra_NCU09939.t1	ndis_t_104854	ndis_t_128619	pans_Pa_4_5540	SMAC_01654
287	CHGT_05841	ncra_NCU06245.t1	ndis_t_79135	pans_Pa_7_8960	SMAC_07075	SMAC_07076
288	CHGT_05834	CHGT_05835	ncra_NCU06231.t1	ndis_t_79163	pans_Pa_7_8860	SMAC_07081
289	CHGT_05752	ncra_NCU00041.t1	ndis_t_161819	pans_Pa_7_9770	pans_Pa_7_9800	SMAC_00132
290	CHGT_05599	CHGT_06034	ncra_NCU05766.t1	ndis_t_157203	pans_Pa_4_560	SMAC_09008
291	CHGT_05527	ncra_NCU07825.t1	ndis_t_87439	pans_Pa_7_11580	SMAC_02103	SMAC_02104
292	CHGT_05163	ncra_NCU04902.t1	ndis_t_86520	pans_Pa_3_2120	pans_Pa_3_2170	SMAC_08393
293	CHGT_05050	ncra_NCU07343.t1	ndis_t_92836	pans_Pa_3_810	pans_Pa_7_4270	SMAC_03725
294	CHGT_04965	CHGT_10709	ncra_NCU08746.t1	ndis_t_113039	pans_Pa_3_10650	SMAC_06790
295	CHGT_04943	ncra_NCU06557.t1	ndis_t_75889	pans_Pa_3_1440	pans_Pa_6_8540	SMAC_04683
296	CHGT_04895	ncra_NCU04375.t1	ndis_t_22146	ndis_t_74835	pans_Pa_3_3680	SMAC_01770
297	CHGT_04890	ncra_NCU04382.t1	ndis_t_74858	pans_Pa_3_3620	pans_Pa_3_3630	SMAC_01762
298	CHGT_04861	CHGT_08775	ncra_NCU07475.t1	ndis_t_53342	pans_Pa_5_12810	SMAC_05165
299	CHGT_04851	ncra_NCU05309.t1	ndis_t_169025	ndis_t_169026	pans_Pa_3_4000	SMAC_01680
300	CHGT_04828	ncra_NCU05275.t1	ndis_t_103449	pans_Pa_3_4440	pans_Pa_3_4450	SMAC_01713
301	CHGT_04772	CHGT_09496	ncra_NCU05256.t1	ndis_t_168991	pans_Pa_6_5810	SMAC_01742
302	CHGT_04751	ncra_NCU06397.t1	ndis_t_166104	pans_Pa_3_4810	pans_Pa_3_4820	SMAC_00958
303	CHGT_04629	ncra_NCU07703.t1	ndis_t_22528	pans_Pa_1_16340	pans_Pa_6_2830	SMAC_00848
304	CHGT_04624	ncra_NCU07702.t1	ndis_t_75620	pans_Pa_6_2680	SMAC_00849	SMAC_00850
305	CHGT_04544	ncra_NCU08021.t1	ndis_t_74647	pans_Pa_6_1440	SMAC_01854	SMAC_01855
306	CHGT_04367	ncra_NCU09845.t1	pans_Pa_1_17940	pans_Pa_6_670	SMAC_04132	SMAC_08766
307	CHGT_04360	ncra_NCU07254.t1	ndis_t_21891	pans_Pa_4_3460	pans_Pa_6_9540	SMAC_00789
308	CHGT_04302	CHGT_08581	ncra_NCU04518.t1	ndis_t_93474	pans_Pa_4_2150	SMAC_01076
309	CHGT_04185	ncra_NCU06618.t1	ndis_t_11264	pans_Pa_6_300	SMAC_04744	SMAC_04745
310	CHGT_04109	ncra_NCU07904.t1	ndis_t_75969	pans_Pa_5_10790	pans_Pa_6_8150	SMAC_03060
311	CHGT_04078	ncra_NCU11343.t1	ncra_NCU11344.t1	ndis_t_12898	SMAC_07738	SMAC_07739
312	CHGT_04044	CHGT_10773	ncra_NCU09689.t1	ndis_t_151958	pans_Pa_0_900	SMAC_05060
313	CHGT_04041	ncra_NCU11382.t1	ndis_t_63747	pans_Pa_3_460	SMAC_06010	SMAC_09195
314	CHGT_03990	CHGT_05518	ncra_NCU04445.t1	ndis_t_56356	pans_Pa_7_11460	SMAC_01162
315	CHGT_03952	ncra_NCU07307.t1	ndis_t_74435	pans_Pa_1_23300	pans_Pa_2_7300	SMAC_00840
316	CHGT_03951	ncra_NCU07308.t1	ndis_t_74440	pans_Pa_1_23310	pans_Pa_2_7310	SMAC_00841
317	CHGT_03773	CHGT_03774	ncra_NCU07519.t1	pans_Pa_5_12930	pans_Pa_6_550	SMAC_08899
318	CHGT_03752	CHGT_05183	ncra_NCU07464.t1	ndis_t_141894	pans_Pa_2_8180	SMAC_01673
319	CHGT_03631	CHGT_07496	ncra_NCU05764.t1	ndis_t_168056	pans_Pa_1_15760	SMAC_09004
320	CHGT_03623	ncra_NCU08766.t1	ndis_t_87103	pans_Pa_7_4900	SMAC_04531	SMAC_08109
321	CHGT_03575	CHGT_08208	ncra_NCU03490.t1	ndis_t_105192	pans_Pa_6_4770	SMAC_07223
322	CHGT_03452	ncra_NCU05057.t1	ndis_t_85522	pans_Pa_4_5140	SMAC_07134	SMAC_07589
323	CHGT_03431	ncra_NCU08758.t1	ndis_t_68581	ndis_t_68600	pans_Pa_7_3230	SMAC_04517
324	CHGT_03414	ncra_NCU08763.t1	ndis_t_87101	pans_Pa_7_2970	SMAC_04522	SMAC_04523
325	CHGT_03203	ncra_NCU09012.t1	ndis_t_138666	pans_Pa_7_7310	SMAC_01965	SMAC_01966
326	CHGT_03053	ncra_NCU00471.t1	ndis_t_110448	pans_Pa_7_6160	SMAC_01905	SMAC_05773
327	CHGT_03043	ncra_NCU08991.t1	ncra_NCU08991.t2	ndis_t_166794	pans_Pa_7_7420	SMAC_01944
328	CHGT_02995	ncra_NCU00028.t1	ndis_t_167052	pans_Pa_7_5830	SMAC_00118	SMAC_00119
329	CHGT_02968	ncra_NCU06202.t1	ndis_t_126248	pans_Pa_7_5090	pans_Pa_7_5100	SMAC_05373
330	CHGT_02886	CHGT_05359	ncra_NCU00396.t1	ndis_t_59235	pans_Pa_7_2060	SMAC_08834
331	CHGT_02835	ncra_NCU02670.t1	ndis_t_153637	pans_Pa_1_13050	pans_Pa_1_13060	SMAC_04330
332	CHGT_02796	CHGT_02797	ncra_NCU02746.t1	ndis_t_165807	pans_Pa_1_13520	SMAC_04272
333	CHGT_02713	ncra_NCU10059.t1	ndis_t_159375	ndis_t_26277	pans_Pa_1_14270	SMAC_04219
334	CHGT_02694	ncra_NCU06660.t1	ndis_t_165872	pans_Pa_2_2110	pans_Pa_6_350	SMAC_09690
335	CHGT_02585	ncra_NCU01278.t1	ndis_t_89472	pans_Pa_2_2370	pans_Pa_2_2380	SMAC_03975
336	CHGT_02459	ncra_NCU01366.t1	ndis_t_123133	pans_Pa_2_8980	pans_Pa_2_8990	SMAC_04053
337	CHGT_02400	ncra_NCU09390.t1	ncra_NCU09390.t2	ndis_t_100296	pans_Pa_5_1990	SMAC_05650
338	CHGT_02358	CHGT_05883	CHGT_10521	CHGT_10613	CHGT_10734	CHGT_10822
339	CHGT_02343	ncra_NCU10004.t1	ndis_t_142747	pans_Pa_1_420	pans_Pa_7_1040	SMAC_09559
340	CHGT_02273	ncra_NCU04538.t1	ndis_t_100413	pans_Pa_5_980	pans_Pa_5_990	SMAC_06091
341	CHGT_02219	ncra_NCU02914.t1	ndis_t_23103	pans_Pa_1_1040	pans_Pa_3_1000	SMAC_00531
342	CHGT_02213	ncra_NCU05856.t1	ndis_t_157141	pans_Pa_5_2950	SMAC_03628	SMAC_09289
343	CHGT_02202	ncra_NCU02923.t1	ndis_t_138050	ndis_t_49133	pans_Pa_2_7370	SMAC_00337
344	CHGT_02163	ncra_NCU11396.t1	ndis_t_127415	pans_Pa_4_480	pans_Pa_5_2720	SMAC_05858
345	CHGT_02147	ncra_NCU01053.t1	ndis_t_88529	pans_Pa_3_11000	pans_Pa_5_2660	SMAC_02732
346	CHGT_02090	ncra_NCU02898.t1	ndis_t_154612	pans_Pa_1_550	SMAC_00554	SMAC_09881
347	CHGT_02074	CHGT_05134	ncra_NCU02855.t1	ndis_t_94835	pans_Pa_1_250	SMAC_00595
348	CHGT_02018	CHGT_03315	ncra_NCU02879.t1	ndis_t_23071	pans_Pa_1_1330	SMAC_00532
349	CHGT_02011	ncra_NCU02887.t1	ndis_t_161187	pans_Pa_1_1240	SMAC_00541	SMAC_09634
350	CHGT_02003	ncra_NCU08062.t1	ndis_t_153029	pans_Pa_5_2130	SMAC_08505	SMAC_09174
351	CHGT_01911	ncra_NCU00939.t1	ndis_t_77176	pans_Pa_1_2000	pans_Pa_1_24440	SMAC_00215
352	CHGT_01887	ncra_NCU03234.t1	ndis_t_81274	pans_Pa_1_2200	SMAC_02954	SMAC_02955
353	CHGT_01826	ncra_NCU08380.t1	ncra_NCU08380.t2	ndis_t_126926	pans_Pa_1_3870	SMAC_04646
354	CHGT_01793	ncra_NCU09126.t1	ndis_t_25382	ndis_t_25383	pans_Pa_1_3660	SMAC_04622
355	CHGT_01757	ncra_NCU02067.t1	ndis_t_91523	pans_Pa_1_3210	pans_Pa_1_3220	SMAC_04963
356	CHGT_01633	ncra_NCU02633.t1	ndis_t_165743	pans_Pa_1_9190	pans_Pa_1_9200	SMAC_05729
357	CHGT_01622	CHGT_02221	ncra_NCU06914.t1	ndis_t_26049	pans_Pa_1_9430	SMAC_05873
358	CHGT_01542	CHGT_07692	ncra_NCU01119.t1	ndis_t_88418	pans_Pa_2_7490	SMAC_03193
359	CHGT_01520	CHGT_06106	ncra_NCU00878.t1	ndis_t_166629	pans_Pa_1_15530	SMAC_01565
360	CHGT_01501	ncra_NCU02793.t1	ndis_t_11551	ndis_t_11552	pans_Pa_1_7530	SMAC_04816
361	CHGT_01386	ncra_NCU01055.t1	ndis_t_122693	pans_Pa_1_8950	pans_Pa_2_4910	SMAC_02733
362	CHGT_01346	CHGT_08604	ncra_NCU05089.t1	ndis_t_128776	pans_Pa_1_6380	SMAC_09399
363	CHGT_01293	ncra_NCU00871.t1	ndis_t_125497	pans_Pa_1_5030	pans_Pa_1_5080	SMAC_01561
364	CHGT_01282	ncra_NCU02989.t1	ncra_NCU07593.t1	ndis_t_16191	pans_Pa_6_9690	SMAC_07300
365	CHGT_01191	CHGT_06144	ncra_NCU03000.t1	ndis_t_99120	pans_Pa_2_7040	SMAC_01217
366	CHGT_01008	ncra_NCU08734.t1	ndis_t_129235	pans_Pa_0_330	pans_Pa_4_1030	SMAC_05201
367	CHGT_00972	ncra_NCU07412.t1	ndis_t_76890	pans_Pa_1_10370	SMAC_00361	SMAC_00362
368	CHGT_00910	ncra_NCU09244.t1	ndis_t_154510	pans_Pa_1_11370	pans_Pa_1_11380	SMAC_04873
369	CHGT_00896	ncra_NCU02585.t1	ndis_t_92260	pans_Pa_1_11190	pans_Pa_1_11200	SMAC_05778
370	CHGT_00771	CHGT_08360	ncra_NCU09419.t1	ndis_t_127329	pans_Pa_1_12490	SMAC_05678
371	CHGT_00383	CHGT_09399	ncra_NCU05780.t1	ndis_t_168048	pans_Pa_1_5100	SMAC_09020
372	CHGT_00364	CHGT_04778	ncra_NCU02336.t1	ndis_t_83360	pans_Pa_5_11140	SMAC_03554
373	CHGT_00288	ncra_NCU09038.t1	ndis_t_127405	pans_Pa_5_11760	SMAC_05846	SMAC_05847
374	CHGT_00267	ncra_NCU08176.t1	ndis_t_127746	pans_Pa_5_10960	SMAC_03570	SMAC_09608
375	CHGT_00255	ncra_NCU10080.t1	ndis_t_101338	pans_Pa_5_10980	pans_Pa_5_10990	SMAC_03574
376	CHGT_00214	ncra_NCU04748.t1	ndis_t_155811	pans_Pa_1_16490	SMAC_03828	SMAC_05839
377	CHGT_00171	CHGT_08457	ncra_NCU04695.t1	ndis_t_139328	pans_Pa_5_3140	SMAC_03852
378	CHGT_00153	CHGT_02085	CHGT_03539	CHGT_07511	CHGT_07599	CHGT_08388
379	CHGT_00132	ncra_NCU06301.t1	ndis_t_54770	pans_Pa_5_7180	pans_Pa_6_7600	SMAC_01049
380	CHGT_00111	CHGT_06673	ncra_NCU10697.t1	ndis_t_142077	pans_Pa_5_7810	SMAC_07576
381	CHGT_00026	ncra_NCU09579.t1	ndis_t_82372	pans_Pa_5_10140	pans_Pa_5_10160	SMAC_07498
382	CHGT_00025	CHGT_10522	ncra_NCU02931.t1	ndis_t_11660	pans_Pa_3_5560	SMAC_00517
383	CHGT_00016	ncra_NCU07322.t1	ndis_t_74459	pans_Pa_6_10160	pans_Pa_6_7790	SMAC_03010
384	CHGT_00013	CHGT_01067	ncra_NCU07506.t1	ndis_t_91085	pans_Pa_6_7820	SMAC_08050
385	CHGT_00002	CHGT_10727	ncra_NCU07191.t1	ndis_t_123611	pans_Pa_2_13580	SMAC_06903
386	ncra_NCU06304.t1	ndis_t_124659	pans_Pa_0_400	pans_Pa_3_9710	pans_Pa_4_1310
387	ncra_NCU11405.t1	ndis_t_159272	pans_Pa_6_7460	SMAC_09424	SMAC_09426
388	ncra_NCU04283.t1	ncra_NCU09761.t1	ndis_t_165217	SMAC_09191	SMAC_10001
389	ncra_NCU08438.t1	ndis_t_65089	pans_Pa_7_130	SMAC_09018	SMAC_09351
390	ncra_NCU05132.t1	ndis_t_19638	pans_Pa_4_2190	pans_Pa_4_2200	SMAC_08775
391	ncra_NCU11217.t1	ncra_NCU11218.t1	ndis_t_128806	SMAC_08767	SMAC_08768
392	ncra_NCU03402.t1	ndis_t_105070	pans_Pa_6_4840	SMAC_08265	SMAC_08266
393	ncra_NCU09472.t1	ndis_t_159197	pans_Pa_3_10100	pans_Pa_4_530	SMAC_08181
394	ncra_NCU08407.t1	ncra_NCU10368.t1	ndis_t_83657	pans_Pa_3_10620	SMAC_08146
395	ncra_NCU08413.t1	ncra_NCU10753.t1	ndis_t_157509	pans_Pa_7_160	SMAC_08145
396	ncra_NCU05042.t1	ndis_t_19542	pans_Pa_5_1710	pans_Pa_6_11170	SMAC_07604
397	ncra_NCU07609.t1	ndis_t_104827	pans_Pa_2_14230	pans_Pa_3_2450	SMAC_07307
398	ncra_NCU06127.t1	ndis_t_127530	ndis_t_140669	SMAC_06391	SMAC_06392
399	ncra_NCU10933.t1	ndis_t_108425	ndis_t_92036	pans_Pa_1_6230	SMAC_05981
400	ncra_NCU04932.t1	ndis_t_169400	pans_Pa_3_9990	pans_Pa_5_6710	SMAC_05621
401	ncra_NCU06479.t1	ndis_t_142921	pans_Pa_1_18370	SMAC_05312	SMAC_06032
402	ncra_NCU07448.t1	ndis_t_41427	ndis_t_91177	pans_Pa_3_11010	SMAC_04999
403	ncra_NCU09269.t1	ncra_NCU09269.t2	ndis_t_166365	pans_Pa_1_7290	SMAC_04844
404	ncra_NCU02668.t1	ncra_NCU02668.t2	ndis_t_165763	pans_Pa_1_16850	SMAC_04326
405	SMAC_04108	SMAC_05104	SMAC_09732	SMAC_09810	SMAC_10628
406	ncra_NCU07946.t1	ndis_t_125016	ndis_t_22760	pans_Pa_3_2250	SMAC_03737
407	ncra_NCU10226.t1	ndis_t_14721	pans_Pa_5_8950	SMAC_03717	SMAC_03718
408	ncra_NCU02193.t1	ncra_NCU02193.t2	ndis_t_162886	pans_Pa_5_520	SMAC_03633
409	ncra_NCU08178.t1	ndis_t_101328	pans_Pa_5_4040	SMAC_03568	SMAC_09610
410	ncra_NCU04834.t1	ndis_t_79713	pans_Pa_4_890	pans_Pa_4_9540	SMAC_03470
411	ncra_NCU01009.t1	ndis_t_135224	pans_Pa_2_1870	SMAC_02698	SMAC_02699
412	ncra_NCU05674.t1	ndis_t_20445	ndis_t_20447	SMAC_02029	SMAC_02030
413	ncra_NCU08328.t1	ndis_t_154195	pans_Pa_6_3230	pans_Pa_6_3240	SMAC_00894
414	ncra_NCU07255.t1	ndis_t_21893	pans_Pa_6_9530	SMAC_00790	SMAC_09701
415	ncra_NCU04085.t1	ndis_t_139648	pans_Pa_1_16170	pans_Pa_4_340	SMAC_00674
416	ncra_NCU02888.t1	ndis_t_76504	pans_Pa_1_1290	SMAC_00542	SMAC_09635
417	ncra_NCU03015.t1	ndis_t_154723	pans_Pa_0_410	pans_Pa_4_1250	SMAC_00397
418	ncra_NCU03011.t1	ndis_t_161268	pans_Pa_1_10640	SMAC_00395	SMAC_09753
419	ncra_NCU08726.t1	ndis_t_141192	pans_Pa_6_11860	pans_Pa_6_11870	SMAC_00047
420	CHGT_11082	ncra_NCU02201.t1	ndis_t_127802	pans_Pa_5_9860	SMAC_03641
421	CHGT_11080	ncra_NCU02198.t1	ndis_t_101458	pans_Pa_5_9770	SMAC_03637
422	CHGT_11079	ncra_NCU00835.t1	ndis_t_77370	pans_Pa_5_9780	SMAC_01514
423	CHGT_11078	ncra_NCU02200.t1	ndis_t_168105	pans_Pa_5_9800	SMAC_03640
424	CHGT_11067	ncra_NCU03925.t1	ndis_t_98821	pans_Pa_4_8280	SMAC_06342
425	CHGT_11065	ncra_NCU09024.t1	ndis_t_100497	pans_Pa_5_4150	SMAC_09229
426	CHGT_11061	ncra_NCU09993.t1	ndis_t_100247	pans_Pa_5_9930	SMAC_09284
427	CHGT_11060	ncra_NCU09460.t1	ndis_t_167814	pans_Pa_5_9940	SMAC_09283
428	CHGT_11055	ncra_NCU10945.t1	ndis_t_25808	pans_Pa_5_9910	SMAC_09281
429	CHGT_11054	ncra_NCU00261.t1	ndis_t_59707	pans_Pa_3_4610	SMAC_06675
430	CHGT_11010	CHGT_11027	CHGT_11035	CHGT_11097	CHGT_11110
431	CHGT_10994	ncra_NCU08847.t1	ndis_t_169227	pans_Pa_0_1150	SMAC_08204
432	CHGT_10986	ncra_NCU02158.t1	ndis_t_72989	pans_Pa_1_17670	SMAC_09068
433	CHGT_10981	ncra_NCU03329.t1	ndis_t_169652	pans_Pa_5_4220	SMAC_04104
434	CHGT_10980	ncra_NCU10538.t1	ndis_t_167871	pans_Pa_5_4210	SMAC_05831
435	CHGT_10971	ncra_NCU02202.t1	ndis_t_83095	pans_Pa_5_4250	SMAC_03644
436	CHGT_10970	ncra_NCU02203.t1	ndis_t_83098	pans_Pa_5_4260	SMAC_03645
437	CHGT_10967	ncra_NCU02204.t1	ndis_t_127805	pans_Pa_5_4270	SMAC_03646
438	CHGT_10952	ncra_NCU02207.t1	ndis_t_168108	pans_Pa_5_4350	SMAC_03648
439	CHGT_10951	ncra_NCU02208.t1	ndis_t_168109	pans_Pa_5_4340	SMAC_03649
440	CHGT_10949	ncra_NCU02209.t1	ndis_t_168110	pans_Pa_5_4330	SMAC_03650
441	CHGT_10946	ncra_NCU02211.t1	ndis_t_83111	pans_Pa_5_4320	SMAC_03652
442	CHGT_10944	ncra_NCU02214.t1	ndis_t_101491	pans_Pa_5_4370	SMAC_03654
443	CHGT_10942	ncra_NCU02216.t1	ndis_t_157285	pans_Pa_5_4390	SMAC_03657
444	CHGT_10940	ncra_NCU02218.t1	ndis_t_127813	pans_Pa_5_4420	SMAC_03655
445	CHGT_10939	ncra_NCU02229.t1	ndis_t_83152	pans_Pa_5_4430	SMAC_03668
446	CHGT_10938	ncra_NCU02228.t1	ndis_t_83147	pans_Pa_5_4440	SMAC_03667
447	CHGT_10933	ncra_NCU02244.t1	ndis_t_101551	pans_Pa_5_4640	SMAC_03682
448	CHGT_10932	ncra_NCU02245.t1	ndis_t_157311	pans_Pa_5_4650	SMAC_03681
449	CHGT_10929	ncra_NCU09277.t1	ndis_t_62607	pans_Pa_5_4670	SMAC_08664
450	CHGT_10928	ncra_NCU09290.t1	ndis_t_167800	pans_Pa_5_4560	SMAC_08650
451	CHGT_10918	ncra_NCU09287.t1	ndis_t_100179	pans_Pa_5_4520	SMAC_08653
452	CHGT_10916	ncra_NCU11413.t1	ndis_t_25762	pans_Pa_5_4850	SMAC_08654
453	CHGT_10915	ncra_NCU11411.t1	ndis_t_63175	pans_Pa_5_4500	SMAC_12077
454	CHGT_10911	ncra_NCU09408.t1	ndis_t_100357	pans_Pa_5_4790	SMAC_05669
455	CHGT_10910	ncra_NCU09407.t1	ndis_t_156822	pans_Pa_5_4780	SMAC_05668
456	CHGT_10904	ncra_NCU06061.t1	ndis_t_82571	pans_Pa_5_4750	SMAC_07439
457	CHGT_10903	ncra_NCU06063.t1	ndis_t_82565	pans_Pa_5_4770	SMAC_07441
458	CHGT_10899	ncra_NCU06040.t1	ndis_t_140744	pans_Pa_5_4720	SMAC_07426
459	CHGT_10898	ncra_NCU06030.t1	ndis_t_82644	pans_Pa_5_4680	SMAC_07436
460	CHGT_10897	ncra_NCU06031.t1	ndis_t_167986	pans_Pa_5_4690	SMAC_07435
461	CHGT_10895	ncra_NCU06033.t1	ndis_t_127603	pans_Pa_5_4710	SMAC_07433
462	CHGT_10889	ncra_NCU06037.t1	ndis_t_82626	pans_Pa_5_4620	SMAC_07429
463	CHGT_10883	ncra_NCU06038.t1	ndis_t_82624	pans_Pa_5_4600	SMAC_07428
464	CHGT_10882	ncra_NCU06058.t1	ndis_t_127582	pans_Pa_5_4590	SMAC_07409
465	CHGT_10878	ncra_NCU09798.t1	ndis_t_98139	pans_Pa_5_4870	SMAC_03818
466	CHGT_10877	ncra_NCU09796.t1	ndis_t_79773	pans_Pa_5_4880	SMAC_03817
467	CHGT_10875	ncra_NCU06029.t1	ndis_t_101017	pans_Pa_5_4890	SMAC_07437
468	CHGT_10874	ncra_NCU06039.t1	ndis_t_82622	pans_Pa_5_4900	SMAC_07427
469	CHGT_10873	ncra_NCU06035.t1	ndis_t_167985	pans_Pa_5_4910	SMAC_07431
470	CHGT_10872	ncra_NCU06059.t1	ndis_t_82575	pans_Pa_5_4920	SMAC_07408
471	CHGT_10871	ncra_NCU06057.t1	ndis_t_127583	pans_Pa_5_4930	SMAC_07410
472	CHGT_10870	ncra_NCU06056.t1	ndis_t_100954	pans_Pa_5_4980	SMAC_07411
473	CHGT_10867	ncra_NCU06055.t1	ndis_t_100958	pans_Pa_5_4970	SMAC_07412
474	CHGT_10866	ncra_NCU06054.t1	ndis_t_100961	pans_Pa_5_4960	SMAC_07413
475	CHGT_10865	ncra_NCU10683.t1	ndis_t_100963	pans_Pa_5_4950	SMAC_07414
476	CHGT_10864	ncra_NCU06052.t1	ndis_t_127588	pans_Pa_5_4940	SMAC_07415
477	CHGT_10863	ncra_NCU06050.t1	ndis_t_157075	pans_Pa_5_4990	SMAC_07417
478	CHGT_10862	ncra_NCU06051.t1	ndis_t_127589	pans_Pa_5_5000	SMAC_07416
479	CHGT_10861	ncra_NCU06049.t1	ndis_t_127591	pans_Pa_5_5010	SMAC_07418
480	CHGT_10859	ncra_NCU06034.t1	ndis_t_127602	pans_Pa_5_5020	SMAC_07432
481	CHGT_10858	ncra_NCU06047.t1	ndis_t_167981	pans_Pa_5_5040	SMAC_07419
482	CHGT_10857	ncra_NCU06043.t1	ndis_t_167982	pans_Pa_5_5060	SMAC_07422
483	CHGT_10856	ncra_NCU06028.t1	ndis_t_82649	pans_Pa_5_5100	SMAC_07407
484	CHGT_10855	ncra_NCU06027.t1	ndis_t_26257	pans_Pa_5_5090	SMAC_07406
485	CHGT_10854	ncra_NCU06026.t1	ndis_t_157096	pans_Pa_5_5080	SMAC_07404
486	CHGT_10853	ncra_NCU06025.t1	ndis_t_63328	pans_Pa_5_5110	SMAC_07403
487	CHGT_10852	ncra_NCU06024.t1	ndis_t_157098	pans_Pa_5_5120	SMAC_07402
488	CHGT_10849	ncra_NCU06022.t1	ndis_t_62514	pans_Pa_5_5140	SMAC_07400
489	CHGT_10848	ncra_NCU06021.t1	ndis_t_82664	pans_Pa_5_5150	SMAC_07399
490	CHGT_10844	ncra_NCU11300.t1	ndis_t_101050	pans_Pa_5_5200	SMAC_12123
491	CHGT_10843	ncra_NCU02461.t1	ndis_t_101053	pans_Pa_5_5210	SMAC_07392
492	CHGT_10842	ncra_NCU11387.t1	ndis_t_162776	pans_Pa_5_5220	SMAC_07391
493	CHGT_10841	ncra_NCU11386.t1	ndis_t_101057	pans_Pa_5_5230	SMAC_07390
494	CHGT_10840	ncra_NCU02457.t1	ndis_t_106371	pans_Pa_5_5250	SMAC_07389
495	CHGT_10839	ncra_NCU02456.t1	ndis_t_69479	pans_Pa_5_5260	SMAC_07388
496	CHGT_10836	ncra_NCU11385.t1	ndis_t_106578	pans_Pa_5_5300	SMAC_07385
497	CHGT_10835	ncra_NCU02451.t1	ndis_t_34936	pans_Pa_5_5310	SMAC_07384
498	CHGT_10834	ncra_NCU11384.t1	ndis_t_88181	pans_Pa_5_5320	SMAC_07383
499	CHGT_10820	ncra_NCU09827.t1	ndis_t_151975	pans_Pa_0_640	SMAC_05080
500	CHGT_10819	ncra_NCU09825.t1	ndis_t_17181	pans_Pa_0_650	SMAC_05078
501	CHGT_10818	ncra_NCU09826.t1	ndis_t_164640	pans_Pa_0_660	SMAC_05079
502	CHGT_10814	ncra_NCU09694.t1	ndis_t_88320	pans_Pa_0_690	SMAC_05065
503	CHGT_10813	ncra_NCU09695.t1	ndis_t_151964	pans_Pa_0_700	SMAC_05064
504	CHGT_10800	ncra_NCU07811.t1	ndis_t_67084	pans_Pa_0_850	SMAC_08206
505	CHGT_10798	ncra_NCU09696.t1	ndis_t_122618	pans_Pa_0_830	SMAC_05070
506	CHGT_10797	ncra_NCU09028.t1	ndis_t_63398	pans_Pa_0_840	SMAC_09232
507	CHGT_10789	ncra_NCU08855.t1	ndis_t_85931	pans_Pa_0_920	SMAC_07956
508	CHGT_10788	ncra_NCU08852.t1	ndis_t_128928	pans_Pa_0_940	SMAC_07943
509	CHGT_10787	ncra_NCU08850.t1	ndis_t_67453	pans_Pa_0_960	SMAC_07944
510	CHGT_10785	ncra_NCU08856.t1	ndis_t_104318	pans_Pa_0_1080	SMAC_07955
511	CHGT_10784	ncra_NCU08858.t1	ndis_t_158434	pans_Pa_0_1060	SMAC_07953
512	CHGT_10783	ncra_NCU08857.t1	ndis_t_128920	pans_Pa_0_1070	SMAC_07954
513	CHGT_10782	ncra_NCU08861.t1	ndis_t_104305	pans_Pa_0_1030	SMAC_07950
514	CHGT_10780	ncra_NCU07775.t1	ndis_t_104390	pans_Pa_0_1010	SMAC_09144
515	CHGT_10778	ncra_NCU07773.t1	ndis_t_104384	pans_Pa_0_990	SMAC_09145
516	CHGT_10777	ncra_NCU07771.t1	ndis_t_104378	pans_Pa_0_980	SMAC_09146
517	CHGT_10775	ncra_NCU07805.t1	ndis_t_169232	pans_Pa_0_1190	SMAC_08215
518	CHGT_10766	ncra_NCU09688.t1	ndis_t_88306	pans_Pa_0_1210	SMAC_05058
519	CHGT_10763	ncra_NCU09686.t1	ndis_t_17162	pans_Pa_0_1220	SMAC_05057
520	CHGT_10762	ncra_NCU09680.t1	ndis_t_122606	pans_Pa_0_1250	SMAC_05052
521	CHGT_10760	ncra_NCU09679.t1	ndis_t_88294	pans_Pa_0_1260	SMAC_05051
522	CHGT_10756	ncra_NCU09678.t1	ndis_t_88293	pans_Pa_0_1270	SMAC_05050
523	CHGT_10755	ncra_NCU09677.t1	ndis_t_88289	pans_Pa_0_1280	SMAC_05049
524	CHGT_10754	ncra_NCU09676.t1	ndis_t_151950	pans_Pa_0_1290	SMAC_05048
525	CHGT_10753	ncra_NCU09673.t1	ndis_t_69960	pans_Pa_0_1300	SMAC_05046
526	CHGT_10686	ncra_NCU09337.t1	ndis_t_101945	pans_Pa_3_11320	SMAC_09406
527	CHGT_10685	ncra_NCU09347.t1	ndis_t_168237	pans_Pa_3_11390	SMAC_08713
528	CHGT_10683	ncra_NCU09349.t1	ndis_t_157462	pans_Pa_3_11360	SMAC_08715
529	CHGT_10682	ncra_NCU09350.t1	ndis_t_83563	pans_Pa_3_11400	SMAC_08716
530	CHGT_10681	ncra_NCU09352.t1	ndis_t_83564	pans_Pa_3_11410	SMAC_08717
531	CHGT_10680	ncra_NCU09343.t1	ndis_t_101944	pans_Pa_3_11420	SMAC_08719
532	CHGT_10675	ncra_NCU05836.t1	ndis_t_82806	pans_Pa_6_610	SMAC_07614
533	CHGT_10674	ncra_NCU08700.t1	ndis_t_102114	pans_Pa_3_11500	SMAC_09427
534	CHGT_10673	ncra_NCU08699.t1	ndis_t_168280	pans_Pa_3_11510	SMAC_09428
535	CHGT_10671	ncra_NCU08427.t1	ndis_t_83704	pans_Pa_3_11490	SMAC_08123
536	CHGT_10667	ncra_NCU08715.t1	ndis_t_157524	pans_Pa_3_11450	SMAC_08121
537	CHGT_10650	ncra_NCU09641.t1	ndis_t_19995	pans_Pa_4_3800	pans_Pa_6_10370
538	CHGT_10648	ncra_NCU02927.t1	ndis_t_138054	pans_Pa_4_3820	SMAC_00520
539	CHGT_10635	ncra_NCU08445.t1	ndis_t_83576	pans_Pa_3_11230	SMAC_09409
540	CHGT_10633	ncra_NCU09335.t1	ndis_t_101950	pans_Pa_3_11240	SMAC_09408
541	CHGT_10632	ncra_NCU08425.t1	ndis_t_168274	pans_Pa_3_11120	SMAC_08136
542	CHGT_10628	ncra_NCU08898.t1	ndis_t_122641	pans_Pa_2_6510	SMAC_05116
543	CHGT_10621	ncra_NCU08421.t1	ndis_t_102068	pans_Pa_3_10610	SMAC_08131
544	CHGT_10620	ncra_NCU08423.t1	ndis_t_128039	pans_Pa_3_10600	SMAC_08133
545	CHGT_10617	ncra_NCU05627.t1	ndis_t_155951	pans_Pa_3_10580	SMAC_03344
546	CHGT_10606	ncra_NCU04430.t1	ndis_t_153977	pans_Pa_3_11080	SMAC_01180
547	CHGT_10604	ncra_NCU08420.t1	ndis_t_157514	pans_Pa_3_10730	SMAC_08130
548	CHGT_10602	ncra_NCU08709.t1	ndis_t_102095	pans_Pa_3_10740	SMAC_08115
549	CHGT_10601	ncra_NCU08708.t1	ndis_t_157530	pans_Pa_3_10750	SMAC_08114
550	CHGT_10600	ncra_NCU08707.t1	ndis_t_102102	pans_Pa_3_10760	SMAC_08113
551	CHGT_10595	ncra_NCU08712.t1	ndis_t_128047	pans_Pa_3_11110	SMAC_08117
552	CHGT_10589	ncra_NCU08452.t1	ndis_t_102125	pans_Pa_3_11250	SMAC_09434
553	CHGT_10579	ncra_NCU11417.t1	ndis_t_129708	pans_Pa_3_10380	SMAC_09186
554	CHGT_10577	ncra_NCU09767.t1	ndis_t_127964	pans_Pa_3_10880	SMAC_09180
555	CHGT_10576	ncra_NCU09764.t1	ndis_t_106268	pans_Pa_3_10940	SMAC_09184
556	CHGT_10575	ncra_NCU09770.t1	ndis_t_83518	pans_Pa_3_10910	SMAC_09176
557	CHGT_10574	ncra_NCU09771.t1	ndis_t_83520	pans_Pa_3_10900	SMAC_09175
558	CHGT_10573	ncra_NCU09759.t1	ndis_t_129703	pans_Pa_3_10950	SMAC_08157
559	CHGT_10572	ncra_NCU09758.t1	ndis_t_87849	pans_Pa_3_10960	SMAC_08158
560	CHGT_10571	ncra_NCU09489.t1	ndis_t_129677	pans_Pa_3_10320	SMAC_08191
561	CHGT_10564	ncra_NCU09482.t1	ndis_t_129681	pans_Pa_3_10310	SMAC_08184
562	CHGT_10556	ncra_NCU09483.t1	ndis_t_115109	pans_Pa_3_10300	SMAC_08185
563	CHGT_10554	ncra_NCU09485.t1	ndis_t_159186	pans_Pa_3_10060	SMAC_08187
564	CHGT_10553	ncra_NCU09756.t1	ndis_t_159208	pans_Pa_3_10070	SMAC_08159
565	CHGT_10552	ncra_NCU09757.t1	ndis_t_87848	pans_Pa_3_10080	SMAC_12075
566	CHGT_10549	ncra_NCU09474.t1	ndis_t_106211	pans_Pa_3_10120	SMAC_08179
567	CHGT_10548	ncra_NCU09475.t1	ndis_t_169702	pans_Pa_3_10130	SMAC_08178
568	CHGT_10546	ncra_NCU09477.t1	ndis_t_169698	pans_Pa_3_10150	SMAC_08176
569	CHGT_10545	ncra_NCU09478.t1	ndis_t_87799	pans_Pa_3_10160	SMAC_08175
570	CHGT_10543	ncra_NCU09480.t1	ndis_t_169697	pans_Pa_3_10180	SMAC_08173
571	CHGT_10542	ncra_NCU09481.t1	ndis_t_159189	pans_Pa_3_10190	SMAC_08172
572	CHGT_10541	ncra_NCU09467.t1	ndis_t_129693	pans_Pa_3_10200	SMAC_08162
573	CHGT_10540	ncra_NCU09466.t1	ndis_t_169706	pans_Pa_3_10210	SMAC_08163
574	CHGT_10537	ncra_NCU09465.t1	ndis_t_169708	pans_Pa_3_10240	SMAC_08164
575	CHGT_10535	ncra_NCU09463.t1	ndis_t_106234	pans_Pa_3_10250	SMAC_08166
576	CHGT_10533	ncra_NCU09461.t1	ndis_t_106238	pans_Pa_3_10270	SMAC_08168
577	CHGT_10532	ncra_NCU09754.t1	ndis_t_169710	pans_Pa_3_10280	SMAC_08169
578	CHGT_10520	ncra_NCU06166.t1	ndis_t_14095	pans_Pa_3_9880	SMAC_06106
579	CHGT_10511	ncra_NCU05387.t1	ndis_t_103175	pans_Pa_3_9820	SMAC_04139
580	CHGT_10510	ncra_NCU05386.t1	ndis_t_157976	pans_Pa_3_9810	SMAC_04138
581	CHGT_10508	ncra_NCU05385.t1	ndis_t_128462	pans_Pa_3_9800	SMAC_04137
582	CHGT_10507	ncra_NCU05422.t1	ndis_t_103130	pans_Pa_3_9790	SMAC_04158
583	CHGT_10506	ncra_NCU05421.t1	ndis_t_84751	pans_Pa_3_9780	SMAC_04157
584	CHGT_10505	ncra_NCU05420.t1	ndis_t_168924	pans_Pa_3_9770	SMAC_04156
585	CHGT_10503	ncra_NCU09492.t1	ndis_t_106178	pans_Pa_3_9750	SMAC_08196
586	CHGT_10502	ncra_NCU09494.t1	ndis_t_87775	pans_Pa_3_9740	SMAC_08197
587	CHGT_10501	ncra_NCU05381.t1	ndis_t_84806	pans_Pa_3_9840	SMAC_04134
588	CHGT_10499	ncra_NCU05383.t1	ndis_t_103185	pans_Pa_3_9830	SMAC_04135
589	CHGT_10488	ncra_NCU08744.t1	ndis_t_168261	pans_Pa_3_9690	SMAC_08797
590	CHGT_10486	ncra_NCU09488.t1	ndis_t_87785	pans_Pa_3_9680	SMAC_08190
591	CHGT_10467	ncra_NCU05419.t1	ndis_t_103138	pans_Pa_3_9520	SMAC_04155
592	CHGT_10466	ncra_NCU05418.t1	ndis_t_84759	pans_Pa_3_9530	SMAC_04154
593	CHGT_10465	ncra_NCU10346.t1	ndis_t_19115	pans_Pa_3_9540	SMAC_04153
594	CHGT_10462	ncra_NCU08468.t1	ndis_t_102132	pans_Pa_3_9560	SMAC_00018
595	CHGT_10460	ncra_NCU05400.t1	ndis_t_84775	pans_Pa_3_9410	SMAC_04147
596	CHGT_10458	ncra_NCU05404.t1	ndis_t_168928	pans_Pa_3_9420	SMAC_04148
597	CHGT_10457	ncra_NCU05410.t1	ndis_t_168927	pans_Pa_3_9430	SMAC_04149
598	CHGT_10452	ncra_NCU06799.t1	ndis_t_157906	pans_Pa_3_9460	SMAC_06786
599	CHGT_10448	ncra_NCU06801.t1	ndis_t_168893	pans_Pa_3_9450	SMAC_06785
600	CHGT_10446	ncra_NCU06809.t1	ndis_t_65520	pans_Pa_3_9470	SMAC_06788
601	CHGT_10444	ncra_NCU05417.t1	ndis_t_128448	pans_Pa_3_9180	SMAC_04152
602	CHGT_10443	ncra_NCU05414.t1	ndis_t_103144	pans_Pa_3_9170	SMAC_04151
603	CHGT_10442	ncra_NCU05411.t1	ndis_t_103146	pans_Pa_3_9150	SMAC_04150
604	CHGT_10441	ncra_NCU06804.t1	ndis_t_103027	pans_Pa_3_9160	SMAC_06784
605	CHGT_10440	ncra_NCU06793.t1	ndis_t_113460	pans_Pa_3_9490	SMAC_06783
606	CHGT_10437	ncra_NCU06776.t1	ndis_t_84594	pans_Pa_3_9200	SMAC_06767
607	CHGT_10436	ncra_NCU06777.t1	ndis_t_84598	pans_Pa_3_9210	SMAC_06768
608	CHGT_10434	ncra_NCU06779.t1	ndis_t_102979	pans_Pa_3_9230	SMAC_06770
609	CHGT_10433	ncra_NCU06780.t1	ndis_t_102982	pans_Pa_3_9240	SMAC_06771
610	CHGT_10429	ncra_NCU06790.t1	ndis_t_168889	pans_Pa_3_9260	SMAC_06780
611	CHGT_10427	ncra_NCU06787.t1	ndis_t_157901	pans_Pa_3_9270	SMAC_06777
612	CHGT_10426	ncra_NCU06785.t1	ndis_t_168887	pans_Pa_3_9290	SMAC_06775
613	CHGT_10425	ncra_NCU06783.t1	ndis_t_168886	pans_Pa_3_9300	SMAC_06774
614	CHGT_10424	ncra_NCU06781.t1	ndis_t_84606	pans_Pa_3_9310	SMAC_06772
615	CHGT_10422	ncra_NCU06758.t1	ndis_t_102934	pans_Pa_3_9320	SMAC_06749
616	CHGT_10421	ncra_NCU01506.t1	ndis_t_157604	pans_Pa_3_9330	SMAC_06220
617	CHGT_10420	ncra_NCU01504.t1	ndis_t_168679	pans_Pa_3_9350	SMAC_06222
618	CHGT_10419	ncra_NCU01512.t1	ndis_t_83916	pans_Pa_3_9360	SMAC_06211
619	CHGT_10418	ncra_NCU01514.t1	ndis_t_102295	pans_Pa_3_9380	SMAC_06212
620	CHGT_10417	ncra_NCU01515.t1	ndis_t_83921	pans_Pa_3_9390	SMAC_06213
621	CHGT_10416	ncra_NCU01516.t1	ndis_t_168685	pans_Pa_3_9400	SMAC_06214
622	CHGT_10415	ncra_NCU06767.t1	ndis_t_113435	pans_Pa_3_9070	SMAC_06758
623	CHGT_10414	ncra_NCU06768.t1	ndis_t_102961	pans_Pa_3_9080	SMAC_06759
624	CHGT_10413	ncra_NCU06769.t1	ndis_t_84584	pans_Pa_3_7820	SMAC_06760
625	CHGT_10412	ncra_NCU06771.t1	ndis_t_102966	pans_Pa_3_7830	SMAC_06761
626	CHGT_10410	ncra_NCU06792.t1	ndis_t_128395	pans_Pa_3_7850	SMAC_06782
627	CHGT_10409	ncra_NCU06774.t1	ndis_t_102970	pans_Pa_3_7360	SMAC_06764
628	CHGT_10408	ncra_NCU06766.t1	ndis_t_113434	pans_Pa_3_7970	SMAC_06757
629	CHGT_10407	ncra_NCU06764.t1	ndis_t_65862	pans_Pa_3_7950	SMAC_06755
630	CHGT_10406	ncra_NCU06763.t1	ndis_t_102946	pans_Pa_3_7940	SMAC_06754
631	CHGT_10405	ncra_NCU06762.t1	ndis_t_84567	pans_Pa_3_7930	SMAC_06753
632	CHGT_10404	ncra_NCU06761.t1	ndis_t_168875	pans_Pa_3_7920	SMAC_06752
633	CHGT_10403	ncra_NCU06760.t1	ndis_t_157877	pans_Pa_3_7910	SMAC_06751
634	CHGT_10402	ncra_NCU06759.t1	ndis_t_157876	pans_Pa_3_7900	SMAC_06750
635	CHGT_10401	ncra_NCU01494.t1	ndis_t_128110	pans_Pa_3_7880	SMAC_06231
636	CHGT_10399	ncra_NCU01496.t1	ndis_t_157596	pans_Pa_3_7860	SMAC_06229
637	CHGT_10397	ncra_NCU01498.t1	ndis_t_64800	pans_Pa_3_7230	SMAC_06228
638	CHGT_10396	ncra_NCU01499.t1	ndis_t_157598	pans_Pa_3_7240	SMAC_06227
639	CHGT_10395	ncra_NCU01486.t1	ndis_t_157585	pans_Pa_3_7220	SMAC_06237
640	CHGT_10394	ncra_NCU01487.t1	ndis_t_168668	pans_Pa_3_7210	SMAC_06236
641	CHGT_10392	ncra_NCU01489.t1	ndis_t_168669	pans_Pa_3_7200	SMAC_06235
642	CHGT_10391	ncra_NCU01491.t1	ndis_t_157590	pans_Pa_3_7180	SMAC_06233
643	CHGT_10390	ncra_NCU01493.t1	ndis_t_168674	pans_Pa_3_7170	SMAC_06232
644	CHGT_10389	ncra_NCU01485.t1	ndis_t_113132	pans_Pa_3_7050	SMAC_06238
645	CHGT_10388	ncra_NCU01484.t1	ndis_t_168666	pans_Pa_3_7060	SMAC_06239
646	CHGT_10387	ncra_NCU01481.t1	ndis_t_102232	pans_Pa_3_7080	SMAC_06251
647	CHGT_10385	ncra_NCU10034.t1	ndis_t_83850	pans_Pa_3_7110	SMAC_06248
648	CHGT_10384	ncra_NCU10035.t1	ndis_t_102222	pans_Pa_3_7120	SMAC_06247
649	CHGT_10383	ncra_NCU10036.t1	ndis_t_18660	pans_Pa_3_7130	SMAC_06246
650	CHGT_10382	ncra_NCU08518.t1	ndis_t_102215	pans_Pa_3_7140	SMAC_06245
651	CHGT_10381	ncra_NCU08517.t1	ndis_t_83836	pans_Pa_3_7160	SMAC_06244
652	CHGT_10380	ncra_NCU01735.t1	ndis_t_65896	pans_Pa_3_6840	SMAC_02424
653	CHGT_10379	ncra_NCU01737.t1	ndis_t_84251	pans_Pa_3_7030	SMAC_02425
654	CHGT_10378	ncra_NCU01738.t1	ndis_t_102634	pans_Pa_3_7020	SMAC_02426
655	CHGT_10377	ncra_NCU01739.t1	ndis_t_168783	pans_Pa_3_7010	SMAC_02427
656	CHGT_10376	ncra_NCU01741.t1	ndis_t_35403	pans_Pa_3_6990	SMAC_02429
657	CHGT_10374	ncra_NCU01744.t1	ndis_t_84265	pans_Pa_3_6960	SMAC_02431
658	CHGT_10372	ncra_NCU01745.t1	ndis_t_128257	pans_Pa_3_7040	SMAC_02432
659	CHGT_10371	ncra_NCU01729.t1	ndis_t_84245	pans_Pa_3_6540	SMAC_02422
660	CHGT_10370	ncra_NCU01731.t1	ndis_t_102625	pans_Pa_3_6550	SMAC_02423
661	CHGT_10367	ncra_NCU01722.t1	ndis_t_84230	pans_Pa_3_6580	SMAC_02418
662	CHGT_10366	ncra_NCU01724.t1	ndis_t_168777	pans_Pa_3_6590	SMAC_02419
663	CHGT_10365	ncra_NCU01725.t1	ndis_t_102614	pans_Pa_3_6600	SMAC_02420
664	CHGT_10364	ncra_NCU01728.t1	ndis_t_157741	pans_Pa_3_6610	SMAC_02421
665	CHGT_10359	ncra_NCU01720.t1	ndis_t_168776	pans_Pa_3_6630	SMAC_02417
666	CHGT_10358	ncra_NCU01715.t1	ndis_t_128241	pans_Pa_3_6690	SMAC_02415
667	CHGT_10357	ncra_NCU01713.t1	ndis_t_128240	pans_Pa_3_6680	SMAC_02414
668	CHGT_10355	ncra_NCU01706.t1	ndis_t_141469	pans_Pa_3_6670	SMAC_02413
669	CHGT_10354	ncra_NCU01705.t1	ndis_t_84216	pans_Pa_3_6660	SMAC_02412
670	CHGT_10353	ncra_NCU01704.t1	ndis_t_102590	pans_Pa_3_6650	SMAC_02411
671	CHGT_10352	ncra_NCU01696.t1	ndis_t_128233	pans_Pa_3_6570	SMAC_02403
672	CHGT_10351	ncra_NCU01697.t1	ndis_t_64727	pans_Pa_3_6760	SMAC_02405
673	CHGT_10348	ncra_NCU01699.t1	ndis_t_64558	pans_Pa_3_6720	SMAC_02406
674	CHGT_10344	ncra_NCU01679.t1	ndis_t_84181	pans_Pa_3_6810	SMAC_02398
675	CHGT_10343	ncra_NCU01680.t1	ndis_t_168762	pans_Pa_3_6820	SMAC_02399
676	CHGT_10341	ncra_NCU01689.t1	ndis_t_168764	pans_Pa_3_6770	SMAC_02400
677	CHGT_10340	ncra_NCU01692.t1	ndis_t_168765	pans_Pa_3_6780	SMAC_02401
678	CHGT_10339	ncra_NCU01695.t1	ndis_t_84192	pans_Pa_3_6790	SMAC_02402
679	CHGT_10338	ncra_NCU01656.t1	ndis_t_128213	pans_Pa_3_6830	SMAC_02383
680	CHGT_10337	ncra_NCU01654.t1	ndis_t_84134	pans_Pa_3_6950	SMAC_02381
681	CHGT_10336	ncra_NCU01653.t1	ndis_t_141428	pans_Pa_3_6940	SMAC_02380
682	CHGT_10335	ncra_NCU01652.t1	ndis_t_84131	pans_Pa_3_6930	SMAC_02379
683	CHGT_10334	ncra_NCU01655.t1	ndis_t_102517	pans_Pa_3_6920	SMAC_02382
684	CHGT_10333	ncra_NCU01645.t1	ndis_t_113247	pans_Pa_3_6910	SMAC_02378
685	CHGT_10332	ncra_NCU01646.t1	ndis_t_102494	pans_Pa_3_6900	SMAC_02377
686	CHGT_10331	ncra_NCU01647.t1	ndis_t_84119	pans_Pa_3_6890	SMAC_02376
687	CHGT_10330	ncra_NCU01648.t1	ndis_t_64672	pans_Pa_3_6880	SMAC_02375
688	CHGT_10329	ncra_NCU01650.t1	ndis_t_64824	pans_Pa_3_6870	SMAC_02373
689	CHGT_10328	ncra_NCU01651.t1	ndis_t_102507	pans_Pa_3_6860	SMAC_02372
690	CHGT_10327	ncra_NCU01657.t1	ndis_t_102520	pans_Pa_3_6850	SMAC_02384
691	CHGT_10326	ncra_NCU01678.t1	ndis_t_141448	pans_Pa_3_6710	SMAC_02397
692	CHGT_10322	ncra_NCU01675.t1	ndis_t_102554	pans_Pa_3_6530	SMAC_02396
693	CHGT_10321	ncra_NCU01674.t1	ndis_t_84172	pans_Pa_3_6520	SMAC_02395
694	CHGT_10319	ncra_NCU01672.t1	ndis_t_157712	pans_Pa_3_6500	SMAC_02393
695	CHGT_10317	ncra_NCU01670.t1	ndis_t_141442	pans_Pa_3_6490	SMAC_02392
696	CHGT_10316	ncra_NCU01659.t1	ndis_t_141434	pans_Pa_3_6480	SMAC_02386
697	CHGT_10315	ncra_NCU01664.t1	ndis_t_65215	pans_Pa_3_6470	SMAC_12072
698	CHGT_10313	ncra_NCU01667.t1	ndis_t_102536	pans_Pa_3_6440	SMAC_02389
699	CHGT_10311	ncra_NCU10381.t1	ndis_t_18806	pans_Pa_3_6370	SMAC_02387
700	CHGT_10310	ncra_NCU01669.t1	ndis_t_64497	pans_Pa_3_6410	SMAC_02391
701	CHGT_10309	ncra_NCU01644.t1	ndis_t_102493	pans_Pa_6_5240	SMAC_02371
702	CHGT_10305	ncra_NCU01640.t1	ndis_t_65187	pans_Pa_6_5270	SMAC_02367
703	CHGT_10304	ncra_NCU01632.t1	ndis_t_128193	pans_Pa_6_5280	SMAC_02366
704	CHGT_10302	ncra_NCU05168.t1	ndis_t_103247	pans_Pa_6_5310	SMAC_07889
705	CHGT_10301	ncra_NCU01633.t1	ndis_t_168733	pans_Pa_6_5320	SMAC_02365
706	CHGT_10296	ncra_NCU01635.t1	ndis_t_168736	pans_Pa_6_5350	SMAC_02363
707	CHGT_10294	ncra_NCU01638.t1	ndis_t_84105	pans_Pa_6_5360	SMAC_02360
708	CHGT_10293	ncra_NCU01637.t1	ndis_t_102480	pans_Pa_6_5370	SMAC_02361
709	CHGT_10292	ncra_NCU01629.t1	ndis_t_168730	pans_Pa_6_5390	SMAC_02359
710	CHGT_10288	ncra_NCU01625.t1	ndis_t_157680	pans_Pa_6_5400	SMAC_02358
711	CHGT_10287	ncra_NCU06812.t1	ndis_t_103033	pans_Pa_6_5430	SMAC_08800
712	CHGT_10284	ncra_NCU01615.t1	ndis_t_84075	pans_Pa_6_5410	SMAC_02355
713	CHGT_10281	ncra_NCU01612.t1	ndis_t_18772	pans_Pa_6_5030	SMAC_02354
714	CHGT_10280	ncra_NCU01613.t1	ndis_t_102449	pans_Pa_6_5040	SMAC_02353
715	CHGT_10279	ncra_NCU01614.t1	ndis_t_163515	pans_Pa_6_5050	SMAC_02352
716	CHGT_10278	ncra_NCU01607.t1	ndis_t_168725	pans_Pa_6_5060	SMAC_02351
717	CHGT_10277	ncra_NCU01608.t1	ndis_t_157673	pans_Pa_6_5070	SMAC_02350
718	CHGT_10275	ncra_NCU05394.t1	ndis_t_103158	pans_Pa_6_5000	SMAC_04145
719	CHGT_10274	ncra_NCU05390.t1	ndis_t_168932	pans_Pa_6_5140	SMAC_04143
720	CHGT_10271	ncra_NCU05389.t1	ndis_t_65273	pans_Pa_6_5440	SMAC_04144
721	CHGT_10268	ncra_NCU05435.t1	ndis_t_141705	pans_Pa_6_5450	SMAC_04168
722	CHGT_10267	ncra_NCU05454.t1	ndis_t_168915	pans_Pa_6_5500	SMAC_04171
723	CHGT_10265	ncra_NCU05457.t1	ndis_t_168914	pans_Pa_6_5480	SMAC_04172
724	CHGT_10264	ncra_NCU05458.t1	ndis_t_103092	pans_Pa_6_5460	SMAC_04173
725	CHGT_10262	ncra_NCU05459.t1	ndis_t_157941	pans_Pa_6_5510	SMAC_04174
726	CHGT_10261	ncra_NCU05423.t1	ndis_t_103125	pans_Pa_6_5570	SMAC_04159
727	CHGT_10260	ncra_NCU05425.t1	ndis_t_128440	pans_Pa_6_5560	SMAC_04160
728	CHGT_10259	ncra_NCU05426.t1	ndis_t_103120	pans_Pa_6_5580	SMAC_04161
729	CHGT_10258	ncra_NCU05427.t1	ndis_t_103118	pans_Pa_6_5590	SMAC_04162
730	CHGT_10256	ncra_NCU05429.t1	ndis_t_168920	pans_Pa_6_5600	SMAC_04163
731	CHGT_10255	ncra_NCU05430.t1	ndis_t_168919	pans_Pa_6_5610	SMAC_04164
732	CHGT_10253	ncra_NCU05433.t1	ndis_t_19100	pans_Pa_6_5540	SMAC_04167
733	CHGT_10252	ncra_NCU05453.t1	ndis_t_103103	pans_Pa_6_5520	SMAC_04170
734	CHGT_10251	ncra_NCU05452.t1	ndis_t_84725	pans_Pa_6_5530	SMAC_04169
735	CHGT_10250	ncra_NCU05460.t1	ndis_t_128427	pans_Pa_6_5630	SMAC_04175
736	CHGT_10249	ncra_NCU06857.t1	ndis_t_103086	pans_Pa_6_5640	SMAC_04186
737	CHGT_10248	ncra_NCU06856.t1	ndis_t_157936	pans_Pa_6_5650	SMAC_04187
738	CHGT_10246	ncra_NCU06854.t1	ndis_t_84697	pans_Pa_6_5670	SMAC_04189
739	CHGT_10244	ncra_NCU06853.t1	ndis_t_128420	pans_Pa_6_5680	SMAC_04190
740	CHGT_10241	ncra_NCU05477.t1	ndis_t_84707	pans_Pa_6_5790	SMAC_04184
741	CHGT_10234	ncra_NCU01589.t1	ndis_t_168720	pans_Pa_6_5750	SMAC_02337
742	CHGT_10232	ncra_NCU11224.t1	ndis_t_168718	pans_Pa_6_5730	SMAC_02336
743	CHGT_10230	ncra_NCU01581.t1	ndis_t_157658	pans_Pa_6_5710	SMAC_02334
744	CHGT_10229	ncra_NCU01759.t1	ndis_t_102678	pans_Pa_3_4920	SMAC_02438
745	CHGT_10228	ncra_NCU01758.t1	ndis_t_102675	pans_Pa_3_4930	SMAC_02439
746	CHGT_10227	ncra_NCU01760.t1	ndis_t_141508	pans_Pa_3_5000	SMAC_02445
747	CHGT_10226	ncra_NCU01761.t1	ndis_t_113323	pans_Pa_3_5010	SMAC_02446
748	CHGT_10223	ncra_NCU01762.t1	ndis_t_102682	pans_Pa_3_5020	SMAC_02447
749	CHGT_10222	ncra_NCU01763.t1	ndis_t_157770	pans_Pa_3_5030	SMAC_02448
750	CHGT_10221	ncra_NCU01764.t1	ndis_t_128273	pans_Pa_3_4890	SMAC_02449
751	CHGT_10220	ncra_NCU01765.t1	ndis_t_168795	pans_Pa_3_4870	SMAC_02450
752	CHGT_10217	ncra_NCU01767.t1	ndis_t_84318	pans_Pa_6_5760	SMAC_02452
753	CHGT_10216	ncra_NCU01768.t1	ndis_t_102698	pans_Pa_3_8100	SMAC_02453
754	CHGT_10215	ncra_NCU01606.t1	ndis_t_168724	pans_Pa_3_8090	SMAC_02347
755	CHGT_10214	ncra_NCU01605.t1	ndis_t_128182	pans_Pa_3_8080	SMAC_02346
756	CHGT_10212	ncra_NCU01601.t1	ndis_t_168723	pans_Pa_3_8060	SMAC_02344
757	CHGT_10211	ncra_NCU01599.t1	ndis_t_113219	pans_Pa_3_8050	SMAC_02343
758	CHGT_10208	ncra_NCU01596.t1	ndis_t_84040	pans_Pa_3_8020	SMAC_02340
759	CHGT_10207	ncra_NCU01595.t1	ndis_t_102416	pans_Pa_3_8010	SMAC_02339
760	CHGT_10204	ncra_NCU06845.t1	ndis_t_84683	pans_Pa_3_7320	SMAC_04194
761	CHGT_10203	ncra_NCU06846.t1	ndis_t_128416	pans_Pa_3_7330	SMAC_04195
762	CHGT_10202	ncra_NCU06847.t1	ndis_t_103069	pans_Pa_3_7340	SMAC_04196
763	CHGT_10201	ncra_NCU06838.t1	ndis_t_84668	pans_Pa_3_7300	SMAC_04201
764	CHGT_10200	ncra_NCU06839.t1	ndis_t_65573	pans_Pa_3_7290	SMAC_04200
765	CHGT_10198	ncra_NCU06842.t1	ndis_t_84674	pans_Pa_3_7280	SMAC_04199
766	CHGT_10197	ncra_NCU06843.t1	ndis_t_168904	pans_Pa_3_7270	SMAC_04198
767	CHGT_10196	ncra_NCU06844.t1	ndis_t_65518	pans_Pa_3_7260	SMAC_04197
768	CHGT_10195	ncra_NCU06837.t1	ndis_t_84667	pans_Pa_3_7250	SMAC_04202
769	CHGT_10194	ncra_NCU06834.t1	ndis_t_84664	pans_Pa_3_7370	SMAC_04208
770	CHGT_10192	ncra_NCU06832.t1	ndis_t_103043	pans_Pa_3_7390	SMAC_04212
771	CHGT_10190	ncra_NCU06826.t1	ndis_t_19045	pans_Pa_3_7400	SMAC_04213
772	CHGT_10189	ncra_NCU06821.t1	ndis_t_103038	pans_Pa_3_7410	SMAC_08804
773	CHGT_10188	ncra_NCU01580.t1	ndis_t_84020	pans_Pa_3_7420	SMAC_02333
774	CHGT_10187	ncra_NCU01757.t1	ndis_t_102671	pans_Pa_3_7480	SMAC_02440
775	CHGT_10186	ncra_NCU01756.t1	ndis_t_168793	pans_Pa_3_7470	SMAC_02441
776	CHGT_10184	ncra_NCU01753.t1	ndis_t_128264	pans_Pa_3_7450	SMAC_02443
777	CHGT_10182	ncra_NCU01751.t1	ndis_t_128262	pans_Pa_3_7490	SMAC_02437
778	CHGT_10179	ncra_NCU01747.t1	ndis_t_84276	pans_Pa_3_7510	SMAC_02434
779	CHGT_10178	ncra_NCU08504.t1	ndis_t_168652	pans_Pa_3_7440	SMAC_06260
780	CHGT_10177	ncra_NCU08505.t1	ndis_t_83810	pans_Pa_3_7430	SMAC_06259
781	CHGT_10176	ncra_NCU08507.t1	ndis_t_102191	pans_Pa_3_7530	SMAC_06257
782	CHGT_10175	ncra_NCU08509.t1	ndis_t_141284	pans_Pa_3_7610	SMAC_06255
783	CHGT_10174	ncra_NCU08510.t1	ndis_t_83817	pans_Pa_3_7600	SMAC_06254
784	CHGT_10173	ncra_NCU08511.t1	ndis_t_102196	pans_Pa_3_7580	SMAC_06253
785	CHGT_10172	ncra_NCU10388.t1	ndis_t_102197	pans_Pa_3_7590	SMAC_06252
786	CHGT_10171	ncra_NCU08512.t1	ndis_t_83825	pans_Pa_3_7570	SMAC_06240
787	CHGT_10170	ncra_NCU08514.t1	ndis_t_128094	pans_Pa_3_7560	SMAC_06241
788	CHGT_10169	ncra_NCU08515.t1	ndis_t_168658	pans_Pa_3_7550	SMAC_06242
789	CHGT_10168	ncra_NCU08516.t1	ndis_t_113123	pans_Pa_3_7540	SMAC_06243
790	CHGT_10166	ncra_NCU08503.t1	ndis_t_128084	pans_Pa_3_7620	SMAC_06261
791	CHGT_10165	ncra_NCU08502.t1	ndis_t_168651	pans_Pa_3_7630	SMAC_06262
792	CHGT_10164	ncra_NCU08501.t1	ndis_t_83802	pans_Pa_3_7640	SMAC_06263
793	CHGT_10163	ncra_NCU08500.t1	ndis_t_163437	pans_Pa_3_7750	SMAC_06264
794	CHGT_10162	ncra_NCU08499.t1	ndis_t_128080	pans_Pa_3_7710	SMAC_06265
795	CHGT_10155	ncra_NCU09395.t1	ndis_t_140412	pans_Pa_5_10110	SMAC_05652
796	CHGT_10146	ncra_NCU04541.t1	ndis_t_100420	pans_Pa_5_10080	SMAC_06088
797	CHGT_10145	ncra_NCU04540.t1	ndis_t_82048	pans_Pa_5_10070	SMAC_06089
798	CHGT_10144	ncra_NCU06067.t1	ndis_t_127576	pans_Pa_5_10060	SMAC_07448
799	CHGT_10143	ncra_NCU06066.t1	ndis_t_162756	pans_Pa_5_10050	SMAC_07449
800	CHGT_10142	ncra_NCU06065.t1	ndis_t_100935	pans_Pa_5_10040	SMAC_07450
801	CHGT_10138	ncra_NCU09415.t1	ndis_t_100348	pans_Pa_5_11470	SMAC_05674
802	CHGT_10137	ncra_NCU09416.t1	ndis_t_63247	pans_Pa_5_11290	SMAC_05675
803	CHGT_10119	ncra_NCU09425.t1	ndis_t_81969	pans_Pa_5_12590	SMAC_05684
804	CHGT_10116	ncra_NCU09427.t1	ndis_t_81966	pans_Pa_5_12580	SMAC_05685
805	CHGT_10106	ncra_NCU08398.t1	ndis_t_25845	pans_Pa_5_1790	SMAC_05694
806	CHGT_10102	ncra_NCU08396.t1	ndis_t_100323	pans_Pa_5_1780	SMAC_05692
807	CHGT_10099	ncra_NCU09561.t1	ndis_t_100372	pans_Pa_5_1730	SMAC_05701
808	CHGT_10097	ncra_NCU09559.t1	ndis_t_162626	pans_Pa_5_1750	SMAC_05699
809	CHGT_10096	ncra_NCU10053.t1	ndis_t_100378	pans_Pa_5_1760	SMAC_05698
810	CHGT_10094	ncra_NCU10051.t1	ndis_t_162627	pans_Pa_5_1700	SMAC_05696
811	CHGT_10090	ncra_NCU09429.t1	ndis_t_156811	pans_Pa_5_1680	SMAC_05687
812	CHGT_10083	ncra_NCU09564.t1	ndis_t_100365	pans_Pa_5_1530	SMAC_05705
813	CHGT_10068	ncra_NCU05859.t1	ndis_t_101136	pans_Pa_5_1250	SMAC_09192
814	CHGT_10063	ncra_NCU02321.t1	ndis_t_101709	pans_Pa_5_1400	SMAC_09166
815	CHGT_10062	ncra_NCU02322.t1	ndis_t_83335	pans_Pa_5_1390	SMAC_09165
816	CHGT_10051	ncra_NCU08785.t1	ndis_t_105536	pans_Pa_5_4080	SMAC_04544
817	CHGT_10048	ncra_NCU05828.t1	ndis_t_82826	pans_Pa_5_1460	SMAC_09539
818	CHGT_10047	ncra_NCU09566.t1	ndis_t_62840	pans_Pa_5_1480	SMAC_05708
819	CHGT_10045	ncra_NCU05829.t1	ndis_t_82823	pans_Pa_5_1440	SMAC_07625
820	CHGT_10035	ncra_NCU02197.t1	ndis_t_63680	pans_Pa_5_460	SMAC_03636
821	CHGT_10012	ncra_NCU10020.t1	ndis_t_156800	pans_Pa_5_500	SMAC_06023
822	CHGT_10008	ncra_NCU10055.t1	ndis_t_162612	pans_Pa_5_590	SMAC_06025
823	CHGT_10006	ncra_NCU08130.t1	ndis_t_162879	pans_Pa_5_580	SMAC_03617
824	CHGT_09997	ncra_NCU07351.t1	ndis_t_95364	pans_Pa_5_11170	SMAC_00293
825	CHGT_09993	ncra_NCU09715.t1	ndis_t_81897	pans_Pa_5_730	SMAC_06043
826	CHGT_09988	ncra_NCU09718.t1	ndis_t_100270	pans_Pa_5_680	SMAC_06038
827	CHGT_09987	ncra_NCU09722.t1	ndis_t_167823	pans_Pa_5_670	SMAC_06033
828	CHGT_09986	ncra_NCU09721.t1	ndis_t_81909	pans_Pa_5_660	SMAC_06034
829	CHGT_09982	ncra_NCU06915.t1	ndis_t_100648	pans_Pa_5_12000	SMAC_05872
830	CHGT_09976	ncra_NCU04552.t1	ndis_t_167857	pans_Pa_5_3270	SMAC_06072
831	CHGT_09973	ncra_NCU09700.t1	ndis_t_156861	pans_Pa_5_3250	SMAC_06061
832	CHGT_09972	ncra_NCU09699.t1	ndis_t_112249	pans_Pa_5_3240	SMAC_06064
833	CHGT_09971	ncra_NCU10311.t1	ndis_t_63241	pans_Pa_5_3220	SMAC_06066
834	CHGT_09969	ncra_NCU04558.t1	ndis_t_167863	pans_Pa_5_3210	SMAC_06067
835	CHGT_09967	ncra_NCU10910.t1	ndis_t_63299	pans_Pa_5_3190	SMAC_06068
836	CHGT_09965	ncra_NCU04548.t1	ndis_t_156849	pans_Pa_5_3400	SMAC_06069
837	CHGT_09964	ncra_NCU04549.t1	ndis_t_45075	pans_Pa_5_3410	SMAC_06070
838	CHGT_09957	ncra_NCU00987.t1	ndis_t_57059	pans_Pa_5_3350	SMAC_00265
839	CHGT_09953	ncra_NCU09703.t1	ndis_t_167868	pans_Pa_5_3330	SMAC_06056
840	CHGT_09948	ncra_NCU09706.t1	ndis_t_100471	pans_Pa_5_880	SMAC_06054
841	CHGT_09947	ncra_NCU09707.t1	ndis_t_156867	pans_Pa_5_870	SMAC_06053
842	CHGT_09946	ncra_NCU09708.t1	ndis_t_100475	pans_Pa_5_860	SMAC_06052
843	CHGT_09945	ncra_NCU09709.t1	ndis_t_167869	pans_Pa_5_850	SMAC_06051
844	CHGT_09944	ncra_NCU09710.t1	ndis_t_82111	pans_Pa_5_840	SMAC_06050
845	CHGT_09943	ncra_NCU09711.t1	ndis_t_156780	pans_Pa_5_830	SMAC_06049
846	CHGT_09941	ncra_NCU06413.t1	ndis_t_169570	pans_Pa_6_6800	SMAC_02176
847	CHGT_09938	ncra_NCU09712.t1	ndis_t_14027	pans_Pa_5_790	SMAC_06047
848	CHGT_09936	ncra_NCU09056.t1	ndis_t_100553	pans_Pa_5_11940	SMAC_12120
849	CHGT_09935	ncra_NCU09057.t1	ndis_t_100557	pans_Pa_5_11930	SMAC_05938
850	CHGT_09934	ncra_NCU09058.t1	ndis_t_100559	pans_Pa_5_11920	SMAC_05937
851	CHGT_09933	ncra_NCU06907.t1	ndis_t_127456	pans_Pa_5_11890	SMAC_05878
852	CHGT_09930	ncra_NCU06905.t1	ndis_t_100635	pans_Pa_5_11880	SMAC_05880
853	CHGT_09923	ncra_NCU01106.t1	ndis_t_88441	pans_Pa_6_2230	SMAC_03182
854	CHGT_09914	ncra_NCU08448.t1	ndis_t_168284	pans_Pa_5_3890	SMAC_09433
855	CHGT_09911	ncra_NCU05116.t1	ndis_t_169139	pans_Pa_4_1660	SMAC_08675
856	CHGT_09909	ncra_NCU04545.t1	ndis_t_156847	pans_Pa_5_3580	SMAC_06084
857	CHGT_09908	ncra_NCU06130.t1	ndis_t_100822	pans_Pa_5_3570	SMAC_06386
858	CHGT_09907	ncra_NCU06131.t1	ndis_t_82448	pans_Pa_5_3550	SMAC_06385
859	CHGT_09906	ncra_NCU06573.t1	ndis_t_124928	pans_Pa_6_8760	SMAC_04696
860	CHGT_09904	ncra_NCU06132.t1	ndis_t_82445	pans_Pa_5_3540	SMAC_06384
861	CHGT_09899	ncra_NCU09567.t1	ndis_t_167937	pans_Pa_5_1490	SMAC_05709
862	CHGT_09892	ncra_NCU06135.t1	ndis_t_62955	pans_Pa_5_3480	SMAC_06381
863	CHGT_09888	ncra_NCU06153.t1	ndis_t_156992	pans_Pa_5_13030	SMAC_06357
864	CHGT_09882	ncra_NCU06939.t1	ndis_t_100700	pans_Pa_5_12990	SMAC_07467
865	CHGT_09880	ncra_NCU06942.t1	ndis_t_100708	pans_Pa_5_12960	SMAC_07470
866	CHGT_09879	ncra_NCU06943.t1	ndis_t_100710	pans_Pa_5_12950	SMAC_07471
867	CHGT_09878	ncra_NCU06944.t1	ndis_t_140617	pans_Pa_5_12940	SMAC_07472
868	CHGT_09876	ncra_NCU06137.t1	ndis_t_157004	pans_Pa_5_12910	SMAC_06378
869	CHGT_09862	ncra_NCU06148.t1	ndis_t_156995	pans_Pa_5_3680	SMAC_06367
870	CHGT_09861	ncra_NCU06149.t1	ndis_t_127514	pans_Pa_5_11400	SMAC_06365
871	CHGT_09860	ncra_NCU06147.t1	ndis_t_62731	pans_Pa_5_11380	SMAC_06368
872	CHGT_09855	ncra_NCU06935.t1	ndis_t_162701	pans_Pa_5_11360	SMAC_07462
873	CHGT_09852	ncra_NCU06932.t1	ndis_t_26069	pans_Pa_5_11330	SMAC_07459
874	CHGT_09850	ncra_NCU06930.t1	ndis_t_127474	pans_Pa_5_11300	SMAC_07457
875	CHGT_09848	ncra_NCU06141.t1	ndis_t_82426	pans_Pa_5_11540	SMAC_06375
876	CHGT_09847	ncra_NCU06140.t1	ndis_t_100800	pans_Pa_5_11550	SMAC_06376
877	CHGT_09845	ncra_NCU06138.t1	ndis_t_100804	pans_Pa_5_11560	SMAC_06377
878	CHGT_09844	ncra_NCU06144.t1	ndis_t_26138	pans_Pa_5_11530	SMAC_06371
879	CHGT_09841	ncra_NCU06145.t1	ndis_t_156997	pans_Pa_5_11510	SMAC_06370
880	CHGT_09827	ncra_NCU09449.t1	ndis_t_100219	pans_Pa_5_11580	SMAC_08622
881	CHGT_09826	ncra_NCU09450.t1	ndis_t_100216	pans_Pa_5_11590	SMAC_08623
882	CHGT_09825	ncra_NCU09451.t1	ndis_t_127272	pans_Pa_5_11600	SMAC_08624
883	CHGT_09824	ncra_NCU09444.t1	ndis_t_156767	pans_Pa_5_11610	SMAC_08619
884	CHGT_09823	ncra_NCU09445.t1	ndis_t_140379	pans_Pa_5_11620	SMAC_08618
885	CHGT_09822	ncra_NCU09443.t1	ndis_t_100227	pans_Pa_5_11640	SMAC_08616
886	CHGT_09819	ncra_NCU05136.t1	ndis_t_169148	pans_Pa_4_2220	SMAC_08771
887	CHGT_09813	ncra_NCU06926.t1	ndis_t_100675	pans_Pa_5_11440	SMAC_07453
888	CHGT_09812	ncra_NCU06927.t1	ndis_t_82308	pans_Pa_5_11410	SMAC_07454
889	CHGT_09811	ncra_NCU06928.t1	ndis_t_82311	pans_Pa_5_11420	SMAC_07455
890	CHGT_09809	ncra_NCU06929.t1	ndis_t_127473	pans_Pa_5_4110	SMAC_07456
891	CHGT_09800	ncra_NCU09448.t1	ndis_t_63234	pans_Pa_5_4050	SMAC_08621
892	CHGT_09798	ncra_NCU06068.t1	ndis_t_82557	pans_Pa_5_4070	SMAC_07447
893	CHGT_09795	ncra_NCU06641.t1	ndis_t_17884	pans_Pa_1_24460	SMAC_06566
894	CHGT_09792	ncra_NCU06076.t1	ndis_t_62721	pans_Pa_5_3970	SMAC_04926
895	CHGT_09790	ncra_NCU06079.t1	ndis_t_100908	pans_Pa_5_3990	SMAC_04923
896	CHGT_09789	ncra_NCU06080.t1	ndis_t_100903	pans_Pa_5_4010	SMAC_06438
897	CHGT_09788	ncra_NCU06921.t1	ndis_t_127464	pans_Pa_5_12240	SMAC_05867
898	CHGT_09787	ncra_NCU06923.t1	ndis_t_167911	pans_Pa_5_12260	SMAC_05865
899	CHGT_09786	ncra_NCU06924.t1	ndis_t_82299	pans_Pa_5_12270	SMAC_05864
900	CHGT_09778	ncra_NCU08133.t1	ndis_t_127784	pans_Pa_5_10260	SMAC_03614
901	CHGT_09775	ncra_NCU06168.t1	ndis_t_127343	pans_Pa_5_12210	SMAC_06104
902	CHGT_09769	pans_Pa_5_10410	pans_Pa_5_7480	SMAC_04270	SMAC_04313
903	CHGT_09761	ncra_NCU08135.t1	ndis_t_101410	pans_Pa_5_3880	SMAC_03612
904	CHGT_09760	ncra_NCU08136.t1	ndis_t_83034	pans_Pa_5_3860	SMAC_03611
905	CHGT_09759	ncra_NCU08146.t1	ndis_t_101389	pans_Pa_5_3840	SMAC_03603
906	CHGT_09758	ncra_NCU08145.t1	ndis_t_127775	pans_Pa_5_3830	SMAC_03604
907	CHGT_09757	ncra_NCU06159.t1	ndis_t_127511	pans_Pa_5_3820	SMAC_09553
908	CHGT_09751	ncra_NCU08169.t1	ndis_t_127752	pans_Pa_5_8130	SMAC_03585
909	CHGT_09750	ncra_NCU06918.t1	ndis_t_127462	pans_Pa_5_8180	SMAC_05869
910	CHGT_09748	ncra_NCU06870.t1	ndis_t_82219	pans_Pa_5_8370	SMAC_05919
911	CHGT_09747	ncra_NCU06871.t1	ndis_t_82221	pans_Pa_5_8380	SMAC_05918
912	CHGT_09746	ncra_NCU06874.t1	ndis_t_63073	pans_Pa_5_8400	SMAC_05917
913	CHGT_09744	ncra_NCU06877.t1	ndis_t_100602	pans_Pa_5_8270	SMAC_05913
914	CHGT_09743	ncra_NCU06878.t1	ndis_t_26011	pans_Pa_5_8260	SMAC_05914
915	CHGT_09741	ncra_NCU06881.t1	ndis_t_127446	pans_Pa_5_8230	SMAC_05910
916	CHGT_09740	ncra_NCU06882.t1	ndis_t_156930	pans_Pa_5_8220	SMAC_05909
917	CHGT_09739	ncra_NCU06883.t1	ndis_t_127448	pans_Pa_5_8210	SMAC_05908
918	CHGT_09738	ncra_NCU06884.t1	ndis_t_112336	pans_Pa_5_8190	SMAC_05907
919	CHGT_09737	ncra_NCU11302.t1	ndis_t_82494	pans_Pa_5_8360	SMAC_06414
920	CHGT_09735	ncra_NCU11301.t1	ndis_t_127550	pans_Pa_5_8340	SMAC_06416
921	CHGT_09734	ncra_NCU06102.t1	ndis_t_100874	pans_Pa_5_8320	SMAC_06417
922	CHGT_09731	ncra_NCU06099.t1	ndis_t_167963	pans_Pa_5_8440	SMAC_06419
923	CHGT_09727	ncra_NCU06095.t1	ndis_t_127554	pans_Pa_5_8610	SMAC_06421
924	CHGT_09725	ncra_NCU10715.t1	ndis_t_100880	pans_Pa_5_8600	SMAC_06422
925	CHGT_09724	ncra_NCU06091.t1	ndis_t_127556	pans_Pa_5_8590	SMAC_06423
926	CHGT_09723	ncra_NCU06089.t1	ndis_t_100889	pans_Pa_5_8570	SMAC_06425
927	CHGT_09722	ncra_NCU06088.t1	ndis_t_100891	pans_Pa_5_8560	SMAC_06426
928	CHGT_09721	ncra_NCU06086.t1	ndis_t_82524	pans_Pa_5_8550	SMAC_06428
929	CHGT_09720	ncra_NCU06085.t1	ndis_t_100897	pans_Pa_5_8540	SMAC_06429
930	CHGT_09718	ncra_NCU06109.t1	ndis_t_127545	pans_Pa_5_8460	SMAC_06410
931	CHGT_09716	ncra_NCU06112.t1	ndis_t_26173	pans_Pa_5_8480	SMAC_06408
932	CHGT_09715	ncra_NCU05619.t1	ndis_t_49760	pans_Pa_4_6000	SMAC_03335
933	CHGT_09713	ncra_NCU06113.t1	ndis_t_167953	pans_Pa_5_8490	SMAC_06406
934	CHGT_09711	ncra_NCU06116.t1	ndis_t_167951	pans_Pa_5_8510	SMAC_06404
935	CHGT_09708	ncra_NCU06117.t1	ndis_t_82468	pans_Pa_5_8620	SMAC_06403
936	CHGT_09707	ncra_NCU06118.t1	ndis_t_100837	pans_Pa_5_8630	SMAC_06402
937	CHGT_09705	ncra_NCU06125.t1	ndis_t_100825	pans_Pa_5_8660	SMAC_06395
938	CHGT_09703	ncra_NCU06122.t1	ndis_t_26163	pans_Pa_5_8680	SMAC_06397
939	CHGT_09700	ncra_NCU06860.t1	ndis_t_82200	pans_Pa_5_8690	SMAC_05929
940	CHGT_09699	ncra_NCU11000.t1	ndis_t_156909	pans_Pa_5_8700	SMAC_05931
941	CHGT_09698	ncra_NCU06859.t1	ndis_t_25993	pans_Pa_5_8710	SMAC_05930
942	CHGT_09694	ncra_NCU06863.t1	ndis_t_127429	pans_Pa_5_8740	SMAC_05926
943	CHGT_09692	ncra_NCU06864.t1	ndis_t_127431	pans_Pa_5_8770	SMAC_05925
944	CHGT_09690	ncra_NCU06866.t1	ndis_t_100578	pans_Pa_5_8780	SMAC_05924
945	CHGT_09689	ncra_NCU06867.t1	ndis_t_127434	pans_Pa_5_8790	SMAC_05923
946	CHGT_09688	ncra_NCU06868.t1	ndis_t_100584	pans_Pa_5_8810	SMAC_05922
947	CHGT_09687	ncra_NCU06869.t1	ndis_t_127435	pans_Pa_5_8800	SMAC_05921
948	CHGT_09684	ncra_NCU09438.t1	ndis_t_127280	pans_Pa_5_8830	SMAC_08610
949	CHGT_09683	ncra_NCU09437.t1	ndis_t_127281	pans_Pa_5_8820	SMAC_08609
950	CHGT_09682	ncra_NCU09436.t1	ndis_t_127282	pans_Pa_5_8890	SMAC_08608
951	CHGT_09681	ncra_NCU09435.t1	ndis_t_100237	pans_Pa_5_8900	SMAC_08606
952	CHGT_09680	ncra_NCU09434.t1	ndis_t_63456	pans_Pa_5_8910	SMAC_08605
953	CHGT_09679	ncra_NCU09432.t1	ndis_t_127284	pans_Pa_5_8920	SMAC_08603
954	CHGT_09677	ncra_NCU02238.t1	ndis_t_63918	pans_Pa_5_8930	SMAC_03677
955	CHGT_09674	ncra_NCU02237.t1	ndis_t_101543	pans_Pa_5_9340	SMAC_03676
956	CHGT_09673	ncra_NCU02236.t1	ndis_t_127830	pans_Pa_5_9330	SMAC_03675
957	CHGT_09672	ncra_NCU02282.t1	ndis_t_168154	pans_Pa_5_9320	SMAC_08749
958	CHGT_09671	ncra_NCU02283.t1	ndis_t_127871	pans_Pa_5_9050	SMAC_08748
959	CHGT_09670	ncra_NCU10654.t1	ndis_t_83274	pans_Pa_5_9060	SMAC_08747
960	CHGT_09668	ncra_NCU02286.t1	ndis_t_127873	pans_Pa_5_9080	SMAC_08745
961	CHGT_09662	ncra_NCU02278.t1	ndis_t_83256	pans_Pa_5_8960	SMAC_03719
962	CHGT_09661	ncra_NCU02277.t1	ndis_t_101627	pans_Pa_5_8970	SMAC_08744
963	CHGT_09660	ncra_NCU02276.t1	ndis_t_101623	pans_Pa_5_8980	SMAC_03720
964	CHGT_09659	ncra_NCU02274.t1	ndis_t_127862	pans_Pa_5_8990	SMAC_03713
965	CHGT_09658	ncra_NCU02272.t1	ndis_t_101615	pans_Pa_5_9010	SMAC_03711
966	CHGT_09657	ncra_NCU02271.t1	ndis_t_63960	pans_Pa_5_9040	SMAC_03710
967	CHGT_09656	ncra_NCU02270.t1	ndis_t_101609	pans_Pa_5_9030	SMAC_03709
968	CHGT_09655	ncra_NCU02269.t1	ndis_t_168146	pans_Pa_5_9020	SMAC_03708
969	CHGT_09645	ncra_NCU02268.t1	ndis_t_127856	pans_Pa_5_9290	SMAC_03707
970	CHGT_09644	ncra_NCU02267.t1	ndis_t_157334	pans_Pa_5_9300	SMAC_03706
971	CHGT_09643	ncra_NCU02257.t1	ndis_t_157322	pans_Pa_5_9270	SMAC_03698
972	CHGT_09642	ncra_NCU02259.t1	ndis_t_83205	pans_Pa_5_9260	SMAC_03699
973	CHGT_09641	ncra_NCU02260.t1	ndis_t_83207	pans_Pa_5_9250	SMAC_03700
974	CHGT_09639	ncra_NCU02262.t1	ndis_t_127850	pans_Pa_5_9230	SMAC_03702
975	CHGT_09638	ncra_NCU02263.t1	ndis_t_83221	pans_Pa_5_9220	SMAC_03703
976	CHGT_09637	ncra_NCU02264.t1	ndis_t_168142	pans_Pa_5_9210	SMAC_03704
977	CHGT_09636	ncra_NCU02273.t1	ndis_t_83243	pans_Pa_5_9000	SMAC_03712
978	CHGT_09635	ncra_NCU02256.t1	ndis_t_127845	pans_Pa_5_9190	SMAC_03697
979	CHGT_09634	ncra_NCU02255.t1	ndis_t_14700	pans_Pa_5_9170	SMAC_03696
980	CHGT_09633	ncra_NCU02254.t1	ndis_t_157319	pans_Pa_5_9160	SMAC_03695
981	CHGT_09631	ncra_NCU02252.t1	ndis_t_141010	pans_Pa_5_9150	SMAC_03693
982	CHGT_09630	ncra_NCU02250.t1	ndis_t_101561	pans_Pa_5_9140	SMAC_03692
983	CHGT_09629	ncra_NCU02249.t1	ndis_t_83184	pans_Pa_5_9120	SMAC_03691
984	CHGT_09628	ncra_NCU02247.t1	ndis_t_127837	pans_Pa_5_9100	SMAC_03688
985	CHGT_09626	ncra_NCU02241.t1	ndis_t_83172	pans_Pa_5_9470	SMAC_03685
986	CHGT_09624	ncra_NCU02224.t1	ndis_t_83134	pans_Pa_5_9500	SMAC_03664
987	CHGT_09623	ncra_NCU02223.t1	ndis_t_64236	pans_Pa_5_9420	SMAC_03663
988	CHGT_09622	ncra_NCU02222.t1	ndis_t_168115	pans_Pa_5_9430	SMAC_03662
989	CHGT_09621	ncra_NCU02221.t1	ndis_t_157290	pans_Pa_5_9450	SMAC_03661
990	CHGT_09620	ncra_NCU02219.t1	ndis_t_101503	pans_Pa_5_9510	SMAC_03659
991	CHGT_09619	ncra_NCU02235.t1	ndis_t_157304	pans_Pa_5_9380	SMAC_03674
992	CHGT_09618	ncra_NCU02234.t1	ndis_t_112813	pans_Pa_5_9370	SMAC_03673
993	CHGT_09617	ncra_NCU02233.t1	ndis_t_157302	pans_Pa_5_9360	SMAC_03672
994	CHGT_09616	ncra_NCU02232.t1	ndis_t_101534	pans_Pa_5_9350	SMAC_03671
995	CHGT_09615	ncra_NCU02231.t1	ndis_t_127825	pans_Pa_5_9400	SMAC_03670
996	CHGT_09613	ncra_NCU02281.t1	ndis_t_127869	pans_Pa_5_9480	SMAC_08750
997	CHGT_09612	ncra_NCU02280.t1	ndis_t_101639	pans_Pa_5_9540	SMAC_08751
998	CHGT_09611	ncra_NCU02287.t1	ndis_t_168159	pans_Pa_5_9600	SMAC_08743
999	CHGT_09610	ncra_NCU10776.t1	ndis_t_101658	pans_Pa_5_9590	SMAC_08742
1000	CHGT_09609	ncra_NCU10775.t1	ndis_t_101661	pans_Pa_5_9580	SMAC_08741
1001	CHGT_09607	ncra_NCU02289.t1	ndis_t_168160	pans_Pa_5_9570	SMAC_08740
1002	CHGT_09605	ncra_NCU02294.t1	ndis_t_157359	pans_Pa_5_9610	SMAC_08734
1003	CHGT_09604	ncra_NCU02293.t1	ndis_t_168161	pans_Pa_5_9620	SMAC_08735
1004	CHGT_09603	ncra_NCU02295.t1	ndis_t_101675	pans_Pa_5_9630	SMAC_08733
1005	CHGT_09602	ncra_NCU02296.t1	ndis_t_168162	pans_Pa_5_9640	SMAC_08732
1006	CHGT_09601	ncra_NCU02299.t1	ndis_t_101684	pans_Pa_5_9660	SMAC_08726
1007	CHGT_09600	ncra_NCU02305.t1	ndis_t_83318	pans_Pa_5_9670	SMAC_08723
1008	CHGT_09599	ncra_NCU02304.t1	ndis_t_101691	pans_Pa_5_9680	SMAC_08722
1009	CHGT_09598	ncra_NCU02302.t1	ndis_t_168166	pans_Pa_5_9690	SMAC_08720
1010	CHGT_09596	ncra_NCU02307.t1	ndis_t_101696	pans_Pa_5_9700	SMAC_09353
1011	CHGT_09595	ncra_NCU02310.t1	ndis_t_101698	pans_Pa_5_9710	SMAC_09356
1012	CHGT_09593	ncra_NCU02315.t1	ndis_t_127892	pans_Pa_5_9720	SMAC_09358
1013	CHGT_09583	ncra_NCU02316.t1	ndis_t_141072	pans_Pa_5_9840	SMAC_09167
1014	CHGT_09570	ncra_NCU11342.t1	ndis_t_115240	pans_Pa_4_4260	SMAC_07726
1015	CHGT_09564	ncra_NCU07133.t1	ndis_t_159304	pans_Pa_4_4250	SMAC_07719
1016	CHGT_09563	ncra_NCU07141.t1	ndis_t_88268	pans_Pa_4_4310	SMAC_07730
1017	CHGT_09562	ncra_NCU07139.t1	ndis_t_69617	pans_Pa_4_4290	SMAC_12116
1018	CHGT_09561	ncra_NCU11341.t1	ndis_t_115238	pans_Pa_4_4280	SMAC_07728
1019	CHGT_09559	ncra_NCU07142.t1	ndis_t_106674	pans_Pa_4_4370	SMAC_07731
1020	CHGT_09547	ncra_NCU07123.t1	ndis_t_79337	pans_Pa_4_4460	SMAC_07735
1021	CHGT_09546	ncra_NCU07121.t1	ndis_t_167140	pans_Pa_4_4470	SMAC_07734
1022	CHGT_09545	ncra_NCU07120.t1	ndis_t_155748	pans_Pa_4_4480	SMAC_07746
1023	CHGT_09543	ncra_NCU07119.t1	ndis_t_110981	pans_Pa_4_4440	SMAC_07745
1024	CHGT_09542	ncra_NCU07117.t1	ndis_t_97704	pans_Pa_4_4430	SMAC_07744
1025	CHGT_09538	ncra_NCU07131.t1	ndis_t_106482	pans_Pa_4_4410	SMAC_07717
1026	CHGT_09537	ncra_NCU07125.t1	ndis_t_126289	pans_Pa_4_4400	SMAC_07736
1027	CHGT_09536	ncra_NCU07127.t1	ndis_t_169779	pans_Pa_4_4600	SMAC_09624
1028	CHGT_09532	ncra_NCU07053.t1	ndis_t_79448	pans_Pa_4_4550	SMAC_03900
1029	CHGT_09531	ncra_NCU07055.t1	ndis_t_61207	pans_Pa_4_4560	SMAC_03893
1030	CHGT_09523	ncra_NCU07080.t1	ndis_t_79368	pans_Pa_4_4670	SMAC_03899
1031	CHGT_09520	CHGT_10715	ncra_NCU00298.t1	ndis_t_96794	SMAC_06709
1032	CHGT_09518	ncra_NCU00437.t1	ndis_t_110477	pans_Pa_3_5180	SMAC_01874
1033	CHGT_09513	ncra_NCU09783.t1	ndis_t_139461	pans_Pa_4_5060	SMAC_09303
1034	CHGT_09512	ncra_NCU03166.t1	ndis_t_99799	pans_Pa_1_17100	SMAC_02892
1035	CHGT_09506	ncra_NCU07108.t1	ndis_t_155757	pans_Pa_4_5120	SMAC_07751
1036	CHGT_09495	ncra_NCU07082.t1	ndis_t_167150	pans_Pa_4_5110	SMAC_03897
1037	CHGT_09494	ncra_NCU07081.t1	ndis_t_155761	pans_Pa_4_5100	SMAC_03898
1038	CHGT_09492	ncra_NCU07095.t1	ndis_t_59960	SMAC_07761	SMAC_07762
1039	CHGT_09491	ncra_NCU07098.t1	ndis_t_139292	pans_Pa_4_5450	SMAC_07763
1040	CHGT_09486	ncra_NCU07101.t1	ndis_t_97748	pans_Pa_4_5440	SMAC_07766
1041	CHGT_09485	ncra_NCU09719.t1	ndis_t_100274	pans_Pa_5_690	SMAC_06037
1042	CHGT_09484	ncra_NCU05650.t1	ndis_t_111210	pans_Pa_4_5040	SMAC_03371
1043	CHGT_09483	ncra_NCU05649.t1	ndis_t_126472	pans_Pa_4_5050	SMAC_03370
1044	CHGT_09473	ncra_NCU06062.t1	ndis_t_157062	pans_Pa_5_4760	SMAC_07440
1045	CHGT_09472	ncra_NCU06960.t1	ndis_t_103802	pans_Pa_6_9470	SMAC_00783
1046	CHGT_09465	ncra_NCU07088.t1	ndis_t_126310	pans_Pa_3_2530	SMAC_07755
1047	CHGT_09458	ncra_NCU09784.t1	ndis_t_79748	pans_Pa_4_4860	SMAC_09304
1048	CHGT_09454	ncra_NCU09785.t1	ndis_t_79750	pans_Pa_4_4850	SMAC_09305
1049	CHGT_09450	ncra_NCU09786.t1	ndis_t_79753	pans_Pa_4_4840	SMAC_09306
1050	CHGT_09449	ncra_NCU09787.t1	ndis_t_79754	pans_Pa_4_4830	SMAC_09307
1051	CHGT_09448	ncra_NCU09792.t1	ndis_t_79765	pans_Pa_4_4950	SMAC_03813
1052	CHGT_09445	ncra_NCU09788.t1	ndis_t_60561	pans_Pa_4_4820	SMAC_09308
1053	CHGT_09442	ncra_NCU09793.t1	ndis_t_98130	pans_Pa_4_4960	SMAC_03814
1054	CHGT_09433	ncra_NCU05646.t1	ndis_t_98158	pans_Pa_4_4760	SMAC_03367
1055	CHGT_09432	ncra_NCU05645.t1	ndis_t_98160	pans_Pa_4_4740	SMAC_03366
1056	CHGT_09431	ncra_NCU05644.t1	ndis_t_155938	pans_Pa_4_4750	SMAC_03365
1057	CHGT_09427	ncra_NCU05641.t1	ndis_t_98169	pans_Pa_4_4720	SMAC_03361
1058	CHGT_09426	ncra_NCU05642.t1	ndis_t_79804	pans_Pa_4_4710	SMAC_03362
1059	CHGT_09415	ncra_NCU05939.t1	ndis_t_158348	pans_Pa_4_5240	SMAC_06966
1060	CHGT_09413	ncra_NCU05942.t1	ndis_t_169173	pans_Pa_4_5220	SMAC_06967
1061	CHGT_09412	ncra_NCU05943.t1	ndis_t_19697	pans_Pa_4_5210	SMAC_06968
1062	CHGT_09411	ncra_NCU05944.t1	ndis_t_104110	pans_Pa_4_5200	SMAC_06969
1063	CHGT_09410	ncra_NCU05945.t1	ndis_t_128855	pans_Pa_4_5190	SMAC_06970
1064	CHGT_09407	ncra_NCU05950.t1	ndis_t_128852	pans_Pa_4_5160	SMAC_06974
1065	CHGT_09406	ncra_NCU05951.t1	ndis_t_142163	pans_Pa_4_5150	SMAC_06975
1066	CHGT_09402	ncra_NCU05936.t1	ndis_t_104075	pans_Pa_4_5260	SMAC_06962
1067	CHGT_09401	ncra_NCU05937.t1	ndis_t_85690	pans_Pa_4_5270	SMAC_06963
1068	CHGT_09400	ncra_NCU09272.t1	ndis_t_100206	pans_Pa_5_1300	SMAC_08599
1069	CHGT_09397	ncra_NCU09274.t1	ndis_t_167804	pans_Pa_5_1290	SMAC_08601
1070	CHGT_09392	ncra_NCU05376.t1	ndis_t_128466	pans_Pa_6_11530	SMAC_04129
1071	CHGT_09388	ncra_NCU04034.t1	ndis_t_98595	pans_Pa_4_5350	SMAC_07127
1072	CHGT_09387	ncra_NCU04033.t1	ndis_t_156126	pans_Pa_4_5360	SMAC_07128
1073	CHGT_09381	ncra_NCU11269.t1	ndis_t_41159	pans_Pa_4_5390	SMAC_07131
1074	CHGT_09379	ncra_NCU04029.t1	ndis_t_126663	pans_Pa_4_5400	SMAC_07132
1075	CHGT_09375	ncra_NCU07063.t1	ndis_t_97788	pans_Pa_4_4700	SMAC_03889
1076	CHGT_09340	ncra_NCU05653.t1	ndis_t_155928	pans_Pa_4_5470	SMAC_03821
1077	CHGT_09336	pans_Pa_1_15610	pans_Pa_2_4800	pans_Pa_3_2560	pans_Pa_5_7830
1078	CHGT_09335	ncra_NCU09800.t1	ndis_t_98145	pans_Pa_4_5480	SMAC_03820
1079	CHGT_09331	ncra_NCU05622.t1	ndis_t_98200	pans_Pa_4_5830	SMAC_03339
1080	CHGT_09330	ncra_NCU05623.t1	ndis_t_60256	pans_Pa_4_5820	SMAC_03340
1081	CHGT_09329	ncra_NCU05624.t1	ndis_t_98194	pans_Pa_4_5810	SMAC_03341
1082	CHGT_09311	ncra_NCU01093.t1	ndis_t_106776	pans_Pa_4_2460	SMAC_03168
1083	CHGT_09308	ncra_NCU05633.t1	ndis_t_60739	pans_Pa_4_5910	SMAC_03353
1084	CHGT_09307	ncra_NCU05634.t1	ndis_t_61005	pans_Pa_4_5920	SMAC_03354
1085	CHGT_09306	ncra_NCU10477.t1	ndis_t_167278	pans_Pa_4_5930	SMAC_03355
1086	CHGT_09305	ncra_NCU05635.t1	ndis_t_155944	pans_Pa_4_5940	SMAC_03356
1087	CHGT_09304	ncra_NCU05637.t1	ndis_t_60798	pans_Pa_4_5950	SMAC_03357
1088	CHGT_09303	ncra_NCU05638.t1	ndis_t_155942	pans_Pa_4_5960	SMAC_03358
1089	CHGT_09299	ncra_NCU05620.t1	ndis_t_79838	pans_Pa_4_5990	SMAC_03336
1090	CHGT_09293	ncra_NCU04847.t1	ndis_t_167256	pans_Pa_4_6080	SMAC_03478
1091	CHGT_09291	ncra_NCU09778.t1	ndis_t_98102	pans_Pa_4_6070	SMAC_03477
1092	CHGT_09290	ncra_NCU09779.t1	ndis_t_98104	pans_Pa_4_6060	SMAC_03476
1093	CHGT_09289	ncra_NCU05609.t1	ndis_t_24821	pans_Pa_4_6190	SMAC_03324
1094	CHGT_09287	ncra_NCU04079.t1	ndis_t_24980	pans_Pa_4_6170	SMAC_00664
1095	CHGT_09286	ncra_NCU04080.t1	ndis_t_98494	pans_Pa_4_6160	SMAC_00665
1096	CHGT_09285	ncra_NCU04081.t1	ndis_t_98491	pans_Pa_4_6150	SMAC_00666
1097	CHGT_09284	ncra_NCU04082.t1	ndis_t_98489	pans_Pa_4_6140	SMAC_00667
1098	CHGT_09283	ncra_NCU04088.t1	ndis_t_80114	pans_Pa_4_6130	SMAC_00670
1099	CHGT_09282	ncra_NCU04087.t1	ndis_t_167356	pans_Pa_4_6120	SMAC_00671
1100	CHGT_09281	ncra_NCU04086.t1	ndis_t_156080	pans_Pa_4_6110	SMAC_00672
1101	CHGT_09276	ncra_NCU04089.t1	ndis_t_98477	pans_Pa_4_6210	SMAC_00669
1102	CHGT_09274	ncra_NCU04090.t1	ndis_t_98476	pans_Pa_4_6310	SMAC_00676
1103	CHGT_09273	ncra_NCU04091.t1	ndis_t_80105	pans_Pa_4_6300	SMAC_00677
1104	CHGT_09272	ncra_NCU04092.t1	ndis_t_80103	pans_Pa_4_6290	SMAC_00678
1105	CHGT_09271	ncra_NCU09860.t1	ndis_t_156071	pans_Pa_4_6280	SMAC_00680
1106	CHGT_09263	ncra_NCU09861.t1	ndis_t_98462	pans_Pa_4_6270	SMAC_00681
1107	CHGT_09262	ncra_NCU09862.t1	ndis_t_126608	pans_Pa_4_6260	SMAC_00682
1108	CHGT_09261	ncra_NCU09864.t1	ndis_t_162124	pans_Pa_4_6250	SMAC_00684
1109	CHGT_09260	ncra_NCU09866.t1	ndis_t_80085	pans_Pa_4_6240	SMAC_00687
1110	CHGT_09259	ncra_NCU09867.t1	ndis_t_126604	pans_Pa_4_6230	SMAC_00688
1111	CHGT_09258	ncra_NCU09869.t1	ndis_t_126603	pans_Pa_4_6220	SMAC_00690
1112	CHGT_09256	ncra_NCU04078.t1	ndis_t_98498	pans_Pa_4_6370	SMAC_00662
1113	CHGT_09255	ncra_NCU04077.t1	ndis_t_167358	pans_Pa_4_6360	SMAC_00661
1114	CHGT_09254	ncra_NCU04076.t1	ndis_t_126625	pans_Pa_4_6350	SMAC_00660
1115	CHGT_09253	ncra_NCU04075.t1	ndis_t_98508	pans_Pa_4_6400	SMAC_00659
1116	CHGT_09244	ncra_NCU04074.t1	ndis_t_167363	pans_Pa_4_7160	SMAC_00656
1117	CHGT_09242	ncra_NCU04071.t1	ndis_t_156093	pans_Pa_4_7150	SMAC_00654
1118	CHGT_09238	ncra_NCU04069.t1	ndis_t_162142	pans_Pa_4_7120	SMAC_00652
1119	CHGT_09237	ncra_NCU04068.t1	ndis_t_24996	pans_Pa_4_7130	SMAC_00651
1120	CHGT_09235	ncra_NCU04065.t1	ndis_t_111405	pans_Pa_4_6610	SMAC_00648
1121	CHGT_09234	ncra_NCU04064.t1	ndis_t_60252	pans_Pa_4_6600	SMAC_00647
1122	CHGT_09233	ncra_NCU04019.t1	ndis_t_167390	pans_Pa_4_6620	SMAC_06194
1123	CHGT_09231	ncra_NCU04017.t1	ndis_t_156135	pans_Pa_4_7200	SMAC_06192
1124	CHGT_09230	ncra_NCU04018.t1	ndis_t_156134	pans_Pa_4_7210	SMAC_06193
1125	CHGT_09229	ncra_NCU04020.t1	ndis_t_25042	pans_Pa_4_7220	SMAC_01083
1126	CHGT_09223	ncra_NCU03928.t1	ndis_t_98815	pans_Pa_4_6580	SMAC_06346
1127	CHGT_09222	ncra_NCU04016.t1	ndis_t_80261	pans_Pa_4_6570	SMAC_06190
1128	CHGT_09221	ncra_NCU04015.t1	ndis_t_80263	pans_Pa_4_6560	SMAC_06189
1129	CHGT_09220	ncra_NCU04014.t1	ndis_t_80265	pans_Pa_4_6550	SMAC_06188
1130	CHGT_09216	ncra_NCU04718.t1	ndis_t_97827	pans_Pa_4_6470	SMAC_03843
1131	CHGT_09212	ncra_NCU04713.t1	ndis_t_97823	pans_Pa_4_6500	SMAC_03844
1132	CHGT_09211	ncra_NCU04724.t1	ndis_t_155800	pans_Pa_4_6510	SMAC_03838
1133	CHGT_09210	ncra_NCU04022.t1	ndis_t_98609	pans_Pa_4_6410	SMAC_01085
1134	CHGT_09209	ncra_NCU04024.t1	ndis_t_80240	pans_Pa_4_6390	SMAC_01086
1135	CHGT_09208	ncra_NCU03980.t1	ndis_t_167412	pans_Pa_4_6440	SMAC_06155
1136	CHGT_09207	ncra_NCU03981.t1	ndis_t_167411	pans_Pa_4_6430	SMAC_06156
1137	CHGT_09202	ncra_NCU03888.t1	ndis_t_126771	pans_Pa_4_7070	SMAC_06315
1138	CHGT_09201	ncra_NCU03889.t1	ndis_t_98894	pans_Pa_4_7060	SMAC_06316
1139	CHGT_09200	ncra_NCU03890.t1	ndis_t_156234	pans_Pa_4_7050	SMAC_06317
1140	CHGT_09199	ncra_NCU03891.t1	ndis_t_25153	pans_Pa_4_7040	SMAC_06318
1141	CHGT_09197	ncra_NCU03892.t1	ndis_t_156232	pans_Pa_4_7020	SMAC_06319
1142	CHGT_09196	ncra_NCU03893.t1	ndis_t_80514	pans_Pa_4_7010	SMAC_06320
1143	CHGT_09194	ncra_NCU03897.t1	ndis_t_156227	pans_Pa_4_6990	SMAC_06322
1144	CHGT_09193	ncra_NCU03964.t1	ndis_t_61097	pans_Pa_4_6650	SMAC_06133
1145	CHGT_09192	ncra_NCU03963.t1	ndis_t_80375	pans_Pa_4_6660	SMAC_06132
1146	CHGT_09191	ncra_NCU03962.t1	ndis_t_98745	pans_Pa_4_6670	SMAC_06131
1147	CHGT_09190	ncra_NCU03961.t1	ndis_t_98748	pans_Pa_4_6680	SMAC_06130
1148	CHGT_09188	ncra_NCU10217.t1	ndis_t_111487	pans_Pa_4_6700	SMAC_06145
1149	CHGT_09186	ncra_NCU03973.t1	ndis_t_98715	pans_Pa_4_6720	SMAC_06144
1150	CHGT_09185	ncra_NCU03972.t1	ndis_t_167416	pans_Pa_4_6730	SMAC_06143
1151	CHGT_09184	ncra_NCU03971.t1	ndis_t_80355	pans_Pa_4_6740	SMAC_06142
1152	CHGT_09183	ncra_NCU03966.t1	ndis_t_126712	pans_Pa_4_6750	SMAC_06135
1153	CHGT_09182	ncra_NCU03965.t1	ndis_t_98736	pans_Pa_4_6760	SMAC_06134
1154	CHGT_09181	ncra_NCU03887.t1	ndis_t_69776	pans_Pa_4_6770	SMAC_06314
1155	CHGT_09180	ncra_NCU03886.t1	ndis_t_88196	pans_Pa_4_6780	SMAC_06313
1156	CHGT_09178	ncra_NCU03969.t1	ndis_t_167418	pans_Pa_4_6980	SMAC_06138
1157	CHGT_09177	ncra_NCU03968.t1	ndis_t_98729	pans_Pa_4_6970	SMAC_06137
1158	CHGT_09174	ncra_NCU06007.t1	ndis_t_85856	pans_Pa_4_7190	SMAC_07932
1159	CHGT_09170	ncra_NCU03932.t1	ndis_t_33460	pans_Pa_4_8270	SMAC_06349
1160	CHGT_09169	ncra_NCU03935.t1	ndis_t_167434	pans_Pa_4_8260	SMAC_06351
1161	CHGT_09168	ncra_NCU03936.t1	ndis_t_126734	pans_Pa_4_8250	SMAC_06352
1162	CHGT_09167	ncra_NCU03899.t1	ndis_t_80502	pans_Pa_4_8920	SMAC_06324
1163	CHGT_09166	ncra_NCU03901.t1	ndis_t_98866	pans_Pa_4_8910	SMAC_06325
1164	CHGT_09164	ncra_NCU10189.t1	ndis_t_24569	pans_Pa_4_8900	SMAC_03874
1165	CHGT_09161	ncra_NCU07075.t1	ndis_t_60677	pans_Pa_4_8890	SMAC_03870
1166	CHGT_09160	ncra_NCU10679.t1	ndis_t_126704	pans_Pa_4_8860	SMAC_06146
1167	CHGT_09156	ncra_NCU03909.t1	ndis_t_156216	pans_Pa_4_8810	SMAC_06332
1168	CHGT_09155	ncra_NCU03910.t1	ndis_t_167440	pans_Pa_4_8820	SMAC_06333
1169	CHGT_09154	ncra_NCU03913.t1	ndis_t_98839	pans_Pa_4_8840	SMAC_06335
1170	CHGT_09153	ncra_NCU03914.t1	ndis_t_156211	pans_Pa_4_8850	SMAC_06336
1171	CHGT_09151	ncra_NCU10314.t1	ndis_t_80424	pans_Pa_4_8740	SMAC_06112
1172	CHGT_09150	ncra_NCU03938.t1	ndis_t_156196	pans_Pa_4_8760	SMAC_06113
1173	CHGT_09148	ncra_NCU03907.t1	ndis_t_156218	pans_Pa_4_8770	SMAC_06330
1174	CHGT_09147	ncra_NCU03906.t1	ndis_t_80490	pans_Pa_4_8780	SMAC_06329
1175	CHGT_09146	ncra_NCU03905.t1	ndis_t_156220	pans_Pa_4_8790	SMAC_06328
1176	CHGT_09145	ncra_NCU07062.t1	ndis_t_126329	pans_Pa_4_6850	SMAC_03888
1177	CHGT_09144	ncra_NCU07060.t1	ndis_t_167165	pans_Pa_4_6860	SMAC_03886
1178	CHGT_09143	ncra_NCU07059.t1	ndis_t_97799	pans_Pa_4_6870	SMAC_03885
1179	CHGT_09142	ncra_NCU07057.t1	ndis_t_79444	pans_Pa_4_6880	SMAC_03891
1180	CHGT_09141	ncra_NCU07058.t1	ndis_t_97802	pans_Pa_4_6890	SMAC_03890
1181	CHGT_09140	ncra_NCU05983.t1	ndis_t_104176	pans_Pa_4_6910	SMAC_07909
1182	CHGT_09139	ncra_NCU05982.t1	ndis_t_85785	pans_Pa_4_6900	SMAC_07908
1183	CHGT_09137	ncra_NCU03915.t1	ndis_t_80467	pans_Pa_4_8330	SMAC_06337
1184	CHGT_09135	ncra_NCU03921.t1	ndis_t_98830	pans_Pa_4_8300	SMAC_06339
1185	CHGT_09134	ncra_NCU03922.t1	ndis_t_167437	pans_Pa_4_8290	SMAC_06340
1186	CHGT_09133	ncra_NCU03924.t1	ndis_t_111530	pans_Pa_4_8990	SMAC_06341
1187	CHGT_09129	ncra_NCU03937.t1	ndis_t_80429	pans_Pa_4_8220	SMAC_06353
1188	CHGT_09128	ncra_NCU07069.t1	ndis_t_167159	pans_Pa_4_8210	SMAC_03877
1189	CHGT_09127	ncra_NCU07070.t1	ndis_t_155773	pans_Pa_4_8200	SMAC_03876
1190	CHGT_09125	ncra_NCU07067.t1	ndis_t_79413	pans_Pa_4_8120	SMAC_03884
1191	CHGT_09124	ncra_NCU07066.t1	ndis_t_48663	pans_Pa_4_8130	SMAC_03883
1192	CHGT_09122	ncra_NCU07064.t1	ndis_t_155778	pans_Pa_4_8390	SMAC_03881
1193	CHGT_09118	ncra_NCU07078.t1	ndis_t_97752	pans_Pa_4_8000	SMAC_03867
1194	CHGT_09117	ncra_NCU07076.t1	ndis_t_97756	pans_Pa_4_8010	SMAC_03868
1195	CHGT_09116	ncra_NCU06006.t1	ndis_t_158409	pans_Pa_4_7620	SMAC_07931
1196	CHGT_09115	ncra_NCU06005.t1	ndis_t_169204	pans_Pa_4_7610	SMAC_07929
1197	CHGT_09114	ncra_NCU11213.t1	ndis_t_169203	pans_Pa_4_7730	SMAC_07928
1198	CHGT_09112	ncra_NCU06001.t1	ndis_t_66936	pans_Pa_4_7740	SMAC_12091
1199	CHGT_09111	ncra_NCU05999.t1	ndis_t_128894	pans_Pa_4_7760	SMAC_07927
1200	CHGT_09110	ncra_NCU05996.t1	ndis_t_85841	pans_Pa_4_7770	SMAC_07926
1201	CHGT_09109	ncra_NCU05995.t1	ndis_t_104210	pans_Pa_4_7790	SMAC_07925
1202	CHGT_09108	ncra_NCU11215.t1	ndis_t_104204	pans_Pa_4_7710	SMAC_07924
1203	CHGT_09107	ncra_NCU05985.t1	ndis_t_104184	pans_Pa_4_7700	SMAC_07913
1204	CHGT_09106	ncra_NCU05986.t1	ndis_t_158394	pans_Pa_4_8150	SMAC_07914
1205	CHGT_09105	ncra_NCU05987.t1	ndis_t_104189	pans_Pa_4_8160	SMAC_07915
1206	CHGT_09103	ncra_NCU05988.t1	ndis_t_66804	pans_Pa_4_8170	SMAC_07916
1207	CHGT_09101	ncra_NCU05990.t1	ndis_t_17142	pans_Pa_4_8180	SMAC_07918
1208	CHGT_09100	ncra_NCU05991.t1	ndis_t_128887	pans_Pa_4_8110	SMAC_07919
1209	CHGT_09099	ncra_NCU05992.t1	ndis_t_128888	pans_Pa_4_8100	SMAC_07920
1210	CHGT_09098	ncra_NCU05993.t1	ndis_t_169197	pans_Pa_4_8090	SMAC_07921
1211	CHGT_09095	ncra_NCU05979.t1	ndis_t_158365	pans_Pa_4_8030	SMAC_07905
1212	CHGT_09093	ncra_NCU05974.t1	ndis_t_85737	pans_Pa_4_7400	SMAC_07003
1213	CHGT_09092	ncra_NCU05978.t1	ndis_t_15911	pans_Pa_4_7510	SMAC_07902
1214	CHGT_09091	ncra_NCU05977.t1	ndis_t_158367	pans_Pa_4_7500	SMAC_07903
1215	CHGT_09088	ncra_NCU05972.t1	ndis_t_158373	pans_Pa_4_7490	SMAC_07001
1216	CHGT_09087	ncra_NCU05971.t1	ndis_t_104134	pans_Pa_4_7480	SMAC_07000
1217	CHGT_09086	ncra_NCU10284.t1	ndis_t_104137	pans_Pa_4_7470	SMAC_06999
1218	CHGT_09085	ncra_NCU10049.t1	ndis_t_104141	pans_Pa_4_7460	SMAC_06998
1219	CHGT_09084	ncra_NCU10048.t1	ndis_t_169189	pans_Pa_4_7450	SMAC_06997
1220	CHGT_09083	ncra_NCU10046.t1	ndis_t_85758	pans_Pa_4_7440	SMAC_06996
1221	CHGT_09082	ncra_NCU05961.t1	ndis_t_142196	pans_Pa_4_7430	SMAC_06986
1222	CHGT_09080	ncra_NCU05967.t1	ndis_t_104158	pans_Pa_4_7520	SMAC_06992
1223	CHGT_09079	ncra_NCU05966.t1	ndis_t_158384	pans_Pa_4_7530	SMAC_06991
1224	CHGT_09078	ncra_NCU05965.t1	ndis_t_85773	pans_Pa_4_7540	SMAC_06990
1225	CHGT_09077	ncra_NCU05964.t1	ndis_t_19731	pans_Pa_4_7550	SMAC_06989
1226	CHGT_09070	ncra_NCU05969.t1	ndis_t_104152	pans_Pa_4_7570	SMAC_06994
1227	CHGT_09069	ncra_NCU05968.t1	ndis_t_158382	pans_Pa_4_7560	SMAC_06993
1228	CHGT_09068	ncra_NCU05960.t1	ndis_t_85779	pans_Pa_4_7590	SMAC_06985
1229	CHGT_09067	ncra_NCU05958.t1	ndis_t_104172	pans_Pa_4_7600	SMAC_06983
1230	CHGT_09061	ncra_NCU05955.t1	ndis_t_104095	pans_Pa_4_7820	SMAC_06979
1231	CHGT_09060	ncra_NCU04041.t1	ndis_t_98579	pans_Pa_4_7900	SMAC_07120
1232	CHGT_09059	ncra_NCU04040.t1	ndis_t_80216	pans_Pa_4_7910	SMAC_07121
1233	CHGT_09056	ncra_NCU04036.t1	ndis_t_167383	pans_Pa_4_7860	SMAC_07125
1234	CHGT_09055	ncra_NCU04035.t1	ndis_t_98592	pans_Pa_4_7720	SMAC_07126
1235	CHGT_09048	ncra_NCU04042.t1	ndis_t_98576	pans_Pa_4_7920	SMAC_07119
1236	CHGT_09047	ncra_NCU04044.t1	ndis_t_98571	pans_Pa_4_7950	SMAC_07117
1237	CHGT_09044	ncra_NCU04047.t1	ndis_t_167378	pans_Pa_4_7690	SMAC_07114
1238	CHGT_09043	ncra_NCU04048.t1	ndis_t_111419	pans_Pa_4_7680	SMAC_07113
1239	CHGT_09042	ncra_NCU04050.t1	ndis_t_167375	pans_Pa_4_7660	SMAC_00637
1240	CHGT_09041	ncra_NCU04053.t1	ndis_t_98556	pans_Pa_4_7650	SMAC_00639
1241	CHGT_09040	ncra_NCU04051.t1	ndis_t_80191	pans_Pa_4_7640	SMAC_00638
1242	CHGT_09039	ncra_NCU04054.t1	ndis_t_98553	pans_Pa_4_7630	SMAC_00640
1243	CHGT_09035	ncra_NCU04058.t1	ndis_t_167371	pans_Pa_4_7250	SMAC_00641
1244	CHGT_09033	ncra_NCU04060.t1	ndis_t_156103	pans_Pa_4_7270	SMAC_00643
1245	CHGT_09032	ncra_NCU04061.t1	ndis_t_98542	pans_Pa_4_7280	SMAC_00644
1246	CHGT_09030	ncra_NCU07124.t1	ndis_t_60627	pans_Pa_4_4520	SMAC_01259
1247	CHGT_09029	ncra_NCU04062.t1	ndis_t_25002	pans_Pa_4_7290	SMAC_00645
1248	CHGT_09028	ncra_NCU04063.t1	ndis_t_98539	pans_Pa_4_7300	SMAC_00646
1249	CHGT_09026	ncra_NCU04744.t1	ndis_t_24638	pans_Pa_4_7320	SMAC_03823
1250	CHGT_09024	ncra_NCU10519.t1	ndis_t_111085	pans_Pa_4_7340	SMAC_03825
1251	CHGT_09023	ncra_NCU04747.t1	ndis_t_167189	pans_Pa_4_7350	SMAC_03824
1252	CHGT_09016	ncra_NCU09631.t1	ndis_t_87763	pans_Pa_4_1520	SMAC_08921
1253	CHGT_09015	ncra_NCU04732.t1	ndis_t_155809	pans_Pa_4_7370	SMAC_03830
1254	CHGT_09013	ncra_NCU04731.t1	ndis_t_155808	pans_Pa_4_7380	SMAC_03831
1255	CHGT_09010	ncra_NCU04726.t1	ndis_t_79477	pans_Pa_4_8720	SMAC_03836
1256	CHGT_09009	ncra_NCU04725.t1	ndis_t_97837	pans_Pa_4_8730	SMAC_03837
1257	CHGT_09007	ncra_NCU07071.t1	ndis_t_126318	pans_Pa_4_6940	SMAC_03875
1258	CHGT_09001	ncra_NCU04720.t1	ndis_t_97829	pans_Pa_4_6800	SMAC_03842
1259	CHGT_09000	ncra_NCU04692.t1	ndis_t_60505	pans_Pa_4_8670	SMAC_03862
1260	CHGT_08998	ncra_NCU04698.t1	ndis_t_126342	pans_Pa_4_8630	SMAC_03851
1261	CHGT_08997	ncra_NCU04699.t1	ndis_t_167169	pans_Pa_4_8640	SMAC_03850
1262	CHGT_08996	ncra_NCU04730.t1	ndis_t_126356	pans_Pa_4_8620	SMAC_03832
1263	CHGT_08994	ncra_NCU04754.t1	ndis_t_167199	pans_Pa_4_8600	SMAC_03391
1264	CHGT_08993	ncra_NCU04755.t1	ndis_t_126374	pans_Pa_4_8590	SMAC_03392
1265	CHGT_08992	ncra_NCU04737.t1	ndis_t_79526	pans_Pa_4_8570	SMAC_03384
1266	CHGT_08988	ncra_NCU04743.t1	ndis_t_79513	pans_Pa_4_8540	SMAC_03377
1267	CHGT_08987	ncra_NCU04742.t1	ndis_t_79515	pans_Pa_4_8530	SMAC_03376
1268	CHGT_08984	ncra_NCU04738.t1	ndis_t_59911	pans_Pa_4_8520	SMAC_03373
1269	CHGT_08983	ncra_NCU04749.t1	ndis_t_126370	pans_Pa_4_8510	SMAC_03385
1270	CHGT_08982	ncra_NCU04750.t1	ndis_t_97895	pans_Pa_4_8500	SMAC_03386
1271	CHGT_08981	ncra_NCU04757.t1	ndis_t_126375	pans_Pa_4_8460	SMAC_03393
1272	CHGT_08980	ncra_NCU04760.t1	ndis_t_167202	pans_Pa_4_8470	SMAC_03395
1273	CHGT_08977	ncra_NCU04761.t1	ndis_t_126378	pans_Pa_4_8490	SMAC_03396
1274	CHGT_08976	ncra_NCU04762.t1	ndis_t_126379	pans_Pa_4_8450	SMAC_03397
1275	CHGT_08973	ncra_NCU04764.t1	ndis_t_155835	pans_Pa_4_8420	SMAC_03399
1276	CHGT_08972	ncra_NCU04765.t1	ndis_t_126382	pans_Pa_4_8410	SMAC_03401
1277	CHGT_08971	ncra_NCU04766.t1	ndis_t_79569	pans_Pa_4_8360	SMAC_03402
1278	CHGT_08970	ncra_NCU04767.t1	ndis_t_126384	pans_Pa_4_8350	SMAC_03403
1279	CHGT_08969	ncra_NCU04768.t1	ndis_t_60938	pans_Pa_4_8340	SMAC_03404
1280	CHGT_08966	ncra_NCU04771.t1	ndis_t_167212	pans_Pa_4_8970	SMAC_03406
1281	CHGT_08965	ncra_NCU04772.t1	ndis_t_97945	pans_Pa_4_8960	SMAC_03407
1282	CHGT_08963	ncra_NCU04775.t1	ndis_t_97950	pans_Pa_4_9190	SMAC_03410
1283	CHGT_08960	ncra_NCU11284.t1	ndis_t_97975	pans_Pa_4_9170	SMAC_03412
1284	CHGT_08956	ncra_NCU04789.t1	ndis_t_155857	pans_Pa_4_9160	SMAC_03425
1285	CHGT_08955	ncra_NCU04790.t1	ndis_t_167223	pans_Pa_4_9150	SMAC_03426
1286	CHGT_08954	ncra_NCU04791.t1	ndis_t_167224	pans_Pa_4_9140	SMAC_03428
1287	CHGT_08952	ncra_NCU10733.t1	ndis_t_111135	pans_Pa_4_9120	SMAC_03429
1288	CHGT_08949	ncra_NCU04784.t1	ndis_t_126399	pans_Pa_4_9030	SMAC_03414
1289	CHGT_08948	ncra_NCU04783.t1	ndis_t_79607	pans_Pa_4_9040	SMAC_03415
1290	CHGT_08947	ncra_NCU04782.t1	ndis_t_97964	pans_Pa_4_9050	SMAC_03416
1291	CHGT_08946	ncra_NCU04780.t1	ndis_t_97960	pans_Pa_4_9070	SMAC_03418
1292	CHGT_08945	ncra_NCU04779.t1	ndis_t_167216	pans_Pa_4_9080	SMAC_03419
1293	CHGT_08944	ncra_NCU04778.t1	ndis_t_155848	pans_Pa_4_9090	SMAC_03420
1294	CHGT_08943	ncra_NCU04787.t1	ndis_t_155855	pans_Pa_4_9260	SMAC_03423
1295	CHGT_08942	ncra_NCU11285.t1	ndis_t_97980	pans_Pa_4_9250	SMAC_03424
1296	CHGT_08941	ncra_NCU04794.t1	ndis_t_126407	pans_Pa_4_9270	SMAC_03430
1297	CHGT_08940	ncra_NCU04795.t1	ndis_t_155862	pans_Pa_4_9340	SMAC_03431
1298	CHGT_08938	ncra_NCU04797.t1	ndis_t_98001	pans_Pa_4_9360	SMAC_03433
1299	CHGT_08937	ncra_NCU04785.t1	ndis_t_97972	pans_Pa_4_9370	SMAC_03413
1300	CHGT_08935	ncra_NCU04809.t1	ndis_t_98034	pans_Pa_4_9020	SMAC_03436
1301	CHGT_08934	ncra_NCU04801.t1	ndis_t_126414	pans_Pa_4_9290	SMAC_03437
1302	CHGT_08931	ncra_NCU04802.t1	ndis_t_79654	pans_Pa_4_9300	SMAC_03438
1303	CHGT_08930	ncra_NCU04803.t1	ndis_t_79658	pans_Pa_4_9310	SMAC_03439
1304	CHGT_08929	ncra_NCU04806.t1	ndis_t_126417	pans_Pa_4_9320	SMAC_03441
1305	CHGT_08928	ncra_NCU04807.t1	ndis_t_79666	pans_Pa_4_9330	SMAC_03442
1306	CHGT_08927	ncra_NCU04808.t1	ndis_t_126419	pans_Pa_4_9280	SMAC_03443
1307	CHGT_08926	ncra_NCU04799.t1	ndis_t_167229	pans_Pa_4_9240	SMAC_03445
1308	CHGT_08925	ncra_NCU04800.t1	ndis_t_79649	pans_Pa_4_9230	SMAC_03444
1309	CHGT_08920	ncra_NCU04821.t1	ndis_t_155887	pans_Pa_4_9400	SMAC_03460
1310	CHGT_08919	ncra_NCU04817.t1	ndis_t_79685	pans_Pa_4_9510	SMAC_03454
1311	CHGT_08918	ncra_NCU04819.t1	ndis_t_98053	pans_Pa_4_9490	SMAC_03456
1312	CHGT_08914	ncra_NCU04815.t1	ndis_t_162014	pans_Pa_4_9440	SMAC_03451
1313	CHGT_08913	ncra_NCU04814.t1	ndis_t_155882	pans_Pa_4_9450	SMAC_03450
1314	CHGT_08912	ncra_NCU04813.t1	ndis_t_98038	pans_Pa_4_9460	SMAC_03449
1315	CHGT_08911	ncra_NCU04826.t1	ndis_t_79700	pans_Pa_4_9420	SMAC_03465
1316	CHGT_08910	ncra_NCU04827.t1	ndis_t_126433	pans_Pa_4_9410	SMAC_03466
1317	CHGT_08909	ncra_NCU04830.t1	ndis_t_167244	pans_Pa_4_9520	SMAC_03468
1318	CHGT_08908	ncra_NCU04832.t1	ndis_t_98072	pans_Pa_4_9530	SMAC_03469
1319	CHGT_08907	ncra_NCU09858.t1	ndis_t_152958	pans_Pa_5_1910	SMAC_05490
1320	CHGT_08904	ncra_NCU04844.t1	ndis_t_155906	pans_Pa_4_9570	SMAC_03482
1321	CHGT_08900	ncra_NCU04848.t1	ndis_t_126447	pans_Pa_4_9590	SMAC_03479
1322	CHGT_08899	ncra_NCU04841.t1	ndis_t_98084	pans_Pa_0_1490	SMAC_03471
1323	CHGT_08898	ncra_NCU04837.t1	ndis_t_79716	pans_Pa_4_9600	SMAC_03474
1324	CHGT_08897	ncra_NCU04838.t1	ndis_t_98079	pans_Pa_4_9610	SMAC_03473
1325	CHGT_08895	ncra_NCU04840.t1	ndis_t_98082	pans_Pa_0_1500	SMAC_03472
1326	CHGT_08894	ncra_NCU04083.t1	ndis_t_156081	pans_Pa_0_1470	SMAC_00668
1327	CHGT_08893	ncra_NCU09870.t1	ndis_t_156062	pans_Pa_4_3120	SMAC_00691
1328	CHGT_08892	ncra_NCU09871.t1	ndis_t_80079	pans_Pa_4_3130	SMAC_00692
1329	CHGT_08891	ncra_NCU10012.t1	ndis_t_98440	pans_Pa_4_3140	SMAC_00696
1330	CHGT_08890	ncra_NCU10011.t1	ndis_t_80072	pans_Pa_4_3150	SMAC_00697
1331	CHGT_08889	ncra_NCU09873.t1	ndis_t_60921	pans_Pa_4_3160	SMAC_00695
1332	CHGT_08886	ncra_NCU05485.t1	ndis_t_126595	pans_Pa_4_3900	SMAC_00700
1333	CHGT_08879	ncra_NCU05488.t1	ndis_t_162115	pans_Pa_4_3880	SMAC_00702
1334	CHGT_08877	ncra_NCU05491.t1	ndis_t_80057	pans_Pa_4_3870	SMAC_00704
1335	CHGT_08874	ncra_NCU05493.t1	ndis_t_98418	pans_Pa_4_3170	SMAC_00706
1336	CHGT_08869	ncra_NCU05498.t1	ndis_t_162107	pans_Pa_4_3430	SMAC_00711
1337	CHGT_08868	ncra_NCU05499.t1	ndis_t_98407	pans_Pa_4_3440	SMAC_00712
1338	CHGT_08867	ncra_NCU05501.t1	ndis_t_98405	pans_Pa_4_3180	SMAC_10052
1339	CHGT_08866	ncra_NCU05500.t1	ndis_t_126584	pans_Pa_4_3190	SMAC_00713
1340	CHGT_08861	ncra_NCU05508.t1	ndis_t_167328	pans_Pa_4_3390	SMAC_00716
1341	CHGT_08855	ncra_NCU05513.t1	ndis_t_98390	pans_Pa_4_3350	SMAC_00722
1342	CHGT_08854	ncra_NCU05514.t1	ndis_t_167325	pans_Pa_4_3360	SMAC_00723
1343	CHGT_08853	ncra_NCU05515.t1	ndis_t_80018	pans_Pa_4_3370	SMAC_00724
1344	CHGT_08848	ncra_NCU05516.t1	ndis_t_156033	pans_Pa_4_3290	SMAC_00725
1345	CHGT_08846	ncra_NCU05517.t1	ndis_t_98379	pans_Pa_4_3270	SMAC_00727
1346	CHGT_08845	ncra_NCU05521.t1	ndis_t_80003	pans_Pa_4_3260	SMAC_00728
1347	CHGT_08842	ncra_NCU05519.t1	ndis_t_98371	pans_Pa_4_3310	SMAC_00729
1348	CHGT_08838	ncra_NCU05522.t1	ndis_t_126569	pans_Pa_4_4080	SMAC_00732
1349	CHGT_08837	ncra_NCU05523.t1	ndis_t_126568	pans_Pa_4_4070	SMAC_00733
1350	CHGT_08835	ncra_NCU05525.t1	ndis_t_79993	pans_Pa_4_4050	SMAC_00736
1351	CHGT_08832	ncra_NCU05526.t1	ndis_t_167317	pans_Pa_4_4040	SMAC_00737
1352	CHGT_08831	ncra_NCU05527.t1	ndis_t_126564	pans_Pa_2_8000	SMAC_00738
1353	CHGT_08830	ncra_NCU05535.t1	ndis_t_79985	pans_Pa_4_4090	SMAC_03255
1354	CHGT_08822	ncra_NCU05536.t1	ndis_t_126561	pans_Pa_4_4120	SMAC_03256
1355	CHGT_08814	ncra_NCU05540.t1	ndis_t_126558	pans_Pa_4_3470	SMAC_03261
1356	CHGT_08812	ncra_NCU04049.t1	ndis_t_167376	pans_Pa_4_7670	SMAC_00635
1357	CHGT_08811	ncra_NCU05542.t1	ndis_t_167314	pans_Pa_4_3200	SMAC_03263
1358	CHGT_08810	ncra_NCU05541.t1	ndis_t_156018	pans_Pa_4_3210	SMAC_03262
1359	CHGT_08809	ncra_NCU05543.t1	ndis_t_79968	pans_Pa_4_3220	SMAC_03264
1360	CHGT_08808	ncra_NCU05544.t1	ndis_t_167313	pans_Pa_4_3230	SMAC_03265
1361	CHGT_08807	ncra_NCU05545.t1	ndis_t_98329	pans_Pa_4_3240	SMAC_03266
1362	CHGT_08802	ncra_NCU05548.t1	ndis_t_79956	pans_Pa_4_3540	SMAC_03269
1363	CHGT_08791	ncra_NCU05550.t1	ndis_t_79955	pans_Pa_4_3550	SMAC_03270
1364	CHGT_08790	ncra_NCU05551.t1	ndis_t_167311	pans_Pa_4_3560	SMAC_03271
1365	CHGT_08789	ncra_NCU05552.t1	ndis_t_24874	pans_Pa_4_3570	SMAC_03272
1366	CHGT_08787	ncra_NCU05555.t1	ndis_t_98313	pans_Pa_4_3600	SMAC_03274
1367	CHGT_08784	ncra_NCU05558.t1	ndis_t_156005	pans_Pa_4_3610	SMAC_03278
1368	CHGT_08783	ncra_NCU05559.t1	ndis_t_111293	pans_Pa_4_3630	SMAC_03277
1369	CHGT_08780	ncra_NCU05560.t1	ndis_t_98304	pans_Pa_4_3650	SMAC_03280
1370	CHGT_08773	ncra_NCU05565.t1	ndis_t_79936	pans_Pa_4_3510	SMAC_03282
1371	CHGT_08772	ncra_NCU05564.t1	ndis_t_126539	pans_Pa_4_3500	SMAC_12096
1372	CHGT_08766	ncra_NCU05575.t1	ndis_t_98292	pans_Pa_4_3740	SMAC_03289
1373	CHGT_08764	ncra_NCU05578.t1	ndis_t_155991	pans_Pa_4_3690	SMAC_03291
1374	CHGT_08763	ncra_NCU05579.t1	ndis_t_126529	pans_Pa_4_3700	SMAC_03292
1375	CHGT_08761	ncra_NCU05569.t1	ndis_t_126536	pans_Pa_4_4160	SMAC_03285
1376	CHGT_08756	ncra_NCU05580.t1	ndis_t_98281	pans_Pa_4_9800	SMAC_03293
1377	CHGT_08753	ncra_NCU05581.t1	ndis_t_79913	pans_Pa_4_9880	SMAC_03294
1378	CHGT_08752	ncra_NCU05584.t1	ndis_t_155986	pans_Pa_4_9870	SMAC_03297
1379	CHGT_08751	ncra_NCU05585.t1	ndis_t_167299	pans_Pa_4_9860	SMAC_03301
1380	CHGT_08750	ncra_NCU05586.t1	ndis_t_126522	pans_Pa_4_9850	SMAC_03300
1381	CHGT_08749	ncra_NCU05587.t1	ndis_t_155983	pans_Pa_4_9840	SMAC_03299
1382	CHGT_08748	ncra_NCU05588.t1	ndis_t_155982	pans_Pa_4_9830	SMAC_03298
1383	CHGT_08742	ncra_NCU06009.t1	ndis_t_85859	pans_Pa_4_9810	SMAC_07934
1384	CHGT_08740	ncra_NCU05592.t1	ndis_t_155978	pans_Pa_4_9920	SMAC_03303
1385	CHGT_08739	ncra_NCU05593.t1	ndis_t_79886	pans_Pa_4_9930	SMAC_03302
1386	CHGT_08735	ncra_NCU05589.t1	ndis_t_98262	pans_Pa_4_9780	SMAC_03305
1387	CHGT_08734	ncra_NCU05594.t1	ndis_t_79884	pans_Pa_4_9770	SMAC_03307
1388	CHGT_08733	ncra_NCU05595.t1	ndis_t_98245	pans_Pa_4_9760	SMAC_03306
1389	CHGT_08732	ncra_NCU05597.t1	ndis_t_126512	pans_Pa_4_9750	SMAC_03310
1390	CHGT_08731	ncra_NCU04994.t1	ndis_t_113838	pans_Pa_4_9740	SMAC_07662
1391	CHGT_08730	ncra_NCU05598.t1	ndis_t_79877	pans_Pa_4_9730	SMAC_03311
1392	CHGT_08727	ncra_NCU05601.t1	ndis_t_79865	pans_Pa_4_9690	SMAC_03315
1393	CHGT_08725	ncra_NCU05602.t1	ndis_t_126508	pans_Pa_4_9670	SMAC_03316
1394	CHGT_08723	ncra_NCU05605.t1	ndis_t_126506	pans_Pa_4_9660	SMAC_03319
1395	CHGT_08722	ncra_NCU05606.t1	ndis_t_155964	pans_Pa_4_9650	SMAC_03320
1396	CHGT_08707	ncra_NCU03846.t1	ndis_t_169766	pans_Pa_4_3110	SMAC_06272
1397	CHGT_08705	ncra_NCU03847.t1	ndis_t_69875	pans_Pa_4_3100	SMAC_06273
1398	CHGT_08701	ncra_NCU03850.t1	ndis_t_169830	pans_Pa_4_3080	SMAC_06275
1399	CHGT_08699	ncra_NCU03851.t1	ndis_t_169831	pans_Pa_4_2980	SMAC_06276
1400	CHGT_08698	ncra_NCU03852.t1	ndis_t_115228	pans_Pa_4_2990	SMAC_06277
1401	CHGT_08697	ncra_NCU03853.t1	ndis_t_164567	pans_Pa_4_3000	SMAC_06278
1402	CHGT_08696	ncra_NCU03854.t1	ndis_t_88059	pans_Pa_4_3010	SMAC_06279
1403	CHGT_08695	ncra_NCU03855.t1	ndis_t_88061	pans_Pa_4_3020	SMAC_06280
1404	CHGT_08694	ndis_t_129784	pans_Pa_4_3030	pans_Pa_6_6250	SMAC_06281
1405	CHGT_08693	ncra_NCU03857.t1	ndis_t_106465	pans_Pa_4_3040	SMAC_06282
1406	CHGT_08692	ncra_NCU03858.t1	ndis_t_129786	pans_Pa_4_3050	SMAC_06283
1407	CHGT_08691	ncra_NCU03859.t1	ndis_t_164544	pans_Pa_4_3060	SMAC_06284
1408	CHGT_08689	ncra_NCU03861.t1	ndis_t_87958	pans_Pa_4_2950	SMAC_06286
1409	CHGT_08688	ncra_NCU03862.t1	ndis_t_69443	pans_Pa_4_2940	SMAC_06287
1410	CHGT_08686	ncra_NCU03863.t1	ndis_t_106353	pans_Pa_4_2930	SMAC_06288
1411	CHGT_08683	ncra_NCU03868.t1	ndis_t_159252	pans_Pa_4_2910	SMAC_06291
1412	CHGT_08682	ncra_NCU03870.t1	ndis_t_169742	pans_Pa_4_2900	SMAC_06292
1413	CHGT_08681	ncra_NCU11263.t1	ndis_t_88242	pans_Pa_4_2890	SMAC_06293
1414	CHGT_08679	ncra_NCU03873.t1	ndis_t_25731	pans_Pa_4_2880	SMAC_06295
1415	CHGT_08678	ncra_NCU03874.t1	ndis_t_169815	pans_Pa_4_2710	SMAC_06297
1416	CHGT_08677	ncra_NCU03875.t1	ndis_t_106570	pans_Pa_4_2720	SMAC_06298
1417	CHGT_08676	ncra_NCU03876.t1	ndis_t_169798	pans_Pa_4_2730	SMAC_06299
1418	CHGT_08675	ncra_NCU03877.t1	ndis_t_88162	pans_Pa_4_2740	SMAC_06300
1419	CHGT_08674	ncra_NCU03878.t1	ndis_t_17096	pans_Pa_4_2750	SMAC_06306
1420	CHGT_08672	ncra_NCU03880.t1	ndis_t_88235	pans_Pa_4_2770	SMAC_06307
1421	CHGT_08671	ncra_NCU03881.t1	ndis_t_169809	pans_Pa_4_2790	SMAC_06308
1422	CHGT_08670	ncra_NCU03882.t1	ndis_t_169832	pans_Pa_4_2800	SMAC_06309
1423	CHGT_08669	ncra_NCU03883.t1	ndis_t_129840	pans_Pa_4_2810	SMAC_06310
1424	CHGT_08668	ncra_NCU03884.t1	ndis_t_169810	pans_Pa_4_2820	SMAC_06311
1425	CHGT_08667	ncra_NCU03885.t1	ndis_t_24504	pans_Pa_4_2830	SMAC_06312
1426	CHGT_08666	ncra_NCU03956.t1	ndis_t_25102	pans_Pa_4_2840	SMAC_06127
1427	CHGT_08665	ncra_NCU03957.t1	ndis_t_126719	pans_Pa_4_2850	SMAC_06128
1428	CHGT_08664	ncra_NCU03955.t1	ndis_t_126721	pans_Pa_4_2860	SMAC_06126
1429	CHGT_08663	ncra_NCU03954.t1	ndis_t_126722	pans_Pa_4_2870	SMAC_06124
1430	CHGT_08662	ncra_NCU03953.t1	ndis_t_80399	pans_Pa_4_2550	SMAC_06123
1431	CHGT_08661	ncra_NCU03952.t1	ndis_t_80401	pans_Pa_4_2560	SMAC_06120
1432	CHGT_08659	ncra_NCU03950.t1	ndis_t_98772	pans_Pa_4_2570	SMAC_06121
1433	CHGT_08658	ncra_NCU03948.t1	ndis_t_98776	pans_Pa_4_2580	SMAC_06116
1434	CHGT_08657	ncra_NCU03947.t1	ndis_t_167431	pans_Pa_4_2590	SMAC_06117
1435	CHGT_08656	ncra_NCU03946.t1	ndis_t_167432	pans_Pa_4_2600	SMAC_06118
1436	CHGT_08654	ncra_NCU03944.t1	ndis_t_80422	pans_Pa_4_2630	SMAC_06119
1437	CHGT_08652	ncra_NCU03926.t1	ndis_t_98819	pans_Pa_4_2640	SMAC_06347
1438	CHGT_08651	ncra_NCU04013.t1	ndis_t_25050	pans_Pa_4_2650	SMAC_06187
1439	CHGT_08650	ncra_NCU04009.t1	ndis_t_80280	pans_Pa_4_2660	SMAC_06183
1440	CHGT_08649	ncra_NCU04010.t1	ndis_t_126679	pans_Pa_4_2670	SMAC_06184
1441	CHGT_08648	ncra_NCU11268.t1	ndis_t_156141	pans_Pa_4_2690	SMAC_06186
1442	CHGT_08647	ncra_NCU04008.t1	ndis_t_80282	pans_Pa_4_2480	SMAC_06182
1443	CHGT_08646	ncra_NCU04007.t1	ndis_t_80284	pans_Pa_4_2490	SMAC_06181
1444	CHGT_08645	ncra_NCU04005.t1	ndis_t_111459	pans_Pa_4_2500	SMAC_06180
1445	CHGT_08644	ncra_NCU04003.t1	ndis_t_80291	pans_Pa_4_2510	SMAC_06179
1446	CHGT_08643	ncra_NCU04002.t1	ndis_t_126685	pans_Pa_4_2520	SMAC_06178
1447	CHGT_08641	ncra_NCU04001.t1	ndis_t_25060	pans_Pa_4_2530	SMAC_06177
1448	CHGT_08640	ncra_NCU03998.t1	ndis_t_98667	pans_Pa_4_2540	SMAC_06176
1449	CHGT_08639	ncra_NCU03996.t1	ndis_t_60052	pans_Pa_4_2420	SMAC_06174
1450	CHGT_08638	ncra_NCU03988.t1	ndis_t_167405	pans_Pa_4_2390	SMAC_06165
1451	CHGT_08637	ncra_NCU03994.t1	ndis_t_59930	pans_Pa_4_2440	SMAC_06172
1452	CHGT_08636	ncra_NCU03995.t1	ndis_t_167402	pans_Pa_4_2450	SMAC_06173
1453	CHGT_08635	ncra_NCU03989.t1	ndis_t_98685	pans_Pa_4_2380	SMAC_06166
1454	CHGT_08634	ncra_NCU11265.t1	ndis_t_167404	pans_Pa_4_2370	SMAC_06168
1455	CHGT_08633	ncra_NCU11266.t1	ndis_t_111470	pans_Pa_4_2360	SMAC_06169
1456	CHGT_08632	ncra_NCU07755.t1	ndis_t_169236	pans_Pa_4_2350	SMAC_05150
1457	CHGT_08631	ncra_NCU03992.t1	ndis_t_156158	pans_Pa_4_2340	SMAC_06170
1458	CHGT_08630	ncra_NCU03993.t1	ndis_t_80309	pans_Pa_4_2330	SMAC_06171
1459	CHGT_08629	ncra_NCU03987.t1	ndis_t_80328	pans_Pa_4_2320	SMAC_06163
1460	CHGT_08628	ncra_NCU03986.t1	ndis_t_126699	pans_Pa_4_2310	SMAC_06162
1461	CHGT_08598	ncra_NCU09356.t1	ndis_t_31500	pans_Pa_3_10420	SMAC_08699
1462	CHGT_08582	ncra_NCU05916.t1	ndis_t_104045	pans_Pa_4_2160	SMAC_08966
1463	CHGT_08574	ncra_NCU05926.t1	ndis_t_19680	pans_Pa_4_2060	SMAC_06947
1464	CHGT_08573	ncra_NCU05927.t1	ndis_t_158341	pans_Pa_4_2070	SMAC_06946
1465	CHGT_08572	ncra_NCU05924.t1	ndis_t_158337	pans_Pa_4_2050	SMAC_06950
1466	CHGT_08564	ncra_NCU07345.t1	ndis_t_161321	pans_Pa_1_15950	SMAC_00288
1467	CHGT_08526	ncra_NCU05129.t1	ndis_t_169146	pans_Pa_4_1890	SMAC_08688
1468	CHGT_08516	ncra_NCU00869.t1	ndis_t_110059	pans_Pa_6_50	SMAC_01559
1469	CHGT_08509	ncra_NCU05121.t1	ndis_t_158301	pans_Pa_4_1710	SMAC_08680
1470	CHGT_08505	ncra_NCU05117.t1	ndis_t_128787	pans_Pa_4_1670	SMAC_08676
1471	CHGT_08503	ncra_NCU07763.t1	ndis_t_128946	pans_Pa_7_3440	SMAC_05156
1472	CHGT_08491	ncra_NCU01429.t1	ndis_t_165130	pans_Pa_2_5580	SMAC_04494
1473	CHGT_08490	ncra_NCU09992.t1	ndis_t_100244	pans_Pa_4_1260	SMAC_09286
1474	CHGT_08483	ncra_NCU05862.t1	ndis_t_26318	pans_Pa_4_1220	SMAC_09203
1475	CHGT_08474	ncra_NCU05771.t1	ndis_t_157198	pans_Pa_4_1140	SMAC_09033
1476	CHGT_08472	ncra_NCU05752.t1	ndis_t_168064	pans_Pa_4_1340	SMAC_08990
1477	CHGT_08471	ncra_NCU05753.t1	ndis_t_101320	pans_Pa_4_1350	SMAC_08991
1478	CHGT_08469	ncra_NCU05758.t1	ndis_t_140892	pans_Pa_4_1380	SMAC_08994
1479	CHGT_08468	ncra_NCU05757.t1	ndis_t_101323	pans_Pa_4_1370	SMAC_08993
1480	CHGT_08467	ncra_NCU05751.t1	ndis_t_168063	pans_Pa_4_1290	SMAC_08989
1481	CHGT_08458	ncra_NCU09048.t1	ndis_t_62666	pans_Pa_4_610	SMAC_05857
1482	CHGT_08451	ncra_NCU09046.t1	ndis_t_127411	pans_Pa_4_910	SMAC_05855
1483	CHGT_08449	ncra_NCU09032.t1	ndis_t_140525	pans_Pa_4_930	SMAC_05854
1484	CHGT_08445	ncra_NCU08183.t1	ndis_t_101302	pans_Pa_4_1280	SMAC_08982
1485	CHGT_08438	ncra_NCU09035.t1	ndis_t_127407	pans_Pa_4_940	SMAC_05850
1486	CHGT_08437	ncra_NCU09034.t1	ndis_t_63372	pans_Pa_4_950	SMAC_05851
1487	CHGT_08436	ncra_NCU09033.t1	ndis_t_127409	pans_Pa_4_960	SMAC_05852
1488	CHGT_08430	ncra_NCU05802.t1	ndis_t_101239	pans_Pa_4_630	SMAC_07645
1489	CHGT_08429	ncra_NCU05803.t1	ndis_t_101235	pans_Pa_4_640	SMAC_07644
1490	CHGT_08426	ncra_NCU05807.t1	ndis_t_63906	pans_Pa_4_670	SMAC_07642
1491	CHGT_08425	ncra_NCU05808.t1	ndis_t_101225	pans_Pa_4_680	SMAC_07641
1492	CHGT_08424	ncra_NCU05809.t1	ndis_t_127690	pans_Pa_4_690	SMAC_07640
1493	CHGT_08423	ncra_NCU05810.t1	ndis_t_168030	pans_Pa_4_700	SMAC_07639
1494	CHGT_08421	ncra_NCU06629.t1	ndis_t_124885	pans_Pa_6_1950	SMAC_04755
1495	CHGT_08419	ncra_NCU05813.t1	ndis_t_157171	pans_Pa_4_740	SMAC_07637
1496	CHGT_08411	ncra_NCU05817.t1	ndis_t_63697	pans_Pa_4_760	SMAC_07634
1497	CHGT_08409	ncra_NCU05819.t1	ndis_t_101208	pans_Pa_4_780	SMAC_07631
1498	CHGT_08407	ncra_NCU05798.t1	ndis_t_157180	pans_Pa_4_800	SMAC_07648
1499	CHGT_08406	ncra_NCU05797.t1	ndis_t_127701	pans_Pa_4_810	SMAC_07649
1500	CHGT_08405	ncra_NCU05796.t1	ndis_t_168041	pans_Pa_4_820	SMAC_07650
1501	CHGT_08402	ncra_NCU05791.t1	ndis_t_82877	pans_Pa_4_900	SMAC_07653
1502	CHGT_08397	ncra_NCU05789.t1	ndis_t_157185	pans_Pa_4_870	SMAC_07656
1503	CHGT_08383	ncra_NCU05778.t1	ndis_t_168049	pans_Pa_4_150	SMAC_09022
1504	CHGT_08381	ncra_NCU05773.t1	ndis_t_112675	pans_Pa_4_140	SMAC_09029
1505	CHGT_08378	ncra_NCU05777.t1	ndis_t_101273	pans_Pa_4_160	SMAC_09023
1506	CHGT_08377	ncra_NCU05781.t1	ndis_t_82895	pans_Pa_4_170	SMAC_09019
1507	CHGT_08373	ncra_NCU05750.t1	ndis_t_127738	pans_Pa_4_220	SMAC_08988
1508	CHGT_08370	ncra_NCU05782.t1	ndis_t_157189	pans_Pa_4_310	SMAC_09016
1509	CHGT_08368	ncra_NCU05783.t1	ndis_t_101259	pans_Pa_4_320	SMAC_09015
1510	CHGT_08365	ncra_NCU11395.t1	ndis_t_82175	pans_Pa_4_380	SMAC_05859
1511	CHGT_08357	ncra_NCU02894.t1	ndis_t_94860	pans_Pa_1_1140	SMAC_00546
1512	CHGT_08350	ndis_t_138479	pans_Pa_1_6090	pans_Pa_7_4130	SMAC_01436
1513	CHGT_08349	ncra_NCU07100.t1	ndis_t_79386	pans_Pa_7_4120	SMAC_07765
1514	CHGT_08342	ncra_NCU05853.t1	ndis_t_140809	pans_Pa_4_250	SMAC_09292
1515	CHGT_08340	ncra_NCU11423.t1	ndis_t_81771	pans_Pa_4_270	SMAC_08628
1516	CHGT_08339	ncra_NCU09306.t1	ndis_t_100134	pans_Pa_4_370	SMAC_08626
1517	CHGT_08338	ncra_NCU05156.t1	ndis_t_128817	pans_Pa_4_110	SMAC_08976
1518	CHGT_08337	ncra_NCU05850.t1	ndis_t_82781	pans_Pa_4_460	SMAC_09295
1519	CHGT_08333	ncra_NCU09634.t1	ndis_t_47472	pans_Pa_7_140	SMAC_08923
1520	CHGT_08330	ncra_NCU05104.t1	ndis_t_19603	pans_Pa_6_11480	SMAC_09483
1521	CHGT_08329	ncra_NCU11415.t1	ndis_t_104728	pans_Pa_7_70	SMAC_07277
1522	CHGT_08324	ncra_NCU05377.t1	ndis_t_84812	pans_Pa_6_11580	SMAC_04130
1523	CHGT_08321	ncra_NCU08436.t1	ndis_t_113008	pans_Pa_6_11670	SMAC_00027
1524	CHGT_08320	ncra_NCU08434.t1	ndis_t_83598	pans_Pa_6_11680	SMAC_00024
1525	CHGT_08319	ncra_NCU08435.t1	ndis_t_157480	pans_Pa_6_11690	SMAC_00026
1526	CHGT_08314	ncra_NCU05347.t1	ndis_t_168942	pans_Pa_6_11720	SMAC_04116
1527	CHGT_08312	ncra_NCU05343.t1	ndis_t_84840	pans_Pa_6_11740	SMAC_04113
1528	CHGT_08311	ncra_NCU05342.t1	ndis_t_84842	pans_Pa_6_11750	SMAC_04112
1529	CHGT_08309	ncra_NCU05358.t1	ndis_t_113554	pans_Pa_6_11760	SMAC_04123
1530	CHGT_08308	ncra_NCU05360.t1	ndis_t_128474	pans_Pa_6_11450	SMAC_04124
1531	CHGT_08306	ncra_NCU05364.t1	ndis_t_157988	pans_Pa_6_11430	SMAC_04126
1532	CHGT_08305	ncra_NCU05373.t1	ndis_t_157986	pans_Pa_6_11420	SMAC_04127
1533	CHGT_08303	ncra_NCU05375.t1	ndis_t_103197	pans_Pa_6_11410	SMAC_04128
1534	CHGT_08287	ncra_NCU08731.t1	ndis_t_83623	pans_Pa_6_11820	SMAC_00051
1535	CHGT_08286	ncra_NCU08730.t1	ndis_t_128009	pans_Pa_6_11830	SMAC_00050
1536	CHGT_08285	ncra_NCU08729.t1	ndis_t_101997	pans_Pa_6_11840	SMAC_00049
1537	CHGT_08284	ncra_NCU08728.t1	ndis_t_83618	pans_Pa_6_11850	SMAC_00048
1538	CHGT_08282	ncra_NCU08738.t1	ndis_t_128013	pans_Pa_6_11390	SMAC_08792
1539	CHGT_08281	ncra_NCU08739.t1	ndis_t_168257	pans_Pa_6_11460	SMAC_08793
1540	CHGT_08280	ncra_NCU08741.t1	ndis_t_157495	pans_Pa_6_11770	SMAC_08794
1541	CHGT_08279	ncra_NCU08742.t1	ndis_t_102015	pans_Pa_6_11780	SMAC_08795
1542	CHGT_08278	ncra_NCU08743.t1	ndis_t_168259	pans_Pa_6_11790	SMAC_08796
1543	CHGT_08275	ncra_NCU03328.t1	ndis_t_87565	pans_Pa_6_11370	SMAC_04105
1544	CHGT_08273	ncra_NCU09625.t1	ndis_t_106172	pans_Pa_6_3760	SMAC_08918
1545	CHGT_08272	ncra_NCU09627.t1	ndis_t_106170	pans_Pa_6_3750	SMAC_08919
1546	CHGT_08271	ncra_NCU09629.t1	ndis_t_87768	pans_Pa_6_3740	SMAC_08920
1547	CHGT_08270	ncra_NCU09621.t1	ndis_t_87754	pans_Pa_6_3720	SMAC_08917
1548	CHGT_08269	ncra_NCU09615.t1	ndis_t_87751	pans_Pa_6_3700	SMAC_08912
1549	CHGT_08268	ncra_NCU09611.t1	ndis_t_87748	pans_Pa_6_3790	SMAC_08907
1550	CHGT_08267	ncra_NCU09610.t1	ndis_t_129661	pans_Pa_6_3800	SMAC_08906
1551	CHGT_08266	ncra_NCU09608.t1	ndis_t_106141	pans_Pa_6_3810	SMAC_08904
1552	CHGT_08265	ncra_NCU09609.t1	ndis_t_87744	pans_Pa_6_3820	SMAC_08905
1553	CHGT_08264	ncra_NCU09598.t1	ndis_t_159159	pans_Pa_6_3830	SMAC_09367
1554	CHGT_08263	ncra_NCU09599.t1	ndis_t_87721	pans_Pa_6_3840	SMAC_09366
1555	CHGT_08261	ncra_NCU09600.t1	ndis_t_169683	pans_Pa_6_4090	SMAC_08901
1556	CHGT_08260	ncra_NCU09595.t1	ndis_t_129654	pans_Pa_6_4080	SMAC_09364
1557	CHGT_08259	ncra_NCU09594.t1	ndis_t_106132	pans_Pa_6_4790	SMAC_09365
1558	CHGT_08257	ncra_NCU03579.t1	ndis_t_106133	pans_Pa_6_4280	SMAC_09360
1559	CHGT_08254	ncra_NCU03576.t1	ndis_t_87711	pans_Pa_6_4300	SMAC_07811
1560	CHGT_08252	ncra_NCU03573.t1	ndis_t_129646	pans_Pa_6_4320	SMAC_07810
1561	CHGT_08251	ncra_NCU03575.t1	ndis_t_87706	pans_Pa_6_4310	SMAC_07812
1562	CHGT_08250	ncra_NCU03567.t1	ndis_t_129641	pans_Pa_6_4340	SMAC_07809
1563	CHGT_08249	ncra_NCU03569.t1	ndis_t_169680	pans_Pa_6_4350	SMAC_07808
1564	CHGT_08248	ncra_NCU03570.t1	ndis_t_159150	pans_Pa_6_4360	SMAC_07807
1565	CHGT_08247	ncra_NCU03571.t1	ndis_t_21730	pans_Pa_6_4370	SMAC_07806
1566	CHGT_08246	ncra_NCU03572.t1	ndis_t_129645	pans_Pa_6_4380	SMAC_07805
1567	CHGT_08245	ncra_NCU03564.t1	ndis_t_159145	pans_Pa_6_4550	SMAC_07802
1568	CHGT_08244	ncra_NCU03563.t1	ndis_t_106081	pans_Pa_6_4560	SMAC_07801
1569	CHGT_08243	ncra_NCU03562.t1	ndis_t_115051	pans_Pa_6_4570	SMAC_07800
1570	CHGT_08242	ncra_NCU03554.t1	ndis_t_105303	pans_Pa_6_4670	SMAC_07792
1571	CHGT_08241	ncra_NCU03556.t1	ndis_t_86910	pans_Pa_6_4690	SMAC_07794
1572	CHGT_08240	ncra_NCU03557.t1	ndis_t_20384	pans_Pa_6_4700	SMAC_07795
1573	CHGT_08239	ncra_NCU03559.t1	ndis_t_169484	pans_Pa_6_4730	SMAC_07797
1574	CHGT_08238	ncra_NCU03560.t1	ndis_t_159142	pans_Pa_6_4740	SMAC_07798
1575	CHGT_08237	ncra_NCU03561.t1	ndis_t_87677	pans_Pa_6_4750	SMAC_07799
1576	CHGT_08236	ncra_NCU03551.t1	ndis_t_105300	pans_Pa_6_4580	SMAC_07790
1577	CHGT_08234	ncra_NCU03552.t1	ndis_t_169481	pans_Pa_6_4600	SMAC_07791
1578	CHGT_08232	ncra_NCU03548.t1	ndis_t_129306	pans_Pa_6_4610	SMAC_07787
1579	CHGT_08231	ncra_NCU03549.t1	ndis_t_20375	pans_Pa_6_4620	SMAC_07788
1580	CHGT_08230	ncra_NCU03550.t1	ndis_t_27426	pans_Pa_6_4630	SMAC_07789
1581	CHGT_08229	ncra_NCU03543.t1	ndis_t_158814	pans_Pa_6_4640	SMAC_07783
1582	CHGT_08228	ncra_NCU03542.t1	ndis_t_105282	pans_Pa_6_4650	SMAC_07782
1583	CHGT_08227	ncra_NCU03546.t1	ndis_t_105290	pans_Pa_6_4660	SMAC_07786
1584	CHGT_08225	ncra_NCU03544.t1	ndis_t_86888	pans_Pa_6_4760	SMAC_07784
1585	CHGT_08224	ncra_NCU03545.t1	ndis_t_105287	pans_Pa_6_4430	SMAC_07785
1586	CHGT_08223	ncra_NCU03501.t1	ndis_t_142656	pans_Pa_6_4780	SMAC_07235
1587	CHGT_08222	ncra_NCU03500.t1	ndis_t_86819	pans_Pa_6_4520	SMAC_07234
1588	CHGT_08220	ncra_NCU03536.t1	ndis_t_169473	pans_Pa_6_4490	SMAC_07774
1589	CHGT_08215	ncra_NCU03498.t1	ndis_t_86816	pans_Pa_6_4220	SMAC_07233
1590	CHGT_08214	ncra_NCU03497.t1	ndis_t_158787	pans_Pa_6_4210	SMAC_07232
1591	CHGT_08213	ncra_NCU03496.t1	ndis_t_129271	pans_Pa_6_4200	SMAC_07231
1592	CHGT_08212	ncra_NCU03495.t1	ndis_t_86810	pans_Pa_6_4190	SMAC_07230
1593	CHGT_08211	ncra_NCU03493.t1	ndis_t_86804	pans_Pa_6_4390	SMAC_07220
1594	CHGT_08210	ncra_NCU03492.t1	ndis_t_86802	pans_Pa_6_4400	SMAC_07221
1595	CHGT_08209	ncra_NCU03491.t1	ndis_t_105193	pans_Pa_6_4410	SMAC_07222
1596	CHGT_08206	ncra_NCU03523.t1	ndis_t_105249	pans_Pa_6_4540	SMAC_07255
1597	CHGT_08205	ncra_NCU03503.t1	ndis_t_129278	pans_Pa_6_4530	SMAC_07237
1598	CHGT_08203	ncra_NCU03539.t1	ndis_t_86867	pans_Pa_6_4460	SMAC_07771
1599	CHGT_08202	ncra_NCU03538.t1	ndis_t_68200	pans_Pa_6_4470	SMAC_07772
1600	CHGT_08201	ncra_NCU03537.t1	ndis_t_68255	pans_Pa_6_4480	SMAC_07773
1601	CHGT_08197	ncra_NCU03489.t1	ndis_t_20320	pans_Pa_6_4250	SMAC_07224
1602	CHGT_08196	ncra_NCU03488.t1	ndis_t_169457	pans_Pa_6_4240	SMAC_07225
1603	CHGT_08193	ncra_NCU09192.t1	ndis_t_126882	pans_Pa_6_4230	SMAC_01599
1604	CHGT_08191	ncra_NCU03486.t1	ndis_t_114578	pans_Pa_6_3850	SMAC_07226
1605	CHGT_08190	ncra_NCU03485.t1	ndis_t_105183	pans_Pa_6_3860	SMAC_07227
1606	CHGT_08189	ncra_NCU03483.t1	ndis_t_86785	pans_Pa_6_3870	SMAC_07211
1607	CHGT_08186	ncra_NCU11076.t1	ndis_t_129254	pans_Pa_6_4130	SMAC_08431
1608	CHGT_08184	ncra_NCU03464.t1	ndis_t_68167	pans_Pa_6_4150	SMAC_08443
1609	CHGT_08179	ncra_NCU03466.t1	ndis_t_105159	pans_Pa_6_4170	SMAC_08445
1610	CHGT_08178	ncra_NCU03463.t1	ndis_t_142628	pans_Pa_6_4180	SMAC_08441
1611	CHGT_08177	ncra_NCU03462.t1	ndis_t_86754	pans_Pa_6_3900	SMAC_08440
1612	CHGT_08176	ncra_NCU03460.t1	ndis_t_105145	pans_Pa_6_3920	SMAC_08438
1613	CHGT_08174	ncra_NCU03458.t1	ndis_t_158761	pans_Pa_6_3940	SMAC_08436
1614	CHGT_08173	ncra_NCU03479.t1	ndis_t_105167	pans_Pa_6_3890	SMAC_07216
1615	CHGT_08172	ncra_NCU03480.t1	ndis_t_105171	pans_Pa_6_3880	SMAC_07214
1616	CHGT_08167	ncra_NCU03438.t1	ndis_t_86726	pans_Pa_6_4010	SMAC_09493
1617	CHGT_08166	ncra_NCU03439.t1	ndis_t_129237	pans_Pa_6_4000	SMAC_09494
1618	CHGT_08165	ncra_NCU03440.t1	ndis_t_86732	pans_Pa_6_3980	SMAC_09495
1619	CHGT_08164	ncra_NCU03441.t1	ndis_t_20283	pans_Pa_6_3970	SMAC_09496
1620	CHGT_08163	ncra_NCU03426.t1	ndis_t_158734	pans_Pa_6_3960	SMAC_08874
1621	CHGT_08162	ncra_NCU03425.t1	ndis_t_86698	pans_Pa_6_3950	SMAC_08873
1622	CHGT_08161	ncra_NCU03436.t1	ndis_t_169439	pans_Pa_6_4830	SMAC_08534
1623	CHGT_08160	ncra_NCU03435.t1	ndis_t_105113	pans_Pa_6_4820	SMAC_08533
1624	CHGT_08155	ncra_NCU03380.t1	ndis_t_86628	pans_Pa_6_5150	SMAC_08255
1625	CHGT_08154	ncra_NCU03388.t1	ndis_t_169416	pans_Pa_6_5090	SMAC_08263
1626	CHGT_08150	ncra_NCU00975.t1	ndis_t_77090	pans_Pa_1_16700	SMAC_00252
1627	CHGT_08140	ncra_NCU03416.t1	ndis_t_158741	pans_Pa_6_4980	SMAC_08867
1628	CHGT_08139	ncra_NCU03415.t1	ndis_t_169435	pans_Pa_6_4990	SMAC_08869
1629	CHGT_08138	ncra_NCU03381.t1	ndis_t_169412	pans_Pa_6_5160	SMAC_08256
1630	CHGT_08136	ncra_NCU03383.t1	ndis_t_86634	pans_Pa_6_5180	SMAC_08257
1631	CHGT_08135	ncra_NCU03384.t1	ndis_t_114490	pans_Pa_6_5190	SMAC_08258
1632	CHGT_08134	ncra_NCU03386.t1	ndis_t_16350	pans_Pa_6_5210	SMAC_08260
1633	CHGT_08129	ncra_NCU03393.t1	ndis_t_169417	pans_Pa_6_4950	SMAC_08275
1634	CHGT_08127	ncra_NCU03395.t1	ndis_t_169418	pans_Pa_6_4920	SMAC_08273
1635	CHGT_08126	ncra_NCU03396.t1	ndis_t_129207	pans_Pa_6_4910	SMAC_08272
1636	CHGT_08124	ncra_NCU03398.t1	ndis_t_158722	pans_Pa_6_4890	SMAC_08270
1637	CHGT_08123	ncra_NCU03365.t1	ndis_t_106060	pans_Pa_3_6010	SMAC_04069
1638	CHGT_08122	ncra_NCU03369.t1	ndis_t_69078	pans_Pa_3_5980	SMAC_08247
1639	CHGT_08121	ncra_NCU03404.t1	ndis_t_105074	pans_Pa_3_6100	SMAC_08278
1640	CHGT_08120	ncra_NCU03417.t1	ndis_t_105106	pans_Pa_3_6090	SMAC_08866
1641	CHGT_08111	ncra_NCU03408.t1	ndis_t_114509	pans_Pa_6_4030	SMAC_08282
1642	CHGT_08110	ncra_NCU03409.t1	ndis_t_129218	pans_Pa_6_4020	SMAC_08283
1643	CHGT_08109	ncra_NCU03406.t1	ndis_t_142586	pans_Pa_6_4040	SMAC_08280
1644	CHGT_08108	ncra_NCU03407.t1	ndis_t_86685	pans_Pa_6_4050	SMAC_08281
1645	CHGT_08107	ncra_NCU03405.t1	ndis_t_142585	pans_Pa_6_4060	SMAC_08279
1646	CHGT_08106	ncra_NCU03401.t1	ndis_t_169423	pans_Pa_6_4850	SMAC_08267
1647	CHGT_08105	ncra_NCU03400.t1	ndis_t_158724	pans_Pa_6_4860	SMAC_08268
1648	CHGT_08104	ncra_NCU03399.t1	ndis_t_105061	pans_Pa_6_4870	SMAC_08269
1649	CHGT_08102	ncra_NCU03364.t1	ndis_t_159135	pans_Pa_3_6020	SMAC_04068
1650	CHGT_08101	ncra_NCU03366.t1	ndis_t_143039	pans_Pa_3_5970	SMAC_08244
1651	CHGT_08099	ncra_NCU03367.t1	ndis_t_129632	pans_Pa_3_5950	SMAC_08245
1652	CHGT_08098	ncra_NCU03368.t1	ndis_t_164469	pans_Pa_3_5920	SMAC_08246
1653	CHGT_08095	ncra_NCU03347.t1	ndis_t_106021	pans_Pa_3_5900	SMAC_04085
1654	CHGT_08093	ncra_NCU03363.t1	ndis_t_129628	pans_Pa_3_5840	SMAC_04070
1655	CHGT_08090	ncra_NCU03362.t1	ndis_t_169670	pans_Pa_3_5850	SMAC_04071
1656	CHGT_08089	ncra_NCU03360.t1	ndis_t_87645	pans_Pa_3_5870	SMAC_04073
1657	CHGT_08088	ncra_NCU03337.t1	ndis_t_105990	pans_Pa_3_5880	SMAC_04096
1658	CHGT_08087	ncra_NCU03338.t1	ndis_t_105995	pans_Pa_3_6150	SMAC_04095
1659	CHGT_08086	ncra_NCU03339.t1	ndis_t_169659	pans_Pa_3_6140	SMAC_04094
1660	CHGT_08085	ncra_NCU03340.t1	ndis_t_169660	pans_Pa_3_6130	SMAC_04093
1661	CHGT_08083	ncra_NCU03344.t1	ndis_t_159116	pans_Pa_3_6300	SMAC_04089
1662	CHGT_08082	ncra_NCU03343.t1	ndis_t_87604	pans_Pa_3_6290	SMAC_04090
1663	CHGT_08081	ncra_NCU03342.t1	ndis_t_129608	pans_Pa_3_6280	SMAC_04091
1664	CHGT_08079	ncra_NCU03372.t1	ndis_t_105014	pans_Pa_3_6260	SMAC_08249
1665	CHGT_08078	ncra_NCU05534.t1	ndis_t_98353	pans_Pa_5_12340	SMAC_03254
1666	CHGT_08077	ncra_NCU03348.t1	ndis_t_87623	pans_Pa_3_6250	SMAC_04083
1667	CHGT_08076	ncra_NCU03350.t1	ndis_t_87625	pans_Pa_3_6240	SMAC_04084
1668	CHGT_08075	ncra_NCU03351.t1	ndis_t_143025	pans_Pa_3_6330	SMAC_04082
1669	CHGT_08074	ncra_NCU03356.t1	ndis_t_87632	pans_Pa_3_6390	SMAC_04078
1670	CHGT_08072	ncra_NCU03357.t1	ndis_t_87635	pans_Pa_3_6380	SMAC_04077
1671	CHGT_08064	ncra_NCU03509.t1	ndis_t_86837	pans_Pa_3_5690	SMAC_07244
1672	CHGT_08062	ncra_NCU03506.t1	ndis_t_105229	pans_Pa_3_5710	SMAC_07240
1673	CHGT_08061	ncra_NCU03505.t1	ndis_t_129279	pans_Pa_3_5830	SMAC_07239
1674	CHGT_08060	ncra_NCU03504.t1	ndis_t_86828	pans_Pa_3_5820	SMAC_07238
1675	CHGT_08058	ncra_NCU03526.t1	ndis_t_129290	pans_Pa_3_5810	SMAC_07257
1676	CHGT_08057	ncra_NCU03527.t1	ndis_t_158802	pans_Pa_3_5800	SMAC_07258
1677	CHGT_08055	ncra_NCU03517.t1	ndis_t_114607	pans_Pa_3_5740	SMAC_07252
1678	CHGT_08054	ncra_NCU03515.t1	ndis_t_169464	pans_Pa_3_5760	SMAC_07250
1679	CHGT_08053	ncra_NCU03514.t1	ndis_t_142665	pans_Pa_3_5780	SMAC_07249
1680	CHGT_08051	ncra_NCU03330.t1	ndis_t_105969	pans_Pa_3_6170	SMAC_04102
1681	CHGT_08050	ncra_NCU03331.t1	ndis_t_69108	pans_Pa_3_6180	SMAC_04101
1682	CHGT_08049	ncra_NCU03332.t1	ndis_t_105976	pans_Pa_3_6190	SMAC_04100
1683	CHGT_08048	ncra_NCU03333.t1	ndis_t_87577	pans_Pa_3_6210	SMAC_12110
1684	CHGT_08047	ncra_NCU03334.t1	ndis_t_87581	pans_Pa_3_6220	SMAC_04099
1685	CHGT_08046	ncra_NCU03335.t1	ndis_t_169656	pans_Pa_3_6230	SMAC_04098
1686	CHGT_08045	ncra_NCU03336.t1	ndis_t_105988	pans_Pa_3_5720	SMAC_04097
1687	CHGT_08043	ncra_NCU03359.t1	ndis_t_106044	pans_Pa_3_6030	SMAC_04074
1688	CHGT_08034	ncra_NCU09550.t1	ndis_t_123280	pans_Pa_3_5580	SMAC_08588
1689	CHGT_08027	ncra_NCU08153.t1	ndis_t_64103	pans_Pa_3_5530	SMAC_03596
1690	CHGT_08021	ncra_NCU01577.t1	ndis_t_128169	pans_Pa_3_5500	SMAC_02330
1691	CHGT_08020	ncra_NCU01575.t1	ndis_t_102392	pans_Pa_3_5490	SMAC_02329
1692	CHGT_08019	ncra_NCU01570.t1	ndis_t_128164	pans_Pa_3_5450	SMAC_02325
1693	CHGT_08018	ncra_NCU01568.t1	ndis_t_84000	pans_Pa_3_5440	SMAC_02323
1694	CHGT_08017	ncra_NCU01569.t1	ndis_t_157649	pans_Pa_3_5430	SMAC_02324
1695	CHGT_08010	ncra_NCU01553.t1	ndis_t_83985	pans_Pa_3_5350	SMAC_02313
1696	CHGT_08009	ncra_NCU01554.t1	ndis_t_83987	pans_Pa_3_5340	SMAC_02314
1697	CHGT_08008	ncra_NCU01555.t1	ndis_t_128157	pans_Pa_3_5330	SMAC_02316
1698	CHGT_08006	ncra_NCU01559.t1	ndis_t_157644	pans_Pa_3_5320	SMAC_02315
1699	CHGT_08005	ncra_NCU01561.t1	ndis_t_113192	pans_Pa_3_5310	SMAC_02317
1700	CHGT_08003	ncra_NCU01563.t1	ndis_t_83992	pans_Pa_3_5390	SMAC_02319
1701	CHGT_08002	ncra_NCU01564.t1	ndis_t_157646	pans_Pa_3_5410	SMAC_02320
1702	CHGT_08001	ncra_NCU01565.t1	ndis_t_157647	pans_Pa_3_5420	SMAC_02321
1703	CHGT_07999	ncra_NCU01551.t1	ndis_t_168705	pans_Pa_3_5370	SMAC_02311
1704	CHGT_07998	ncra_NCU01550.t1	ndis_t_83976	pans_Pa_3_5380	SMAC_02310
1705	CHGT_07997	ncra_NCU01549.t1	ndis_t_83973	pans_Pa_3_5300	SMAC_02309
1706	CHGT_07996	ncra_NCU01548.t1	ndis_t_163491	pans_Pa_3_5290	SMAC_02308
1707	CHGT_07995	ncra_NCU01547.t1	ndis_t_83967	pans_Pa_3_5280	SMAC_02307
1708	CHGT_07994	ncra_NCU01546.t1	ndis_t_168702	pans_Pa_3_5260	SMAC_02306
1709	CHGT_07993	ncra_NCU01545.t1	ndis_t_168701	pans_Pa_3_5250	SMAC_02305
1710	CHGT_07992	ncra_NCU01543.t1	ndis_t_102337	pans_Pa_3_5240	SMAC_02304
1711	CHGT_07991	ncra_NCU01542.t1	ndis_t_102332	pans_Pa_3_5230	SMAC_02302
1712	CHGT_07989	ncra_NCU01539.t1	ndis_t_83950	pans_Pa_3_5210	SMAC_02300
1713	CHGT_07988	ncra_NCU04218.t1	ndis_t_165143	pans_Pa_1_19750	SMAC_04379
1714	CHGT_07987	ncra_NCU01540.t1	ndis_t_64777	pans_Pa_3_5190	SMAC_02299
1715	CHGT_07986	ncra_NCU01538.t1	ndis_t_128141	pans_Pa_3_5170	SMAC_06196
1716	CHGT_07985	ncra_NCU01535.t1	ndis_t_168695	pans_Pa_3_5160	SMAC_06197
1717	CHGT_07984	ncra_NCU01534.t1	ndis_t_83945	pans_Pa_3_5150	SMAC_06198
1718	CHGT_07980	ncra_NCU01528.t1	ndis_t_18702	pans_Pa_3_5110	SMAC_06203
1719	CHGT_07978	ncra_NCU01525.t1	ndis_t_102320	pans_Pa_3_5080	SMAC_06205
1720	CHGT_07976	ncra_NCU01524.t1	ndis_t_83939	pans_Pa_3_5060	SMAC_06206
1721	CHGT_07975	ncra_NCU01523.t1	ndis_t_168689	pans_Pa_3_5050	SMAC_06207
1722	CHGT_07974	ncra_NCU01522.t1	ndis_t_102311	pans_Pa_3_5040	SMAC_06208
1723	CHGT_07971	ncra_NCU01503.t1	ndis_t_83897	pans_Pa_3_4970	SMAC_06223
1724	CHGT_07970	ncra_NCU01502.t1	ndis_t_102269	pans_Pa_3_4960	SMAC_06224
1725	CHGT_07969	ncra_NCU01501.t1	ndis_t_83889	pans_Pa_3_4950	SMAC_06225
1726	CHGT_07968	ncra_NCU11222.t1	ndis_t_157614	pans_Pa_3_4900	SMAC_06216
1727	CHGT_07964	ncra_NCU01510.t1	ndis_t_128123	pans_Pa_3_8110	SMAC_06218
1728	CHGT_07963	ncra_NCU01509.t1	ndis_t_157606	pans_Pa_3_8120	SMAC_06219
1729	CHGT_07962	ncra_NCU06757.t1	ndis_t_157874	pans_Pa_3_8130	SMAC_06748
1730	CHGT_07961	ncra_NCU06744.t1	ndis_t_128353	pans_Pa_3_8150	SMAC_06735
1731	CHGT_07960	ncra_NCU06745.t1	ndis_t_157862	pans_Pa_3_8140	SMAC_06736
1732	CHGT_07959	ncra_NCU01839.t1	ndis_t_102849	pans_Pa_3_8160	SMAC_02515
1733	CHGT_07958	ncra_NCU01840.t1	ndis_t_128334	pans_Pa_3_8180	SMAC_02516
1734	CHGT_07957	ncra_NCU01841.t1	ndis_t_157842	pans_Pa_3_8190	SMAC_02517
1735	CHGT_07956	ncra_NCU01842.t1	ndis_t_102855	pans_Pa_3_8200	SMAC_02518
1736	CHGT_07955	ncra_NCU01822.t1	ndis_t_128322	pans_Pa_3_8210	SMAC_02505
1737	CHGT_07954	ncra_NCU01821.t1	ndis_t_102818	pans_Pa_3_8220	SMAC_02504
1738	CHGT_07953	ncra_NCU01820.t1	ndis_t_157828	pans_Pa_3_8230	SMAC_02502
1739	CHGT_07950	ncra_NCU11425.t1	ndis_t_157847	pans_Pa_3_8290	SMAC_06721
1740	CHGT_07949	ncra_NCU01843.t1	ndis_t_168852	pans_Pa_3_8280	SMAC_02519
1741	CHGT_07947	ncra_NCU01845.t1	ndis_t_157846	pans_Pa_3_8270	SMAC_02521
1742	CHGT_07944	ncra_NCU01835.t1	ndis_t_168848	pans_Pa_3_8250	SMAC_02514
1743	CHGT_07937	ncra_NCU06754.t1	ndis_t_102928	pans_Pa_3_8440	SMAC_06745
1744	CHGT_07936	ncra_NCU11159.t1	ndis_t_157869	pans_Pa_3_8940	SMAC_06744
1745	CHGT_07935	ncra_NCU06752.t1	ndis_t_128359	pans_Pa_3_8930	SMAC_06743
1746	CHGT_07934	ncra_NCU06751.t1	ndis_t_84540	pans_Pa_3_9010	SMAC_06742
1747	CHGT_07933	ncra_NCU06750.t1	ndis_t_84538	pans_Pa_3_9020	SMAC_06741
1748	CHGT_07932	ncra_NCU06749.t1	ndis_t_65418	pans_Pa_3_9030	SMAC_06740
1749	CHGT_07931	ncra_NCU06748.t1	ndis_t_65585	pans_Pa_3_9040	SMAC_06739
1750	CHGT_07930	ncra_NCU06747.t1	ndis_t_84528	pans_Pa_3_9050	SMAC_06738
1751	CHGT_07928	ncra_NCU11426.t1	ndis_t_168853	pans_Pa_3_8920	SMAC_06722
1752	CHGT_07927	ncra_NCU11427.t1	ndis_t_102869	pans_Pa_3_8910	SMAC_06723
1753	CHGT_07925	ncra_NCU06734.t1	ndis_t_84496	pans_Pa_3_8320	SMAC_06725
1754	CHGT_07924	ncra_NCU06735.t1	ndis_t_102876	pans_Pa_3_8330	SMAC_06726
1755	CHGT_07923	ncra_NCU06737.t1	ndis_t_102878	pans_Pa_3_8340	SMAC_06727
1756	CHGT_07921	ncra_NCU06743.t1	ndis_t_35629	pans_Pa_3_8950	SMAC_06733
1757	CHGT_07920	ncra_NCU06742.t1	ndis_t_168862	pans_Pa_3_8960	SMAC_06732
1758	CHGT_07918	ncra_NCU06740.t1	ndis_t_141601	pans_Pa_3_8980	SMAC_06730
1759	CHGT_07917	ncra_NCU06739.t1	ndis_t_18973	pans_Pa_3_8990	SMAC_06729
1760	CHGT_07916	ncra_NCU06738.t1	ndis_t_168860	pans_Pa_3_9000	SMAC_06728
1761	CHGT_07914	ncra_NCU01823.t1	ndis_t_65323	pans_Pa_3_8500	SMAC_02506
1762	CHGT_07913	ncra_NCU01824.t1	ndis_t_168840	pans_Pa_3_8490	SMAC_02507
1763	CHGT_07912	ncra_NCU01826.t1	ndis_t_168841	pans_Pa_3_8480	SMAC_02508
1764	CHGT_07911	ncra_NCU01827.t1	ndis_t_168842	pans_Pa_3_8450	SMAC_02509
1765	CHGT_07910	ncra_NCU01829.t1	ndis_t_15247	pans_Pa_3_8460	SMAC_02510
1766	CHGT_07909	ncra_NCU01830.t1	ndis_t_168843	pans_Pa_3_8470	SMAC_02511
1767	CHGT_07908	ncra_NCU01831.t1	ndis_t_84461	pans_Pa_3_8890	SMAC_02512
1768	CHGT_07905	ncra_NCU01833.t1	ndis_t_102843	pans_Pa_3_8880	SMAC_02513
1769	CHGT_07903	ncra_NCU01818.t1	ndis_t_65576	pans_Pa_3_8870	SMAC_02501
1770	CHGT_07901	ncra_NCU10309.t1	ndis_t_102809	pans_Pa_3_8860	SMAC_02500
1771	CHGT_07900	ncra_NCU01817.t1	ndis_t_84428	pans_Pa_3_8850	SMAC_02498
1772	CHGT_07899	ncra_NCU01816.t1	ndis_t_102804	pans_Pa_3_8840	SMAC_02497
1773	CHGT_07898	ncra_NCU01815.t1	ndis_t_84422	pans_Pa_3_8830	SMAC_02496
1774	CHGT_07896	ncra_NCU01813.t1	ndis_t_128313	pans_Pa_3_8810	SMAC_02495
1775	CHGT_07894	ncra_NCU01810.t1	ndis_t_102793	pans_Pa_3_8800	SMAC_02493
1776	CHGT_07892	ncra_NCU01809.t1	ndis_t_102791	pans_Pa_3_8790	SMAC_02492
1777	CHGT_07891	ncra_NCU01808.t1	ndis_t_141562	pans_Pa_3_8590	SMAC_02491
1778	CHGT_07890	ncra_NCU01807.t1	ndis_t_102784	pans_Pa_3_8600	SMAC_02490
1779	CHGT_07889	ncra_NCU01806.t1	ndis_t_84403	pans_Pa_3_8610	SMAC_02489
1780	CHGT_07888	ncra_NCU01793.t1	ndis_t_168817	pans_Pa_3_8710	SMAC_02477
1781	CHGT_07887	ncra_NCU01795.t1	ndis_t_84380	pans_Pa_3_8730	SMAC_02479
1782	CHGT_07885	ncra_NCU01796.t1	ndis_t_128299	pans_Pa_3_8750	SMAC_02480
1783	CHGT_07884	ncra_NCU01797.t1	ndis_t_84383	pans_Pa_3_8760	SMAC_02481
1784	CHGT_07879	ncra_NCU01800.t1	ndis_t_168824	pans_Pa_3_8670	SMAC_02484
1785	CHGT_07877	ncra_NCU01803.t1	ndis_t_102773	pans_Pa_3_8640	SMAC_02486
1786	CHGT_07876	ncra_NCU01804.t1	ndis_t_102775	pans_Pa_3_8650	SMAC_02487
1787	CHGT_07875	ncra_NCU01805.t1	ndis_t_102778	pans_Pa_3_8630	SMAC_02488
1788	CHGT_07870	ncra_NCU01792.t1	ndis_t_168815	pans_Pa_3_8690	SMAC_02474
1789	CHGT_07869	ncra_NCU01791.t1	ndis_t_102750	pans_Pa_3_8700	SMAC_02473
1790	CHGT_07868	ncra_NCU01790.t1	ndis_t_128294	pans_Pa_3_8550	SMAC_02472
1791	CHGT_07866	ncra_NCU11226.t1	ndis_t_157795	pans_Pa_3_8520	SMAC_02471
1792	CHGT_07865	ncra_NCU01783.t1	ndis_t_44117	pans_Pa_3_8400	SMAC_02465
1793	CHGT_07864	ncra_NCU01784.t1	ndis_t_128289	pans_Pa_3_8390	SMAC_02466
1794	CHGT_07863	ncra_NCU01785.t1	ndis_t_84358	pans_Pa_3_8370	SMAC_02468
1795	CHGT_07862	ncra_NCU01786.t1	ndis_t_128291	pans_Pa_3_8360	SMAC_02469
1796	CHGT_07861	ncra_NCU01788.t1	ndis_t_102740	pans_Pa_3_8350	SMAC_02470
1797	CHGT_07860	ncra_NCU01782.t1	ndis_t_128287	pans_Pa_3_9140	SMAC_02464
1798	CHGT_07858	ncra_NCU01779.t1	ndis_t_65294	pans_Pa_3_9110	SMAC_02461
1799	CHGT_07856	ncra_NCU01777.t1	ndis_t_157782	pans_Pa_3_9100	SMAC_02460
1800	CHGT_07854	ncra_NCU01776.t1	ndis_t_168803	pans_Pa_3_9090	SMAC_02458
1801	CHGT_07853	ncra_NCU01775.t1	ndis_t_65410	pans_Pa_3_7810	SMAC_02457
1802	CHGT_07849	ncra_NCU01771.t1	ndis_t_128278	pans_Pa_3_7770	SMAC_02455
1803	CHGT_07848	ncra_NCU01769.t1	ndis_t_157775	pans_Pa_3_7760	SMAC_02454
1804	CHGT_07847	ncra_NCU01611.t1	ndis_t_102441	pans_Pa_3_7660	SMAC_02348
1805	CHGT_07841	ncra_NCU08487.t1	ndis_t_102162	pans_Pa_3_7720	SMAC_00000
1806	CHGT_07840	ncra_NCU08485.t1	ndis_t_157554	pans_Pa_3_7730	SMAC_00001
1807	CHGT_07838	ncra_NCU08484.t1	ndis_t_83780	pans_Pa_3_7740	SMAC_00002
1808	CHGT_07837	ncra_NCU08480.t1	ndis_t_128072	pans_Pa_3_7650	SMAC_00003
1809	CHGT_07834	ncra_NCU08471.t1	ndis_t_168639	pans_Pa_3_7700	SMAC_00014
1810	CHGT_07833	ncra_NCU01476.t1	ndis_t_90077	pans_Pa_2_5060	SMAC_07047
1811	CHGT_07832	ncra_NCU01475.t1	ndis_t_51334	pans_Pa_2_5050	SMAC_07046
1812	CHGT_07831	ncra_NCU01474.t1	ndis_t_165100	pans_Pa_2_5040	SMAC_07045
1813	CHGT_07830	ncra_NCU01473.t1	ndis_t_71757	pans_Pa_2_5030	SMAC_07044
1814	CHGT_07829	ncra_NCU01472.t1	ndis_t_90087	pans_Pa_2_5090	SMAC_07042
1815	CHGT_07828	ncra_NCU01471.t1	ndis_t_51408	pans_Pa_2_5110	SMAC_07041
1816	CHGT_07827	ncra_NCU01470.t1	ndis_t_90091	pans_Pa_2_5120	SMAC_07040
1817	CHGT_07825	ncra_NCU01469.t1	ndis_t_18021	pans_Pa_2_5130	SMAC_07038
1818	CHGT_07824	ncra_NCU01468.t1	ndis_t_90096	pans_Pa_2_5140	SMAC_07037
1819	CHGT_07823	ncra_NCU01467.t1	ndis_t_159852	pans_Pa_2_5150	SMAC_07036
1820	CHGT_07822	ncra_NCU01466.t1	ndis_t_18024	pans_Pa_2_5160	SMAC_07035
1821	CHGT_07821	ncra_NCU01456.t1	ndis_t_165110	pans_Pa_2_5170	SMAC_07034
1822	CHGT_07820	ncra_NCU01457.t1	ndis_t_90118	pans_Pa_2_5180	SMAC_07033
1823	CHGT_07819	ncra_NCU01458.t1	ndis_t_71788	pans_Pa_2_5190	SMAC_07032
1824	CHGT_07817	ncra_NCU01460.t1	ndis_t_159855	pans_Pa_2_5210	SMAC_07030
1825	CHGT_07815	ncra_NCU01461.t1	ndis_t_90108	pans_Pa_2_5220	SMAC_07029
1826	CHGT_07808	ncra_NCU01463.t1	ndis_t_152676	pans_Pa_2_5230	SMAC_07027
1827	CHGT_07807	ncra_NCU01464.t1	ndis_t_71778	pans_Pa_2_5240	SMAC_07026
1828	CHGT_07806	ncra_NCU01465.t1	ndis_t_90103	pans_Pa_2_5250	SMAC_07025
1829	CHGT_07805	ncra_NCU01455.t1	ndis_t_123309	pans_Pa_2_5360	SMAC_07024
1830	CHGT_07804	ncra_NCU01454.t1	ndis_t_50095	pans_Pa_2_5340	SMAC_07022
1831	CHGT_07803	ncra_NCU01452.t1	ndis_t_165113	pans_Pa_2_5310	SMAC_07020
1832	CHGT_07802	ncra_NCU01451.t1	ndis_t_165114	pans_Pa_2_5300	SMAC_07019
1833	CHGT_07800	ncra_NCU01449.t1	ndis_t_165115	pans_Pa_2_5290	SMAC_07018
1834	CHGT_07798	ncra_NCU01446.t1	ndis_t_165116	pans_Pa_2_5270	SMAC_07016
1835	CHGT_07797	ncra_NCU01445.t1	ndis_t_71816	pans_Pa_2_5260	SMAC_07015
1836	CHGT_07796	ncra_NCU01444.t1	ndis_t_165118	pans_Pa_2_5410	SMAC_07014
1837	CHGT_07795	ncra_NCU01443.t1	ndis_t_90150	pans_Pa_2_5420	SMAC_07013
1838	CHGT_07794	ncra_NCU01442.t1	ndis_t_135897	pans_Pa_2_5440	SMAC_04511
1839	CHGT_07793	ncra_NCU01441.t1	ndis_t_165119	pans_Pa_2_5430	SMAC_04510
1840	CHGT_07792	ncra_NCU10220.t1	ndis_t_165120	pans_Pa_2_5460	SMAC_04509
1841	CHGT_07791	ncra_NCU11354.t1	ndis_t_90163	pans_Pa_2_5470	SMAC_04508
1842	CHGT_07790	ncra_NCU01439.t1	ndis_t_71839	pans_Pa_2_5480	SMAC_04507
1843	CHGT_07789	ncra_NCU01438.t1	ndis_t_165122	pans_Pa_2_5490	SMAC_04506
1844	CHGT_07787	ncra_NCU01435.t1	ndis_t_152703	pans_Pa_2_5520	SMAC_04502
1845	CHGT_07785	ncra_NCU01434.t1	ndis_t_35776	pans_Pa_2_5530	SMAC_04501
1846	CHGT_07781	ncra_NCU01430.t1	ndis_t_135911	pans_Pa_2_5570	SMAC_04495
1847	CHGT_07780	ncra_NCU06716.t1	ndis_t_71632	pans_Pa_2_5590	SMAC_06617
1848	CHGT_07779	ncra_NCU06715.t1	ndis_t_123245	pans_Pa_2_5600	SMAC_06618
1849	CHGT_07778	ncra_NCU06714.t1	ndis_t_89953	pans_Pa_2_5620	SMAC_06619
1850	CHGT_07777	ncra_NCU06713.t1	ndis_t_165067	pans_Pa_2_5630	SMAC_06620
1851	CHGT_07776	ncra_NCU06712.t1	ndis_t_89949	pans_Pa_2_5640	SMAC_06621
1852	CHGT_07775	ncra_NCU06711.t1	ndis_t_89945	pans_Pa_2_5650	SMAC_06622
1853	CHGT_07774	ncra_NCU06710.t1	ndis_t_71613	pans_Pa_2_5660	SMAC_06623
1854	CHGT_07773	ncra_NCU06709.t1	ndis_t_71612	pans_Pa_2_5610	SMAC_06624
1855	CHGT_07772	ncra_NCU06708.t1	ndis_t_34880	pans_Pa_2_5670	SMAC_06625
1856	CHGT_07770	ncra_NCU06705.t1	ndis_t_107408	pans_Pa_2_5700	SMAC_06628
1857	CHGT_07768	ncra_NCU06704.t1	ndis_t_89928	pans_Pa_2_5710	SMAC_06630
1858	CHGT_07766	ncra_NCU06703.t1	ndis_t_89922	pans_Pa_2_5720	SMAC_06632
1859	CHGT_07765	ncra_NCU06702.t1	ndis_t_165059	pans_Pa_2_5730	SMAC_06633
1860	CHGT_07764	ncra_NCU06701.t1	ndis_t_123230	pans_Pa_2_5740	SMAC_06634
1861	CHGT_07763	ncra_NCU06700.t1	ndis_t_165057	pans_Pa_2_5790	SMAC_06635
1862	CHGT_07761	ncra_NCU06699.t1	ndis_t_71589	pans_Pa_2_5780	SMAC_06636
1863	CHGT_07760	ncra_NCU06698.t1	ndis_t_165054	pans_Pa_2_5770	SMAC_06637
1864	CHGT_07759	ncra_NCU06696.t1	ndis_t_123225	pans_Pa_2_11610	SMAC_06639
1865	CHGT_07758	ncra_NCU06695.t1	ndis_t_165053	pans_Pa_2_11540	SMAC_06640
1866	CHGT_07757	ncra_NCU06694.t1	ndis_t_89902	pans_Pa_2_11530	SMAC_06641
1867	CHGT_07755	ncra_NCU06691.t1	ndis_t_17933	pans_Pa_2_11520	SMAC_06643
1868	CHGT_07752	ncra_NCU06688.t1	ndis_t_165051	pans_Pa_2_11290	SMAC_06645
1869	CHGT_07750	ncra_NCU06687.t1	ndis_t_165050	pans_Pa_2_11300	SMAC_06646
1870	CHGT_07748	ncra_NCU06685.t1	ndis_t_71563	pans_Pa_2_11320	SMAC_06647
1871	CHGT_07747	ncra_NCU06681.t1	ndis_t_71556	pans_Pa_2_11330	SMAC_06650
1872	CHGT_07745	ncra_NCU06684.t1	ndis_t_71560	pans_Pa_2_11350	SMAC_06648
1873	CHGT_07744	ncra_NCU06680.t1	ndis_t_152588	pans_Pa_2_11380	SMAC_06651
1874	CHGT_07743	ncra_NCU06679.t1	ndis_t_71551	pans_Pa_2_11390	SMAC_06531
1875	CHGT_07742	ncra_NCU06678.t1	ndis_t_123212	pans_Pa_2_11400	SMAC_06532
1876	CHGT_07741	ncra_NCU06677.t1	ndis_t_165042	pans_Pa_2_11430	SMAC_06533
1877	CHGT_07740	ncra_NCU11335.t1	ndis_t_152585	pans_Pa_2_11420	SMAC_06534
1878	CHGT_07739	ncra_NCU06675.t1	ndis_t_89867	pans_Pa_2_11410	SMAC_06535
1879	CHGT_07738	ncra_NCU06674.t1	ndis_t_89866	pans_Pa_2_11440	SMAC_06536
1880	CHGT_07737	ncra_NCU01170.t1	ndis_t_86157	pans_Pa_2_11450	SMAC_03238
1881	CHGT_07736	ncra_NCU01171.t1	ndis_t_86161	pans_Pa_2_11460	SMAC_03239
1882	CHGT_07735	ncra_NCU01172.t1	ndis_t_19937	pans_Pa_2_11470	SMAC_03240
1883	CHGT_07734	ncra_NCU01174.t1	ndis_t_129021	pans_Pa_2_10630	SMAC_03243
1884	CHGT_07733	ncra_NCU01175.t1	ndis_t_104558	pans_Pa_2_10620	SMAC_03244
1885	CHGT_07732	ncra_NCU01176.t1	ndis_t_129023	pans_Pa_2_10610	SMAC_03245
1886	CHGT_07731	ncra_NCU01178.t1	ndis_t_86172	pans_Pa_2_10590	SMAC_03247
1887	CHGT_07730	ncra_NCU01179.t1	ndis_t_70936	pans_Pa_2_10580	SMAC_07561
1888	CHGT_07729	ncra_NCU01180.t1	ndis_t_152342	pans_Pa_2_10520	SMAC_07560
1889	CHGT_07727	ncra_NCU01181.t1	ndis_t_89265	pans_Pa_2_10530	SMAC_07559
1890	CHGT_07726	ncra_NCU01182.t1	ndis_t_152344	pans_Pa_2_10540	SMAC_07558
1891	CHGT_07725	ncra_NCU01183.t1	ndis_t_17648	pans_Pa_2_10550	SMAC_07557
1892	CHGT_07724	ncra_NCU01184.t1	ndis_t_152346	pans_Pa_2_10560	SMAC_07556
1893	CHGT_07723	ncra_NCU01185.t1	ndis_t_17650	pans_Pa_2_10570	SMAC_07555
1894	CHGT_07721	ncra_NCU01187.t1	ndis_t_70954	pans_Pa_2_10500	SMAC_07553
1895	CHGT_07720	ncra_NCU01188.t1	ndis_t_70958	pans_Pa_2_10490	SMAC_07552
1896	CHGT_07719	ncra_NCU01189.t1	ndis_t_152351	pans_Pa_2_10480	SMAC_07551
1897	CHGT_07717	ncra_NCU01190.t1	ndis_t_164885	pans_Pa_2_10470	SMAC_07550
1898	CHGT_07715	ncra_NCU01192.t1	ndis_t_122990	pans_Pa_2_10460	SMAC_07548
1899	CHGT_07714	ncra_NCU01193.t1	ndis_t_164886	pans_Pa_2_6010	SMAC_07547
1900	CHGT_07713	ncra_NCU01195.t1	ndis_t_164887	pans_Pa_2_6020	SMAC_07546
1901	CHGT_07712	ncra_NCU01196.t1	ndis_t_122993	pans_Pa_2_6030	SMAC_07545
1902	CHGT_07710	ncra_NCU01197.t1	ndis_t_89300	pans_Pa_2_6040	SMAC_07544
1903	CHGT_07708	ncra_NCU01198.t1	ndis_t_70977	pans_Pa_2_6050	SMAC_07543
1904	CHGT_07707	ncra_NCU01199.t1	ndis_t_164889	pans_Pa_2_6060	SMAC_07542
1905	CHGT_07705	ncra_NCU01202.t1	ndis_t_164893	pans_Pa_2_6090	SMAC_07538
1906	CHGT_07703	ncra_NCU01204.t1	ndis_t_164895	pans_Pa_2_6110	SMAC_07536
1907	CHGT_07702	ncra_NCU01205.t1	ndis_t_70995	pans_Pa_2_6120	SMAC_07535
1908	CHGT_07701	ncra_NCU01206.t1	ndis_t_123002	pans_Pa_2_6140	SMAC_07534
1909	CHGT_07700	ncra_NCU01207.t1	ndis_t_89326	pans_Pa_2_6150	SMAC_07533
1910	CHGT_07699	ncra_NCU01208.t1	ndis_t_17675	pans_Pa_2_6160	SMAC_07532
1911	CHGT_07698	ncra_NCU08879.t1	ndis_t_85888	pans_Pa_2_6170	SMAC_07979
1912	CHGT_07697	ncra_NCU08878.t1	ndis_t_85892	pans_Pa_2_6190	SMAC_07977
1913	CHGT_07696	ncra_NCU08877.t1	ndis_t_164005	pans_Pa_2_6200	SMAC_07976
1914	CHGT_07693	ncra_NCU08875.t1	ndis_t_85900	pans_Pa_2_6230	SMAC_07972
1915	CHGT_07691	ncra_NCU01120.t1	ndis_t_51404	pans_Pa_2_7480	SMAC_03194
1916	CHGT_07690	ncra_NCU01121.t1	ndis_t_164662	pans_Pa_2_7460	SMAC_03195
1917	CHGT_07689	ncra_NCU01114.t1	ndis_t_135148	pans_Pa_2_7470	SMAC_03189
1918	CHGT_07681	ncra_NCU01134.t1	ndis_t_142333	pans_Pa_2_7080	SMAC_03209
1919	CHGT_07680	ncra_NCU01136.t1	ndis_t_169275	pans_Pa_2_7070	SMAC_03207
1920	CHGT_07678	ncra_NCU01141.t1	ndis_t_67220	pans_Pa_2_7150	SMAC_03212
1921	CHGT_07677	ncra_NCU01140.t1	ndis_t_19908	pans_Pa_2_7130	SMAC_03203
1922	CHGT_07671	ncra_NCU06599.t1	ndis_t_94165	pans_Pa_6_510	SMAC_04725
1923	CHGT_07665	ncra_NCU07757.t1	ndis_t_128942	pans_Pa_2_7000	SMAC_05148
1924	CHGT_07664	ncra_NCU07756.t1	ndis_t_169237	pans_Pa_2_7010	SMAC_05149
1925	CHGT_07662	ncra_NCU01231.t1	ndis_t_89375	pans_Pa_2_6980	SMAC_03932
1926	CHGT_07659	ncra_NCU01234.t1	ndis_t_49912	pans_Pa_2_6970	SMAC_03934
1927	CHGT_07658	ncra_NCU01235.t1	ndis_t_123021	pans_Pa_2_6960	SMAC_03936
1928	CHGT_07657	ncra_NCU01236.t1	ndis_t_89388	pans_Pa_2_6950	SMAC_03937
1929	CHGT_07655	ncra_NCU01238.t1	ndis_t_123023	pans_Pa_2_6940	SMAC_03938
1930	CHGT_07653	ncra_NCU01240.t1	ndis_t_52680	pans_Pa_2_6910	SMAC_03939
1931	CHGT_07627	ncra_NCU08907.t1	ndis_t_164655	pans_Pa_2_6890	SMAC_05106
1932	CHGT_07621	ncra_NCU08904.t1	ndis_t_88380	pans_Pa_2_6770	SMAC_05110
1933	CHGT_07620	ncra_NCU08903.t1	ndis_t_17223	pans_Pa_2_6760	SMAC_05113
1934	CHGT_07616	ncra_NCU10610.t1	ndis_t_88394	pans_Pa_2_6860	SMAC_05115
1935	CHGT_07613	ncra_NCU08887.t1	ndis_t_142314	pans_Pa_2_6340	SMAC_05124
1936	CHGT_07611	ncra_NCU08888.t1	ndis_t_158485	pans_Pa_2_6560	SMAC_05125
1937	CHGT_07610	ncra_NCU08889.t1	ndis_t_104424	pans_Pa_2_6570	SMAC_05126
1938	CHGT_07609	ncra_NCU08891.t1	ndis_t_104464	pans_Pa_2_6580	SMAC_05127
1939	CHGT_07607	ncra_NCU08894.t1	ndis_t_104456	pans_Pa_2_6610	SMAC_05130
1940	CHGT_07605	ncra_NCU08895.t1	ndis_t_169268	pans_Pa_2_6620	SMAC_05131
1941	CHGT_07596	ncra_NCU07795.t1	ndis_t_19868	pans_Pa_2_6310	SMAC_08223
1942	CHGT_07595	ncra_NCU07794.t1	ndis_t_142305	pans_Pa_2_6300	SMAC_08224
1943	CHGT_07594	ncra_NCU07793.t1	ndis_t_128964	pans_Pa_2_6290	SMAC_08225
1944	CHGT_07593	ncra_NCU07760.t1	ndis_t_128943	pans_Pa_2_6530	SMAC_05160
1945	CHGT_07586	ncra_NCU07761.t1	ndis_t_128944	pans_Pa_2_6540	SMAC_05159
1946	CHGT_07585	ncra_NCU07762.t1	ndis_t_128945	pans_Pa_2_6550	SMAC_05158
1947	CHGT_07584	ncra_NCU03589.t1	ndis_t_70788	pans_Pa_2_6400	SMAC_03128
1948	CHGT_07583	ncra_NCU03598.t1	ndis_t_122908	pans_Pa_2_6410	SMAC_03127
1949	CHGT_07582	ncra_NCU03597.t1	ndis_t_89098	pans_Pa_2_6420	SMAC_03126
1950	CHGT_07581	ncra_NCU03596.t1	ndis_t_152273	pans_Pa_2_6430	SMAC_03125
1951	CHGT_07578	ncra_NCU03593.t1	ndis_t_122911	pans_Pa_2_6460	SMAC_03124
1952	CHGT_07577	ncra_NCU08899.t1	ndis_t_70064	pans_Pa_2_6520	SMAC_05118
1953	CHGT_07576	ncra_NCU10185.t1	ndis_t_88406	pans_Pa_2_6500	SMAC_05121
1954	CHGT_07575	ncra_NCU08897.t1	ndis_t_164660	pans_Pa_2_6490	SMAC_05120
1955	CHGT_07569	ncra_NCU08870.t1	ndis_t_104298	pans_Pa_2_6280	SMAC_07968
1956	CHGT_07566	ncra_NCU08873.t1	ndis_t_104295	pans_Pa_2_6260	SMAC_07970
1957	CHGT_07565	ncra_NCU08874.t1	ndis_t_158425	pans_Pa_2_6250	SMAC_07971
1958	CHGT_07564	ncra_NCU01118.t1	ndis_t_88422	pans_Pa_2_7500	SMAC_03192
1959	CHGT_07562	ncra_NCU01116.t1	ndis_t_88425	pans_Pa_2_7510	SMAC_03191
1960	CHGT_07561	ncra_NCU01115.t1	ndis_t_122656	pans_Pa_2_7530	SMAC_03190
1961	CHGT_07548	ncra_NCU01122.t1	ndis_t_88412	pans_Pa_2_7560	SMAC_03196
1962	CHGT_07546	ncra_NCU09857.t1	pans_Pa_1_9970	pans_Pa_6_2270	SMAC_06387
1963	CHGT_07543	ncra_NCU01127.t1	ndis_t_104470	pans_Pa_2_7570	SMAC_03200
1964	CHGT_07542	ncra_NCU06305.t1	ndis_t_93519	pans_Pa_6_7700	SMAC_01044
1965	CHGT_07537	ncra_NCU01094.t1	ndis_t_88460	pans_Pa_2_7620	SMAC_03171
1966	CHGT_07533	ncra_NCU01105.t1	ndis_t_70119	pans_Pa_2_7680	SMAC_03181
1967	CHGT_07531	ncra_NCU07723.t1	ndis_t_94018	pans_Pa_2_7230	SMAC_04796
1968	CHGT_07526	ncra_NCU01109.t1	ndis_t_135151	pans_Pa_2_8110	SMAC_03185
1969	CHGT_07524	ncra_NCU01111.t1	ndis_t_51633	pans_Pa_2_8100	SMAC_03186
1970	CHGT_07523	ncra_NCU01112.t1	ndis_t_88433	pans_Pa_3_220	SMAC_03187
1971	CHGT_07522	ncra_NCU01097.t1	ndis_t_88457	pans_Pa_2_8090	SMAC_03173
1972	CHGT_07521	ncra_NCU01098.t1	ndis_t_135158	pans_Pa_2_7850	SMAC_03174
1973	CHGT_07520	ncra_NCU01095.t1	ndis_t_122668	pans_Pa_2_7860	SMAC_03172
1974	CHGT_07517	ncra_NCU01099.t1	ndis_t_50596	pans_Pa_2_7830	SMAC_03175
1975	CHGT_07516	ncra_NCU01100.t1	ndis_t_52559	pans_Pa_2_7820	SMAC_03176
1976	CHGT_07515	ncra_NCU01102.t1	ndis_t_122662	pans_Pa_2_7800	SMAC_03178
1977	CHGT_07514	ncra_NCU01103.t1	ndis_t_69953	pans_Pa_2_7790	SMAC_03179
1978	CHGT_07512	ncra_NCU01083.t1	ndis_t_152020	pans_Pa_2_7750	SMAC_03157
1979	CHGT_07510	ncra_NCU01084.t1	ndis_t_70151	pans_Pa_2_7760	SMAC_03158
1980	CHGT_07509	ncra_NCU01085.t1	ndis_t_70147	pans_Pa_2_7770	SMAC_03159
1981	CHGT_07508	ncra_NCU01086.t1	ndis_t_88466	pans_Pa_2_7780	SMAC_03160
1982	CHGT_07494	ncra_NCU03776.t1	ndis_t_122782	pans_Pa_2_7550	SMAC_02623
1983	CHGT_07492	ncra_NCU01080.t1	ndis_t_88483	pans_Pa_2_8250	SMAC_03154
1984	CHGT_07487	ncra_NCU01081.t1	ndis_t_88479	pans_Pa_2_8230	SMAC_03155
1985	CHGT_07486	ncra_NCU00843.t1	ndis_t_95713	pans_Pa_2_8220	SMAC_01524
1986	CHGT_07484	ncra_NCU01078.t1	ndis_t_8770	pans_Pa_2_8260	SMAC_03152
1987	CHGT_07483	ncra_NCU01076.t1	ndis_t_88484	pans_Pa_2_8290	SMAC_03150
1988	CHGT_07478	ncra_NCU01065.t1	ndis_t_70185	pans_Pa_2_8400	SMAC_02744
1989	CHGT_07476	ncra_NCU01067.t1	ndis_t_122684	pans_Pa_2_8410	SMAC_03142
1990	CHGT_07475	ncra_NCU01068.t1	ndis_t_152031	pans_Pa_2_8420	SMAC_03143
1991	CHGT_07474	ncra_NCU01069.t1	ndis_t_50089	pans_Pa_2_8430	SMAC_03144
1992	CHGT_07468	ncra_NCU01063.t1	ndis_t_164687	pans_Pa_2_4930	SMAC_02739
1993	CHGT_07466	ncra_NCU01057.t1	ndis_t_164689	pans_Pa_2_4890	SMAC_02737
1994	CHGT_07464	ncra_NCU01059.t1	ndis_t_88520	pans_Pa_2_4900	SMAC_02735
1995	CHGT_07460	ncra_NCU07970.t1	ndis_t_109505	pans_Pa_2_4770	SMAC_09130
1996	CHGT_07457	ncra_NCU01049.t1	ndis_t_135197	pans_Pa_2_4820	SMAC_02728
1997	CHGT_07455	ncra_NCU01047.t1	ndis_t_152043	pans_Pa_2_4830	SMAC_02726
1998	CHGT_07451	ncra_NCU01050.t1	ndis_t_152042	pans_Pa_2_4860	SMAC_02729
[truncated: 7,971 more rows]
[truncated: 113 more columns]
